# Supplementary material for: The transcription factors Tfeb and Tfe3 are required for survival and embryonic development of pancreas and liver in zebrafish
Source: PLoS Genet. 2025 Jun 27;21(6):e1011754. doi: 10.1371/journal.pgen.1011754 (PMC12225984; doi:10.1371/journal.pgen.1011754)
Supplement: S2 Table — In this study, 7652 proteins were quantitatively identified. 856 of 7652 proteins are significantly changed in their abundance (expression) (fold change ≥50%; p < 0.05; n = 3) in TKO group comparing to WT group. The 856 proteins differentially expressed were ordered by their expression level (Log2-Ratio (TKO vs WT)) from the most downregulated to the most upregulated. (XLSX) [file pgen.1011754.s009.xlsx]

## Sheet: Normalized_statistics_TKO vs WT
Table S2. Proteomic analysis of 5 days post fertilization WT and TKO embryos
Accession	Gene	Protein name	Description	Exp. q-value: Combined	Sum PEP Score	Coverage [%]	# Peptides	# Unique Peptides	# AAs	MW [kDa]	calc. pI	Score Sequest HT: Sequest HT	# PSMs	WT1	WT2	WT3	TKO1	TKO2	TKO3	WT (Ave)	TKO(Ave)	Ratio (TKO vs WT)	T-Test (TKO vs WT)	Log2-Ratio (TKO vs WT)	log10- T-Test (TKO vs WT)	Call(Ratio (TKO vs WT) >0.25,p<0.05)	max	Gene	WT1 NORM	WT2 NORM	WT3 NORM	TKO1 NORM	TKO2 NORM	TKO3 NORM
A0A8M9PGP8	LOC101884816	5-hydroxytryptamine receptor 3A	5-hydroxytryptamine receptor 3A OS=Danio rerio OX=7955 GN=LOC101884816 PE=4 SV=1	0.052	1.442	8	1	1	178	19.7	7.96	3.16	1	2.51295	1.73672	1.59016	0.198012	0.245205	0.173515	1.94661	0.205577	0.105608	0.00373309	-3.24321	2.42793	2	2.51295	LOC101884816	1	0.69111	0.632787	0.0787969	0.0975767	0.0690483
A0A8M1P6B6	si:ch211-145b13.4	E3 ubiquitin-protein ligase Topors	E3 ubiquitin-protein ligase Topors OS=Danio rerio OX=7955 GN=si:ch211-145b13.4 PE=4 SV=1	0.03	1.638	1	1	1	999	114.7	10.7	2.31	1	2.30814	1.58539	1.64389	0.213304	0.31558	0.2187	1.84581	0.249195	0.135006	0.00241834	-2.88891	2.61648	2	2.30814	si:ch211-145b13.4	1	0.686867	0.712213	0.0924135	0.136725	0.0947516
A0A8M1RHW3	rev3l	DNA polymerase zeta catalytic subunit	DNA polymerase zeta catalytic subunit OS=Danio rerio OX=7955 GN=rev3l PE=3 SV=1	0.044	1.512	0	1	1	2953	331.3	8.12	0	1	1.86855	1.63444	1.80261	0.239419	0.34009	0.293863	1.76853	0.291124	0.164613	4.02698e-05	-2.60285	4.39502	2	1.86855	rev3l	1	0.87471	0.964707	0.12813	0.182007	0.157268
A0A8M1N1T2	ofd1	Oral-facial-digital syndrome 1 protein homolog isoform 2	Oral-facial-digital syndrome 1 protein homolog isoform 2 OS=Danio rerio OX=7955 GN=ofd1 PE=4 SV=1	0.018	2.269	1	1	1	901	103.9	5.71	4.32	2	2.25848	1.37578	1.56191	0.303652	0.317022	0.350169	1.73206	0.323614	0.186838	0.00635783	-2.42014	2.19669	2	2.25848	ofd1	1	0.609162	0.691576	0.13445	0.140369	0.155046
A0A8M9Q0B1	unc80	Protein unc-80 homolog isoform X6	Protein unc-80 homolog isoform X6 OS=Danio rerio OX=7955 GN=unc80 PE=4 SV=1	0.049	1.454	0	1	1	3300	367.6	7.69	2.57	1	1.7626	1.65133	1.64581	0.28828	0.405335	0.281225	1.68658	0.324947	0.192666	1.62394e-05	-2.37583	4.78943	2	1.7626	unc80	1	0.936871	0.93374	0.163554	0.229964	0.159551
A0A0R4IP11	ora4	Olfactory receptor class A-like protein 4	Olfactory receptor class A-like protein 4 OS=Danio rerio OX=7955 GN=ora4 PE=2 SV=1	0.01	3.124	2	1	1	344	37.8	9.47	3.9	2	1.69863	1.74591	1.53468	0.27939	0.375318	0.309823	1.65974	0.32151	0.193712	4.40624e-05	-2.36802	4.35593	2	1.74591	ora4	0.972917	1	0.879013	0.160025	0.21497	0.177457
A0A8M3ATP6	si:dkey-30g5.1	GTPase IMAP family member 4-like	GTPase IMAP family member 4-like OS=Danio rerio OX=7955 GN=si:dkey-30g5.1 PE=3 SV=1	0.062	1.283	6	1	1	249	28.8	8.72	2.25	2	2.099	1.45459	1.55615	0.300803	0.387726	0.33847	1.70325	0.342333	0.200989	0.00251136	-2.31481	2.60009	2	2.099	si:dkey-30g5.1	1	0.69299	0.741374	0.143308	0.184719	0.161253
Q6DH90	zgc:92594	Uncharacterized protein LOC436996	Uncharacterized protein LOC436996 OS=Danio rerio OX=7955 GN=zgc:92594 PE=2 SV=1	0.051	1.447	3	1	1	436	50.5	4.79	2.51	1	2.12315	1.42622	1.50189	0.344656	0.381172	0.340519	1.68375	0.355449	0.211105	0.00386821	-2.24397	2.41249	2	2.12315	zgc:92594	1	0.671745	0.707386	0.162332	0.179531	0.160383
A0A1D5NS87	si:dkey-1h4.4	Plant intracellular Ras-group-related LRR protein 5 isoform X1	Plant intracellular Ras-group-related LRR protein 5 isoform X1 OS=Danio rerio OX=7955 GN=si:dkey-1h4.4 PE=4 SV=1	0.059	1.339	4	1	1	251	28.3	6.21	2.42	1	1.67607	1.67552	1.62419	0.342461	0.502606	0.297287	1.65859	0.380785	0.229583	3.85876e-05	-2.12291	4.41355	2	1.67607	si:dkey-1h4.4	1	0.999675	0.969051	0.204324	0.299872	0.177372
Q7ZUU4	zgc:56091	DnaJ (Hsp40) homolog, subfamily C, member 17	DnaJ (Hsp40) homolog, subfamily C, member 17 OS=Danio rerio OX=7955 GN=zgc:56091 PE=1 SV=1	0.06	1.32	2	1	1	307	35.1	8.03	1.8	1	1.91613	1.5791	1.52944	0.390612	0.405127	0.448129	1.67489	0.414622	0.247552	0.000506487	-2.0142	3.29543	2	1.91613	zgc:56091	1	0.824111	0.798194	0.203855	0.21143	0.233872
A0A8M9P9W8	prdm2a	PR domain zinc finger protein 2	PR domain zinc finger protein 2 OS=Danio rerio OX=7955 GN=prdm2a PE=4 SV=1	0.019	2.097	0	1	1	1499	165.7	7.61	5.66	2	2.30228	1.3355	1.28738	0.397415	0.478965	0.373733	1.64172	0.416704	0.253822	0.0210438	-1.97811	1.67688	2	2.30228	prdm2a	1	0.580076	0.559177	0.172618	0.208039	0.162332
F8W5L7	zgc:110324	Grainyhead-like transcription factor 2a	Grainyhead-like transcription factor 2a OS=Danio rerio OX=7955 GN=zgc:110324 PE=4 SV=1	0.028	1.667	1	1	1	593	67.5	6.79	6.21	3	2.01099	1.23454	1.56996	0.416707	0.48118	0.392783	1.60516	0.430223	0.268025	0.00655997	-1.89956	2.1831	2	2.01099	zgc:110324	1	0.613898	0.780692	0.207215	0.239276	0.195319
A0A8M2BI86	LOC101885235	Transmembrane protease serine 3-like	Transmembrane protease serine 3-like OS=Danio rerio OX=7955 GN=LOC101885235 PE=4 SV=1	0.065	1.25	3	1	1	541	58.8	5.48	2.46	1	1.96321	1.51804	1.47297	0.398084	0.546695	0.418014	1.65141	0.454265	0.275077	0.00183976	-1.86209	2.73524	2	1.96321	LOC101885235	1	0.773241	0.750288	0.202772	0.27847	0.212924
A0A8M9PAJ8	LOC569534	Rho GTPase-activating protein 42 isoform X3	Rho GTPase-activating protein 42 isoform X3 OS=Danio rerio OX=7955 GN=LOC569534 PE=4 SV=1	0.066	1.246	1	1	1	864	97.5	7.17	1.87	1	1.90348	1.40116	1.42014	0.410119	0.516952	0.385792	1.57493	0.437621	0.277868	0.00255301	-1.84753	2.59295	2	1.90348	LOC569534	1	0.736103	0.746073	0.215457	0.271582	0.202677
Q2YDP7	IFIT13	Uncharacterized protein LOC641567	Uncharacterized protein LOC641567 OS=Danio rerio OX=7955 GN=IFIT13 PE=2 SV=1	0.047	1.491	2	1	1	429	50	8.51	2.01	1	2.12781	1.28176	1.36759	0.446949	0.453005	0.439235	1.59239	0.446396	0.280331	0.0130328	-1.8348	1.88496	2	2.12781	IFIT13	1	0.602384	0.642722	0.210051	0.212897	0.206425
A0A2R8RY18	si:ch1073-219n12.1	Neurabin-1 isoform X4	Neurabin-1 isoform X4 OS=Danio rerio OX=7955 GN=si:ch1073-219n12.1 PE=1 SV=1	0.049	1.455	1	1	1	1278	142.2	5.07	2.01	1	1.68345	1.37296	1.39394	0.425943	0.476739	0.357813	1.48345	0.420165	0.283235	0.000554141	-1.81993	3.25638	2	1.68345	si:ch1073-219n12.1	1	0.815561	0.828025	0.253018	0.283191	0.212547
A0A8M9PWA4	LOC108183334	Gastrula zinc finger protein XlCGF57.1-like	Gastrula zinc finger protein XlCGF57.1-like OS=Danio rerio OX=7955 GN=LOC108183334 PE=4 SV=1	0.004	4.354	4	2	1	413	47.1	9.89	7.18	2	2.09604	1.37842	1.37247	0.435658	0.593346	0.393736	1.61564	0.474247	0.293535	0.00998079	-1.7684	2.00084	2	2.09604	LOC108183334	1	0.657629	0.654794	0.207849	0.28308	0.187848
A0A8M3BD11	ccdc83	Coiled-coil domain-containing protein 83 isoform X4	Coiled-coil domain-containing protein 83 isoform X4 OS=Danio rerio OX=7955 GN=ccdc83 PE=4 SV=1	0.006	3.644	5	2	2	444	51.1	5.02	9.53	4	1.65862	1.52389	1.50814	0.439909	0.508525	0.492506	1.56355	0.480313	0.307194	3.1509e-05	-1.70278	4.50157	2	1.65862	ccdc83	1	0.918772	0.909275	0.265226	0.306595	0.296937
A9C458	pla2g1b	Phospholipase A2	Phospholipase A2 OS=Danio rerio OX=7955 GN=pla2g1b PE=1 SV=1	0	22.487	36	4	4	151	17.1	4.87	24.23	5	1.8341	1.446	1.37902	0.467223	0.506718	0.46529	1.55304	0.479744	0.308906	0.00166373	-1.69476	2.77892	2	1.8341	pla2g1b	1	0.788397	0.751878	0.254742	0.276276	0.253688
A0A8J2HBP0	HICCMSTLAB_LOCUS5085	Similar to rad54l: DNA repair and recombination protein RAD54-like (Danio rerio)	Similar to rad54l: DNA repair and recombination protein RAD54-like (Danio rerio) OS=Cotesia congregata OX=51543 GN=HICCMSTLAB_LOCUS5085 PE=4 SV=1	0.055	1.402	1	1	1	1919	215.5	7.36	3.17	1	1.7162	1.41323	1.44215	0.372758	0.657925	0.390798	1.52386	0.473827	0.310938	0.00141148	-1.6853	2.85033	2	1.7162	HICCMSTLAB_LOCUS5085	1	0.823467	0.840317	0.2172	0.383362	0.227711
Q5BJC4	zgc:112185	UPF0488 protein C8orf33 homolog	UPF0488 protein C8orf33 homolog OS=Danio rerio OX=7955 GN=zgc:112185 PE=2 SV=1	0.016	2.463	4	1	1	215	24.5	8.87	1.84	1	1.78469	1.37097	1.38438	0.442729	0.533852	0.438726	1.51335	0.471769	0.311738	0.00170751	-1.68159	2.76764	2	1.78469	zgc:112185	1	0.768183	0.775695	0.24807	0.299128	0.245827
A0A1D5NT12	dnah2	Dynein heavy chain 2, axonemal isoform X1	Dynein heavy chain 2, axonemal isoform X1 OS=Danio rerio OX=7955 GN=dnah2 PE=3 SV=1	0.052	1.438	0	1	1	4506	514.6	6.64	1.7	1	1.67341	1.38099	1.40004	0.464815	0.460619	0.465228	1.48481	0.463554	0.312197	0.000415373	-1.67947	3.38156	2	1.67341	dnah2	1	0.825252	0.836636	0.277765	0.275257	0.278011
A0A8M3AZU1	atxn2	Ataxin-2 isoform X9	Ataxin-2 isoform X9 OS=Danio rerio OX=7955 GN=atxn2 PE=3 SV=1	0.063	1.273	1	1	1	1102	117.6	9.07	0	1	4.30072	4.03449	2.61997	1.2907	1.21571	0.924397	3.65172	1.1436	0.313167	0.0092938	-1.67499	2.03181	2	4.30072	atxn2	1	0.938096	0.609193	0.300112	0.282676	0.21494
E7F0L8	mast1a	non-specific serine/threonine protein kinase	non-specific serine/threonine protein kinase OS=Danio rerio OX=7955 GN=mast1a PE=3 SV=1	0.004	4.245	1	2	1	1717	188.1	8.75	5.72	3	1.82897	1.36229	1.76663	0.513383	0.619504	0.428378	1.65263	0.520421	0.314905	0.00193141	-1.66701	2.71412	2	1.82897	mast1a	1	0.744837	0.965915	0.280694	0.338716	0.234217
A9JRY4	fb80e10	Zgc:175159 protein	Zgc:175159 protein OS=Danio rerio OX=7955 GN=fb80e10 PE=2 SV=1	0.017	2.348	1	1	1	1024	110	7.5	0	1	1.97336	1.28301	1.16672	0.467264	0.488785	0.452164	1.47436	0.469405	0.318378	0.0162866	-1.65119	1.78817	2	1.97336	fb80e10	1	0.650165	0.591237	0.236787	0.247692	0.229134
A0A8M9Q1B0	si:ch211-150i13.1	Uncharacterized protein si:ch211-150i13.1 isoform X2	Uncharacterized protein si:ch211-150i13.1 isoform X2 OS=Danio rerio OX=7955 GN=si:ch211-150i13.1 PE=4 SV=1	0.052	1.438	1	1	1	1603	178.8	8.7	2.14	1	1.6192	1.49022	1.4474	0.453297	0.523762	0.489308	1.51894	0.488789	0.321796	4.95716e-05	-1.63578	4.30477	2	1.6192	si:ch211-150i13.1	1	0.920343	0.893895	0.279951	0.323469	0.302191
A0A8M9QC81	LOC110439423	ATP-dependent DNA helicase	ATP-dependent DNA helicase OS=Danio rerio OX=7955 GN=LOC110439423 PE=3 SV=1	0.046	1.504	0	1	1	3007	344	8.35	1.88	1	1.67504	1.44719	1.48747	0.42442	0.541799	0.518614	1.53656	0.494944	0.322111	0.00018971	-1.63437	3.72191	2	1.67504	LOC110439423	1	0.863972	0.888021	0.253379	0.323455	0.309614
A0A8M9PVI9	plch2b	Phosphoinositide phospholipase C	Phosphoinositide phospholipase C OS=Danio rerio OX=7955 GN=plch2b PE=4 SV=1	0.012	2.859	2	2	1	1260	143.1	8.16	4.69	3	1.72898	1.30686	1.65143	0.399262	0.668751	0.449009	1.56242	0.505674	0.323647	0.0023558	-1.6275	2.62786	2	1.72898	plch2b	1	0.755857	0.955152	0.230924	0.38679	0.259697
A0A8M2BFS0	LOC101886196	Voltage-dependent calcium channel beta subunit-associated regulatory protein-like	Voltage-dependent calcium channel beta subunit-associated regulatory protein-like OS=Danio rerio OX=7955 GN=LOC101886196 PE=4 SV=1	0.054	1.404	1	1	1	860	95.3	5.35	0	1	2.16161	1.36555	1.65095	0.51565	0.695289	0.503359	1.72604	0.571433	0.331066	0.00870186	-1.59481	2.06039	2	2.16161	LOC101886196	1	0.63173	0.763763	0.238549	0.321654	0.232864
A0A8M3AIB7	serinc2l	Serine incorporator 2	Serine incorporator 2 OS=Danio rerio OX=7955 GN=serinc2l PE=3 SV=1	0.036	1.571	2	1	1	455	50.6	6.28	1.75	1	1.732	1.30219	1.45888	0.474728	0.526115	0.488488	1.49769	0.496444	0.331473	0.00137954	-1.59304	2.86027	2	1.732	serinc2l	1	0.751844	0.842308	0.274092	0.303761	0.282036
A0A2R8Q094	ccdc52	Spindle and centriole-associated protein 1	Spindle and centriole-associated protein 1 OS=Danio rerio OX=7955 GN=ccdc52 PE=4 SV=1	0.051	1.445	1	1	1	724	80.8	7.66	1.91	1	1.69731	1.38925	1.4336	0.487984	0.524821	0.492015	1.50672	0.501607	0.332913	0.000486821	-1.58678	3.31263	2	1.69731	ccdc52	1	0.818502	0.844632	0.287505	0.309208	0.28988
A0A8M2BLW7	rassf10a	Ras association domain-containing protein 10	Ras association domain-containing protein 10 OS=Danio rerio OX=7955 GN=rassf10a PE=4 SV=1	0.023	1.812	2	1	1	434	49.9	5.03	4.42	2	1.85407	1.38366	1.44529	0.509493	0.561505	0.499227	1.56101	0.523409	0.335302	0.0022273	-1.57647	2.65222	2	1.85407	rassf10a	1	0.746285	0.779525	0.274798	0.302851	0.26926
A0A8M1RK28	im:7141269	Gastrula zinc finger protein XlCGF8.2DB	Gastrula zinc finger protein XlCGF8.2DB OS=Danio rerio OX=7955 GN=im:7141269 PE=4 SV=1	0.002	5.228	5	3	1	368	42.6	8.35	9.84	4	1.8645	1.26757	1.51193	0.501691	0.556282	0.501369	1.548	0.51978	0.335775	0.00412388	-1.57443	2.38469	2	1.8645	im:7141269	1	0.679847	0.810905	0.269075	0.298354	0.268902
Q4KMH9	zgc:110421	Transmembrane protein 128	Transmembrane protein 128 OS=Danio rerio OX=7955 GN=zgc:110421 PE=2 SV=1	0	9.302	14	1	1	152	17.3	6.14	3.63	1	1.6394	1.64483	1.4489	0.538397	0.557869	0.495086	1.57771	0.530451	0.336216	9.80701e-05	-1.57254	4.00846	2	1.64483	zgc:110421	0.996698	1	0.880883	0.327327	0.339165	0.300995
Q6NW65	zgc:85939	Angio-associated migratory cell protein	Angio-associated migratory cell protein OS=Danio rerio OX=7955 GN=zgc:85939 PE=1 SV=1	0.004	4.202	3	1	1	420	45.3	4.42	3.17	1	1.78334	1.47621	1.50075	0.52076	0.57771	0.517316	1.58677	0.538595	0.33943	0.000476831	-1.55882	3.32164	2	1.78334	zgc:85939	1	0.82778	0.841543	0.292015	0.323949	0.290084
A0A8M2BBZ0	gnptab	N-acetylglucosamine-1-phosphotransferase subunits alpha/beta isoform X1	N-acetylglucosamine-1-phosphotransferase subunits alpha/beta isoform X1 OS=Danio rerio OX=7955 GN=gnptab PE=3 SV=1	0.012	2.923	1	1	1	1222	139.1	7.34	10.1	4	1.75168	1.27666	1.27074	0.491057	0.470931	0.502399	1.43303	0.488129	0.340628	0.00407721	-1.55373	2.38964	2	1.75168	gnptab	1	0.728821	0.72544	0.280334	0.268845	0.286809
A0A8M3AXH3	hhla1	HERV-H LTR-associating protein 1 isoform X1	HERV-H LTR-associating protein 1 isoform X1 OS=Danio rerio OX=7955 GN=hhla1 PE=4 SV=1	0.06	1.328	2	1	1	466	52.1	7.91	0	1	1.84789	1.26054	1.43454	0.482444	0.609237	0.458864	1.51432	0.516848	0.341307	0.00521999	-1.55086	2.28233	2	1.84789	hhla1	1	0.682151	0.776316	0.261079	0.329694	0.248318
A0A8M2BKT2	casp3b	Caspase 3, apoptosis-related cysteine peptidase b	Caspase 3, apoptosis-related cysteine peptidase b OS=Danio rerio OX=7955 GN=casp3b PE=3 SV=1	0	16.284	17	5	5	285	31.8	6.24	15.87	6	1.62443	1.46283	1.44675	0.491216	0.561358	0.503388	1.51134	0.518654	0.343175	8.19504e-05	-1.54298	4.08645	2	1.62443	casp3b	1	0.900521	0.890621	0.302393	0.345572	0.309886
R4GEJ6	hrc	Glutamic acid-rich protein isoform X2	Glutamic acid-rich protein isoform X2 OS=Danio rerio OX=7955 GN=hrc PE=4 SV=1	0	17.303	11	3	3	380	42	3.43	18.57	4	1.58627	1.34709	1.61986	0.49438	0.539671	0.539025	1.51774	0.524359	0.345487	0.000338215	-1.5333	3.47081	2	1.61986	hrc	0.979264	0.831613	1	0.3052	0.33316	0.332761
Q7ZWJ3	ostc	Oligosaccharyltransferase complex subunit ostc	Oligosaccharyltransferase complex subunit ostc OS=Danio rerio OX=7955 GN=ostc PE=2 SV=1	0.017	2.431	5	1	1	149	16.7	9.11	2.31	1	1.7267	1.48778	1.20912	0.478207	0.492921	0.559825	1.47453	0.510317	0.346088	0.00313634	-1.53079	2.50358	2	1.7267	ostc	1	0.861635	0.70025	0.276949	0.285471	0.324218
X1WGW0	si:ch211-69l10.4	Si:ch211-69l10.4	Si:ch211-69l10.4 OS=Danio rerio OX=7955 GN=si:ch211-69l10.4 PE=4 SV=2	0.024	1.758	3	1	1	306	34.9	9.04	2.63	1	1.65846	1.41862	1.30566	0.519153	0.50473	0.497526	1.46091	0.507136	0.347137	0.00079111	-1.52642	3.10176	2	1.65846	si:ch211-69l10.4	1	0.85538	0.787272	0.313033	0.304336	0.299993
E7FG94	myct1b	Myc target 1b	Myc target 1b OS=Danio rerio OX=7955 GN=myct1b PE=4 SV=1	0.059	1.336	6	1	1	185	20.9	7.5	3.73	2	1.7511	1.47943	1.47166	0.499836	0.606289	0.545173	1.5674	0.550433	0.351176	0.000466349	-1.50973	3.33129	2	1.7511	myct1b	1	0.844855	0.840419	0.28544	0.346233	0.311331
G1EIL6	Tnk1bp1	Tankyrase 1 binding protein 1	Tankyrase 1 binding protein 1 OS=Danio rerio OX=7955 GN=Tnk1bp1 PE=2 SV=1	0.03	1.629	1	1	1	1422	171.8	5.44	2.14	1	1.64687	1.39079	1.50039	0.503638	0.581943	0.51976	1.51268	0.535114	0.353751	0.000232347	-1.49919	3.63386	2	1.64687	Tnk1bp1	1	0.844503	0.911054	0.305815	0.353363	0.315604
D1MEM6	Actin alpha (Fragment) OS=Polypterus ornatipinnis OX=49895	Actin alpha (Fragment)	Actin alpha (Fragment) OS=Polypterus ornatipinnis OX=49895 PE=3 SV=1	0	139.889	96	9	2	126	14.2	5.43	688	202	1.79425	1.22188	1.38435	0.527851	0.436322	0.59775	1.46682	0.520641	0.354944	0.0058546	-1.49433	2.2325	2	1.79425	Actin alpha (Fragment) OS=Polypterus ornatipinnis OX=49895	1	0.680995	0.771546	0.29419	0.243178	0.333148
F1Q753	ppp6r2b	Protein phosphatase 6, regulatory subunit 2b	Protein phosphatase 6, regulatory subunit 2b OS=Danio rerio OX=7955 GN=ppp6r2b PE=1 SV=1	0.065	1.252	1	1	1	861	96.5	4.88	1.72	1	1.70463	1.41955	1.3347	0.540129	0.546968	0.5261	1.48629	0.537732	0.361795	0.00106705	-1.46676	2.97181	2	1.70463	ppp6r2b	1	0.832762	0.782986	0.31686	0.320873	0.30863
A0A8M2B989	pan2	PAN2-PAN3 deadenylation complex catalytic subunit PAN2	PAN2-PAN3 deadenylation complex catalytic subunit PAN2 OS=Danio rerio OX=7955 GN=pan2 PE=1 SV=1	0.073	1.175	1	1	1	1206	135.9	5.54	0	1	2.28002	1.33952	1.47177	0.55402	0.748159	0.558873	1.69711	0.62035	0.365534	0.0231795	-1.45192	1.6349	2	2.28002	pan2	1	0.587504	0.645507	0.242988	0.328136	0.245117
A0A8M6Z1W8	hydin	Hydrocephalus-inducing protein homolog isoform X1	Hydrocephalus-inducing protein homolog isoform X1 OS=Danio rerio OX=7955 GN=hydin PE=4 SV=1	0.012	2.918	0	2	2	4812	536.3	6.1	4.42	2	1.71643	1.37046	1.49257	0.56661	0.611631	0.521754	1.52649	0.566665	0.371222	0.000782398	-1.42965	3.10657	2	1.71643	hydin	1	0.798439	0.869576	0.33011	0.356339	0.303977
B0S7K8	CLN80	Coilin	Coilin OS=Danio rerio OX=7955 GN=CLN80 PE=1 SV=1	0.068	1.232	1	1	1	532	58.2	9.31	2.91	1	1.75533	1.40373	1.35049	0.517853	0.68884	0.475381	1.50318	0.560691	0.373002	0.00272924	-1.42274	2.56396	2	1.75533	CLN80	1	0.799695	0.769365	0.295017	0.392427	0.270821
A0A8M6Z1V0	LOC101885715	Inactive ubiquitin carboxyl-terminal hydrolase 53-like	Inactive ubiquitin carboxyl-terminal hydrolase 53-like OS=Danio rerio OX=7955 GN=LOC101885715 PE=4 SV=1	0.03	1.63	1	1	1	955	107.4	8.32	5.63	2	1.7007	1.91884	1.30441	0.595408	0.690227	0.557576	1.64131	0.614403	0.374336	0.00506532	-1.41759	2.29539	2	1.91884	LOC101885715	0.886319	1	0.67979	0.310296	0.359711	0.29058
F1QCB1	dhx57	ATP-dependent RNA helicase DHX57 isoform X1	ATP-dependent RNA helicase DHX57 isoform X1 OS=Danio rerio OX=7955 GN=dhx57 PE=4 SV=1	0.024	1.784	0	1	1	1430	160.3	6.79	3.62	1	1.55942	1.51182	1.43071	0.498717	0.712407	0.491691	1.50065	0.567605	0.378239	0.000333704	-1.40263	3.47664	2	1.55942	dhx57	1	0.969479	0.917466	0.31981	0.456842	0.315304
A0A8M3AZL6	cep290	Centrosomal protein of 290 kDa isoform X1	Centrosomal protein of 290 kDa isoform X1 OS=Danio rerio OX=7955 GN=cep290 PE=4 SV=1	0.044	1.523	0	1	1	2741	317.5	5.66	2.06	1	1.56345	1.34101	1.41393	0.504991	0.56423	0.566325	1.43946	0.545182	0.37874	0.000198568	-1.40072	3.70209	2	1.56345	cep290	1	0.857724	0.904363	0.322997	0.360887	0.362227
Q4KME6	gigyf2	GRB10-interacting GYF protein 2	GRB10-interacting GYF protein 2 OS=Danio rerio OX=7955 GN=gigyf2 PE=2 SV=2	0	11.624	4	4	3	1329	152.2	5.66	18.83	7	1.8937	1.19067	1.25691	0.554722	0.547714	0.560656	1.44709	0.554364	0.383088	0.0163642	-1.38425	1.78611	2	1.8937	gigyf2	1	0.628754	0.663732	0.29293	0.28923	0.296064
F1R894	prss2a	Trypsinogen 1a	Trypsinogen 1a OS=Danio rerio OX=7955 GN=prss2a PE=1 SV=1	0	124.427	45	8	2	242	26.4	5.12	255.41	53	1.67786	1.36066	1.35043	0.537507	0.60422	0.542407	1.46298	0.561378	0.383722	0.00119051	-1.38187	2.92427	2	1.67786	prss2a	1	0.810949	0.804855	0.320353	0.360114	0.323273
A0A8M9QCM5	si:dkey-82i20.1	NLR family CARD domain-containing protein 3-like	NLR family CARD domain-containing protein 3-like OS=Danio rerio OX=7955 GN=si:dkey-82i20.1 PE=4 SV=1	0	18.992	5	4	1	1013	115.1	6.39	27.67	8	1.66998	1.32097	1.4309	0.516556	0.59331	0.591796	1.47395	0.567221	0.384831	0.00102893	-1.3777	2.98761	2	1.66998	si:dkey-82i20.1	1	0.791008	0.856834	0.309318	0.35528	0.354373
E7FE10	stim2b	Stromal interaction molecule 2	Stromal interaction molecule 2 OS=Danio rerio OX=7955 GN=stim2b PE=4 SV=1	0.035	1.577	1	1	1	727	82	6.39	2.98	1	1.79745	1.26837	1.35227	0.560225	0.623135	0.523603	1.4727	0.568988	0.386357	0.00561545	-1.37199	2.25062	2	1.79745	stim2b	1	0.705653	0.752331	0.311678	0.346678	0.291304
Q5XJ73	zgc:103578	GLI pathogenesis-related 2,-like	GLI pathogenesis-related 2,-like OS=Danio rerio OX=7955 GN=zgc:103578 PE=1 SV=1	0.044	1.511	5	1	1	154	16.9	9.6	2.2	1	1.61703	1.507	1.41453	0.53898	0.674432	0.564159	1.51285	0.592523	0.391659	0.000213576	-1.35233	3.67045	2	1.61703	zgc:103578	1	0.931958	0.87477	0.333314	0.41708	0.348886
A0A8M3B4N2	sfswap	Splicing factor, suppressor of white-apricot homolog isoform X1	Splicing factor, suppressor of white-apricot homolog isoform X1 OS=Danio rerio OX=7955 GN=sfswap PE=1 SV=1	0.038	1.554	1	1	1	904	100.8	6.37	1.96	1	1.54053	1.46875	1.29544	0.55437	0.632676	0.511113	1.4349	0.566053	0.394489	0.000427676	-1.34194	3.36888	2	1.54053	sfswap	1	0.953406	0.840907	0.359858	0.410688	0.331778
Q7ZSY6	mt2	Metallothionein-2	Metallothionein-2 OS=Danio rerio OX=7955 GN=mt2 PE=2 SV=1	0	16.179	68	4	4	60	6	7.84	14.31	4	1.61728	1.39007	1.4006	0.578111	0.685708	0.484381	1.46932	0.582733	0.396602	0.000709097	-1.33424	3.14929	2	1.61728	mt2	1	0.859514	0.866022	0.357459	0.423989	0.299504
A0A8N7UYV2	si:ch211-133l5.7	Si:ch211-133l5.7	Si:ch211-133l5.7 OS=Danio rerio OX=7955 GN=si:ch211-133l5.7 PE=4 SV=1	0.039	1.549	7	1	1	97	10.7	8.16	2.16	1	1.65406	1.60298	1.52108	0.650203	0.609594	0.639916	1.5927	0.633238	0.397586	1.90136e-05	-1.33066	4.72094	2	1.65406	si:ch211-133l5.7	1	0.96912	0.919605	0.393096	0.368545	0.386877
E2FHP4	si:ch211-207o17.2	Complement factor H	Complement factor H OS=Danio rerio OX=7955 GN=si:ch211-207o17.2 PE=1 SV=1	0	56.156	19	14	14	901	101.5	5.91	57.08	17	1.57673	1.38337	1.33529	0.548018	0.594718	0.572291	1.43179	0.571676	0.399272	0.000330054	-1.32456	3.48141	2	1.57673	si:ch211-207o17.2	1	0.877367	0.846874	0.347567	0.377185	0.362961
Q6DHR7	amy2al2	Alpha-amylase	Alpha-amylase OS=Danio rerio OX=7955 GN=amy2al2 PE=1 SV=1	0	113.909	48	19	15	512	57.5	6.68	119.67	37	1.6831	1.33354	1.28342	0.550265	0.605852	0.572482	1.43336	0.5762	0.401994	0.0024935	-1.31475	2.60319	2	1.6831	amy2al2	1	0.792313	0.762533	0.326935	0.359962	0.340135
A0A8M9PTQ2	si:ch73-217b7.1	Ensconsin isoform X3	Ensconsin isoform X3 OS=Danio rerio OX=7955 GN=si:ch73-217b7.1 PE=3 SV=1	0.01	3.123	2	2	2	787	90	9.47	4.02	2	1.62255	1.32027	1.34016	0.626741	0.474384	0.621915	1.42766	0.574347	0.4023	0.00147154	-1.31366	2.83223	2	1.62255	si:ch73-217b7.1	1	0.813699	0.825959	0.386269	0.29237	0.383295
X1WEE8	ftr66	FinTRIM family, member 66	FinTRIM family, member 66 OS=Danio rerio OX=7955 GN=ftr66 PE=4 SV=1	0.001	5.778	4	3	1	545	62.2	6.83	9.12	4	1.49079	1.37969	1.41193	0.534024	0.643842	0.561802	1.42747	0.579889	0.406236	5.39469e-05	-1.29961	4.26803	2	1.49079	ftr66	1	0.925474	0.947097	0.358214	0.431879	0.376847
Q1XHM0	grk1	G protein-coupled receptor kinase	G protein-coupled receptor kinase OS=Danio rerio OX=7955 GN=grk1 PE=1 SV=1	0	8.824	4	1	1	563	64.1	6.35	5.37	1	1.74163	1.42654	1.50324	0.588669	0.549263	0.771093	1.55714	0.636342	0.408661	0.00140482	-1.29102	2.85238	2	1.74163	grk1	1	0.819087	0.863127	0.338	0.315374	0.442743
Q1ED31	zgc:136240	Si:ch211-240l19.5	Si:ch211-240l19.5 OS=Danio rerio OX=7955 GN=zgc:136240 PE=1 SV=1	0.034	1.583	5	1	1	134	15.2	5.26	2.08	1	1.79584	1.36235	1.1924	0.566759	0.640591	0.586162	1.45019	0.597837	0.412246	0.00924624	-1.27842	2.03404	2	1.79584	zgc:136240	1	0.758615	0.663978	0.315596	0.356709	0.3264
F1Q8R1	si:dkey-208m12.2	CD276 antigen-like	CD276 antigen-like OS=Danio rerio OX=7955 GN=si:dkey-208m12.2 PE=4 SV=2	0	6.317	10	2	2	201	22.9	7.44	6.21	2	1.48297	1.36444	1.47079	0.599897	0.607372	0.584439	1.4394	0.597236	0.41492	2.51727e-05	-1.2691	4.59907	2	1.48297	si:dkey-208m12.2	1	0.920074	0.991789	0.404524	0.409565	0.394101
A0A8M2B489	btr16	Bloodthirsty-related gene family, member 16 isoform X1	Bloodthirsty-related gene family, member 16 isoform X1 OS=Danio rerio OX=7955 GN=btr16 PE=4 SV=1	0.057	1.374	2	1	1	536	61.5	7.69	2.4	1	1.59834	1.1747	1.2705	0.530167	0.563928	0.586526	1.34785	0.560207	0.41563	0.00367311	-1.26663	2.43497	2	1.59834	btr16	1	0.73495	0.794887	0.331698	0.35282	0.366958
A0A8M1NVN7	ugt1a5	UDP-glucuronosyltransferase	UDP-glucuronosyltransferase OS=Danio rerio OX=7955 GN=ugt1a5 PE=3 SV=1	0	39.911	17	8	2	519	58.4	8.88	51.78	17	2.01787	1.54517	1.32277	0.590552	0.895301	0.548871	1.6286	0.678241	0.416456	0.0149453	-1.26376	1.8255	2	2.01787	ugt1a5	1	0.765743	0.655525	0.292661	0.443686	0.272005
Q7T2C1	zgc:64071	Cullin-4A	Cullin-4A OS=Danio rerio OX=7955 GN=zgc:64071 PE=1 SV=1	0	11.167	6	5	3	635	73.5	6.73	13.95	6	1.54441	1.4137	1.40728	0.585379	0.638168	0.596732	1.45513	0.606759	0.41698	5.76224e-05	-1.26195	4.23941	2	1.54441	zgc:64071	1	0.915361	0.911206	0.37903	0.41321	0.386381
A0A8M2B241	cep55l	Centrosomal protein of 55 kDa isoform X1	Centrosomal protein of 55 kDa isoform X1 OS=Danio rerio OX=7955 GN=cep55l PE=4 SV=1	0.062	1.284	3	1	1	434	50.8	7.03	2.41	1	1.55461	1.21278	1.36159	0.572576	0.576667	0.574938	1.37633	0.574727	0.417581	0.00126267	-1.25987	2.89871	2	1.55461	cep55l	1	0.780116	0.87584	0.368308	0.37094	0.369828
A5D6U8	acp7	Acid phosphatase type 7	Acid phosphatase type 7 OS=Danio rerio OX=7955 GN=acp7 PE=2 SV=1	0.014	2.592	3	1	1	443	50.7	5.19	2.98	1	1.82198	1.66886	1.69965	0.675537	0.857298	0.648405	1.73016	0.72708	0.420238	0.000239027	-1.25072	3.62155	2	1.82198	acp7	1	0.915962	0.93286	0.370771	0.470531	0.35588
Q05AI9	zgc:153968	Uncharacterized protein LOC768292 precursor	Uncharacterized protein LOC768292 precursor OS=Danio rerio OX=7955 GN=zgc:153968 PE=2 SV=1	0	26.084	22	7	6	301	31.7	8.32	44.54	15	1.49298	1.36178	1.36715	0.552566	0.66042	0.570406	1.40731	0.594464	0.422413	0.000116265	-1.24327	3.93455	2	1.49298	zgc:153968	1	0.91212	0.915716	0.370108	0.442349	0.382058
Q568R1	nsrp1	Nuclear speckle splicing regulatory protein 1	Nuclear speckle splicing regulatory protein 1 OS=Danio rerio OX=7955 GN=nsrp1 PE=1 SV=2	0.013	2.688	1	1	1	516	61.2	9.23	4.35	2	1.60788	1.28105	1.42733	0.573388	0.641364	0.610682	1.43875	0.608478	0.42292	0.00100451	-1.24154	2.99805	2	1.60788	nsrp1	1	0.796733	0.88771	0.356612	0.398888	0.379806
Q6GMH9	zgc:91794	Carboxypeptidase A2 precursor	Carboxypeptidase A2 precursor OS=Danio rerio OX=7955 GN=zgc:91794 PE=1 SV=1	0	59.218	30	9	9	417	46.9	5.82	63.96	17	1.72858	1.32427	1.18932	0.570183	0.658653	0.574577	1.41405	0.601138	0.425117	0.00781573	-1.23407	2.10703	2	1.72858	zgc:91794	1	0.766103	0.688034	0.329857	0.381038	0.332399
B8A5M6	P4hb	Protein disulfide-isomerase	Protein disulfide-isomerase OS=Danio rerio OX=7955 GN=P4hb PE=1 SV=1	0	55.259	24	13	13	555	63.2	4.61	62.82	22	1.57643	1.32911	1.30948	0.594675	0.632524	0.581804	1.405	0.603001	0.429181	0.000777551	-1.22034	3.10927	2	1.57643	P4hb	1	0.843114	0.830665	0.37723	0.401239	0.369065
Q5CZP1	zgc:110786	Mitochondrial folate transporter/carrier	Mitochondrial folate transporter/carrier OS=Danio rerio OX=7955 GN=zgc:110786 PE=1 SV=1	0.013	2.79	5	2	2	313	35.1	9.5	2.34	2	1.80436	1.14268	1.15261	0.564346	0.646201	0.553711	1.36655	0.588086	0.430344	0.0243492	-1.21644	1.61351	2	1.80436	zgc:110786	1	0.633286	0.63879	0.312768	0.358133	0.306873
A0A8M9Q793	foxp4	Forkhead box protein P4 isoform X2	Forkhead box protein P4 isoform X2 OS=Danio rerio OX=7955 GN=foxp4 PE=1 SV=1	0.028	1.66	1	1	1	701	78	6.49	2.05	1	1.66895	1.31236	1.3172	0.579053	0.627121	0.652397	1.43284	0.619524	0.432376	0.00247418	-1.20964	2.60657	2	1.66895	foxp4	1	0.786336	0.78924	0.346956	0.375758	0.390902
E7FCX1	wfikkn2b	WAP, Kazal, immunoglobulin, Kunitz and NTR domain-containing protein 2	WAP, Kazal, immunoglobulin, Kunitz and NTR domain-containing protein 2 OS=Danio rerio OX=7955 GN=wfikkn2b PE=3 SV=1	0.034	1.583	1	1	1	563	62.7	6.33	2.29	1	1.73476	1.17643	1.17108	0.544459	0.611712	0.61951	1.36076	0.591893	0.434974	0.0151178	-1.201	1.82051	2	1.73476	wfikkn2b	1	0.678152	0.675068	0.313853	0.352621	0.357116
F8W289	CHUNP6865	Galactosylgalactosylxylosylprotein 3-beta-glucuronosyltransferase	Galactosylgalactosylxylosylprotein 3-beta-glucuronosyltransferase OS=Danio rerio OX=7955 GN=CHUNP6865 PE=3 SV=1	0.011	2.953	5	2	2	330	38.1	7.93	2.84	2	1.81194	1.21307	1.2304	0.597665	0.664352	0.596805	1.41847	0.619607	0.436814	0.0156908	-1.19491	1.80435	2	1.81194	CHUNP6865	1	0.669484	0.679052	0.329848	0.366652	0.329373
E7FCI0	spink4	Serine peptidase inhibitor, Kazal type 4	Serine peptidase inhibitor, Kazal type 4 OS=Danio rerio OX=7955 GN=spink4 PE=4 SV=1	0.044	1.513	9	1	1	76	7.9	5.19	2.14	1	1.61719	1.28041	1.2371	0.573383	0.664054	0.568917	1.37823	0.602118	0.436877	0.00333003	-1.1947	2.47755	2	1.61719	spink4	1	0.791749	0.764971	0.354555	0.410622	0.351794
A0A8M1P444	zgc:101525	Solute carrier family 35 member G2	Solute carrier family 35 member G2 OS=Danio rerio OX=7955 GN=zgc:101525 PE=4 SV=1	0.054	1.407	1	1	1	415	45.8	7.77	3.12	1	1.59029	1.44953	1.38486	0.667948	0.663472	0.626408	1.47489	0.652609	0.442479	0.000187425	-1.17632	3.72717	2	1.59029	zgc:101525	1	0.911492	0.870826	0.420017	0.417203	0.393896
A0A8M3ASS8	tmem132e	Transmembrane protein 132E isoform X1	Transmembrane protein 132E isoform X1 OS=Danio rerio OX=7955 GN=tmem132e PE=3 SV=1	0.013	2.781	1	1	1	1070	118.9	5.24	2.47	1	1.69317	1.26243	1.40082	0.63414	0.703171	0.593383	1.45214	0.643565	0.443183	0.00349345	-1.17402	2.45675	2	1.69317	tmem132e	1	0.745602	0.827338	0.374529	0.415299	0.350457
Q5U3U5	zgc:101617	Syntaxin-17	Syntaxin-17 OS=Danio rerio OX=7955 GN=zgc:101617 PE=2 SV=1	0.03	1.632	2	1	1	291	31.8	6.29	2.87	1	1.42569	1.37427	1.32805	0.603434	0.640353	0.587108	1.376	0.610298	0.443529	1.87727e-05	-1.1729	4.72647	2	1.42569	zgc:101617	1	0.963929	0.931515	0.423256	0.449152	0.411806
Q5SPB2	scaf11	Protein SCAF11 isoform X1	Protein SCAF11 isoform X1 OS=Danio rerio OX=7955 GN=scaf11 PE=1 SV=4	0.017	2.457	1	1	1	1321	145	5.91	2.15	1	1.72232	1.15332	1.13434	0.55401	0.679586	0.545632	1.33666	0.593076	0.443701	0.0197587	-1.17234	1.70424	2	1.72232	scaf11	1	0.669632	0.658614	0.321666	0.394577	0.316801
E7FH60	c24h7orf50	Uncharacterized protein C7orf50 homolog isoform X1	Uncharacterized protein C7orf50 homolog isoform X1 OS=Danio rerio OX=7955 GN=c24h7orf50 PE=1 SV=1	0.024	1.762	3	1	1	258	30.6	8.85	2.58	1	1.48303	1.38568	1.31465	0.612311	0.697377	0.561459	1.39445	0.623716	0.447284	0.000254399	-1.16074	3.59448	2	1.48303	c24h7orf50	1	0.934361	0.886465	0.41288	0.470239	0.37859
Q6P404	zgc:63517	RNA helicase	RNA helicase OS=Danio rerio OX=7955 GN=zgc:63517 PE=1 SV=1	0	6.651	2	2	2	1258	143.6	7.08	5.89	2	1.59958	1.22274	1.41714	0.613653	0.738038	0.552219	1.41315	0.634637	0.449093	0.00307187	-1.15491	2.5126	2	1.59958	zgc:63517	1	0.764413	0.885948	0.383635	0.461396	0.345229
A0A2R8PY98	cdcp1b	CUB domain containing protein 1b	CUB domain containing protein 1b OS=Danio rerio OX=7955 GN=cdcp1b PE=4 SV=1	0.016	2.499	1	1	1	856	94.4	5.67	1.76	1	1.84091	1.16094	1.40615	0.658946	0.743902	0.576986	1.46933	0.659945	0.449146	0.0167267	-1.15474	1.77659	2	1.84091	cdcp1b	1	0.630634	0.763836	0.357946	0.404095	0.313425
A3KP35	cyp4f3	Leukotriene-B(4) omega-hydroxylase 2	Leukotriene-B(4) omega-hydroxylase 2 OS=Danio rerio OX=7955 GN=cyp4f3 PE=2 SV=1	0.006	3.74	2	1	1	511	59.1	8.16	1.94	1	1.49901	1.31741	1.2315	0.537033	0.692013	0.590956	1.3493	0.606667	0.449615	0.00122737	-1.15324	2.91103	2	1.49901	cyp4f3	1	0.878851	0.821539	0.358258	0.461646	0.394231
A0PJ31	zgc:110607	Cytochrome P450 CYP1C1	Cytochrome P450 CYP1C1 OS=Danio rerio OX=7955 GN=zgc:110607 PE=2 SV=1	0.033	1.594	1	1	1	523	58.9	8.72	2.17	1	1.65069	1.24939	1.33118	0.71522	0.630884	0.560414	1.41042	0.635506	0.450579	0.00401675	-1.15015	2.39612	2	1.65069	zgc:110607	1	0.756885	0.806438	0.433284	0.382193	0.339502
A0A0R4IJE4	zgc:194469	Caspase 20, apoptosis-related cysteine peptidase	Caspase 20, apoptosis-related cysteine peptidase OS=Danio rerio OX=7955 GN=zgc:194469 PE=1 SV=1	0.002	4.626	3	1	1	347	38.8	5.87	3.03	1	1.42827	1.34016	1.27491	0.59512	0.605783	0.626773	1.34778	0.609225	0.452021	8.35461e-05	-1.14554	4.07807	2	1.42827	zgc:194469	1	0.938309	0.892622	0.416671	0.424137	0.438833
A0A8M9QII6	paxip1	PAX-interacting protein 1 isoform X1	PAX-interacting protein 1 isoform X1 OS=Danio rerio OX=7955 GN=paxip1 PE=1 SV=1	0.009	3.168	2	2	2	1136	130.2	8.1	8.69	4	1.55984	1.29482	1.29023	0.660534	0.591737	0.622214	1.38163	0.624828	0.45224	0.00115693	-1.14484	2.93669	2	1.55984	paxip1	1	0.830098	0.827152	0.423462	0.379357	0.398896
A0A8M2B9U2	pabpn1	Polyadenylate-binding protein 2 isoform X1	Polyadenylate-binding protein 2 isoform X1 OS=Danio rerio OX=7955 GN=pabpn1 PE=1 SV=1	0	24.746	19	5	1	228	24.9	9.48	39.75	13	1.50992	1.42962	1.40086	0.782391	0.387272	0.795208	1.4468	0.654957	0.452694	0.00454756	-1.14339	2.34222	2	1.50992	pabpn1	1	0.946822	0.927771	0.518168	0.256486	0.526657
A0A8M9PEH8	hivep2b	Human immunodeficiency virus type I enhancer-binding protein 2 homolog	Human immunodeficiency virus type I enhancer-binding protein 2 homolog OS=Danio rerio OX=7955 GN=hivep2b PE=4 SV=1	0.068	1.231	1	1	1	1798	199.4	6.93	0	1	1.90788	1.42337	1.38622	0.682074	0.852307	0.603024	1.57249	0.712468	0.453084	0.00938794	-1.14215	2.02743	2	1.90788	hivep2b	1	0.746045	0.726574	0.357503	0.446729	0.31607
E7EZ61	fc11a05	Zinc finger protein 217	Zinc finger protein 217 OS=Danio rerio OX=7955 GN=fc11a05 PE=1 SV=1	0.025	1.727	1	1	1	950	105.9	8.79	2.67	1	1.45528	1.29357	1.3976	0.586567	0.63696	0.659892	1.38215	0.627806	0.454225	0.000131664	-1.13852	3.88053	2	1.45528	fc11a05	1	0.888881	0.960367	0.403062	0.43769	0.453448
S5TZ97	TRPM4b3	Histidine-rich calcium-binding protein (Fragment)	Histidine-rich calcium-binding protein (Fragment) OS=Danio rerio OX=7955 GN=TRPM4b3 PE=2 SV=1	0.031	1.615	0	1	1	1225	140.1	7.75	2.34	1	1.57569	1.14051	1.54008	0.62195	0.684262	0.627514	1.41876	0.644575	0.454323	0.00534971	-1.13821	2.27167	2	1.57569	TRPM4b3	1	0.723814	0.977399	0.394716	0.434261	0.398247
B8JLK1	si:ch73-203i15.4	Sjoegren syndrome nuclear autoantigen 1	Sjoegren syndrome nuclear autoantigen 1 OS=Danio rerio OX=7955 GN=si:ch73-203i15.4 PE=1 SV=1	0.007	3.561	8	1	1	115	13.1	6.79	3.01	1	1.52482	1.22206	1.40094	0.557011	0.70834	0.622832	1.38261	0.629395	0.455223	0.0015528	-1.13535	2.80888	2	1.52482	si:ch73-203i15.4	1	0.801447	0.918764	0.365297	0.464542	0.408464
Q7T2T7	wu:fk96a04	Methyl-CpG-binding protein 2	Methyl-CpG-binding protein 2 OS=Danio rerio OX=7955 GN=wu:fk96a04 PE=2 SV=2	0.01	3.108	2	1	1	524	57.1	10.04	2.76	1	1.52932	1.27974	1.35881	0.730475	0.589763	0.584253	1.38929	0.63483	0.456947	0.00100872	-1.1299	2.99623	2	1.52932	wu:fk96a04	1	0.836802	0.888508	0.477648	0.385638	0.382035
F1QJN9	wu:fb60d07	Carboxypeptidase B isoform 1 precursor	Carboxypeptidase B isoform 1 precursor OS=Danio rerio OX=7955 GN=wu:fb60d07 PE=1 SV=1	0	82.706	44	13	12	416	46.6	6.39	102.97	29	1.60336	1.32271	1.2484	0.61723	0.672866	0.618529	1.39149	0.636208	0.457214	0.00232676	-1.12906	2.63325	2	1.60336	wu:fb60d07	1	0.824961	0.778615	0.38496	0.41966	0.385771
A4IGH8	gga3	Gga3 protein	Gga3 protein OS=Danio rerio OX=7955 GN=gga3 PE=2 SV=1	0.006	3.635	1	1	1	691	75.7	5.59	2.29	1	1.56457	1.27672	1.35146	0.626027	0.713016	0.604254	1.39758	0.647766	0.46349	0.00125472	-1.10939	2.90145	2	1.56457	gga3	1	0.816021	0.863789	0.400127	0.455727	0.386211
A0A8M9PQG3	LOC110438079	Rho guanine nucleotide exchange factor 17-like	Rho guanine nucleotide exchange factor 17-like OS=Danio rerio OX=7955 GN=LOC110438079 PE=4 SV=1	0.001	5.559	1	2	2	2301	253.4	6.27	5.76	2	1.49372	1.26407	1.27383	0.591226	0.645186	0.636935	1.34387	0.624449	0.464664	0.00072454	-1.10574	3.13994	2	1.49372	LOC110438079	1	0.846253	0.852791	0.395807	0.431932	0.426408
Q7SYJ9	spag7	Sperm-associated antigen 7 homolog	Sperm-associated antigen 7 homolog OS=Danio rerio OX=7955 GN=spag7 PE=1 SV=1	0.019	2.103	6	1	1	230	26.2	8.88	2.33	1	1.47021	1.46558	1.34271	0.778476	0.588509	0.623817	1.42617	0.663601	0.465304	0.000443383	-1.10375	3.35322	2	1.47021	spag7	1	0.996852	0.91328	0.529501	0.40029	0.424305
A0A8M2B8F0	zgc:193801	Uncharacterized protein LOC564476 isoform X1	Uncharacterized protein LOC564476 isoform X1 OS=Danio rerio OX=7955 GN=zgc:193801 PE=4 SV=1	0.013	2.832	2	1	1	463	51.7	5.3	5.33	3	1.25232	1.27986	1.28408	0.553063	0.725987	0.496758	1.27209	0.591936	0.465327	0.000617238	-1.10368	3.20955	2	1.28408	zgc:193801	0.975264	0.99671	1	0.430707	0.565374	0.386858
A0A0R4IGF8	si:ch73-28h20.1	Lymphocyte antigen 6 family member pge	Lymphocyte antigen 6 family member pge OS=Danio rerio OX=7955 GN=si:ch73-28h20.1 PE=4 SV=1	0	6.37	11	1	1	122	13.1	7.58	3.33	1	1.61288	1.49996	1.12597	0.553807	0.722911	0.699133	1.41293	0.658617	0.466134	0.00849377	-1.10118	2.0709	2	1.61288	si:ch73-28h20.1	1	0.929991	0.698111	0.343366	0.448212	0.43347
A0A8M1P8V0	si:dkey-114l24.2	Uncharacterized protein LOC107990273 isoform 1 precursor	Uncharacterized protein LOC107990273 isoform 1 precursor OS=Danio rerio OX=7955 GN=si:dkey-114l24.2 PE=4 SV=1	0.044	1.512	5	1	1	188	21.4	9.35	2.64	1	1.34926	1.23994	1.38211	0.574155	0.674912	0.611241	1.32377	0.620103	0.468437	0.000173658	-1.09407	3.76031	2	1.38211	si:dkey-114l24.2	0.976232	0.897136	1	0.41542	0.48832	0.442252
A0A0R4IUF0	fc08c07	DNA topoisomerase 2	DNA topoisomerase 2 OS=Danio rerio OX=7955 GN=fc08c07 PE=1 SV=2	0	36.29	6	9	3	1570	176.7	8.81	43.23	14	2.78638	2.55877	1.6102	1.13118	1.15551	0.976053	2.31845	1.08758	0.469099	0.0278724	-1.09204	1.55483	2	2.78638	fc08c07	1	0.918313	0.577884	0.405968	0.4147	0.350294
A0A8M9PME6	cubn	Cubilin	Cubilin OS=Danio rerio OX=7955 GN=cubn PE=1 SV=1	0.073	1.178	0	1	1	3626	393.4	4.98	2.26	1	1.36625	1.40962	1.42785	0.601988	0.727556	0.64825	1.40124	0.659265	0.470487	5.46293e-05	-1.08777	4.26257	2	1.42785	cubn	0.956859	0.987234	1	0.421605	0.509548	0.454005
A9JSV4	tbc1d13	TBC1 domain family member 13	TBC1 domain family member 13 OS=Danio rerio OX=7955 GN=tbc1d13 PE=1 SV=1	0.044	1.518	2	1	1	414	48.5	5.54	2.3	1	1.44661	1.22332	1.23519	0.538787	0.709681	0.589961	1.3017	0.612809	0.470775	0.00146639	-1.08689	2.83375	2	1.44661	tbc1d13	1	0.845645	0.853849	0.372448	0.490582	0.407824
A0A8M6Z617	LOC108184003	Protein NLRC3-like	Protein NLRC3-like OS=Danio rerio OX=7955 GN=LOC108184003 PE=4 SV=1	0	7.425	4	3	1	692	79.7	7.96	18.01	7	1.5131	1.18242	1.36322	0.488229	0.73769	0.687277	1.35291	0.637732	0.471378	0.00425559	-1.08504	2.37104	2	1.5131	LOC108184003	1	0.781453	0.900944	0.322668	0.487536	0.454218
A0A8M6Z0V0	pou2f1b	POU domain protein	POU domain protein OS=Danio rerio OX=7955 GN=pou2f1b PE=3 SV=1	0.049	1.466	1	1	1	701	72.5	7.15	3.01	1	1.44296	1.27738	1.42842	0.635686	0.658337	0.664595	1.38292	0.652873	0.472097	0.000169015	-1.08285	3.77207	2	1.44296	pou2f1b	1	0.885245	0.989921	0.440541	0.456239	0.460576
A0A8M9QN70	rnf213b	E3 ubiquitin-protein ligase rnf213-beta isoform X1	E3 ubiquitin-protein ligase rnf213-beta isoform X1 OS=Danio rerio OX=7955 GN=rnf213b PE=4 SV=1	0.056	1.391	0	1	1	4014	458.6	6.37	1.81	1	1.48144	1.3349	1.333	0.666255	0.562889	0.738063	1.38311	0.655736	0.474101	0.000504086	-1.07673	3.2975	2	1.48144	rnf213b	1	0.901086	0.899804	0.449736	0.379962	0.498208
B9TS50	Cytb	Cytochrome b (Fragment)	Cytochrome b (Fragment) OS=Danio cf. rerio 'Assam' OX=496975 GN=Cytb PE=3 SV=1	0.001	5.586	5	2	2	377	42.4	7.66	5.81	2	1.52004	1.45259	1.22862	0.621457	0.583805	0.797412	1.40042	0.667558	0.476685	0.00263312	-1.06889	2.57953	2	1.52004	Cytb	1	0.955629	0.808285	0.408843	0.384073	0.5246
Q503H9	gtf2a2	Transcription initiation factor IIA subunit 2	Transcription initiation factor IIA subunit 2 OS=Danio rerio OX=7955 GN=gtf2a2 PE=1 SV=1	0.006	3.857	15	2	2	109	12.4	6.62	5.17	3	1.59504	1.20934	1.29313	0.645542	0.692026	0.626697	1.36584	0.654755	0.479379	0.00390795	-1.06076	2.40805	2	1.59504	gtf2a2	1	0.758186	0.810719	0.404717	0.43386	0.392902
A0A8M9P7I3	fa12a04	G patch domain-containing 8	G patch domain-containing 8 OS=Danio rerio OX=7955 GN=fa12a04 PE=1 SV=1	0.016	2.536	1	1	1	1435	156.8	9.09	2.14	1	1.39408	1.32116	1.212	0.593278	0.734201	0.555524	1.30908	0.627668	0.479473	0.000850355	-1.06048	3.0704	2	1.39408	fa12a04	1	0.947698	0.86939	0.425571	0.526658	0.398489
F1QF18	dcaf8	DDB1 and CUL4-associated factor 8	DDB1 and CUL4-associated factor 8 OS=Danio rerio OX=7955 GN=dcaf8 PE=1 SV=2	0.002	5.014	4	2	2	607	66.8	5.44	6.52	2	1.51389	1.36842	1.3669	0.653475	0.710576	0.679738	1.4164	0.681263	0.480981	0.000139494	-1.05595	3.85544	2	1.51389	dcaf8	1	0.903908	0.90291	0.431653	0.469371	0.449002
E7F2R8	si:dkey-52k20.7	Apolipoprotein D	Apolipoprotein D OS=Danio rerio OX=7955 GN=si:dkey-52k20.7 PE=3 SV=1	0	27.466	30	5	5	189	21	4.65	42.11	12	1.68497	1.25452	1.19942	0.644666	0.725037	0.624542	1.37963	0.664748	0.48183	0.0102842	-1.0534	1.98783	2	1.68497	si:dkey-52k20.7	1	0.744535	0.711834	0.382599	0.430298	0.370656
E7FB23	tbc1d2b	TBC1 domain family member 2B isoform X1	TBC1 domain family member 2B isoform X1 OS=Danio rerio OX=7955 GN=tbc1d2b PE=4 SV=1	0.005	4.164	1	1	1	946	109.3	6.19	18.09	7	1.62611	1.17884	1.27977	0.627861	0.642429	0.697903	1.36158	0.656064	0.481842	0.00676509	-1.05337	2.16973	2	1.62611	tbc1d2b	1	0.724946	0.787012	0.386112	0.39507	0.429185
Q1RM84	zgc:136352	Elongation of very long chain fatty acids protein	Elongation of very long chain fatty acids protein OS=Danio rerio OX=7955 GN=zgc:136352 PE=1 SV=1	0.043	1.529	6	1	1	260	30.8	9.06	2.49	1	1.60442	1.32153	1.3122	0.664572	0.762837	0.621977	1.41272	0.683129	0.483556	0.00221904	-1.04824	2.65383	2	1.60442	zgc:136352	1	0.823682	0.817866	0.414213	0.47546	0.387665
A0A8M2B9L1	cdv3	Protein CDV3 homolog isoform X1	Protein CDV3 homolog isoform X1 OS=Danio rerio OX=7955 GN=cdv3 PE=1 SV=1	0.002	4.527	7	2	2	237	26.4	5.33	4.53	2	1.47907	1.42102	1.32248	0.711197	0.647317	0.683754	1.40752	0.680756	0.483655	0.000123303	-1.04795	3.90903	2	1.47907	cdv3	1	0.960754	0.894131	0.480841	0.437652	0.462287
Q6NYX8	pithd1	PITH domain-containing protein 1	PITH domain-containing protein 1 OS=Danio rerio OX=7955 GN=pithd1 PE=2 SV=1	0	26.077	32	6	6	210	24	5.59	27.37	8	1.4569	1.35581	1.3036	0.659585	0.702913	0.629956	1.3721	0.664151	0.484039	0.00014145	-1.0468	3.8494	2	1.4569	pithd1	1	0.930619	0.894776	0.452733	0.482473	0.432396
A0A8M9Q7N0	zmynd8	Protein kinase C-binding protein 1 isoform X3	Protein kinase C-binding protein 1 isoform X3 OS=Danio rerio OX=7955 GN=zmynd8 PE=4 SV=1	0.002	5.126	2	2	1	1175	129.1	7.15	11.13	3	1.35063	1.34908	1.33002	0.673368	0.631018	0.646928	1.34324	0.650438	0.484229	1.00264e-06	-1.04624	5.99886	2	1.35063	zmynd8	1	0.998849	0.984735	0.498557	0.467201	0.478981
A0A8M9PKK4	LOC110438753	A-kinase anchor protein 13-like	A-kinase anchor protein 13-like OS=Danio rerio OX=7955 GN=LOC110438753 PE=4 SV=1	0.006	3.679	2	1	1	451	51.9	6.77	23.72	13	1.7829	1.19729	1.09703	0.709778	0.545732	0.725174	1.35907	0.660228	0.485792	0.0343243	-1.04159	1.4644	2	1.7829	LOC110438753	1	0.671544	0.615308	0.398104	0.306093	0.406739
Q7SZ51	zgc:63744	Elastase 2 like	Elastase 2 like OS=Danio rerio OX=7955 GN=zgc:63744 PE=1 SV=1	0	23.165	18	4	3	267	28.5	7.08	50.26	14	1.55591	1.2669	1.16512	0.640469	0.634132	0.666272	1.32931	0.646958	0.486687	0.00436945	-1.03893	2.35957	2	1.55591	zgc:63744	1	0.81425	0.748831	0.411636	0.407563	0.42822
A0A8M3ARP1	LOC100537399	Protein NLRC3-like	Protein NLRC3-like OS=Danio rerio OX=7955 GN=LOC100537399 PE=4 SV=1	0.032	1.595	1	1	1	771	88.5	7.14	2.49	1	1.44804	1.38882	1.34739	0.692811	0.652743	0.693904	1.39475	0.679819	0.487414	2.43375e-05	-1.03678	4.61372	2	1.44804	LOC100537399	1	0.959104	0.930493	0.478449	0.450778	0.479204
A0A8M9PEG1	si:dkey-253d23.10	NLR family CARD domain-containing protein 3 isoform X4	NLR family CARD domain-containing protein 3 isoform X4 OS=Danio rerio OX=7955 GN=si:dkey-253d23.10 PE=4 SV=1	0.033	1.59	1	1	1	1063	120.1	5.44	1.72	1	1.40739	1.34368	1.35054	0.752201	0.591593	0.68022	1.3672	0.674671	0.493469	0.000165661	-1.01897	3.78078	2	1.40739	si:dkey-253d23.10	1	0.954732	0.959607	0.534466	0.420349	0.483321
A0A8M6Z507	LOC100334873	Zinc finger protein 235-like	Zinc finger protein 235-like OS=Danio rerio OX=7955 GN=LOC100334873 PE=4 SV=1	0	7.345	6	2	1	388	45.3	9.42	15.71	5	1.62834	1.18716	1.20038	0.666385	0.71544	0.601351	1.33863	0.661059	0.493834	0.0103476	-1.0179	1.98516	2	1.62834	LOC100334873	1	0.729062	0.737182	0.409242	0.439368	0.369303
Q1RLR3	wu:fa96h10	Keratin 93	Keratin 93 OS=Danio rerio OX=7955 GN=wu:fa96h10 PE=2 SV=1	0	35.034	15	9	3	462	50.9	8.12	120.76	54	1.29064	1.58342	1.21635	0.702386	0.626765	0.694618	1.36347	0.67459	0.49476	0.00385505	-1.0152	2.41397	2	1.58342	wu:fa96h10	0.815098	1	0.76818	0.443589	0.395831	0.438683
A0A2R9YJH5	fi14g08	creatine kinase	creatine kinase OS=Danio rerio OX=7955 GN=fi14g08 PE=1 SV=1	0	209.42	62	21	1	417	46.9	7.97	373.69	99	1.22237	1.19137	1.22837	0.55464	0.725552	0.523067	1.21403	0.601086	0.495115	0.00066145	-1.01416	3.1795	2	1.22837	fi14g08	0.995117	0.969879	1	0.451527	0.590664	0.425823
Q1MTH6	zgc:63685	Programmed cell death 2	Programmed cell death 2 OS=Danio rerio OX=7955 GN=zgc:63685 PE=1 SV=1	0.037	1.559	2	1	1	358	40.6	5.08	2.34	1	1.4954	1.3344	1.34322	0.681554	0.716046	0.673145	1.39101	0.690248	0.496223	0.000201691	-1.01094	3.69531	2	1.4954	zgc:63685	1	0.89234	0.898235	0.455768	0.478834	0.450145
Q6AZC0	cela1.6	Chymotrypsin-like elastase family member 1, tandem duplicate 6	Chymotrypsin-like elastase family member 1, tandem duplicate 6 OS=Danio rerio OX=7955 GN=cela1.6 PE=1 SV=1	0	90.653	36	8	8	266	28.8	8.1	148.95	40	1.55089	1.31908	1.18519	0.637874	0.708243	0.669099	1.35172	0.671739	0.496951	0.0033352	-1.00882	2.47688	2	1.55089	cela1.6	1	0.850536	0.764204	0.411297	0.45667	0.431431
A0A8M3AJX7	map7d1b	MAP7 domain containing 1 isoform X4	MAP7 domain containing 1 isoform X4 OS=Danio rerio OX=7955 GN=map7d1b PE=3 SV=1	0	11.434	5	3	3	699	80	9.95	8.64	3	1.57211	1.3216	1.2686	0.673491	0.686331	0.710272	1.38744	0.690031	0.497342	0.00177662	-1.00769	2.7504	2	1.57211	map7d1b	1	0.840654	0.806941	0.428399	0.436566	0.451795
A0A8M3B483	c6ast4	Metalloendopeptidase	Metalloendopeptidase OS=Danio rerio OX=7955 GN=c6ast4 PE=1 SV=1	0	57.568	57	13	9	263	30.1	6.43	78.87	26	1.65375	1.2593	1.20947	0.664599	0.721404	0.675556	1.37417	0.687186	0.500074	0.00832986	-0.999787	2.07936	2	1.65375	c6ast4	1	0.76148	0.731349	0.401875	0.436224	0.4085
F1QIJ6	eps15	Epidermal growth factor receptor pathway substrate 15	Epidermal growth factor receptor pathway substrate 15 OS=Danio rerio OX=7955 GN=eps15 PE=1 SV=1	0	22.063	8	8	7	1039	114.2	4.64	18.75	9	1.76113	1.07502	1.28172	0.697964	0.727946	0.639428	1.37262	0.688446	0.501555	0.028846	-0.995519	1.53991	2	1.76113	eps15	1	0.610415	0.727784	0.396316	0.413341	0.363079
A0A8M9QC86	LOC110439424	Zinc finger protein 721-like	Zinc finger protein 721-like OS=Danio rerio OX=7955 GN=LOC110439424 PE=4 SV=1	0	9.62	32	3	2	1292	146.7	9.47	19.96	6	1.58564	1.19602	1.25564	0.674257	0.72604	0.631016	1.34577	0.677104	0.503135	0.00576085	-0.990981	2.23951	2	1.58564	LOC110439424	1	0.75428	0.791883	0.425226	0.457883	0.397956
A0A8M3AY46	tulp1a	Tubby-related protein 1-like	Tubby-related protein 1-like OS=Danio rerio OX=7955 GN=tulp1a PE=3 SV=1	0.034	1.582	1	1	1	596	66.9	9.41	1.81	1	1.44234	1.19288	1.40933	0.600107	0.850361	0.59617	1.34818	0.682213	0.506023	0.00439839	-0.982724	2.35671	2	1.44234	tulp1a	1	0.827044	0.977113	0.416065	0.58957	0.413334
A0A8M2B8S8	nkain4	Sodium/potassium-transporting ATPase subunit beta-1-interacting protein	Sodium/potassium-transporting ATPase subunit beta-1-interacting protein OS=Danio rerio OX=7955 GN=nkain4 PE=3 SV=1	0.059	1.362	4	1	1	181	20.7	5.43	0	1	1.49437	1.36329	1.25791	0.687425	0.689954	0.707515	1.37185	0.694965	0.506588	0.000594693	-0.981116	3.22571	2	1.49437	nkain4	1	0.91229	0.841766	0.460012	0.461704	0.473455
A0A8M9PKI5	ncaph	Condensin complex subunit 2	Condensin complex subunit 2 OS=Danio rerio OX=7955 GN=ncaph PE=1 SV=1	0.002	4.807	2	1	1	690	76.3	5.29	3.65	1	1.51519	1.21582	1.347	0.676795	0.753387	0.643252	1.35933	0.691145	0.508444	0.00195327	-0.97584	2.70924	2	1.51519	ncaph	1	0.802422	0.889	0.446675	0.497224	0.424537
Q6P5J0	amy3	Alpha-amylase	Alpha-amylase OS=Danio rerio OX=7955 GN=amy3 PE=1 SV=1	0	68.494	34	13	11	512	56.9	6.89	91.12	26	1.57162	1.23991	1.20802	0.643907	0.731766	0.668315	1.33985	0.68133	0.508511	0.0052375	-0.975648	2.28088	2	1.57162	amy3	1	0.788935	0.768645	0.409708	0.465612	0.425239
Q504D4	wu:fd58f03	Ela3l protein	Ela3l protein OS=Danio rerio OX=7955 GN=wu:fd58f03 PE=1 SV=1	0	55.792	52	8	8	201	21.4	6.37	53.58	16	1.48858	1.40075	1.16367	0.67893	0.74427	0.63918	1.351	0.68746	0.508853	0.00285603	-0.974679	2.54424	2	1.48858	wu:fd58f03	1	0.940994	0.781728	0.456091	0.499985	0.429388
Q4QRH5	si:dkey-57c15.6	Chymotrypsin-like elastase family member 1, tandem duplicate 4	Chymotrypsin-like elastase family member 1, tandem duplicate 4 OS=Danio rerio OX=7955 GN=si:dkey-57c15.6 PE=2 SV=1	0	19.783	19	5	4	267	28.9	6.6	19.71	5	1.48273	1.3664	1.19564	0.662474	0.746011	0.65321	1.34825	0.687232	0.509719	0.00171308	-0.972225	2.76622	2	1.48273	si:dkey-57c15.6	1	0.92154	0.806373	0.446793	0.503133	0.440545
A0A8M9Q2K4	plekhg4	Pleckstrin homology domain-containing family G member 4B isoform X6	Pleckstrin homology domain-containing family G member 4B isoform X6 OS=Danio rerio OX=7955 GN=plekhg4 PE=1 SV=1	0.006	3.64	2	2	2	1099	124.5	7.06	4.13	2	1.55616	1.29492	1.30921	0.662011	0.7796	0.679886	1.38677	0.707166	0.509939	0.00181678	-0.971603	2.7407	2	1.55616	plekhg4	1	0.832125	0.841305	0.425412	0.500975	0.436899
A0A8M9QB70	si:ch73-308l14.2	LisH domain-containing protein C1711.05-like isoform X2	LisH domain-containing protein C1711.05-like isoform X2 OS=Danio rerio OX=7955 GN=si:ch73-308l14.2 PE=1 SV=1	0.012	2.86	5	2	2	600	65	9.07	2.38	2	1.3944	1.23154	1.29238	0.66893	0.688405	0.647264	1.30611	0.668199	0.511597	0.000200512	-0.966921	3.69786	2	1.3944	si:ch73-308l14.2	1	0.883206	0.926833	0.479726	0.493692	0.464188
D3XD84	Ugt2b1	UDP-glucuronosyltransferase	UDP-glucuronosyltransferase OS=Danio rerio OX=7955 GN=Ugt2b1 PE=2 SV=1	0	33.798	14	7	2	527	60.8	7.66	44.04	14	1.40146	1.2935	1.25554	0.660127	0.669229	0.699541	1.31684	0.676299	0.513579	0.00014528	-0.961342	3.8378	2	1.40146	Ugt2b1	1	0.922965	0.895878	0.471027	0.477521	0.49915
A0A8M2B9R8	adgrg2a	Adhesion G-protein coupled receptor G2	Adhesion G-protein coupled receptor G2 OS=Danio rerio OX=7955 GN=adgrg2a PE=4 SV=1	0.006	3.945	0	1	1	2289	245.1	5.07	5.36	2	1.36059	1.26337	1.30783	0.630544	0.696665	0.696267	1.3106	0.674492	0.514645	5.81131e-05	-0.95835	4.23573	2	1.36059	adgrg2a	1	0.928544	0.961227	0.463435	0.512032	0.51174
A0A8M9PJ78	LOC100329786	Zinc finger protein 91-like	Zinc finger protein 91-like OS=Danio rerio OX=7955 GN=LOC100329786 PE=4 SV=1	0	12.669	6	5	3	1018	118.4	9.5	13.62	6	1.47126	1.28054	1.37255	0.675509	0.768318	0.679223	1.37478	0.707683	0.51476	0.000446585	-0.958028	3.3501	2	1.47126	LOC100329786	1	0.870368	0.932909	0.459137	0.522218	0.461661
A0A8M3B292	map7a	Ensconsin-like isoform X2	Ensconsin-like isoform X2 OS=Danio rerio OX=7955 GN=map7a PE=3 SV=1	0.006	3.791	2	2	1	612	71.6	9.79	5.18	2	1.46552	1.33982	1.3646	0.688537	0.766437	0.699287	1.38998	0.718087	0.516617	0.000122602	-0.952833	3.9115	2	1.46552	map7a	1	0.914227	0.931136	0.469824	0.522979	0.477159
Q0P3X7	UPF0545 protein C22orf39 homolog OS=Danio rerio OX=7955	UPF0545 protein C22orf39 homolog	UPF0545 protein C22orf39 homolog OS=Danio rerio OX=7955 PE=3 SV=2	0.028	1.655	7	1	1	108	13	8.35	2.19	1	1.34537	1.27069	1.34856	0.67064	0.763417	0.623331	1.32154	0.685796	0.518937	0.000193608	-0.94637	3.71308	2	1.34856	UPF0545 protein C22orf39 homolog OS=Danio rerio OX=7955	0.997633	0.942252	1	0.497299	0.566096	0.462218
A0A8M9PXM4	trim55b	Tripartite motif-containing protein 55 isoform X2	Tripartite motif-containing protein 55 isoform X2 OS=Danio rerio OX=7955 GN=trim55b PE=4 SV=1	0	10.603	8	3	1	366	41.9	5.33	7.88	3	1.46401	1.32259	1.36298	0.719913	0.761876	0.677689	1.38319	0.719826	0.520409	0.000166492	-0.942282	3.77861	2	1.46401	trim55b	1	0.903399	0.930993	0.49174	0.520403	0.462899
Q6DHT0	zgc:92089	Cathepsin L.1	Cathepsin L.1 OS=Danio rerio OX=7955 GN=zgc:92089 PE=1 SV=1	0.002	5.377	7	2	2	334	36.5	5.21	5.53	2	1.38519	1.21744	1.35787	0.689821	0.694851	0.678364	1.32016	0.687679	0.520904	0.000266047	-0.940911	3.57504	2	1.38519	zgc:92089	1	0.878897	0.980275	0.497998	0.501629	0.489727
Q08BH8	zgc:153675	Uncharacterized protein LOC768179	Uncharacterized protein LOC768179 OS=Danio rerio OX=7955 GN=zgc:153675 PE=1 SV=1	0.018	2.201	18	1	1	125	12.6	8.43	2.75	1	1.38418	1.1269	1.31043	0.717336	0.609179	0.665605	1.27384	0.66404	0.521292	0.0017965	-0.939838	2.74557	2	1.38418	zgc:153675	1	0.814126	0.946715	0.518238	0.4401	0.480865
Q561U4	ctrb.3	Chymotrypsinogen B2 precursor	Chymotrypsinogen B2 precursor OS=Danio rerio OX=7955 GN=ctrb.3 PE=1 SV=1	0	71.687	35	7	7	265	28.6	5.91	103.02	25	1.48621	1.3086	1.20982	0.670627	0.736708	0.681697	1.33488	0.696344	0.521655	0.00156438	-0.938833	2.80566	2	1.48621	ctrb.3	1	0.880489	0.814027	0.451232	0.495694	0.458681
F1R892	zgc:123218	Synaptosomal-associated protein	Synaptosomal-associated protein OS=Danio rerio OX=7955 GN=zgc:123218 PE=3 SV=1	0.06	1.326	5	1	1	200	22.5	7.01	3.56	1	1.43813	1.184	1.25753	0.670424	0.607321	0.766528	1.29322	0.681424	0.526922	0.00230298	-0.92434	2.63771	2	1.43813	zgc:123218	1	0.823295	0.87442	0.466179	0.4223	0.533005
A0A8M1NX89	mustn1b	Musculoskeletal embryonic nuclear protein 1	Musculoskeletal embryonic nuclear protein 1 OS=Danio rerio OX=7955 GN=mustn1b PE=3 SV=1	0.028	1.659	12	1	1	78	8.5	9.83	2.21	1	1.37528	1.2911	1.20728	0.690561	0.700445	0.650307	1.29122	0.680438	0.526973	0.000275673	-0.9242	3.55961	2	1.37528	mustn1b	1	0.938787	0.877845	0.502124	0.509311	0.472854
A0A8M2B435	smtnl1	Smoothelin-like 1 isoform X1	Smoothelin-like 1 isoform X1 OS=Danio rerio OX=7955 GN=smtnl1 PE=4 SV=1	0	13.366	10	4	4	406	45.5	4.83	12.17	4	1.47607	1.27859	1.32792	0.712858	0.803376	0.645414	1.36086	0.72055	0.52948	0.00102963	-0.917351	2.98732	2	1.47607	smtnl1	1	0.866212	0.899631	0.482942	0.544266	0.437251
A0A8M2BF29	tmem163a	Transmembrane protein 163 isoform X1	Transmembrane protein 163 isoform X1 OS=Danio rerio OX=7955 GN=tmem163a PE=3 SV=1	0.01	3.128	3	1	1	285	31.2	6.79	3.48	1	1.49932	1.20939	1.11128	0.631736	0.636181	0.755861	1.27333	0.674593	0.529786	0.00832281	-0.916518	2.07973	2	1.49932	tmem163a	1	0.806628	0.741187	0.421348	0.424313	0.504136
A0A8M1RDA3	dtx4	E3 ubiquitin-protein ligase	E3 ubiquitin-protein ligase OS=Danio rerio OX=7955 GN=dtx4 PE=3 SV=1	0.059	1.349	2	1	1	731	78.4	9.2	1.97	1	1.48245	1.30579	1.24066	0.703949	0.654349	0.778236	1.34297	0.712178	0.530303	0.00144624	-0.915112	2.83976	2	1.48245	dtx4	1	0.880832	0.836901	0.474856	0.441398	0.524967
A7MCG9	syt5	Synaptotagmin V	Synaptotagmin V OS=Danio rerio OX=7955 GN=syt5 PE=1 SV=1	0	26.544	21	8	4	405	46	8.9	31.56	10	1.45326	1.30811	1.31624	0.733354	0.693079	0.737904	1.3592	0.721445	0.530786	0.000204228	-0.913798	3.68988	2	1.45326	syt5	1	0.90012	0.90572	0.504628	0.476915	0.507759
Q6P978	elovl4	Elongation of very long chain fatty acids protein 4	Elongation of very long chain fatty acids protein 4 OS=Danio rerio OX=7955 GN=elovl4 PE=2 SV=1	0.012	2.915	3	1	1	303	35.2	9.6	3.16	1	1.41453	1.40668	1.27429	0.703859	0.730513	0.739695	1.36517	0.724689	0.530841	0.000164389	-0.913648	3.78413	2	1.41453	elovl4	1	0.994451	0.900858	0.497591	0.516434	0.522925
A0A0R4IQW8	ssbp2	Single-stranded DNA binding protein 2	Single-stranded DNA binding protein 2 OS=Danio rerio OX=7955 GN=ssbp2 PE=4 SV=1	0	8.257	6	2	1	350	36.9	6.64	18.09	6	1.27428	1.28665	1.28051	0.73679	0.611908	0.697582	1.28048	0.682093	0.532685	8.59301e-05	-0.908644	4.06585	2	1.28665	ssbp2	0.990382	1	0.995228	0.572641	0.475582	0.542168
Q5RGP5	si:dkeyp-95d10.1	Dual specificity protein phosphatase 23	Dual specificity protein phosphatase 23 OS=Danio rerio OX=7955 GN=si:dkeyp-95d10.1 PE=1 SV=1	0	6.144	12	2	2	161	18.1	7.87	5.51	2	1.4627	1.11537	1.25016	0.635117	0.725576	0.679606	1.27607	0.6801	0.532962	0.00465902	-0.907894	2.33171	2	1.4627	si:dkeyp-95d10.1	1	0.762543	0.854696	0.43421	0.496054	0.464626
Q66I53	zgc:191605	COX17 cytochrome c oxidase assembly homolog (S. cerevisiae)	COX17 cytochrome c oxidase assembly homolog (S. cerevisiae) OS=Danio rerio OX=7955 GN=zgc:191605 PE=2 SV=1	0	9.994	29	2	2	68	7.3	5.85	11.34	3	1.4882	1.36581	1.10655	0.70385	0.714365	0.701737	1.32019	0.706651	0.535266	0.0055071	-0.901672	2.25908	2	1.4882	zgc:191605	1	0.917756	0.743546	0.472953	0.480018	0.471533
A0A8M9PTY0	depdc5	DEP domain-containing protein 5 isoform X4	DEP domain-containing protein 5 isoform X4 OS=Danio rerio OX=7955 GN=depdc5 PE=1 SV=1	0.013	2.735	1	1	1	1594	178.9	6.84	2.63	1	1.39639	1.22264	1.27413	0.669096	0.725545	0.690484	1.29772	0.695042	0.535586	0.000369185	-0.90081	3.43276	2	1.39639	depdc5	1	0.875574	0.912446	0.479161	0.519586	0.494478
Q29RB9	ahsa1	AHA1, activator of heat shock protein ATPase homolog 1a	AHA1, activator of heat shock protein ATPase homolog 1a OS=Danio rerio OX=7955 GN=ahsa1 PE=2 SV=1	0	11.989	14	5	4	338	38.1	5.78	14.1	5	1.4035	1.33014	1.29146	0.673577	0.75941	0.72289	1.3417	0.718626	0.535608	0.000111499	-0.90075	3.95273	2	1.4035	ahsa1	1	0.947732	0.920172	0.479927	0.541083	0.515062
Q6P2T6	zgc:77740	Cysteine and glycine-rich protein 2	Cysteine and glycine-rich protein 2 OS=Danio rerio OX=7955 GN=zgc:77740 PE=2 SV=1	0.004	4.242	9	2	1	193	20.9	8.46	5.09	2	1.5134	1.24533	1.27342	0.7683	0.676915	0.715544	1.34405	0.720253	0.535882	0.00218979	-0.900012	2.6596	2	1.5134	zgc:77740	1	0.822874	0.841431	0.507666	0.447282	0.472806
Q8AYN0	opn1lw2	Red-sensitive opsin-2	Red-sensitive opsin-2 OS=Danio rerio OX=7955 GN=opn1lw2 PE=1 SV=1	0	56.661	18	7	7	356	39.5	8.07	140.96	42	1.31124	1.28746	1.34623	0.666111	0.647642	0.801046	1.31498	0.704933	0.536081	0.000285856	-0.899478	3.54385	2	1.34623	opn1lw2	0.974014	0.956347	1	0.494799	0.48108	0.595031
A0A8M9Q7X9	si:ch211-132g1.3	Uncharacterized protein si:ch211-132g1.3 isoform X2	Uncharacterized protein si:ch211-132g1.3 isoform X2 OS=Danio rerio OX=7955 GN=si:ch211-132g1.3 PE=1 SV=1	0	12.057	10	4	4	375	40.8	5.02	15.6	5	1.2343	1.38835	1.34352	0.745204	0.679012	0.708562	1.32206	0.710926	0.537742	0.000249089	-0.895014	3.60365	2	1.38835	si:ch211-132g1.3	0.889045	1	0.967714	0.536756	0.489079	0.510364
A0A8M2BIB1	cdadc1	Cytidine and dCMP deaminase domain-containing protein 1 isoform X1	Cytidine and dCMP deaminase domain-containing protein 1 isoform X1 OS=Danio rerio OX=7955 GN=cdadc1 PE=3 SV=1	0.019	2.018	2	1	1	547	61.4	7.43	1.94	1	1.55792	1.29481	1.29815	0.683669	0.822679	0.733563	1.38363	0.746637	0.539622	0.00269466	-0.889978	2.5695	2	1.55792	cdadc1	1	0.831114	0.833256	0.438833	0.528061	0.470859
Q1LWV7	meak7	MTOR-associated protein MEAK7	MTOR-associated protein MEAK7 OS=Danio rerio OX=7955 GN=meak7 PE=2 SV=1	0.001	5.635	4	2	2	450	49.9	5.91	5.88	2	1.54045	1.25295	1.31016	0.70348	0.779223	0.732122	1.36785	0.738275	0.539733	0.00225257	-0.889682	2.64732	2	1.54045	meak7	1	0.813367	0.85051	0.456673	0.505843	0.475266
A0A8M3AR02	unc119.2	Protein unc-119 homolog B	Protein unc-119 homolog B OS=Danio rerio OX=7955 GN=unc119.2 PE=1 SV=1	0.03	1.633	3	1	1	261	30.1	4.6	2.09	1	1.46066	1.259	1.29603	0.679584	0.778985	0.713317	1.33856	0.723962	0.54085	0.000854055	-0.8867	3.06851	2	1.46066	unc119.2	1	0.86194	0.887295	0.465259	0.533311	0.488353
A0A8N7T882	atp10a	Phospholipid-transporting ATPase	Phospholipid-transporting ATPase OS=Danio rerio OX=7955 GN=atp10a PE=3 SV=1	0.018	2.105	1	1	1	1524	172.6	8.12	0	1	1.40036	1.36555	1.23973	0.629211	0.931196	0.60688	1.33521	0.722429	0.54106	0.0060464	-0.886139	2.2185	2	1.40036	atp10a	1	0.975142	0.885293	0.449322	0.66497	0.433375
A0A8M9Q2S6	LOC100331359	GTPase IMAP family member 7	GTPase IMAP family member 7 OS=Danio rerio OX=7955 GN=LOC100331359 PE=3 SV=1	0.044	1.516	2	1	1	434	51.2	7.02	2.46	1	1.42347	1.22921	1.21996	0.652251	0.765854	0.686113	1.29088	0.701406	0.543356	0.00137392	-0.88003	2.86204	2	1.42347	LOC100331359	1	0.863528	0.857029	0.458212	0.538019	0.482
A8CVX7	ttll6	Tubulin polyglutamylase ttll6	Tubulin polyglutamylase ttll6 OS=Danio rerio OX=7955 GN=ttll6 PE=2 SV=1	0.053	1.417	1	1	1	778	89.8	9.03	2.51	1	1.39861	1.33646	1.22529	0.896172	0.470495	0.785569	1.32012	0.717412	0.543443	0.011764	-0.879798	1.92944	2	1.39861	ttll6	1	0.955562	0.876075	0.640757	0.336401	0.561676
Q8JFV4	heatr5a	HEAT repeat-containing protein 5A	HEAT repeat-containing protein 5A OS=Danio rerio OX=7955 GN=heatr5a PE=2 SV=1	0.024	1.753	1	1	1	1998	216.6	6.8	0	1	1.39346	1.57943	1.27409	0.782041	0.639125	0.889233	1.41566	0.770133	0.544009	0.00489256	-0.878298	2.31046	2	1.57943	heatr5a	0.882257	1	0.806677	0.49514	0.404655	0.563008
A0A0R4IZ84	smg6	Telomerase-binding protein EST1A	Telomerase-binding protein EST1A OS=Danio rerio OX=7955 GN=smg6 PE=2 SV=1	0.007	3.525	1	2	2	1544	172.1	8.05	4.58	2	1.48011	1.23612	1.29097	0.698099	0.834793	0.648413	1.33573	0.727101	0.544346	0.00276851	-0.877403	2.55775	2	1.48011	smg6	1	0.835152	0.872209	0.471652	0.564006	0.438083
A0A8M9PN28	si:dkey-195m11.11	Deleted in malignant brain tumors 1 protein-like	Deleted in malignant brain tumors 1 protein-like OS=Danio rerio OX=7955 GN=si:dkey-195m11.11 PE=4 SV=1	0.011	3.069	3	2	2	512	57.2	7.39	12.67	6	1.54234	1.30369	1.27705	0.76386	0.796334	0.685559	1.37436	0.748584	0.544678	0.00229712	-0.876524	2.63882	2	1.54234	si:dkey-195m11.11	1	0.845272	0.828	0.495262	0.516317	0.444494
A2CEM8	fosl1	FOS-like 1, AP-1 transcription factor subunit a	FOS-like 1, AP-1 transcription factor subunit a OS=Danio rerio OX=7955 GN=fosl1 PE=4 SV=1	0.049	1.462	2	1	1	346	37.5	8.53	1.74	1	1.09989	1.48576	1.4783	0.763868	0.738069	0.718294	1.35465	0.740077	0.546323	0.0086582	-0.872173	2.06257	2	1.48576	fosl1	0.74029	1	0.994979	0.514126	0.496762	0.483452
A0A8M6Z3T0	LOC108180725	Endonuclease domain-containing 1 protein-like	Endonuclease domain-containing 1 protein-like OS=Danio rerio OX=7955 GN=LOC108180725 PE=4 SV=1	0.001	5.48	3	2	2	532	59.5	7.81	3.98	2	1.68133	1.11644	1.12628	0.709579	0.745582	0.698621	1.30802	0.717928	0.548867	0.0344496	-0.865471	1.46282	2	1.68133	LOC108180725	1	0.664024	0.669879	0.422036	0.443449	0.415518
Q7ZVK4	vps36	Vacuolar protein-sorting-associated protein 36	Vacuolar protein-sorting-associated protein 36 OS=Danio rerio OX=7955 GN=vps36 PE=2 SV=1	0	8.524	5	2	2	382	43.3	6.7	10.14	3	1.33576	1.28216	1.24729	0.694488	0.733182	0.695544	1.2884	0.707738	0.549314	3.52499e-05	-0.864298	4.45284	2	1.33576	vps36	1	0.959874	0.933769	0.51992	0.548887	0.520711
A0A8M2BHG7	sirt5	NAD-dependent protein deacylase sirtuin-5, mitochondrial	NAD-dependent protein deacylase sirtuin-5, mitochondrial OS=Danio rerio OX=7955 GN=sirt5 PE=1 SV=1	0.026	1.71	3	1	1	277	30.7	7.69	2.05	1	1.48645	1.18702	1.32297	0.73382	0.779645	0.683874	1.33215	0.732446	0.549824	0.00273161	-0.862959	2.56358	2	1.48645	sirt5	1	0.798556	0.890019	0.493672	0.5245	0.46007
A0A8M3AYF7	fip1l1b	Pre-mRNA 3'-end-processing factor FIP1	Pre-mRNA 3'-end-processing factor FIP1 OS=Danio rerio OX=7955 GN=fip1l1b PE=3 SV=1	0	15.669	9	4	4	569	63	5.39	27.17	10	1.42919	1.25715	1.1738	0.671575	0.812457	0.639939	1.28671	0.70799	0.550231	0.00326383	-0.861891	2.48627	2	1.42919	fip1l1b	1	0.879625	0.821303	0.469898	0.568473	0.447763
A0A2R8RJE4	fd07d11	AT-rich interactive domain 1B (SWI1-like)	AT-rich interactive domain 1B (SWI1-like) OS=Danio rerio OX=7955 GN=fd07d11 PE=4 SV=1	0.012	2.892	1	2	2	2081	223.1	6.98	2.38	2	1.39172	1.18967	1.32825	0.693769	0.772901	0.695811	1.30321	0.720827	0.553115	0.000863207	-0.854348	3.06388	2	1.39172	fd07d11	1	0.854818	0.954392	0.498497	0.555356	0.499964
Q5RH38	si:dkey-183c16.4	Transmembrane and coiled-coil domain family 3	Transmembrane and coiled-coil domain family 3 OS=Danio rerio OX=7955 GN=si:dkey-183c16.4 PE=2 SV=1	0.01	3.116	4	2	2	476	53.4	6.24	2.07	2	1.42988	1.21665	1.43139	0.735422	0.780589	0.744459	1.35931	0.75349	0.55432	0.00113032	-0.85121	2.9468	2	1.43139	si:dkey-183c16.4	0.998946	0.849982	1	0.513783	0.545338	0.520096
A0A8M1Q7B3	jam3a	Junctional adhesion molecule C	Junctional adhesion molecule C OS=Danio rerio OX=7955 GN=jam3a PE=4 SV=1	0.001	5.982	7	2	2	301	34.3	6.67	5.46	2	1.49681	1.18883	1.26147	0.698728	0.744105	0.746812	1.31571	0.729882	0.554745	0.00340982	-0.850103	2.46727	2	1.49681	jam3a	1	0.794242	0.842773	0.466811	0.497126	0.498935
A0A8N7T5L8	myofl	Myoferlin	Myoferlin OS=Danio rerio OX=7955 GN=myofl PE=3 SV=1	0	7.549	1	3	1	2045	231.8	6.11	8.6	3	1.42004	1.21087	1.24547	0.692777	0.793408	0.66465	1.29213	0.716945	0.554857	0.00160306	-0.849812	2.79505	2	1.42004	myofl	1	0.852701	0.877064	0.487857	0.558722	0.46805
Q7SZ54	zgc:63689	DnaJ (Hsp40) homolog, subfamily C, member 5 gamma b	DnaJ (Hsp40) homolog, subfamily C, member 5 gamma b OS=Danio rerio OX=7955 GN=zgc:63689 PE=2 SV=1	0.008	3.48	5	1	1	211	23.4	4.94	3.17	1	1.43745	1.2386	1.26013	0.656354	0.843073	0.686181	1.31206	0.728536	0.555261	0.00241805	-0.848762	2.61653	2	1.43745	zgc:63689	1	0.861667	0.87664	0.45661	0.586506	0.477359
A0A8M9PYW7	LOC100331665	Uncharacterized protein LOC100331665	Uncharacterized protein LOC100331665 OS=Danio rerio OX=7955 GN=LOC100331665 PE=1 SV=1	0.011	3.05	2	2	2	670	74.9	8.15	1.78	2	1.27415	1.24063	1.27421	0.652566	0.720248	0.731619	1.263	0.701477	0.555407	3.20116e-05	-0.848383	4.49469	2	1.27421	LOC100331665	0.999953	0.973645	1	0.512133	0.56525	0.574174
A0A8M9PFP9	pclob	Protein piccolo isoform X5	Protein piccolo isoform X5 OS=Danio rerio OX=7955 GN=pclob PE=4 SV=1	0.004	4.32	0	3	3	9337	1001.1	8.15	6.72	3	1.35885	1.36463	1.28064	0.696488	0.828708	0.698731	1.33471	0.741309	0.55541	0.000321924	-0.848376	3.49225	2	1.36463	pclob	0.995761	1	0.938449	0.510385	0.607275	0.512029
Q7SY52	stk10	Serine/threonine-protein kinase 10	Serine/threonine-protein kinase 10 OS=Danio rerio OX=7955 GN=stk10 PE=2 SV=1	0.002	5.326	2	2	1	974	113.6	6.33	6.36	2	1.48992	1.14972	1.31324	0.724351	0.689874	0.787146	1.31763	0.733791	0.556903	0.00465654	-0.844501	2.33194	2	1.48992	stk10	1	0.771666	0.881416	0.486168	0.463028	0.528315
Q6DBT6	zgc:92045	Leptin receptor overlapping transcript-like 1	Leptin receptor overlapping transcript-like 1 OS=Danio rerio OX=7955 GN=zgc:92045 PE=2 SV=1	0.002	5.155	10	1	1	131	14.2	5.86	3.72	1	1.40471	1.00908	1.17846	0.655575	0.70748	0.637923	1.19742	0.666993	0.557026	0.0103894	-0.844184	1.98341	2	1.40471	zgc:92045	1	0.718358	0.838935	0.466698	0.503649	0.454132
Q4V8W8	snip1	Smad nuclear-interacting protein	Smad nuclear-interacting protein OS=Danio rerio OX=7955 GN=snip1 PE=1 SV=1	0.02	1.969	3	1	1	374	44.4	10.07	2.65	1	1.69443	1.18707	1.3049	0.746617	0.89673	0.693384	1.39547	0.77891	0.558172	0.0201584	-0.841218	1.69554	2	1.69443	snip1	1	0.700572	0.770114	0.440631	0.529223	0.409214
A0A8M9PQ21	LOC110439061	Laminin subunit alpha-3-like	Laminin subunit alpha-3-like OS=Danio rerio OX=7955 GN=LOC110439061 PE=4 SV=1	0.002	5.36	1	3	3	1711	191.6	6.51	9.15	4	1.35771	1.09573	1.3552	0.644416	0.824559	0.660162	1.26955	0.709712	0.559029	0.00581018	-0.839006	2.23581	2	1.35771	LOC110439061	1	0.807046	0.998153	0.474636	0.607317	0.486234
A0A8M9PN89	mtdhb	Protein LYRIC isoform X3	Protein LYRIC isoform X3 OS=Danio rerio OX=7955 GN=mtdhb PE=4 SV=1	0.002	4.771	2	1	1	513	55.6	5.4	3.5	1	1.37901	1.38998	1.20889	0.814578	0.508733	0.902877	1.32596	0.742063	0.559641	0.0117894	-0.837425	1.92851	2	1.38998	mtdhb	0.992108	1	0.869719	0.586036	0.366	0.649561
Q641M3	tmem18	Transmembrane protein 18	Transmembrane protein 18 OS=Danio rerio OX=7955 GN=tmem18 PE=2 SV=1	0.013	2.789	5	1	1	152	17.8	9.55	4.5	2	1.36077	1.15584	1.22509	0.659953	0.800489	0.635394	1.24723	0.698612	0.560129	0.00227631	-0.836169	2.64277	2	1.36077	tmem18	1	0.849398	0.900294	0.484984	0.588261	0.466936
F1QP25	c-myb	Transcriptional activator Myb isoform 2	Transcriptional activator Myb isoform 2 OS=Danio rerio OX=7955 GN=c-myb PE=4 SV=1	0.013	2.715	2	1	1	590	66.9	6.9	2.43	1	1.19733	1.30421	1.2985	0.722223	0.594596	0.819975	1.26668	0.712265	0.562308	0.00168992	-0.830567	2.77214	2	1.30421	c-myb	0.918051	1	0.995626	0.553764	0.455906	0.628715
A0A8M2BBA0	si:ch211-234h8.7	Si:ch211-234h8.7	Si:ch211-234h8.7 OS=Danio rerio OX=7955 GN=si:ch211-234h8.7 PE=3 SV=1	0	6.805	5	2	1	501	53.8	5.24	6.2	2	1.88525	1.27002	1.48673	0.809164	0.897927	0.917421	1.54733	0.874838	0.565385	0.0213851	-0.822695	1.66989	2	1.88525	si:ch211-234h8.7	1	0.673658	0.788608	0.429207	0.47629	0.48663
Q804V9	wu:fj30d06	Parvalbumin	Parvalbumin OS=Danio rerio OX=7955 GN=wu:fj30d06 PE=2 SV=1	0	6.74	14	2	2	108	11.8	4.86	12.77	4	1.45564	1.17913	1.17514	0.694095	0.853273	0.608632	1.26997	0.718667	0.565892	0.00930715	-0.821401	2.03118	2	1.45564	wu:fj30d06	1	0.810041	0.807304	0.476831	0.586183	0.41812
A0A8M1QHR2	mast4	non-specific serine/threonine protein kinase	non-specific serine/threonine protein kinase OS=Danio rerio OX=7955 GN=mast4 PE=3 SV=1	0.004	4.285	1	2	1	2569	281.8	7.52	7.94	3	1.40143	1.28098	1.24672	0.754678	0.806219	0.663729	1.30971	0.741542	0.566188	0.000823949	-0.820646	3.0841	2	1.40143	mast4	1	0.914048	0.889602	0.538505	0.575282	0.473607
A0A8M9PA02	LOC110438072	Uncharacterized protein LOC110438072	Uncharacterized protein LOC110438072 OS=Danio rerio OX=7955 GN=LOC110438072 PE=4 SV=1	0.009	3.343	3	1	1	361	39.8	8.4	3.74	1	1.2748	1.15892	1.3005	0.667819	0.718281	0.730654	1.24474	0.705585	0.566853	0.000346254	-0.818953	3.4606	2	1.3005	LOC110438072	0.980241	0.891138	1	0.513511	0.552313	0.561827
B3DJ80	plbd1	Phospholipase B-like	Phospholipase B-like OS=Danio rerio OX=7955 GN=plbd1 PE=2 SV=1	0	10.824	7	3	3	535	60.4	7.56	8.66	3	1.98481	1.52178	1.50277	1.0336	1.01557	0.790647	1.66979	0.946605	0.566901	0.0147214	-0.818831	1.83205	2	1.98481	plbd1	1	0.766715	0.757138	0.520755	0.511671	0.398349
Q66HW7	rds2	Peripherin 2a (retinal degeneration, slow)	Peripherin 2a (retinal degeneration, slow) OS=Danio rerio OX=7955 GN=rds2 PE=1 SV=1	0	32.628	19	8	7	345	39.2	7.43	40.89	16	1.33014	1.23326	1.31681	0.691966	0.727406	0.782117	1.29341	0.73383	0.567362	0.000152708	-0.817657	3.81614	2	1.33014	rds2	1	0.927165	0.989973	0.520219	0.546862	0.587994
F1QFD6	ccdc151	Coiled-coil domain containing 151	Coiled-coil domain containing 151 OS=Danio rerio OX=7955 GN=ccdc151 PE=1 SV=1	0.048	1.483	1	1	1	545	63.9	6.8	4.23	2	1.33359	1.22214	1.25247	0.677695	0.851995	0.631806	1.2694	0.720499	0.56759	0.00184198	-0.81708	2.73472	2	1.33359	ccdc151	1	0.916433	0.939175	0.508174	0.638875	0.473765
Q7ZSY2	mdh1b	Malate dehydrogenase	Malate dehydrogenase OS=Danio rerio OX=7955 GN=mdh1b PE=1 SV=1	0	85.484	40	13	5	333	36.2	6.43	160.79	58	1.31913	1.29002	1.27556	0.719223	0.792615	0.694008	1.29491	0.735282	0.567826	6.45919e-05	-0.816478	4.18982	2	1.31913	mdh1b	1	0.977931	0.966971	0.545224	0.600861	0.526109
Q6NZS5	zgc:76872	Zgc:76872	Zgc:76872 OS=Danio rerio OX=7955 GN=zgc:76872 PE=2 SV=1	0.037	1.559	1	1	1	588	62.2	7.01	0	1	1.29506	1.23235	1.3263	0.657197	0.746128	0.78626	1.28457	0.729862	0.568177	0.000297167	-0.815588	3.527	2	1.3263	zgc:76872	0.976444	0.929161	1	0.495512	0.562564	0.592823
A2RQR3	wu:fa66d11	Collagen alpha-1(X) chain precursor	Collagen alpha-1(X) chain precursor OS=Danio rerio OX=7955 GN=wu:fa66d11 PE=4 SV=1	0	40.725	15	7	7	655	62.6	8.24	39.7	10	1.51263	1.15792	1.2081	0.650802	0.771246	0.785925	1.29288	0.735991	0.569263	0.00939548	-0.812832	2.02708	2	1.51263	wu:fa66d11	1	0.765499	0.798672	0.430245	0.50987	0.519574
F1R412	tpm4	Tropomyosin 4a	Tropomyosin 4a OS=Danio rerio OX=7955 GN=tpm4 PE=1 SV=1	0	136.455	62	26	1	284	32.6	4.69	493.43	180	1.44483	1.17992	1.22624	0.730567	0.663103	0.799093	1.28367	0.730921	0.569401	0.00365633	-0.812483	2.43695	2	1.44483	tpm4	1	0.81665	0.848705	0.50564	0.458947	0.553069
A0A8M6Z4J9	myt1b	Myelin transcription factor 1 isoform X8	Myelin transcription factor 1 isoform X8 OS=Danio rerio OX=7955 GN=myt1b PE=3 SV=1	0.024	1.774	1	1	1	1154	129	5.34	2.18	1	1.39119	1.17229	1.22309	0.690261	0.810717	0.660077	1.26219	0.720352	0.570716	0.00254725	-0.809154	2.59393	2	1.39119	myt1b	1	0.842653	0.879164	0.496166	0.58275	0.474469
B6EUL7	wu:fd08c05	CASKb	CASKb OS=Danio rerio OX=7955 GN=wu:fd08c05 PE=1 SV=1	0	23.618	7	5	2	921	104.4	6.4	26.97	6	1.65906	1.85476	1.13144	0.904607	0.912732	0.841525	1.54842	0.886288	0.572383	0.0380733	-0.804948	1.41938	2	1.85476	wu:fd08c05	0.894485	1	0.610018	0.487721	0.492102	0.453711
F1Q5H4	im:7147391	UDP-glucose 4-epimerase	UDP-glucose 4-epimerase OS=Danio rerio OX=7955 GN=im:7147391 PE=1 SV=1	0	22.417	18	7	1	350	38.8	6.74	25.68	9	1.3227	1.23724	1.31011	0.753723	0.758128	0.709259	1.29002	0.74037	0.573922	5.84791e-05	-0.801073	4.233	2	1.3227	im:7147391	1	0.935391	0.990478	0.569835	0.573166	0.536219
A4IGF3	atp23	Mitochondrial inner membrane protease ATP23 homolog	Mitochondrial inner membrane protease ATP23 homolog OS=Danio rerio OX=7955 GN=atp23 PE=2 SV=1	0	11.648	15	4	4	254	29	7.88	11.28	4	1.41205	1.13239	1.16936	0.65052	0.753904	0.728112	1.23793	0.710846	0.57422	0.00478853	-0.800326	2.3198	2	1.41205	atp23	1	0.801951	0.828134	0.460693	0.533909	0.515644
Q5XJ76	fb64g01	Kininogen 1	Kininogen 1 OS=Danio rerio OX=7955 GN=fb64g01 PE=1 SV=1	0	22.122	16	5	5	331	37	6.15	20.39	7	1.40376	1.2419	1.1926	0.731921	0.764464	0.709067	1.27942	0.735151	0.574595	0.00116393	-0.799382	2.93407	2	1.40376	fb64g01	1	0.884697	0.849574	0.521399	0.544582	0.505119
E7FBA9	si:ch73-103b2.3	Trypsinogen 1b	Trypsinogen 1b OS=Danio rerio OX=7955 GN=si:ch73-103b2.3 PE=1 SV=1	0	169.824	66	10	4	242	26.4	5.11	300.85	63	1.43786	1.27962	1.14257	0.723311	0.767981	0.7331	1.28668	0.741464	0.57626	0.00322309	-0.795209	2.49173	2	1.43786	si:ch73-103b2.3	1	0.889946	0.794629	0.503046	0.534113	0.509854
A0A8M6YXT6	LOC108179126	GTPase IMAP family member 8-like	GTPase IMAP family member 8-like OS=Danio rerio OX=7955 GN=LOC108179126 PE=3 SV=1	0.041	1.542	1	1	1	746	84.9	6.13	1.9	1	0.681194	0.627173	0.639418	0.386131	0.379998	0.357227	0.649261	0.374452	0.576735	0.0001213	-0.794019	3.91614	2	0.681194	LOC108179126	1	0.920697	0.938673	0.566845	0.557842	0.524413
Q52KK6	casp6	Casp6 protein	Casp6 protein OS=Danio rerio OX=7955 GN=casp6 PE=2 SV=1	0.002	4.971	5	2	2	298	33.7	6.14	5.12	2	1.57297	1.22278	1.27287	0.775132	0.872017	0.699739	1.3562	0.782296	0.576828	0.00880361	-0.793788	2.05534	2	1.57297	casp6	1	0.777369	0.809216	0.492783	0.554377	0.444853
F1Q7T3	MCT4b	Monocarboxylate transporter 4 isoform X1	Monocarboxylate transporter 4 isoform X1 OS=Danio rerio OX=7955 GN=MCT4b PE=3 SV=1	0	8.425	4	2	1	508	54.5	5.72	7.7	2	1.40491	1.09092	1.16306	0.699844	0.617226	0.79963	1.21963	0.705567	0.57851	0.00908428	-0.789587	2.04171	2	1.40491	MCT4b	1	0.776502	0.827852	0.498142	0.439335	0.569168
Q1LUQ5	si:dkey-21e2.16	Si:dkey-21e2.16	Si:dkey-21e2.16 OS=Danio rerio OX=7955 GN=si:dkey-21e2.16 PE=4 SV=1	0	10.78	15	3	3	251	27.7	7.66	6.44	3	1.44767	1.21012	1.20264	0.698942	0.796299	0.738112	1.28681	0.744451	0.578524	0.00313386	-0.789551	2.50392	2	1.44767	si:dkey-21e2.16	1	0.835911	0.830742	0.482805	0.550056	0.509863
A0A8M6YVM7	dpyda.1	Dihydropyrimidine dehydrogenase [NADP(+)]	Dihydropyrimidine dehydrogenase [NADP(+)] OS=Danio rerio OX=7955 GN=dpyda.1 PE=3 SV=1	0	6.618	2	3	1	1023	111.4	6.89	9.61	4	1.28326	1.27273	1.24286	0.785763	0.439658	0.974673	1.26628	0.733365	0.579148	0.027484	-0.787995	1.56092	2	1.28326	dpyda.1	1	0.991793	0.968518	0.612319	0.342611	0.75953
B0S697	ch:af064832	Complement factor properdin	Complement factor properdin OS=Danio rerio OX=7955 GN=ch:af064832 PE=4 SV=1	0	18.857	14	5	5	437	48.2	6.9	16.82	5	1.44644	1.41661	1.15353	0.754694	0.761413	0.812237	1.33886	0.776115	0.579684	0.00404116	-0.786662	2.39349	2	1.44644	ch:af064832	1	0.97938	0.797494	0.52176	0.526406	0.561543
A0A0R4IT13	si:ch211-244c8.4	APC membrane recruitment protein 2-like	APC membrane recruitment protein 2-like OS=Danio rerio OX=7955 GN=si:ch211-244c8.4 PE=3 SV=1	0.014	2.661	1	1	1	815	85.2	9.48	2.71	1	1.35521	1.23952	1.2052	0.732463	0.825047	0.649115	1.26664	0.735542	0.580702	0.0014603	-0.784129	2.83556	2	1.35521	si:ch211-244c8.4	1	0.914635	0.889309	0.54048	0.608797	0.478979
Q90Z34	cb712	Sodium/potassium-transporting ATPase subunit beta	Sodium/potassium-transporting ATPase subunit beta OS=Danio rerio OX=7955 GN=cb712 PE=1 SV=1	0	24.612	18	6	5	292	33.9	8.27	33.31	11	1.40203	1.26198	1.26634	0.727035	0.724133	0.831637	1.31012	0.760935	0.580815	0.000693984	-0.78385	3.15865	2	1.40203	cb712	1	0.900112	0.90322	0.51856	0.51649	0.593167
L7YAI7	b4gat1	Beta-1,4-glucuronyltransferase 1	Beta-1,4-glucuronyltransferase 1 OS=Danio rerio OX=7955 GN=b4gat1 PE=1 SV=1	0.025	1.719	2	1	1	431	49.2	9.19	1.61	1	1.53396	1.19181	1.2416	0.732173	0.806632	0.767249	1.32246	0.768685	0.581255	0.0070479	-0.782757	2.15194	2	1.53396	b4gat1	1	0.776954	0.80941	0.47731	0.52585	0.500176
A0A0R4IGV4	jam2a	Junctional adhesion molecule 2A	Junctional adhesion molecule 2A OS=Danio rerio OX=7955 GN=jam2a PE=2 SV=2	0.044	1.513	3	1	1	307	34.6	7.56	2.04	1	1.76144	1.308	1.31968	0.815323	0.919684	0.819769	1.46304	0.851592	0.582071	0.0162056	-0.780734	1.79034	2	1.76144	jam2a	1	0.742578	0.749204	0.462874	0.522122	0.465398
E7FET0	nat16	N-acetyltransferase 16	N-acetyltransferase 16 OS=Danio rerio OX=7955 GN=nat16 PE=4 SV=1	0.041	1.541	2	1	1	335	38	5.48	2.08	1	1.45215	1.2248	1.13406	0.711925	0.789402	0.717474	1.27034	0.7396	0.582207	0.00559998	-0.780396	2.25181	2	1.45215	nat16	1	0.84344	0.780955	0.490255	0.543609	0.494077
B8A5J5	ptprd	protein-tyrosine-phosphatase	protein-tyrosine-phosphatase OS=Danio rerio OX=7955 GN=ptprd PE=3 SV=1	0	17.384	3	4	1	1934	215.5	6.99	19.19	5	1.31099	1.15458	1.31622	0.692658	0.804102	0.705572	1.2606	0.734111	0.582352	0.00116545	-0.780037	2.93351	2	1.31622	ptprd	0.996028	0.877196	1	0.526248	0.610919	0.53606
Q6NSP0	zgc:85716	Thyroid hormone receptor-associated protein 3	Thyroid hormone receptor-associated protein 3 OS=Danio rerio OX=7955 GN=zgc:85716 PE=1 SV=1	0.001	5.677	3	2	2	880	99.9	10.2	6.24	2	1.28613	1.32522	1.23406	0.855624	0.597651	0.786334	1.2818	0.746536	0.582412	0.00277844	-0.779889	2.5562	2	1.32522	zgc:85716	0.970508	1	0.931211	0.645649	0.450984	0.593363
E7F1G4	r3hcc1l	Coiled-coil domain-containing protein R3HCC1L	Coiled-coil domain-containing protein R3HCC1L OS=Danio rerio OX=7955 GN=r3hcc1l PE=4 SV=1	0.024	1.758	3	1	1	338	38.3	5.22	2.39	1	1.43095	1.1841	1.1458	0.735959	0.817389	0.637722	1.25362	0.730357	0.5826	0.00716631	-0.779423	2.1447	2	1.43095	r3hcc1l	1	0.827489	0.800729	0.514315	0.571221	0.445663
Q6PHV5	cb1060	Carboxypeptidase A precursor	Carboxypeptidase A precursor OS=Danio rerio OX=7955 GN=cb1060 PE=1 SV=1	0	75.455	36	14	10	419	47.7	6.86	101.93	29	1.47883	1.22557	1.12511	0.710439	0.804015	0.722267	1.2765	0.745574	0.584075	0.00828599	-0.775775	2.08166	2	1.47883	cb1060	1	0.828748	0.760816	0.480408	0.543685	0.488406
Q2YDR0	inpp5l	inositol-polyphosphate 5-phosphatase	inositol-polyphosphate 5-phosphatase OS=Danio rerio OX=7955 GN=inpp5l PE=2 SV=1	0.004	4.449	5	2	2	396	45.9	6.39	6.05	2	1.38834	1.11001	1.22558	0.746851	0.720911	0.709371	1.24131	0.725711	0.584634	0.00319314	-0.774395	2.49578	2	1.38834	inpp5l	1	0.799523	0.882765	0.537945	0.519261	0.510949
A0A8M2B7W8	camsap1a	Calmodulin regulated spectrin-associated protein 1a isoform X2	Calmodulin regulated spectrin-associated protein 1a isoform X2 OS=Danio rerio OX=7955 GN=camsap1a PE=3 SV=1	0.03	1.634	1	1	1	1452	161.7	6.74	2.27	1	1.34967	1.2157	1.21557	0.697873	0.832123	0.685603	1.26032	0.738533	0.58599	0.0012911	-0.771051	2.88904	2	1.34967	camsap1a	1	0.900743	0.900647	0.51707	0.616539	0.507979
A0A8M9PGF3	sh3kbp1	SH3 domain-containing kinase-binding protein 1 isoform X3	SH3 domain-containing kinase-binding protein 1 isoform X3 OS=Danio rerio OX=7955 GN=sh3kbp1 PE=1 SV=1	0.007	3.598	2	1	1	622	68.9	6.79	2.96	1	1.32503	1.18201	1.17198	0.718039	0.721332	0.718789	1.22634	0.719387	0.586612	0.000510007	-0.769522	3.29242	2	1.32503	sh3kbp1	1	0.892061	0.884491	0.541902	0.544388	0.542468
B0UXH9	pierce1	Piercer of microtubule wall 2 protein	Piercer of microtubule wall 2 protein OS=Danio rerio OX=7955 GN=pierce1 PE=3 SV=1	0.039	1.553	5	1	1	137	15.7	9.31	2.31	1	1.29807	1.1972	1.1984	0.729828	0.786911	0.65328	1.23122	0.72334	0.587496	0.000577444	-0.767349	3.23849	2	1.29807	pierce1	1	0.922295	0.923215	0.562241	0.606215	0.50327
E7F1F5	gngt2b	Guanine nucleotide-binding protein subunit gamma	Guanine nucleotide-binding protein subunit gamma OS=Danio rerio OX=7955 GN=gngt2b PE=3 SV=1	0	19.171	57	3	3	69	7.5	4.77	37.83	14	1.24141	1.17949	1.34616	0.693952	0.774369	0.744941	1.25569	0.737754	0.58753	0.000661123	-0.767266	3.17972	2	1.34616	gngt2b	0.922185	0.876189	1	0.515504	0.575242	0.553382
Q6DHM1	zgc:92229	DNAation factor subunit alpha	DNAation factor subunit alpha OS=Danio rerio OX=7955 GN=zgc:92229 PE=1 SV=1	0.049	1.459	2	1	1	305	34.4	5.38	1.66	1	1.43531	1.09061	1.16605	0.714357	0.745968	0.711593	1.23065	0.723973	0.588282	0.00854438	-0.765419	2.06832	2	1.43531	zgc:92229	1	0.759848	0.812403	0.497704	0.519728	0.495778
Q29RA5	tigara	Probable fructose-2,6-bisphosphatase TIGAR A	Probable fructose-2,6-bisphosphatase TIGAR A OS=Danio rerio OX=7955 GN=tigara PE=2 SV=1	0.013	2.752	6	2	2	256	28.2	6.79	2.16	2	1.44789	1.23278	1.32587	0.75689	0.859331	0.740949	1.33551	0.785724	0.588331	0.00162105	-0.765301	2.7902	2	1.44789	tigara	1	0.85143	0.915723	0.522753	0.593505	0.511743
Q5TZ35	im:7159195	Visinin-like 1b	Visinin-like 1b OS=Danio rerio OX=7955 GN=im:7159195 PE=1 SV=2	0	138.661	75	13	3	191	22.2	5.05	224.85	68	1.44783	1.07677	1.24191	0.710291	0.763462	0.742266	1.2555	0.738673	0.588348	0.0088647	-0.765258	2.05234	2	1.44783	im:7159195	1	0.743717	0.857773	0.490591	0.527316	0.512676
F1Q9F5	ipo13	Importin-13	Importin-13 OS=Danio rerio OX=7955 GN=ipo13 PE=1 SV=2	0	7.31	2	2	2	953	107	5.22	5.63	2	1.4535	1.20087	1.23757	0.742234	0.83919	0.713786	1.29732	0.76507	0.589733	0.00368825	-0.761865	2.43318	2	1.4535	ipo13	1	0.826188	0.851442	0.510652	0.577357	0.49108
A0A8M1RI35	ccny	Cyclin-Y isoform X2	Cyclin-Y isoform X2 OS=Danio rerio OX=7955 GN=ccny PE=3 SV=1	0.018	2.204	3	1	1	350	40.3	7.65	2.72	1	1.35245	1.28132	1.35478	0.789031	0.828695	0.734612	1.32952	0.784113	0.589773	0.000115573	-0.761769	3.93714	2	1.35478	ccny	0.998286	0.945778	1	0.582407	0.611684	0.542238
A0A8M9PQY7	cel.2	Carboxylic ester hydrolase	Carboxylic ester hydrolase OS=Danio rerio OX=7955 GN=cel.2 PE=1 SV=1	0	9.162	5	4	4	551	60.5	6.55	16.21	5	1.32918	1.22014	1.28979	0.70185	0.841738	0.725771	1.2797	0.756453	0.591117	0.00062078	-0.758485	3.20706	2	1.32918	cel.2	1	0.917961	0.97036	0.528032	0.633275	0.546028
A0A8M9PPV8	LOC110437758	Nesprin-2-like isoform X1	Nesprin-2-like isoform X1 OS=Danio rerio OX=7955 GN=LOC110437758 PE=3 SV=1	0.043	1.525	0	1	1	7180	808.8	5.36	2.64	1	1.17857	1.17854	1.2696	0.651342	0.716805	0.775959	1.2089	0.714702	0.591199	0.000465498	-0.758284	3.33208	2	1.2696	LOC110437758	0.928302	0.92828	1	0.513031	0.564593	0.611185
A0A8M9QKU6	tex15	Testis-expressed protein 15	Testis-expressed protein 15 OS=Danio rerio OX=7955 GN=tex15 PE=4 SV=1	0.064	1.255	0	1	1	2152	243.3	7.27	2.11	1	1.31389	1.21604	1.29972	0.773138	0.788208	0.702935	1.27655	0.75476	0.591251	0.000204889	-0.758159	3.68848	2	1.31389	tex15	1	0.925525	0.989219	0.588435	0.599905	0.535004
B2CZC2	ncx1n	Sodium/calcium exchanger 1 isoform X2	Sodium/calcium exchanger 1 isoform X2 OS=Danio rerio OX=7955 GN=ncx1n PE=1 SV=1	0	41.308	9	9	8	942	104.9	5.01	40.59	12	1.35625	1.16629	1.24052	0.694429	0.78667	0.745918	1.25435	0.742339	0.591811	0.00112857	-0.756793	2.94747	2	1.35625	ncx1n	1	0.859939	0.91467	0.512022	0.580034	0.549987
E7FAS3	zgc:113118	ADP-ribosylation factor-related protein 1	ADP-ribosylation factor-related protein 1 OS=Danio rerio OX=7955 GN=zgc:113118 PE=1 SV=1	0.017	2.456	4	1	1	201	22.5	6.06	0	1	1.53705	1.10796	1.1279	0.697005	0.777899	0.757951	1.25764	0.744285	0.591812	0.0224162	-0.756789	1.64944	2	1.53705	zgc:113118	1	0.720837	0.733806	0.453469	0.506098	0.49312
Q6P2T9	cd163	Tetraspanin	Tetraspanin OS=Danio rerio OX=7955 GN=cd163 PE=1 SV=1	0.016	2.533	7	2	2	237	25.7	7.47	4.5	2	1.4113	1.12922	1.19609	0.738304	0.681668	0.792503	1.24553	0.737492	0.592109	0.00503106	-0.756065	2.29834	2	1.4113	cd163	1	0.800127	0.84751	0.523139	0.483009	0.561543
Q803W6	zgc:55403	PHD finger protein 6	PHD finger protein 6 OS=Danio rerio OX=7955 GN=zgc:55403 PE=1 SV=1	0.041	1.538	2	1	1	363	40.3	8.51	2.35	1	1.4224	1.25306	1.16482	0.758088	0.823949	0.695152	1.28009	0.759063	0.592974	0.00347077	-0.753958	2.45957	2	1.4224	zgc:55403	1	0.880946	0.818909	0.532963	0.579266	0.488716
Q4V925	bad	BCL2-antagonist of cell death	BCL2-antagonist of cell death OS=Danio rerio OX=7955 GN=bad PE=1 SV=1	0.059	1.345	7	1	1	147	16.7	6.4	2.07	1	1.49647	1.37172	1.21852	0.762837	0.967176	0.694683	1.36223	0.808232	0.593314	0.00846944	-0.753133	2.07215	2	1.49647	bad	1	0.916639	0.814263	0.509759	0.646306	0.464215
Q7ZU18	fb10a06	Acat2 protein	Acat2 protein OS=Danio rerio OX=7955 GN=fb10a06 PE=1 SV=1	0.004	4.279	5	2	2	395	41.3	7.91	2.3	2	1.37217	1.18707	1.14426	0.768398	0.723825	0.705263	1.2345	0.732495	0.593353	0.00227139	-0.753037	2.64371	2	1.37217	fb10a06	1	0.86511	0.833911	0.559989	0.527506	0.513978
A0A8M6Z4B5	si:ch211-239m17.1	Uncharacterized protein si:ch211-239m17.1 isoform X3	Uncharacterized protein si:ch211-239m17.1 isoform X3 OS=Danio rerio OX=7955 GN=si:ch211-239m17.1 PE=4 SV=1	0.008	3.429	5	2	2	466	52.3	5.34	5.11	2	1.3519	1.28785	1.25939	0.735987	0.754826	0.823088	1.29971	0.7713	0.593439	0.000155988	-0.752829	3.80691	2	1.3519	si:ch211-239m17.1	1	0.952624	0.931577	0.544411	0.558346	0.60884
F6P9I0	cgref1	Cell growth regulator with EF hand domain protein 1	Cell growth regulator with EF hand domain protein 1 OS=Danio rerio OX=7955 GN=cgref1 PE=4 SV=1	0	12.723	12	3	3	259	29.1	4.48	10.54	3	1.33501	1.19794	1.17666	0.759884	0.767555	0.675798	1.23654	0.734412	0.593926	0.000958116	-0.751645	3.01858	2	1.33501	cgref1	1	0.897331	0.881387	0.569197	0.574943	0.506212
A5WW28	si:dkey-105n5.1	Protein S100-A11	Protein S100-A11 OS=Danio rerio OX=7955 GN=si:dkey-105n5.1 PE=1 SV=1	0	19.516	74	4	4	85	9.2	5	27.91	9	1.26352	1.23448	1.33684	0.77447	0.768812	0.73577	1.27828	0.759684	0.594302	9.30513e-05	-0.750733	4.03128	2	1.33684	si:dkey-105n5.1	0.945158	0.923432	1	0.579329	0.575097	0.550381
Q7SZN2	rnf170	E3 ubiquitin-protein ligase RNF170	E3 ubiquitin-protein ligase RNF170 OS=Danio rerio OX=7955 GN=rnf170 PE=2 SV=1	0.022	1.883	3	1	1	266	29.6	5.15	2.98	1	1.39157	1.30748	1.24357	0.741598	0.893056	0.709	1.31421	0.781218	0.594441	0.00169198	-0.750394	2.7716	2	1.39157	rnf170	1	0.939574	0.893649	0.532923	0.641763	0.509498
A0A8M9QKT6	si:ch73-43g23.1	Uncharacterized protein si:ch73-43g23.1	Uncharacterized protein si:ch73-43g23.1 OS=Danio rerio OX=7955 GN=si:ch73-43g23.1 PE=4 SV=1	0.014	2.566	0	1	1	2345	255.2	5.64	3.35	1	1.30305	1.21053	1.09687	0.781601	0.659954	0.705798	1.20349	0.715784	0.594759	0.00215751	-0.749622	2.66605	2	1.30305	si:ch73-43g23.1	1	0.928996	0.841771	0.599823	0.506467	0.54165
A0A8M9P6P2	phf21ab	PHD finger protein 21A isoform X4	PHD finger protein 21A isoform X4 OS=Danio rerio OX=7955 GN=phf21ab PE=1 SV=1	0.019	2.044	1	1	1	840	90.4	7.8	2.02	1	1.34721	1.19195	1.24324	0.688055	0.822584	0.7391	1.2608	0.749913	0.594791	0.0010565	-0.749544	2.97613	2	1.34721	phf21ab	1	0.884758	0.922828	0.510727	0.610585	0.548616
A0A8M3AV42	adamts10	A disintegrin and metalloproteinase with thrombospondin motifs 10 isoform X2	A disintegrin and metalloproteinase with thrombospondin motifs 10 isoform X2 OS=Danio rerio OX=7955 GN=adamts10 PE=4 SV=1	0.011	2.959	1	1	1	894	99.3	7.65	4.14	2	1.44861	1.16728	1.25259	0.72709	0.743446	0.830567	1.28949	0.767034	0.594834	0.00425037	-0.749442	2.37157	2	1.44861	adamts10	1	0.805796	0.86469	0.501924	0.513215	0.573356
Q6DHG0	setd7	Histone-lysine N-methyltransferase SETD7	Histone-lysine N-methyltransferase SETD7 OS=Danio rerio OX=7955 GN=setd7 PE=2 SV=1	0.006	4.084	3	1	1	373	41.5	4.59	4.24	1	1.41747	1.33825	1.29313	0.923582	0.666872	0.818389	1.34962	0.802948	0.594944	0.00273903	-0.749174	2.5624	2	1.41747	setd7	1	0.944108	0.912281	0.651569	0.470465	0.577357
E7FFZ6	LOC110438229	Syncollin, tandem duplicate 1	Syncollin, tandem duplicate 1 OS=Danio rerio OX=7955 GN=LOC110438229 PE=4 SV=2	0	7.152	15	2	2	131	14.7	7.12	6.73	2	1.20971	1.33628	1.21305	0.683654	0.73232	0.82058	1.25301	0.745518	0.594981	0.000927481	-0.749085	3.03269	2	1.33628	LOC110438229	0.905285	1	0.907783	0.511611	0.548031	0.61408
Q7ZW00	agk	Acylglycerol kinase, mitochondrial	Acylglycerol kinase, mitochondrial OS=Danio rerio OX=7955 GN=agk PE=2 SV=2	0	14.994	10	4	4	422	47.5	6.8	15.66	5	1.29118	1.19651	1.25113	0.699082	0.773642	0.752531	1.24627	0.741752	0.595176	0.000139015	-0.748612	3.85694	2	1.29118	agk	1	0.926675	0.968984	0.541429	0.599174	0.582824
A0A8M9Q4D8	si:ch211-166a6.5	Clustered mitochondria protein homolog	Clustered mitochondria protein homolog OS=Danio rerio OX=7955 GN=si:ch211-166a6.5 PE=1 SV=1	0	8.086	2	3	3	1454	160.9	6.74	9.77	3	1.40403	1.24179	1.15567	0.777572	0.763735	0.722401	1.26716	0.754569	0.59548	0.00235818	-0.747876	2.62742	2	1.40403	si:ch211-166a6.5	1	0.884448	0.823113	0.553816	0.54396	0.514521
Q4VBJ2	wu:fd42g02	Carboxypeptidase A1 (Pancreatic)	Carboxypeptidase A1 (Pancreatic) OS=Danio rerio OX=7955 GN=wu:fd42g02 PE=1 SV=1	0	21.985	13	6	2	418	47.4	5.63	29.62	8	1.57343	1.15925	1.13414	0.724965	0.854414	0.72402	1.28894	0.767799	0.595683	0.0248797	-0.747384	1.60416	2	1.57343	wu:fd42g02	1	0.736768	0.720812	0.460756	0.543028	0.460155
Q6IQD5	zgc:86813	Ribokinase	Ribokinase OS=Danio rerio OX=7955 GN=zgc:86813 PE=1 SV=1	0.001	6.053	6	2	2	311	33	5.33	4.76	2	1.18703	1.34954	1.26557	0.71584	0.833431	0.717173	1.26738	0.755482	0.596097	0.00110319	-0.746382	2.95735	2	1.34954	zgc:86813	0.879582	1	0.937775	0.530431	0.617566	0.53142
A0A0R4IVN1	cetn2	Centrin, EF-hand protein, 2	Centrin, EF-hand protein, 2 OS=Danio rerio OX=7955 GN=cetn2 PE=3 SV=1	0	7.95	14	3	1	172	19.6	5.05	8.67	3	1.28341	1.27814	1.28399	0.750731	0.787651	0.754048	1.28185	0.764143	0.596127	1.69076e-06	-0.746309	5.77192	2	1.28399	cetn2	0.999552	0.99545	1	0.584688	0.613442	0.587271
A0A8M3AWD9	si:ch211-39i22.1	Fibrous sheath CABYR-binding protein isoform X1	Fibrous sheath CABYR-binding protein isoform X1 OS=Danio rerio OX=7955 GN=si:ch211-39i22.1 PE=3 SV=1	0.03	1.635	2	1	1	354	37.4	3.78	2.52	1	1.40589	1.29632	1.27169	0.836465	0.743666	0.790342	1.32464	0.790158	0.596509	0.000406944	-0.745383	3.39047	2	1.40589	si:ch211-39i22.1	1	0.922062	0.904545	0.594971	0.528963	0.562164
A0A8M6Z9K3	metap1	Methionine aminopeptidase	Methionine aminopeptidase OS=Danio rerio OX=7955 GN=metap1 PE=1 SV=1	0	21.204	14	4	1	273	30.6	6.52	25.6	9	1.38979	1.23036	1.24616	0.720221	0.825576	0.765516	1.28877	0.770438	0.597807	0.000937091	-0.742248	3.02822	2	1.38979	metap1	1	0.885285	0.896653	0.518221	0.594028	0.550813
A0A8N7UVB4	cyp2k21	Cytochrome P450 2K1-like	Cytochrome P450 2K1-like OS=Danio rerio OX=7955 GN=cyp2k21 PE=3 SV=1	0.006	3.763	4	2	1	504	57.1	6.49	5.67	2	1.29709	1.18618	1.34457	0.705269	0.829275	0.754943	1.27594	0.763162	0.598116	0.000975264	-0.741504	3.01088	2	1.34457	cyp2k21	0.964688	0.882202	1	0.524533	0.61676	0.561477
A0A8M6Z8X4	lmf1	Lipase maturation factor	Lipase maturation factor OS=Danio rerio OX=7955 GN=lmf1 PE=1 SV=1	0.031	1.62	2	1	1	576	66.4	8.98	2.01	1	1.4709	1.06633	1.35819	0.738343	0.855417	0.739834	1.29847	0.777865	0.599062	0.0147172	-0.739223	1.83217	2	1.4709	lmf1	1	0.724949	0.923371	0.501967	0.58156	0.50298
Q6NZ31	cb438	Cyclin-G2	Cyclin-G2 OS=Danio rerio OX=7955 GN=cb438 PE=2 SV=1	0.049	1.462	2	1	1	330	37.1	6.96	2.13	1	1.44269	1.18438	1.38677	0.729021	0.748595	0.927556	1.33795	0.801724	0.59922	0.00599209	-0.738843	2.22242	2	1.44269	cb438	1	0.820951	0.961236	0.50532	0.518887	0.642934
A0A8M2B5U7	stm	Protein starmaker isoform X2	Protein starmaker isoform X2 OS=Danio rerio OX=7955 GN=stm PE=4 SV=1	0	72.929	27	16	16	600	64.8	4.35	93.05	26	1.43398	1.15249	1.24556	0.714935	0.744777	0.837195	1.27734	0.765636	0.599397	0.00484225	-0.738417	2.31495	2	1.43398	stm	1	0.803695	0.868602	0.498565	0.519376	0.583824
A0A8M2B988	nucks1b	Nuclear casein kinase and cyclin-dependent kinase substrate 1b isoform X1	Nuclear casein kinase and cyclin-dependent kinase substrate 1b isoform X1 OS=Danio rerio OX=7955 GN=nucks1b PE=4 SV=1	0	7.614	7	2	1	299	33.9	4.72	8.47	3	1.32133	1.322	1.22914	0.841081	0.75039	0.732547	1.29082	0.774673	0.600139	0.000347504	-0.736631	3.45904	2	1.322	nucks1b	0.999494	1	0.929764	0.636221	0.56762	0.554122
A0A2R8QI72	LOC100535643	CD59B glycoprotein-like	CD59B glycoprotein-like OS=Danio rerio OX=7955 GN=LOC100535643 PE=4 SV=1	0.049	1.458	7	1	1	95	10.3	8.18	1.77	1	1.29823	1.45045	1.10826	0.696847	0.854664	0.763781	1.28565	0.771764	0.600293	0.00921982	-0.736262	2.03528	2	1.45045	LOC100535643	0.895052	1	0.764077	0.480435	0.589239	0.526581
A0A8M9P0J8	cuzd1.1	ribonuclease H	ribonuclease H OS=Danio rerio OX=7955 GN=cuzd1.1 PE=3 SV=1	0.004	4.307	0	1	1	1737	197	8.22	7.67	3	1.41375	1.25572	1.20116	0.784435	0.728164	0.812621	1.29021	0.775073	0.600735	0.0016657	-0.7352	2.7784	2	1.41375	cuzd1.1	1	0.888213	0.849621	0.554859	0.515057	0.574796
E7F006	pitpnm3	Membrane-associated phosphatidylinositol transfer protein 3	Membrane-associated phosphatidylinositol transfer protein 3 OS=Danio rerio OX=7955 GN=pitpnm3 PE=3 SV=1	0.009	3.183	2	1	1	947	104.5	8.12	2.05	1	1.38142	1.1744	1.21612	0.803671	0.76439	0.699009	1.25731	0.75569	0.601037	0.0020289	-0.734475	2.69274	2	1.38142	pitpnm3	1	0.850135	0.880336	0.581771	0.553336	0.506007
A0A0R4IVL9	arhgef12b	Rho guanine nucleotide exchange factor (GEF) 12b	Rho guanine nucleotide exchange factor (GEF) 12b OS=Danio rerio OX=7955 GN=arhgef12b PE=1 SV=1	0	14.462	3	4	3	1415	157.7	5.05	12.7	5	1.42622	1.32725	1.30228	0.810855	0.737022	0.890132	1.35192	0.81267	0.601123	0.000754268	-0.734269	3.12247	2	1.42622	arhgef12b	1	0.930607	0.913098	0.568533	0.516765	0.624118
A0A8M3AUA8	si:ch211-195o20.7	Cytospin-A-like isoform X1	Cytospin-A-like isoform X1 OS=Danio rerio OX=7955 GN=si:ch211-195o20.7 PE=4 SV=1	0.059	1.35	1	1	1	484	54	5.78	0	1	1.3934	1.28793	1.31454	0.727268	0.839558	0.835394	1.33196	0.80074	0.601175	0.000395193	-0.734143	3.40319	2	1.3934	si:ch211-195o20.7	1	0.924309	0.943407	0.521938	0.602525	0.599536
B0JZP2	foxg1d	Forkhead box protein G1	Forkhead box protein G1 OS=Danio rerio OX=7955 GN=foxg1d PE=2 SV=1	0.009	3.262	4	2	2	316	34.1	9.57	3.24	2	1.36341	1.19878	1.17894	0.709045	0.887417	0.654659	1.24704	0.750374	0.601722	0.00557223	-0.732831	2.25397	2	1.36341	foxg1d	1	0.879246	0.864698	0.520051	0.650878	0.480161
Q90X38	gpkow	G-patch domain and KOW motifs-containing protein	G-patch domain and KOW motifs-containing protein OS=Danio rerio OX=7955 GN=gpkow PE=2 SV=2	0.011	2.963	3	2	2	506	57.9	8.75	5.39	2	1.33208	1.18826	1.19694	0.740244	0.770916	0.725954	1.23909	0.745705	0.601815	0.000522349	-0.732608	3.28204	2	1.33208	gpkow	1	0.892027	0.898545	0.555703	0.578729	0.544976
E7F2H9	prex2	Phosphatidylinositol 3,4,5-trisphosphate-dependent Rac exchanger 2 protein	Phosphatidylinositol 3,4,5-trisphosphate-dependent Rac exchanger 2 protein OS=Danio rerio OX=7955 GN=prex2 PE=4 SV=1	0.018	2.234	1	1	1	1600	182	7.68	2.62	1	1.37966	1.26885	1.27409	0.776234	0.814959	0.769949	1.30753	0.787047	0.601932	0.000177521	-0.732327	3.75075	2	1.37966	prex2	1	0.919688	0.923486	0.562628	0.590697	0.558073
Q7SZX5	zK13A21.17	Methyl-CpG binding domain protein 1	Methyl-CpG binding domain protein 1 OS=Danio rerio OX=7955 GN=zK13A21.17 PE=1 SV=1	0.001	5.942	7	2	2	673	74.5	4.97	4.76	2	1.30829	1.23289	1.18424	0.754839	0.722821	0.765276	1.2418	0.747645	0.602064	0.00020767	-0.732012	3.68263	2	1.30829	zK13A21.17	1	0.942371	0.905183	0.576968	0.552495	0.584946
Q08CH8	zftraf1	Zinc finger TRAF-type-containing protein 1	Zinc finger TRAF-type-containing protein 1 OS=Danio rerio OX=7955 GN=zftraf1 PE=2 SV=2	0.059	1.36	2	1	1	382	42.6	6.6	2.07	1	1.35267	1.22508	1.23132	0.738453	0.7858	0.769186	1.26969	0.76448	0.6021	0.000322216	-0.731926	3.49185	2	1.35267	zftraf1	1	0.90567	0.910286	0.545921	0.580923	0.568641
F6IA09	si:rp71-50c18.1	Dysferlin	Dysferlin OS=Danio rerio OX=7955 GN=si:rp71-50c18.1 PE=2 SV=1	0	44.654	9	16	1	2088	238.7	5.99	43.04	16	0.999329	1.43198	1.3759	0.691767	0.855256	0.745947	1.26907	0.764323	0.602272	0.0248324	-0.731514	1.60498	2	1.43198	si:rp71-50c18.1	0.697866	1	0.960835	0.483085	0.597255	0.520921
B7SW26	col8a1	Collagen alpha-1(VIII) chain precursor	Collagen alpha-1(VIII) chain precursor OS=Danio rerio OX=7955 GN=col8a1 PE=1 SV=1	0	7.968	4	2	2	711	69.3	8.73	11.61	3	1.19938	1.18388	1.2769	0.553278	1.04728	0.603969	1.22005	0.734843	0.602304	0.0383388	-0.731436	1.41636	2	1.2769	col8a1	0.939294	0.927149	1	0.433298	0.820176	0.472996
Q5U381	zgc:92355	High mobility group nucleosomal-binding domain 3	High mobility group nucleosomal-binding domain 3 OS=Danio rerio OX=7955 GN=zgc:92355 PE=2 SV=1	0	28.326	39	4	3	98	10.6	9.64	48.21	14	1.26712	1.27078	1.28067	0.759136	0.864071	0.677721	1.27286	0.766976	0.602563	0.000727779	-0.730817	3.138	2	1.28067	zgc:92355	0.989419	0.992282	1	0.592765	0.674703	0.529193
H9GXI3	LOC100330167	Gastrula zinc finger protein XlCGF8.2DB-like	Gastrula zinc finger protein XlCGF8.2DB-like OS=Danio rerio OX=7955 GN=LOC100330167 PE=4 SV=1	0.017	2.358	2	1	1	325	36.8	9.16	3.14	1	1.32792	1.21914	1.26146	0.723527	0.919186	0.653828	1.2695	0.765513	0.603002	0.00414325	-0.729766	2.38266	2	1.32792	LOC100330167	1	0.918085	0.949952	0.544859	0.692202	0.492371
E7F890	plpp2a	Phospholipid phosphatase 2-like	Phospholipid phosphatase 2-like OS=Danio rerio OX=7955 GN=plpp2a PE=1 SV=1	0.03	1.63	2	1	1	287	32.7	8.6	2.23	1	1.45632	1.18658	1.06668	0.734091	0.715431	0.7881	1.23653	0.745874	0.603199	0.0138697	-0.729293	1.85793	2	1.45632	plpp2a	1	0.814782	0.73245	0.504072	0.491259	0.541158
Q6P2T3	gdpd3	Glycerophosphodiester phosphodiesterase domain containing 1 like	Glycerophosphodiester phosphodiesterase domain containing 1 like OS=Danio rerio OX=7955 GN=gdpd3 PE=2 SV=1	0.002	4.864	6	2	2	315	36	7.55	4.44	2	1.39329	1.09646	1.38825	0.7535	0.812625	0.773367	1.29267	0.779831	0.603271	0.00675892	-0.729121	2.17012	2	1.39329	gdpd3	1	0.786957	0.996381	0.540804	0.58324	0.555064
A0A8M9PF33	wu:fe17e08	Gastrula zinc finger protein XlCGF57.1	Gastrula zinc finger protein XlCGF57.1 OS=Danio rerio OX=7955 GN=wu:fe17e08 PE=4 SV=1	0.056	1.389	2	1	1	431	49.7	9.13	2.07	1	1.38634	1.18094	1.2402	0.731615	0.907512	0.673413	1.26916	0.770847	0.607367	0.00588755	-0.719359	2.23007	2	1.38634	wu:fe17e08	1	0.851838	0.894588	0.527731	0.65461	0.485748
Q6NWB3	chunp6902	Splicing factor 3B subunit 4	Splicing factor 3B subunit 4 OS=Danio rerio OX=7955 GN=chunp6902 PE=1 SV=1	0	7.978	6	2	2	400	41.9	8.15	6.68	3	1.33602	1.1875	1.17503	0.819892	0.621845	0.805623	1.23285	0.74912	0.607632	0.00414978	-0.71873	2.38197	2	1.33602	chunp6902	1	0.888829	0.879502	0.613681	0.465445	0.603001
A0A8N7UVR0	luzp1	Leucine zipper protein 1	Leucine zipper protein 1 OS=Danio rerio OX=7955 GN=luzp1 PE=4 SV=1	0	9.04	4	4	4	1034	115.8	7.83	8.88	4	1.51517	1.19432	1.21573	0.761399	0.816548	0.81015	1.30841	0.796032	0.608399	0.00816803	-0.716911	2.08788	2	1.51517	luzp1	1	0.78824	0.802368	0.502516	0.538914	0.534692
A0A8M2B2K9	cbx1b	Chromobox protein homolog 1 isoform X2	Chromobox protein homolog 1 isoform X2 OS=Danio rerio OX=7955 GN=cbx1b PE=4 SV=1	0	51.808	33	6	3	202	23.2	5.01	68.38	18	1.33352	1.25751	1.25577	0.808754	0.756783	0.775227	1.28227	0.780255	0.608497	7.28567e-05	-0.716678	4.13753	2	1.33352	cbx1b	1	0.942996	0.94169	0.606479	0.567506	0.581338
A0A8M6Z476	bod1l1	Biorientation of chromosomes in cell division protein 1-like 1 isoform X3	Biorientation of chromosomes in cell division protein 1-like 1 isoform X3 OS=Danio rerio OX=7955 GN=bod1l1 PE=1 SV=1	0.009	3.239	1	2	2	1644	180.7	4.83	4.03	2	1.27862	1.17803	1.21203	0.775643	0.731855	0.729398	1.22289	0.745632	0.609728	0.000135174	-0.713763	3.86911	2	1.27862	bod1l1	1	0.921323	0.947916	0.606623	0.572377	0.570455
A0A8M1RSH0	LOC100007086	Protein PFC0760c-like isoform X1	Protein PFC0760c-like isoform X1 OS=Danio rerio OX=7955 GN=LOC100007086 PE=1 SV=1	0	20.734	14	3	3	300	33.7	3.24	24	5	1.44716	1.2186	1.13339	0.734871	0.725142	0.856883	1.26639	0.772299	0.609845	0.00861423	-0.713486	2.06478	2	1.44716	LOC100007086	1	0.84206	0.783181	0.507801	0.501078	0.592112
E7FH00	grm8a	Glutamate receptor, metabotropic 8a	Glutamate receptor, metabotropic 8a OS=Danio rerio OX=7955 GN=grm8a PE=2 SV=1	0.006	3.923	1	1	1	909	101.6	8.57	2.07	1	1.22463	1.15373	1.2357	0.721594	0.679374	0.803135	1.20469	0.734701	0.609869	0.000454042	-0.71343	3.3429	2	1.2357	grm8a	0.991037	0.933661	1	0.583953	0.549787	0.649941
F1Q6V3	zgc:77739	UPF0462 protein C4orf33 homolog isoform X1	UPF0462 protein C4orf33 homolog isoform X1 OS=Danio rerio OX=7955 GN=zgc:77739 PE=1 SV=1	0.008	3.352	5	1	1	197	22.7	4.82	2.62	1	1.25497	1.27465	1.18514	0.758947	0.707502	0.799421	1.23825	0.75529	0.609964	0.000221019	-0.713204	3.65557	2	1.27465	zgc:77739	0.984559	1	0.92978	0.595416	0.555056	0.62717
Q66HW9	zgc:92292	Chymotrypsin-like	Chymotrypsin-like OS=Danio rerio OX=7955 GN=zgc:92292 PE=1 SV=1	0	55.951	41	8	8	261	27.9	8.41	63.45	18	1.40723	1.2216	1.10573	0.719451	0.792492	0.766838	1.24485	0.759594	0.610187	0.00581054	-0.712676	2.23578	2	1.40723	zgc:92292	1	0.868083	0.785747	0.511252	0.563156	0.544926
A0A8M6YZ65	mat2ab	S-adenosylmethionine synthase	S-adenosylmethionine synthase OS=Danio rerio OX=7955 GN=mat2ab PE=1 SV=1	0	24.304	18	7	2	396	44	6.58	24.65	8	1.33187	1.23917	1.15366	0.736914	0.766251	0.771939	1.24157	0.758368	0.610814	0.000779307	-0.711194	3.10829	2	1.33187	mat2ab	1	0.930401	0.866198	0.553292	0.57532	0.57959
Q45NF8	fs99g04	Pcp4a	Pcp4a OS=Danio rerio OX=7955 GN=fs99g04 PE=1 SV=1	0	11.312	30	2	2	63	6.8	8.47	14.52	5	1.32254	1.19941	1.18924	0.794671	0.826835	0.649324	1.23707	0.756943	0.611886	0.00229129	-0.708666	2.63992	2	1.32254	fs99g04	1	0.906895	0.899209	0.600865	0.625185	0.490966
A0A8M9PX70	hdac7a	Histone deacetylase	Histone deacetylase OS=Danio rerio OX=7955 GN=hdac7a PE=3 SV=1	0.051	1.448	1	1	1	960	104.3	8	2.15	1	1.32139	1.18998	1.2073	0.748944	0.711302	0.815581	1.23956	0.758609	0.611999	0.000719502	-0.708398	3.14297	2	1.32139	hdac7a	1	0.900552	0.913659	0.566784	0.538298	0.617214
A0A2R8RTX1	LOC100329375	CD59 glycoprotein-like	CD59 glycoprotein-like OS=Danio rerio OX=7955 GN=LOC100329375 PE=1 SV=1	0	9.722	32	3	3	94	10.3	8.18	11.08	3	1.34081	1.31052	1.00429	0.654087	0.798134	0.786518	1.21854	0.746246	0.61241	0.0156416	-0.707431	1.80572	2	1.34081	LOC100329375	1	0.977407	0.749021	0.48783	0.595262	0.586599
Q32PN7	dzip1l	Cilium assembly protein DZIP1L	Cilium assembly protein DZIP1L OS=Danio rerio OX=7955 GN=dzip1l PE=2 SV=1	0.027	1.683	1	1	1	756	86.3	9.26	2.07	1	1.44123	1.22911	1.09501	0.774412	0.838505	0.694431	1.25512	0.769116	0.612784	0.0111938	-0.70655	1.95102	2	1.44123	dzip1l	1	0.852818	0.759774	0.537326	0.581797	0.481831
Q566Z3	zgc:112213	C1q and tumor necrosis factor related protein 4	C1q and tumor necrosis factor related protein 4 OS=Danio rerio OX=7955 GN=zgc:112213 PE=2 SV=1	0	10.327	7	3	3	339	38.8	5.76	8.93	4	1.34119	1.35314	1.2647	0.916973	0.600637	0.908453	1.31968	0.808688	0.612792	0.00900103	-0.70653	2.04571	2	1.35314	zgc:112213	0.991169	1	0.934635	0.677662	0.443883	0.671365
A0A8M2B3F5	anapc1	Anaphase-promoting complex subunit 1 isoform X3	Anaphase-promoting complex subunit 1 isoform X3 OS=Danio rerio OX=7955 GN=anapc1 PE=1 SV=1	0.043	1.529	0	1	1	1928	214.7	6.48	0	1	1.3496	1.2191	1.27427	0.766414	0.712927	0.876688	1.28099	0.785343	0.613076	0.00126947	-0.705863	2.89638	2	1.3496	anapc1	1	0.903308	0.944186	0.567884	0.528252	0.649593
B5M4A7	cryba1c	BetaA1c-crystallin	BetaA1c-crystallin OS=Danio rerio OX=7955 GN=cryba1c PE=1 SV=1	0	21.719	19	3	2	206	23.9	6.2	49.05	12	1.3482	1.28893	1.09865	0.670131	0.813465	0.808506	1.24526	0.764034	0.613552	0.00560399	-0.704741	2.2515	2	1.3482	cryba1c	1	0.956037	0.814899	0.497054	0.603369	0.599691
Q503X6	tmx3	Thioredoxin-related transmembrane protein 3	Thioredoxin-related transmembrane protein 3 OS=Danio rerio OX=7955 GN=tmx3 PE=2 SV=1	0	10.955	8	4	4	434	48.7	4.87	10.86	4	1.18631	1.24552	1.26296	0.717646	0.755497	0.796528	1.23159	0.756557	0.614291	0.000127611	-0.703007	3.89411	2	1.26296	tmx3	0.939306	0.98619	1	0.568226	0.598196	0.630683
E9QDJ4	zgc:158234	PAX3 and PAX7-binding protein 1	PAX3 and PAX7-binding protein 1 OS=Danio rerio OX=7955 GN=zgc:158234 PE=1 SV=1	0	6.2	2	2	2	894	102.2	5.62	5.9	2	1.21629	1.31081	1.18337	0.839534	0.655149	0.785371	1.23683	0.760018	0.614491	0.00202935	-0.702536	2.69264	2	1.31081	zgc:158234	0.927888	1	0.902776	0.640467	0.499803	0.599147
F2Z4S3	si:ch211-102c2.6	Transcobalamin II	Transcobalamin II OS=Danio rerio OX=7955 GN=si:ch211-102c2.6 PE=3 SV=1	0	11.333	8	4	4	423	46.9	6.65	13.91	4	1.44043	1.19254	1.13156	0.796152	0.763793	0.754739	1.25485	0.771562	0.614866	0.00711912	-0.701657	2.14757	2	1.44043	si:ch211-102c2.6	1	0.827908	0.785574	0.552719	0.530254	0.523968
Q2Q444	abcg2d	ATP-binding cassette sub-family G member 2	ATP-binding cassette sub-family G member 2 OS=Danio rerio OX=7955 GN=abcg2d PE=2 SV=1	0.047	1.499	1	1	1	613	67.5	6.95	1.65	1	1.34319	1.08139	1.29543	0.789148	0.533036	0.967693	1.24	0.763292	0.615557	0.0333493	-0.700035	1.47691	2	1.34319	abcg2d	1	0.805091	0.964441	0.587518	0.396843	0.720444
A0A8M9PHB7	recql	ATP-dependent DNA helicase	ATP-dependent DNA helicase OS=Danio rerio OX=7955 GN=recql PE=1 SV=1	0.002	4.979	3	2	2	798	90.7	8.27	4.69	2	1.33898	1.1611	1.2788	0.770955	0.790062	0.768583	1.25963	0.776533	0.616479	0.000784958	-0.697876	3.10515	2	1.33898	recql	1	0.867154	0.955062	0.57578	0.590049	0.574008
A0A8M9PXA8	adck2	AarF domain-containing kinase 2	AarF domain-containing kinase 2 OS=Danio rerio OX=7955 GN=adck2 PE=1 SV=1	0.013	2.797	3	2	2	599	68	8.41	4.93	2	1.33999	1.15479	1.26289	0.763575	0.840072	0.718518	1.25256	0.774055	0.61798	0.00174869	-0.694368	2.75729	2	1.33999	adck2	1	0.861792	0.942469	0.569838	0.626926	0.536213
A7MBU4	rmdn1	Regulator of microtubule dynamics protein 1	Regulator of microtubule dynamics protein 1 OS=Danio rerio OX=7955 GN=rmdn1 PE=1 SV=1	0	36.282	29	9	9	295	34.1	8	55.78	19	1.20637	1.27743	1.29624	0.785727	0.773951	0.778726	1.26001	0.779468	0.618619	6.36773e-05	-0.692878	4.19602	2	1.29624	rmdn1	0.93067	0.985487	1	0.606158	0.597073	0.600757
A0A8M3BCR2	ttc3	RING-type E3 ubiquitin transferase	RING-type E3 ubiquitin transferase OS=Danio rerio OX=7955 GN=ttc3 PE=1 SV=1	0.024	1.746	1	1	1	1695	193.1	6.6	2.53	1	1.46052	1.10101	1.09748	0.713106	0.896144	0.657686	1.21967	0.755645	0.619548	0.0297495	-0.690711	1.52652	2	1.46052	ttc3	1	0.75385	0.751436	0.488256	0.61358	0.45031
Q6PBS8	chchd2l	Chchd2l protein	Chchd2l protein OS=Danio rerio OX=7955 GN=chchd2l PE=1 SV=1	0.004	4.466	6	1	1	168	17.7	8.48	3.47	1	1.3628	1.32601	1.13397	0.812559	0.76271	0.797484	1.27426	0.790918	0.620686	0.00262543	-0.688063	2.5808	2	1.3628	chchd2l	1	0.973004	0.832086	0.59624	0.559662	0.585179
Q58EM4	armt1	Damage-control phosphatase ARMT1	Damage-control phosphatase ARMT1 OS=Danio rerio OX=7955 GN=armt1 PE=2 SV=1	0	21.453	13	4	4	448	51.7	5.95	16.5	4	1.40726	1.20815	1.22454	0.77545	0.83653	0.772636	1.27998	0.794872	0.621002	0.00194543	-0.687331	2.71099	2	1.40726	armt1	1	0.85851	0.87016	0.551035	0.594438	0.549035
A0A8N7UV85	specc1	Cytospin-B isoform X1	Cytospin-B isoform X1 OS=Danio rerio OX=7955 GN=specc1 PE=4 SV=1	0.02	1.958	1	1	1	1011	112.2	6.62	2.24	1	1.38366	1.22491	1.24224	0.740009	0.95598	0.697095	1.2836	0.797695	0.62145	0.00680205	-0.686289	2.16736	2	1.38366	specc1	1	0.885271	0.897796	0.534822	0.690909	0.503807
A0A8M1RDI9	pcnt	Pericentrin isoform X3	Pericentrin isoform X3 OS=Danio rerio OX=7955 GN=pcnt PE=1 SV=1	0.018	2.221	0	1	1	4252	490.9	5.03	2.04	1	1.33858	1.04659	1.19545	0.730673	0.705175	0.790538	1.19354	0.742129	0.621787	0.00684341	-0.685507	2.16473	2	1.33858	pcnt	1	0.781861	0.893072	0.545855	0.526806	0.590577
A0A8M3APH1	hephl1a	Uncharacterized protein LOC561607 isoform X1	Uncharacterized protein LOC561607 isoform X1 OS=Danio rerio OX=7955 GN=hephl1a PE=1 SV=1	0.02	1.97	1	1	1	1082	122.6	6.09	3.41	1	1.49295	1.17625	1.23749	0.802029	0.925195	0.704393	1.30223	0.810539	0.622424	0.0133288	-0.68403	1.87521	2	1.49295	hephl1a	1	0.787871	0.82889	0.537212	0.61971	0.471813
A0A8M1NIG0	im:7137744	Outer dense fiber of sperm tails 2b	Outer dense fiber of sperm tails 2b OS=Danio rerio OX=7955 GN=im:7137744 PE=3 SV=1	0.026	1.703	1	1	1	810	93.7	7.09	2.62	1	1.39125	1.17283	1.13276	0.684966	0.92273	0.693509	1.23228	0.767069	0.622478	0.0141635	-0.683904	1.84883	2	1.39125	im:7137744	1	0.843004	0.814199	0.492337	0.663236	0.498478
B8A4X5	si:ch211-10a23.2	Galectin	Galectin OS=Danio rerio OX=7955 GN=si:ch211-10a23.2 PE=1 SV=1	0	7.247	15	2	2	149	16.5	6.54	6.2	2	1.31268	1.22097	1.1918	0.771771	0.836664	0.710922	1.24182	0.773119	0.622571	0.0008037	-0.683691	3.09491	2	1.31268	si:ch211-10a23.2	1	0.930138	0.907919	0.587937	0.637372	0.541582
F1RCT9	arix	Paired mesoderm homeobox protein 2A isoform X1	Paired mesoderm homeobox protein 2A isoform X1 OS=Danio rerio OX=7955 GN=arix PE=4 SV=1	0.006	3.742	6	2	1	280	30.5	9	3.56	2	1.37677	1.31995	1.1985	0.882041	0.789848	0.754606	1.2984	0.808832	0.622943	0.00165123	-0.682828	2.78219	2	1.37677	arix	1	0.958733	0.870515	0.640662	0.573698	0.548101
A0A8M9QFY5	LOC103911208	Gelsolin-related protein of 125 kDa-like	Gelsolin-related protein of 125 kDa-like OS=Danio rerio OX=7955 GN=LOC103911208 PE=4 SV=1	0.016	2.472	4	1	1	205	25	5.4	1.72	1	1.40043	1.21643	1.33072	0.82542	0.768251	0.8668	1.31586	0.820157	0.623285	0.00122928	-0.682035	2.91035	2	1.40043	LOC103911208	1	0.868614	0.950226	0.589405	0.548583	0.618954
A0A2R8QDV2	zgc:153129	Cystatin 14b, tandem duplicate 1	Cystatin 14b, tandem duplicate 1 OS=Danio rerio OX=7955 GN=zgc:153129 PE=1 SV=1	0	30.346	52	7	7	101	11.2	8.79	60.3	17	1.37772	1.05001	1.20896	0.749108	0.792255	0.727772	1.21223	0.756378	0.623955	0.0091446	-0.680485	2.03884	2	1.37772	zgc:153129	1	0.762137	0.877511	0.54373	0.575048	0.528244
A0A8M2BLC5	LOC101885863	Ankyrin repeat and SAM domain-containing protein 1A-like	Ankyrin repeat and SAM domain-containing protein 1A-like OS=Danio rerio OX=7955 GN=LOC101885863 PE=4 SV=1	0.001	5.996	4	2	2	634	69.1	5.99	5.49	2	1.72496	1.45505	1.32561	1.05714	0.844841	0.910146	1.50187	0.937375	0.624137	0.0133315	-0.680066	1.87512	2	1.72496	LOC101885863	1	0.843528	0.768491	0.612848	0.489775	0.527634
Q1RLR5	bcl11a	B-cell CLL/lymphoma 11A	B-cell CLL/lymphoma 11A OS=Danio rerio OX=7955 GN=bcl11a PE=2 SV=1	0.017	2.374	1	1	1	829	91.7	6.62	3.3	1	1.33961	1.18294	1.15447	0.740293	0.888428	0.666607	1.22567	0.765109	0.624236	0.00610982	-0.679836	2.21397	2	1.33961	bcl11a	1	0.883049	0.861801	0.55262	0.663201	0.497614
Q1RLN9	si:dkey-31f5.1	Chloride anion exchanger	Chloride anion exchanger OS=Danio rerio OX=7955 GN=si:dkey-31f5.1 PE=2 SV=1	0.049	1.452	1	1	1	762	83.5	6.8	2.26	1	1.15519	1.27717	1.14333	0.736737	0.720296	0.775289	1.1919	0.744107	0.624304	0.000611788	-0.679679	3.2134	2	1.27717	si:dkey-31f5.1	0.904496	1	0.895208	0.576851	0.563978	0.607037
E7EZ02	LSM8	U6 snRNA-associated Sm-like protein LSm8	U6 snRNA-associated Sm-like protein LSm8 OS=Danio rerio OX=7955 GN=LSM8 PE=1 SV=1	0	14.936	35	2	2	96	10.4	4.59	14.93	4	1.31296	1.22977	1.21474	0.774094	0.83302	0.740548	1.25249	0.782554	0.624799	0.00032401	-0.678536	3.48944	2	1.31296	LSM8	1	0.936637	0.92519	0.589578	0.634459	0.564029
A0A0R4IYT3	si:dkey-203a12.1	E3 ubiquitin-protein ligase NEURL1B isoform X1	E3 ubiquitin-protein ligase NEURL1B isoform X1 OS=Danio rerio OX=7955 GN=si:dkey-203a12.1 PE=4 SV=1	0.031	1.617	1	1	1	560	61	7.78	5.7	3	1.38113	1.20643	1.16011	0.75028	0.882177	0.710381	1.24923	0.780946	0.625144	0.00529367	-0.677739	2.27624	2	1.38113	si:dkey-203a12.1	1	0.87351	0.839975	0.543236	0.638736	0.514348
Q6PC74	zgc:73076	Cellular retinaldehyde-binding protein a	Cellular retinaldehyde-binding protein a OS=Danio rerio OX=7955 GN=zgc:73076 PE=1 SV=1	0	52.501	31	11	4	312	35.7	6.32	73.92	26	1.30004	1.22237	1.20468	0.773435	0.818376	0.738213	1.24236	0.776675	0.625158	0.000238243	-0.677707	3.62298	2	1.30004	zgc:73076	1	0.940259	0.926648	0.594932	0.629501	0.567838
A7MBP4	ift46	Intraflagellar transport protein 46 homolog	Intraflagellar transport protein 46 homolog OS=Danio rerio OX=7955 GN=ift46 PE=2 SV=2	0.037	1.558	2	1	1	384	43.3	4.65	2	1	1.30954	1.17141	1.21368	0.724515	0.792649	0.793699	1.23154	0.770287	0.625465	0.000596286	-0.677	3.22455	2	1.30954	ift46	1	0.894519	0.926798	0.553258	0.605287	0.606089
A0A8M1QUP8	sdc3	Syndecan	Syndecan OS=Danio rerio OX=7955 GN=sdc3 PE=3 SV=1	0.027	1.684	2	1	1	402	43.8	4.49	2.44	1	1.33782	1.18562	1.2918	0.858604	0.670318	0.858541	1.27175	0.795821	0.625769	0.00352441	-0.676297	2.45291	2	1.33782	sdc3	1	0.886227	0.965599	0.641791	0.501051	0.641744
Q1LY84	c3orf70a	UPF0524 protein C3orf70 homolog A	UPF0524 protein C3orf70 homolog A OS=Danio rerio OX=7955 GN=c3orf70a PE=2 SV=1	0.022	1.845	3	1	1	269	29.4	5.45	4.38	2	1.3761	1.17519	1.08282	0.784298	0.746291	0.746049	1.21137	0.758879	0.626464	0.00664574	-0.674697	2.17746	2	1.3761	c3orf70a	1	0.854003	0.786882	0.569945	0.542325	0.542149
Q7SZ61	zgc:63588	G protein pathway suppressor 2	G protein pathway suppressor 2 OS=Danio rerio OX=7955 GN=zgc:63588 PE=2 SV=1	0.013	2.735	2	1	1	361	40.3	9.67	3.25	1	1.33038	1.26785	1.15175	0.797166	0.77902	0.773656	1.25	0.783281	0.626627	0.000905199	-0.674322	3.04326	2	1.33038	zgc:63588	1	0.953	0.865732	0.599201	0.585562	0.58153
Q58EN3	wu:fj33c07	Ikbkg protein	Ikbkg protein OS=Danio rerio OX=7955 GN=wu:fj33c07 PE=1 SV=1	0.006	3.848	2	1	1	586	67.4	5.6	3.21	1	1.56597	1.31513	1.30537	0.818229	0.918192	0.888692	1.39549	0.875038	0.627046	0.00449566	-0.673356	2.34721	2	1.56597	wu:fj33c07	1	0.839815	0.833587	0.522505	0.58634	0.567502
A2AR64	tecrem	Complement receptor-like protein precursor	Complement receptor-like protein precursor OS=Danio rerio OX=7955 GN=tecrem PE=1 SV=1	0	23.755	22	8	6	384	41.5	6.73	26.78	8	1.2728	1.24527	1.09557	0.741321	0.736437	0.789082	1.20455	0.755613	0.627301	0.00145875	-0.672769	2.83602	2	1.2728	tecrem	1	0.978368	0.860756	0.582433	0.578596	0.619957
A0A140LFW6	si:ch1073-365p7.2	GTPase IMAP family member 8-like isoform X2	GTPase IMAP family member 8-like isoform X2 OS=Danio rerio OX=7955 GN=si:ch1073-365p7.2 PE=3 SV=1	0.041	1.534	1	1	1	612	70.7	6.81	2.45	1	1.32884	1.25699	1.29476	0.77596	0.852613	0.806315	1.29353	0.811629	0.627453	9.31703e-05	-0.672421	4.03072	2	1.32884	si:ch1073-365p7.2	1	0.94593	0.974352	0.583937	0.641622	0.60678
Q6NWF2	wu:fc44c02	Cathepsin H	Cathepsin H OS=Danio rerio OX=7955 GN=wu:fc44c02 PE=1 SV=1	0	20.433	15	5	5	330	37.5	6.07	20.3	8	1.29144	1.22297	1.2323	0.782774	0.7934	0.77581	1.2489	0.783995	0.627746	2.98552e-05	-0.671747	4.52498	2	1.29144	wu:fc44c02	1	0.946981	0.954208	0.606125	0.614353	0.600733
A0A8M3AZQ6	si:ch211-102c2.8	Trichohyalin isoform X1	Trichohyalin isoform X1 OS=Danio rerio OX=7955 GN=si:ch211-102c2.8 PE=4 SV=1	0.047	1.488	1	1	1	1072	124	6.54	1.64	1	1.46324	1.30116	1.25587	0.779074	1.00018	0.745875	1.34009	0.841711	0.628102	0.00802733	-0.67093	2.09543	2	1.46324	si:ch211-102c2.8	1	0.889231	0.858282	0.532432	0.683542	0.509743
A0A1D5NSC5	si:dkey-10f23.2	Si:dkey-10f23.2	Si:dkey-10f23.2 OS=Danio rerio OX=7955 GN=si:dkey-10f23.2 PE=1 SV=1	0.004	4.202	1	2	2	1083	121	8.06	5.29	2	1.2168	1.23154	1.21351	0.768016	0.755673	0.77698	1.22061	0.76689	0.628282	6.70394e-07	-0.670517	6.17367	2	1.23154	si:dkey-10f23.2	0.988028	1	0.985359	0.623623	0.6136	0.630902
A0A8M2BCU9	erap2	Aminopeptidase	Aminopeptidase OS=Danio rerio OX=7955 GN=erap2 PE=3 SV=1	0.011	2.951	1	1	1	935	107.4	6.19	2.16	2	1.25606	1.15368	1.08539	0.719818	0.627814	0.850603	1.16504	0.732745	0.628942	0.0060621	-0.669002	2.21738	2	1.25606	erap2	1	0.918492	0.864122	0.573076	0.499828	0.677199
A0A8M1PFF3	bag2	BAG family molecular chaperone regulator 2	BAG family molecular chaperone regulator 2 OS=Danio rerio OX=7955 GN=bag2 PE=4 SV=1	0	15.21	23	5	5	208	23.6	5.59	13.6	5	1.48083	1.10451	1.29697	0.794351	0.815301	0.832112	1.2941	0.813921	0.628946	0.0117136	-0.668992	1.93131	2	1.48083	bag2	1	0.745868	0.875839	0.536421	0.550569	0.561921
A0A0R4IE87	mt-b	Metallothionein-B-like	Metallothionein-B-like OS=Danio rerio OX=7955 GN=mt-b PE=4 SV=1	0	10.872	44	3	3	63	6.7	7.61	10.21	3	1.36338	1.21825	1.10534	0.708621	0.899327	0.711994	1.22899	0.773314	0.629228	0.00956652	-0.668345	2.01925	2	1.36338	mt-b	1	0.893551	0.810732	0.519753	0.659631	0.522227
A0A8M9QEF7	muc13b	Mucin 13b, cell surface associated isoform X2	Mucin 13b, cell surface associated isoform X2 OS=Danio rerio OX=7955 GN=muc13b PE=4 SV=1	0	6.586	5	2	2	487	51.5	4.96	3.79	2	1.39465	1.16658	1.15137	0.675839	0.86058	0.805077	1.23753	0.780499	0.63069	0.00884921	-0.664997	2.0531	2	1.39465	muc13b	1	0.836469	0.825562	0.484595	0.617059	0.577262
A0A0R4IBX9	hmgn1b	Non-histone chromosomal protein HMG-17	Non-histone chromosomal protein HMG-17 OS=Danio rerio OX=7955 GN=hmgn1b PE=3 SV=1	0	93.257	39	6	6	87	9.6	6.86	219.52	56	1.32031	1.18598	1.19299	0.784057	0.854071	0.698966	1.23309	0.779031	0.631769	0.00191637	-0.66253	2.71752	2	1.32031	hmgn1b	1	0.898258	0.903567	0.593842	0.646871	0.529395
A0A8M9QBL9	wu:fi38g03	Plastin 1 (I isoform)	Plastin 1 (I isoform) OS=Danio rerio OX=7955 GN=wu:fi38g03 PE=1 SV=1	0	16.296	7	4	3	665	75.2	5.92	11.56	5	1.22994	1.27356	1.2201	0.790928	0.747442	0.814481	1.2412	0.784284	0.631875	5.79037e-05	-0.66229	4.23729	2	1.27356	wu:fi38g03	0.965755	1	0.958029	0.621039	0.586893	0.639533
A0A0R4I9V4	polr1a	DNA-directed RNA polymerase subunit	DNA-directed RNA polymerase subunit OS=Danio rerio OX=7955 GN=polr1a PE=1 SV=1	0	14.332	3	5	5	1693	190.5	7.43	18.02	6	1.24513	1.25267	1.15514	0.744684	0.794687	0.769206	1.21765	0.769526	0.631976	0.000202569	-0.662058	3.69343	2	1.25267	polr1a	0.993978	1	0.922143	0.594475	0.634392	0.614051
A0A8M9P716	mtus2b	Microtubule-associated tumor suppressor candidate 2	Microtubule-associated tumor suppressor candidate 2 OS=Danio rerio OX=7955 GN=mtus2b PE=4 SV=1	0.018	2.235	1	1	1	1231	137.5	7.49	2.29	1	1.27443	1.23906	1.15967	0.715349	0.759083	0.847812	1.22439	0.774081	0.632219	0.000954675	-0.661505	3.02014	2	1.27443	mtus2b	1	0.972251	0.909954	0.56131	0.595626	0.665249
Q98TS3	zgc:55259	Hsp70 binding protein	Hsp70 binding protein OS=Danio rerio OX=7955 GN=zgc:55259 PE=1 SV=1	0.018	2.309	2	1	1	333	37.2	4.81	1.72	1	1.26969	1.21738	1.19572	0.720694	0.791319	0.816516	1.2276	0.776176	0.632274	0.00023578	-0.661379	3.62749	2	1.26969	zgc:55259	1	0.958796	0.941735	0.567612	0.623236	0.643081
F6NTT0	fb11b01	GRB2-associated-binding protein 1	GRB2-associated-binding protein 1 OS=Danio rerio OX=7955 GN=fb11b01 PE=3 SV=2	0.029	1.652	2	1	1	712	77.8	6.44	0	1	1.29718	1.12985	1.15827	0.773527	0.718089	0.775933	1.1951	0.75585	0.632458	0.00133599	-0.660958	2.8742	2	1.29718	fb11b01	1	0.871011	0.892914	0.596317	0.553579	0.598171
Q6DH25	zgc:92674	Ependymin related protein 1	Ependymin related protein 1 OS=Danio rerio OX=7955 GN=zgc:92674 PE=1 SV=1	0	7.994	11	2	2	206	23.5	5.66	7.14	2	1.28	1.14246	1.17114	0.733117	0.799229	0.743444	1.19787	0.758597	0.633289	0.000709222	-0.659064	3.14922	2	1.28	zgc:92674	1	0.892549	0.914958	0.572748	0.624399	0.580816
P59723	hif1an	Hypoxia-inducible factor 1-alpha inhibitor	Hypoxia-inducible factor 1-alpha inhibitor OS=Danio rerio OX=7955 GN=hif1an PE=2 SV=2	0.072	1.181	3	1	1	344	40	6.02	0	1	1.40871	1.21066	1.31363	0.79718	0.919569	0.777165	1.311	0.831305	0.6341	0.00270065	-0.657218	2.56853	2	1.40871	hif1an	1	0.859414	0.932508	0.565895	0.652775	0.551687
Q4V8S2	rcv1a	Recoverin	Recoverin OS=Danio rerio OX=7955 GN=rcv1a PE=1 SV=1	0	79.078	50	9	8	203	23.4	5.2	125.03	34	1.21968	1.11505	1.18261	0.712875	0.78092	0.741102	1.17245	0.744966	0.635395	0.000301904	-0.654274	3.52013	2	1.21968	rcv1a	1	0.914219	0.969606	0.584479	0.640268	0.607622
A0A8M2B2I3	waca	WW domain-containing adapter protein with coiled-coil isoform X2	WW domain-containing adapter protein with coiled-coil isoform X2 OS=Danio rerio OX=7955 GN=waca PE=1 SV=1	0.056	1.396	1	1	1	557	60.5	9.51	2.81	1	1.27606	1.26888	1.12729	0.7676	0.833807	0.732468	1.22408	0.777958	0.635547	0.00142186	-0.653929	2.84714	2	1.27606	waca	1	0.994369	0.883414	0.601538	0.653422	0.574007
B2GSM4	enpp6	Enpp6 protein	Enpp6 protein OS=Danio rerio OX=7955 GN=enpp6 PE=2 SV=1	0	17.575	12	5	5	438	50.7	6.79	16.07	5	1.37385	1.29601	1.28759	0.820737	0.8542	0.842142	1.31915	0.839026	0.636036	7.9546e-05	-0.652819	4.09938	2	1.37385	enpp6	1	0.943346	0.937212	0.597401	0.621757	0.612981
Q6DH03	zgc:92701	Tumor suppressor candidate 2	Tumor suppressor candidate 2 OS=Danio rerio OX=7955 GN=zgc:92701 PE=2 SV=1	0.009	3.291	14	2	2	111	12.3	8.82	4.3	2	1.30792	1.22718	1.19524	0.84575	0.769464	0.759207	1.24344	0.791473	0.636517	0.000473265	-0.651728	3.3249	2	1.30792	zgc:92701	1	0.938266	0.913848	0.646638	0.588312	0.58047
Q6DI06	timm10	Mitochondrial import inner membrane translocase subunit Tim10	Mitochondrial import inner membrane translocase subunit Tim10 OS=Danio rerio OX=7955 GN=timm10 PE=3 SV=1	0	7.18	33	3	3	88	9.9	6.29	12.99	5	1.30621	1.29793	1.11404	0.72524	0.851681	0.789885	1.23939	0.788935	0.63655	0.00342746	-0.651654	2.46503	2	1.30621	timm10	1	0.993662	0.852877	0.555225	0.652025	0.604715
A2RV19	plbd2	Phospholipase B-like	Phospholipase B-like OS=Danio rerio OX=7955 GN=plbd2 PE=1 SV=1	0	11.635	9	5	5	550	61.9	5.88	15.61	5	1.29031	1.31358	1.18989	0.842349	0.74061	0.832335	1.26459	0.805098	0.636646	0.000771684	-0.651438	3.11256	2	1.31358	plbd2	0.98228	1	0.905838	0.641261	0.563809	0.633638
Q66HW0	zgc:92337	Bifunctional coenzyme A synthase precursor	Bifunctional coenzyme A synthase precursor OS=Danio rerio OX=7955 GN=zgc:92337 PE=1 SV=1	0	7.991	5	3	3	554	61.4	7.18	11.34	4	1.32311	1.13836	1.1355	0.763942	0.78115	0.745246	1.19899	0.763446	0.636741	0.0022867	-0.65122	2.64079	2	1.32311	zgc:92337	1	0.860365	0.858204	0.577384	0.590389	0.563253
E9QIE6	pcsk1	Neuroendocrine convertase 1	Neuroendocrine convertase 1 OS=Danio rerio OX=7955 GN=pcsk1 PE=3 SV=1	0	6.882	4	4	4	754	84	6.15	7.94	4	1.35344	1.25665	1.18707	0.815257	0.823972	0.780683	1.26572	0.806637	0.637295	0.000782539	-0.649968	3.10649	2	1.35344	pcsk1	1	0.928488	0.877076	0.602359	0.608798	0.576814
Q803Y0	zgc:55363	Calcineurin B homologous protein 2	Calcineurin B homologous protein 2 OS=Danio rerio OX=7955 GN=zgc:55363 PE=2 SV=1	0.071	1.194	3	1	1	195	22.5	5.92	2.52	1	1.34267	1.20649	1.25626	0.822425	0.829645	0.776254	1.26847	0.809441	0.638123	0.000442318	-0.648093	3.35427	2	1.34267	zgc:55363	1	0.898576	0.93565	0.612532	0.617909	0.578144
A0A8M2BIE6	si:ch73-140j24.4	Uncharacterized protein si:ch73-140j24.4	Uncharacterized protein si:ch73-140j24.4 OS=Danio rerio OX=7955 GN=si:ch73-140j24.4 PE=4 SV=1	0.017	2.432	1	1	1	1075	119.9	4.28	0	1	1.30439	1.08932	1.22278	0.725154	0.910068	0.673932	1.2055	0.769718	0.638507	0.0102204	-0.647225	1.99053	2	1.30439	si:ch73-140j24.4	1	0.835125	0.937436	0.555935	0.697699	0.516666
A0A8M1PUH5	si:ch73-334d15.4	Potassium voltage-gated channel subfamily C member 2-like	Potassium voltage-gated channel subfamily C member 2-like OS=Danio rerio OX=7955 GN=si:ch73-334d15.4 PE=4 SV=1	0.011	3.036	3	2	1	430	48.3	8.29	7.96	3	1.25808	1.14362	1.37588	0.762531	0.905627	0.747045	1.25919	0.805068	0.639351	0.00565114	-0.645319	2.24786	2	1.37588	si:ch73-334d15.4	0.914383	0.831187	1	0.554212	0.658215	0.542957
Q49HM9	grk7a	Rhodopsin kinase grk7a	Rhodopsin kinase grk7a OS=Danio rerio OX=7955 GN=grk7a PE=1 SV=2	0	77.624	24	14	14	549	62.2	7.06	83.94	25	1.21521	1.18189	1.24686	0.73923	0.815542	0.776125	1.21466	0.776966	0.639659	0.000111373	-0.644624	3.95322	2	1.24686	grk7a	0.974617	0.947887	1	0.592872	0.654074	0.622461
F1Q653	ptp23a	Protein tyrosine phosphatase, non-receptor type 23, a	Protein tyrosine phosphatase, non-receptor type 23, a OS=Danio rerio OX=7955 GN=ptp23a PE=1 SV=1	0	10.27	2	4	4	2003	220	6.9	7.91	4	1.31975	1.15792	1.16194	0.789498	0.805871	0.735176	1.2132	0.776849	0.640329	0.00160782	-0.643115	2.79376	2	1.31975	ptp23a	1	0.877377	0.880421	0.598217	0.610623	0.557057
Q7SX97	ctrb1	Chymotrypsin B1 precursor	Chymotrypsin B1 precursor OS=Danio rerio OX=7955 GN=ctrb1 PE=1 SV=1	0	80.211	43	9	7	263	28.2	7.34	135.79	36	1.40301	1.20543	1.07376	0.763206	0.820248	0.775504	1.2274	0.786319	0.640636	0.0105274	-0.642422	1.97768	2	1.40301	ctrb1	1	0.859172	0.765327	0.543976	0.584633	0.552741
F1Q5G5	zgc:101584	Alpha-galactosidase	Alpha-galactosidase OS=Danio rerio OX=7955 GN=zgc:101584 PE=3 SV=1	0	6.915	7	3	3	409	46.1	5.77	10.14	4	1.19255	1.11645	1.2228	0.733301	0.801309	0.729792	1.17727	0.754801	0.641146	0.000423628	-0.641276	3.37302	2	1.2228	zgc:101584	0.975262	0.913023	1	0.599688	0.655305	0.596819
A0A8M3ANV3	incenp	Inner centromere protein A	Inner centromere protein A OS=Danio rerio OX=7955 GN=incenp PE=1 SV=1	0.07	1.203	1	1	1	875	100.2	9.57	0	1	1.34624	1.17315	1.27534	0.829976	0.827215	0.775868	1.26491	0.81102	0.641168	0.00103781	-0.641226	2.98388	2	1.34624	incenp	1	0.871431	0.947341	0.616516	0.614465	0.576325
Q0V965	tmem4	Canopy 2	Canopy 2 OS=Danio rerio OX=7955 GN=tmem4 PE=1 SV=1	0	18.086	24	4	4	184	21.1	5.15	16.85	6	1.43642	1.36542	1.40866	0.922685	0.917209	0.859801	1.4035	0.899899	0.641182	6.30493e-05	-0.641193	4.20032	2	1.43642	tmem4	1	0.950576	0.980672	0.642352	0.63854	0.598573
B2GSD2	mtmr2	Phosphatidylinositol-3,5-bisphosphate 3-phosphatase	Phosphatidylinositol-3,5-bisphosphate 3-phosphatase OS=Danio rerio OX=7955 GN=mtmr2 PE=2 SV=1	0.006	3.999	3	2	2	620	71.1	7.85	4.7	4	1.46484	1.60466	1.36178	0.982135	0.941073	0.918067	1.47709	0.947092	0.641187	0.00189466	-0.641184	2.72247	2	1.60466	mtmr2	0.912865	1	0.848643	0.612053	0.586463	0.572126
Q66L51	coq5	2-methoxy-6-polyprenyl-1,4-benzoquinol methylase, mitochondrial	2-methoxy-6-polyprenyl-1,4-benzoquinol methylase, mitochondrial OS=Danio rerio OX=7955 GN=coq5 PE=2 SV=1	0	10.282	13	4	4	327	37.3	7.84	14.11	5	1.29714	1.11152	1.1919	0.75574	0.788435	0.765795	1.20019	0.76999	0.641559	0.00140347	-0.640346	2.8528	2	1.29714	coq5	1	0.8569	0.91887	0.582621	0.607827	0.590373
Q68FN6	cela1.1	Zgc:112368 protein (Fragment)	Zgc:112368 protein (Fragment) OS=Danio rerio OX=7955 GN=cela1.1 PE=2 SV=1	0	8.114	4	1	1	278	30.6	6.51	6.09	2	1.35757	1.19173	1.26753	0.659421	1.11548	0.674142	1.27228	0.816349	0.641643	0.0440367	-0.640158	1.35619	2	1.35757	cela1.1	1	0.877843	0.933676	0.485736	0.821676	0.496579
E7FDW2	pdzrn3b	E3 ubiquitin-protein ligase PDZRN3-B	E3 ubiquitin-protein ligase PDZRN3-B OS=Danio rerio OX=7955 GN=pdzrn3b PE=1 SV=1	0.058	1.369	1	1	1	1053	118.4	6.23	5.7	2	1.31219	1.17815	1.14863	0.865762	0.56439	0.905106	1.21299	0.778419	0.641736	0.0216193	-0.639947	1.66516	2	1.31219	pdzrn3b	1	0.897851	0.875358	0.659786	0.430114	0.689769
Q1MTI4	tpi1a	Triosephosphate isomerase A	Triosephosphate isomerase A OS=Danio rerio OX=7955 GN=tpi1a PE=2 SV=1	0	109.372	48	11	6	248	26.8	5.02	220.05	57	1.29228	1.21526	1.21995	0.78783	0.814065	0.793179	1.2425	0.798358	0.642543	7.08102e-05	-0.638135	4.1499	2	1.29228	tpi1a	1	0.9404	0.944028	0.609643	0.629944	0.613782
Q6IMW7	hm:zehn1044	Parvalbumin	Parvalbumin OS=Danio rerio OX=7955 GN=hm:zehn1044 PE=1 SV=1	0	50.743	63	10	7	109	11.6	4.88	263.32	93	1.27443	1.21656	1.19251	0.837739	0.771037	0.759527	1.22783	0.789434	0.642948	0.000219132	-0.637225	3.65929	2	1.27443	hm:zehn1044	1	0.954591	0.935723	0.657343	0.605005	0.595974
Q0P3U6	zgc:153919	Lipocalin 15	Lipocalin 15 OS=Danio rerio OX=7955 GN=zgc:153919 PE=2 SV=1	0.019	2.104	5	1	1	232	26.4	5.38	2.96	1	1.3571	1.17215	1.17797	0.767266	0.852409	0.766004	1.23574	0.795226	0.643522	0.00278514	-0.635938	2.55515	2	1.3571	zgc:153919	1	0.863718	0.868005	0.565372	0.628111	0.564442
C6KFA3	adgrg6	Adhesion G-protein coupled receptor G6	Adhesion G-protein coupled receptor G6 OS=Danio rerio OX=7955 GN=adgrg6 PE=1 SV=1	0.049	1.466	1	1	1	1185	130.7	6.58	2.2	1	1.34312	1.11654	1.32336	0.771314	0.920429	0.744382	1.26101	0.812042	0.643963	0.00779647	-0.634949	2.1081	2	1.34312	adgrg6	1	0.831305	0.985295	0.574273	0.685294	0.55422
B0BLX4	fbxo2	F-box only protein 2	F-box only protein 2 OS=Danio rerio OX=7955 GN=fbxo2 PE=1 SV=1	0	94.314	59	6	6	177	20	4.44	106.82	22	1.38259	1.15113	1.13956	0.766552	0.78548	0.816891	1.22443	0.789641	0.644906	0.00568888	-0.632839	2.24497	2	1.38259	fbxo2	1	0.832584	0.824222	0.55443	0.568121	0.590839
A0A1D5NS24	wdr60	WD repeat domain 60	WD repeat domain 60 OS=Danio rerio OX=7955 GN=wdr60 PE=4 SV=1	0.06	1.307	1	1	1	1047	121.6	6.48	2.5	1	1.18246	1.28831	1.22259	0.827604	0.74865	0.806515	1.23112	0.794257	0.645149	0.000356102	-0.632297	3.44843	2	1.28831	wdr60	0.917836	1	0.948985	0.642393	0.581109	0.626024
Q6TH03	xx:tdsubc_2c12	Guanine nucleotide-binding protein subunit gamma	Guanine nucleotide-binding protein subunit gamma OS=Danio rerio OX=7955 GN=xx:tdsubc_2c12 PE=1 SV=1	0.061	1.302	10	1	1	68	7.5	9.61	2.08	1	1.26765	1.18051	1.15167	0.763833	0.758946	0.803396	1.19994	0.775392	0.64619	0.0003504	-0.629969	3.45544	2	1.26765	xx:tdsubc_2c12	1	0.931262	0.908509	0.602559	0.598704	0.633769
Q6IQD6	AK6	Adenylate kinase isoenzyme 6	Adenylate kinase isoenzyme 6 OS=Danio rerio OX=7955 GN=AK6 PE=1 SV=1	0.017	2.448	10	1	1	171	19.8	4.46	2.15	1	1.2664	1.19627	1.14927	0.795402	0.752621	0.786266	1.20398	0.778096	0.646272	0.000306239	-0.629787	3.51394	2	1.2664	AK6	1	0.944622	0.90751	0.628083	0.594301	0.620869
Q5XJX1	scgn	Secretagogin	Secretagogin OS=Danio rerio OX=7955 GN=scgn PE=1 SV=1	0	15.097	15	3	3	272	31.6	5.63	8.84	3	1.26231	1.17078	1.20707	0.761648	0.84656	0.745271	1.21339	0.784493	0.646531	0.00047877	-0.629208	3.31987	2	1.26231	scgn	1	0.927492	0.956241	0.603377	0.670644	0.590403
A0A0G2KUB6	fj16a03	Wu:fj16a03	Wu:fj16a03 OS=Danio rerio OX=7955 GN=fj16a03 PE=4 SV=1	0.001	5.839	22	2	2	76	8.8	7.5	5.36	2	1.20202	1.37204	1.09343	0.764275	0.853874	0.753279	1.22249	0.790476	0.646609	0.0077097	-0.629034	2.11296	2	1.37204	fj16a03	0.876082	1	0.796935	0.557036	0.622339	0.549021
A0A8M3B568	zgc:110045	Uncharacterized protein LOC664755 isoform X3	Uncharacterized protein LOC664755 isoform X3 OS=Danio rerio OX=7955 GN=zgc:110045 PE=4 SV=1	0	10.121	10	4	1	327	34.6	8.65	13.7	5	1.15203	1.13706	1.19305	0.750394	0.768401	0.733024	1.16071	0.750606	0.646676	3.08602e-05	-0.628884	4.5106	2	1.19305	zgc:110045	0.965619	0.953075	1	0.628972	0.644065	0.614413
A0A0R4ID81	rab11fip2	RAB11 family-interacting protein 2 (class I)	RAB11 family-interacting protein 2 (class I) OS=Danio rerio OX=7955 GN=rab11fip2 PE=4 SV=1	0	6.538	6	3	3	478	53.8	9.28	7.12	3	1.35256	1.15653	1.21233	0.778898	0.842102	0.786355	1.24047	0.802452	0.646891	0.00207018	-0.628406	2.68399	2	1.35256	rab11fip2	1	0.855069	0.896324	0.57587	0.622599	0.581383
Q5RH02	sco2	Protein SCO2 homolog, mitochondrial	Protein SCO2 homolog, mitochondrial OS=Danio rerio OX=7955 GN=sco2 PE=3 SV=1	0	8.347	8	2	2	279	32.1	9.14	5.68	2	1.28077	1.29477	1.25525	0.826696	0.825711	0.82577	1.27693	0.826059	0.64691	2.5942e-06	-0.628362	5.586	2	1.29477	sco2	0.989186	1	0.969475	0.638488	0.637727	0.637773
Q6GMK5	zgc:91881	Small muscular protein	Small muscular protein OS=Danio rerio OX=7955 GN=zgc:91881 PE=2 SV=1	0	7.231	22	1	1	83	9	9.19	6.49	1	1.29321	1.21608	1.22256	0.81493	0.87387	0.725773	1.24395	0.804858	0.64702	0.000901227	-0.628119	3.04517	2	1.29321	zgc:91881	1	0.940358	0.94537	0.630163	0.675739	0.56122
A8WGA8	sncaip	Synphilin-1	Synphilin-1 OS=Danio rerio OX=7955 GN=sncaip PE=2 SV=1	0.017	2.448	1	1	1	738	81.1	6.71	2.97	1	1.46687	1.14783	1.24594	0.773031	0.958124	0.767313	1.28688	0.832823	0.647163	0.0160128	-0.6278	1.79553	2	1.46687	sncaip	1	0.782501	0.849387	0.526992	0.653174	0.523094
B8JJJ6	guk1	guanylate kinase	guanylate kinase OS=Danio rerio OX=7955 GN=guk1 PE=1 SV=1	0	13.653	20	3	3	197	22.3	4.91	15.71	4	1.19417	1.20896	1.20456	0.779128	0.829817	0.729627	1.20256	0.779524	0.648218	0.000132931	-0.625449	3.87637	2	1.20896	guk1	0.987767	1	0.99636	0.644461	0.686389	0.603516
A0A8M6Z1Z2	trim16	Tripartite motif-containing protein 16 isoform X1	Tripartite motif-containing protein 16 isoform X1 OS=Danio rerio OX=7955 GN=trim16 PE=1 SV=1	0.026	1.706	1	1	1	586	66.6	5.63	0	1	1.361	1.19866	1.17391	0.766101	0.943487	0.710957	1.24452	0.806848	0.648319	0.00873863	-0.625224	2.05856	2	1.361	trim16	1	0.880718	0.862533	0.562895	0.69323	0.522378
Q6DHC7	zgc:92513	CD36 antigen	CD36 antigen OS=Danio rerio OX=7955 GN=zgc:92513 PE=2 SV=1	0	12.307	8	4	4	465	51.6	5.12	12.19	4	1.23007	1.2496	1.1517	0.781742	0.741246	0.831357	1.21045	0.784782	0.648336	0.00042764	-0.625186	3.36892	2	1.2496	zgc:92513	0.984369	1	0.921651	0.625594	0.593186	0.665298
A0A8M9Q5N6	LOC100007727	Interferon-induced very large GTPase 1-like	Interferon-induced very large GTPase 1-like OS=Danio rerio OX=7955 GN=LOC100007727 PE=3 SV=1	0.06	1.314	0	1	1	2362	275.2	6.43	2.72	1	1.30322	1.15749	1.23812	0.712105	1.05355	0.6337	1.23294	0.799785	0.64868	0.0330792	-0.624422	1.48045	2	1.30322	LOC100007727	1	0.888178	0.950054	0.546421	0.808423	0.486258
B2GSW9	chaf1a	Chaf1a protein	Chaf1a protein OS=Danio rerio OX=7955 GN=chaf1a PE=2 SV=1	0.034	1.585	1	1	1	863	97.2	5.08	2.17	1	1.22186	1.1454	1.07245	0.794085	0.709018	0.728554	1.14657	0.743886	0.648792	0.0013126	-0.624171	2.88187	2	1.22186	chaf1a	1	0.937423	0.877724	0.6499	0.580279	0.596267
A0A8M2BEP9	acot7	Cytosolic acyl coenzyme A thioester hydrolase isoform X1	Cytosolic acyl coenzyme A thioester hydrolase isoform X1 OS=Danio rerio OX=7955 GN=acot7 PE=4 SV=1	0.002	5.169	5	2	2	359	40.2	8.6	6.27	2	1.41519	1.05564	1.16695	0.780946	0.78876	0.791852	1.21259	0.787186	0.649175	0.0161145	-0.623321	1.79278	2	1.41519	acot7	1	0.745936	0.824592	0.551832	0.557353	0.559538
A0A8M9PLK3	LOC108179058	Glucose-6-phosphate exchanger SLC37A4-like isoform X2	Glucose-6-phosphate exchanger SLC37A4-like isoform X2 OS=Danio rerio OX=7955 GN=LOC108179058 PE=4 SV=1	0.032	1.6	5	1	1	130	14.1	6.76	2.1	1	1.36318	1.16623	1.10541	0.853003	0.727827	0.788161	1.2116	0.789664	0.651751	0.00793583	-0.617607	2.10041	2	1.36318	LOC108179058	1	0.855521	0.810905	0.625746	0.53392	0.57818
G8XYX6	slc16a2	Monocarboxylate transporter 8	Monocarboxylate transporter 8 OS=Danio rerio OX=7955 GN=slc16a2 PE=1 SV=1	0.018	2.222	2	1	1	526	57.1	7.14	3.02	1	1.21257	1.12822	1.1812	0.783761	0.722829	0.790725	1.174	0.765772	0.652277	0.000237481	-0.616443	3.62437	2	1.21257	slc16a2	1	0.930442	0.97413	0.646364	0.596114	0.652108
P56224	pou3f3a	POU domain, class 3, transcription factor 3-A	POU domain, class 3, transcription factor 3-A OS=Danio rerio OX=7955 GN=pou3f3a PE=2 SV=2	0.024	1.75	4	1	1	438	47.2	8.4	2.23	1	1.4913	1.07703	1.20023	0.804862	0.734555	0.919502	1.25619	0.81964	0.652481	0.031234	-0.615991	1.50537	2	1.4913	pou3f3a	1	0.72221	0.804818	0.539704	0.492559	0.616576
A0A8M3B269	kcnip3a	Kv channel interacting protein 3a, calsenilin isoform X3	Kv channel interacting protein 3a, calsenilin isoform X3 OS=Danio rerio OX=7955 GN=kcnip3a PE=4 SV=1	0.012	2.922	6	1	1	233	26.9	4.69	2.22	1	1.34608	1.33224	1.27228	0.859846	0.884601	0.833899	1.31687	0.859449	0.652645	7.08396e-05	-0.615629	4.14972	2	1.34608	kcnip3a	1	0.989718	0.945172	0.638776	0.657166	0.6195
Q503F9	zgc:110639	Pseudouridine-5'-phosphatase	Pseudouridine-5'-phosphatase OS=Danio rerio OX=7955 GN=zgc:110639 PE=1 SV=1	0.013	2.807	6	1	1	214	23.9	5.87	4.19	1	1.35026	1.2001	1.18624	0.777892	0.935849	0.725248	1.24554	0.812996	0.652728	0.0062547	-0.615445	2.20379	2	1.35026	zgc:110639	1	0.888791	0.878524	0.576103	0.693086	0.537116
A0A8M9PH76	wu:fi15d04	A-kinase anchor protein 13 isoform X5	A-kinase anchor protein 13 isoform X5 OS=Danio rerio OX=7955 GN=wu:fi15d04 PE=4 SV=1	0.031	1.618	0	1	1	2552	282.4	4.98	2.8	1	1.47606	1.16767	1.18371	0.773157	0.837322	0.888299	1.27581	0.832926	0.652859	0.0137714	-0.615157	1.86102	2	1.47606	wu:fi15d04	1	0.791071	0.801937	0.523798	0.567268	0.601803
Q7ZV94	mobkl1a	MOB kinase activator 1Ba	MOB kinase activator 1Ba OS=Danio rerio OX=7955 GN=mobkl1a PE=1 SV=1	0	6.913	19	3	1	216	25.1	6.73	9.16	4	1.25304	1.24635	1.14697	0.794267	0.852527	0.73582	1.21545	0.794205	0.653422	0.00093524	-0.613912	3.02908	2	1.25304	mobkl1a	1	0.994659	0.915347	0.633871	0.680366	0.587226
Q7ZVE5	atp5g	ATP synthase lipid-binding protein	ATP synthase lipid-binding protein OS=Danio rerio OX=7955 GN=atp5g PE=2 SV=1	0.009	3.319	5	1	1	140	14.4	9.64	15.41	6	1.34468	1.15908	1.11854	0.696628	0.824823	0.84608	1.20743	0.789177	0.6536	0.00754325	-0.61352	2.12244	2	1.34468	atp5g	1	0.861971	0.831823	0.518062	0.613397	0.629205
Q6PC03	c20orf20	C20orf20 homolog (H. sapiens)	C20orf20 homolog (H. sapiens) OS=Danio rerio OX=7955 GN=c20orf20 PE=2 SV=1	0.006	3.723	5	1	1	205	22.7	5.67	2.78	1	1.26555	1.16398	1.23769	0.741571	0.908634	0.748861	1.22241	0.799688	0.65419	0.00247314	-0.612218	2.60675	2	1.26555	c20orf20	1	0.919745	0.977988	0.585966	0.717975	0.591727
A0A8M2B8K4	cdc14ab	protein-tyrosine-phosphatase	protein-tyrosine-phosphatase OS=Danio rerio OX=7955 GN=cdc14ab PE=3 SV=1	0.039	1.548	1	1	1	509	57.2	9.32	4.27	2	1.34776	1.14281	1.08694	0.770966	0.780413	0.79055	1.1925	0.780643	0.654627	0.00659968	-0.611255	2.18048	2	1.34776	cdc14ab	1	0.847937	0.806478	0.572037	0.579046	0.586568
G8JL19	slc7a10a	Asc-type amino acid transporter 1	Asc-type amino acid transporter 1 OS=Danio rerio OX=7955 GN=slc7a10a PE=4 SV=1	0	12.787	8	4	4	511	56.1	7.96	14.55	5	1.27232	1.1285	1.31235	0.78898	0.782589	0.861283	1.23772	0.810951	0.655197	0.00223168	-0.61	2.65137	2	1.31235	slc7a10a	0.969499	0.859909	1	0.601198	0.596328	0.656293
A0A8M2B314	fam21c	WASH complex subunit 2C isoform X3	WASH complex subunit 2C isoform X3 OS=Danio rerio OX=7955 GN=fam21c PE=1 SV=1	0.008	3.484	1	1	1	1363	148	4.72	2.69	1	1.2922	1.07348	1.12877	0.714558	0.813373	0.765169	1.16481	0.764367	0.656214	0.00501294	-0.607762	2.29991	2	1.2922	fam21c	1	0.830738	0.873528	0.55298	0.62945	0.592146
B9VEN1	fa98e05	Rapunzel 2	Rapunzel 2 OS=Danio rerio OX=7955 GN=fa98e05 PE=1 SV=1	0	13.234	23	5	5	225	26.2	5.41	16.34	6	1.22729	1.16774	1.20082	0.763377	0.814272	0.782991	1.19862	0.78688	0.656491	5.45452e-05	-0.607153	4.26324	2	1.22729	fa98e05	1	0.951481	0.978429	0.622003	0.663472	0.637984
A0A8M9QDB7	si:ch211-236d3.4	Protein FAM107B-like isoform X3	Protein FAM107B-like isoform X3 OS=Danio rerio OX=7955 GN=si:ch211-236d3.4 PE=4 SV=1	0.036	1.571	4	1	1	170	19.9	7.55	2.14	1	1.35683	1.07181	1.1388	0.745123	0.82872	0.769265	1.18915	0.781036	0.656804	0.0103626	-0.606466	1.98453	2	1.35683	si:ch211-236d3.4	1	0.789937	0.839304	0.549163	0.610775	0.566956
Q561Z7	try	Cationic trypsin-3 precursor	Cationic trypsin-3 precursor OS=Danio rerio OX=7955 GN=try PE=1 SV=1	0	85.839	47	7	7	247	26.5	7.49	121.69	25	1.27681	1.26504	1.06889	0.740147	0.926572	0.705754	1.20358	0.790824	0.657061	0.0127357	-0.6059	1.89498	2	1.27681	try	1	0.990783	0.837155	0.579685	0.725694	0.552749
Q6DGK2	ldhbb	L-lactate dehydrogenase B-B chain	L-lactate dehydrogenase B-B chain OS=Danio rerio OX=7955 GN=ldhbb PE=2 SV=1	0	46.669	28	9	4	334	36.7	8.48	87.42	31	1.22498	1.16054	1.24341	0.768473	0.792839	0.823538	1.20964	0.79495	0.657179	0.000153559	-0.605643	3.81373	2	1.24341	ldhbb	0.985175	0.933352	1	0.618037	0.637633	0.662323
F1Q7U0	plxnb1b	Plexin b1b	Plexin b1b OS=Danio rerio OX=7955 GN=plxnb1b PE=1 SV=1	0	8.245	1	3	1	2220	247.3	6.11	7.39	3	1.29689	1.15987	1.10769	0.676657	0.936674	0.730045	1.18815	0.781125	0.657428	0.0138871	-0.605095	1.85739	2	1.29689	plxnb1b	1	0.894347	0.854113	0.521752	0.722244	0.562918
F8W381	pre1	Presenilin	Presenilin OS=Danio rerio OX=7955 GN=pre1 PE=1 SV=1	0.019	2.141	2	1	1	455	50.9	5.1	2.43	1	1.26079	1.14081	1.1905	0.768915	0.752499	0.84047	1.19737	0.787295	0.657522	0.000741189	-0.604889	3.13007	2	1.26079	pre1	1	0.904839	0.944255	0.609869	0.596849	0.666624
A0A8M2B473	zgc:101640	Cytoplasmic phosphatidylinositol transfer protein 1 isoform X1	Cytoplasmic phosphatidylinositol transfer protein 1 isoform X1 OS=Danio rerio OX=7955 GN=zgc:101640 PE=4 SV=1	0.018	2.241	3	1	1	305	35.1	6.86	3.09	1	1.27637	1.15724	1.17025	0.804415	0.799673	0.766069	1.20129	0.790052	0.657671	0.000486017	-0.604562	3.31335	2	1.27637	zgc:101640	1	0.906668	0.916863	0.630237	0.626522	0.600195
D5FFZ1	aqp9	Aquaporin-9	Aquaporin-9 OS=Danio rerio OX=7955 GN=aqp9 PE=2 SV=1	0.006	3.782	3	1	1	291	31.3	6.89	6.83	2	1.27519	1.15523	1.16179	0.717318	0.75726	0.889513	1.1974	0.788031	0.658116	0.00324655	-0.603586	2.48858	2	1.27519	aqp9	1	0.905929	0.911075	0.562519	0.593842	0.697555
B8A6I4	fam160b1	Family with sequence similarity 160 member B1	Family with sequence similarity 160 member B1 OS=Danio rerio OX=7955 GN=fam160b1 PE=1 SV=1	0	6.728	4	3	3	747	84.5	5.52	6.07	3	1.25073	1.20262	1.21837	0.784452	0.850169	0.782736	1.22391	0.805786	0.658371	9.19097e-05	-0.603027	4.03664	2	1.25073	fam160b1	1	0.961532	0.97413	0.627195	0.679738	0.625823
F1QAA1	pcdh7a	Protocadherin 7a	Protocadherin 7a OS=Danio rerio OX=7955 GN=pcdh7a PE=4 SV=2	0.002	5.043	1	1	1	1329	143.8	5.05	3.3	1	1.24309	1.17275	1.108	0.843783	0.767089	0.712082	1.17461	0.774318	0.659212	0.00184107	-0.601186	2.73493	2	1.24309	pcdh7a	1	0.943414	0.89133	0.67878	0.617084	0.572833
Q7T2B7	fibp	Acidic fibroblast growth factor intracellular-binding protein	Acidic fibroblast growth factor intracellular-binding protein OS=Danio rerio OX=7955 GN=fibp PE=1 SV=1	0.033	1.593	2	1	1	357	41.4	6.54	2.46	1	1.28496	1.1582	1.27945	0.796807	0.855254	0.802092	1.24087	0.818051	0.659256	0.000738596	-0.601089	3.13159	2	1.28496	fibp	1	0.901352	0.995715	0.620104	0.665589	0.624217
F1QJS3	ercc5	DNA repair protein complementing XP-G cells	DNA repair protein complementing XP-G cells OS=Danio rerio OX=7955 GN=ercc5 PE=1 SV=1	0.011	2.989	2	2	1	1010	114.6	4.98	5.07	2	0.960334	1.27586	1.22205	0.872755	0.658898	0.752208	1.15275	0.761287	0.66041	0.0275118	-0.598567	1.56048	2	1.27586	ercc5	0.752695	1	0.957827	0.684052	0.516434	0.589569
A0A8M2BCL4	ltbp3	Latent-transforming growth factor beta-binding protein 3 isoform X3	Latent-transforming growth factor beta-binding protein 3 isoform X3 OS=Danio rerio OX=7955 GN=ltbp3 PE=4 SV=1	0.001	5.432	1	1	1	1205	133.6	6.33	4.03	1	1.36301	1.22244	1.19772	0.733543	1.02176	0.744402	1.26106	0.833237	0.660745	0.0163788	-0.597834	1.78572	2	1.36301	ltbp3	1	0.896865	0.878729	0.538178	0.749637	0.546145
Q567I0	zgc:112031	Unc-45 homolog A (C. elegans)	Unc-45 homolog A (C. elegans) OS=Danio rerio OX=7955 GN=zgc:112031 PE=1 SV=1	0.001	5.952	8	2	2	218	24.3	7.72	5.11	2	1.31302	1.25348	1.14834	0.837121	0.813466	0.805429	1.23828	0.818672	0.661138	0.001027	-0.596977	2.98843	2	1.31302	zgc:112031	1	0.954652	0.874579	0.637555	0.619539	0.613418
A0A8M2BDK6	obsl1a	Obscurin-like protein 1 isoform X1	Obscurin-like protein 1 isoform X1 OS=Danio rerio OX=7955 GN=obsl1a PE=4 SV=1	0	12.563	2	5	5	2185	245.3	5.26	14.09	6	1.20464	1.19014	1.17801	0.738852	0.868718	0.755707	1.19093	0.787759	0.661467	0.000628013	-0.596259	3.20203	2	1.20464	obsl1a	1	0.98796	0.977893	0.613339	0.721144	0.627331
A0A8M9PRH8	col5a3a	Collagen alpha-3(V) chain isoform X1	Collagen alpha-3(V) chain isoform X1 OS=Danio rerio OX=7955 GN=col5a3a PE=1 SV=1	0	13.998	2	4	4	1738	174.8	5.67	14.94	4	1.25173	1.16616	1.34028	0.751464	0.884389	0.851538	1.25272	0.82913	0.661863	0.00273732	-0.595397	2.56267	2	1.34028	col5a3a	0.93393	0.87009	1	0.560677	0.659855	0.635344
A0A8M3B354	cngb1a	Cyclic nucleotide-gated cation channel beta-1 isoform X3	Cyclic nucleotide-gated cation channel beta-1 isoform X3 OS=Danio rerio OX=7955 GN=cngb1a PE=4 SV=1	0.03	1.625	1	1	1	1321	146.9	4.72	2.18	1	1.31819	1.15393	1.10417	0.790692	0.789651	0.786809	1.1921	0.78905	0.661902	0.00337661	-0.595311	2.47152	2	1.31819	cngb1a	1	0.875393	0.837645	0.599833	0.599043	0.596887
A0A8M9Q6S9	clip1b	CAP-Gly domain-containing linker protein 1	CAP-Gly domain-containing linker protein 1 OS=Danio rerio OX=7955 GN=clip1b PE=4 SV=1	0	17.898	9	8	2	862	96.4	5.76	18.79	8	1.31935	1.11494	1.07723	0.774568	0.793092	0.76209	1.17051	0.776583	0.663457	0.00651504	-0.591925	2.18608	2	1.31935	clip1b	1	0.845066	0.816485	0.587081	0.601121	0.577623
U3N867	LOC100331190	Metabotropic glutamate receptor 7	Metabotropic glutamate receptor 7 OS=Danio rerio OX=7955 GN=LOC100331190 PE=1 SV=1	0.001	6.074	2	1	1	908	101.4	7.3	3.9	1	1.30201	1.12184	1.09127	0.765725	0.826639	0.740351	1.17171	0.777571	0.663623	0.00503674	-0.591565	2.29785	2	1.30201	LOC100331190	1	0.861627	0.838145	0.588111	0.634896	0.568623
Q6TLF6	rgn	Regucalcin	Regucalcin OS=Danio rerio OX=7955 GN=rgn PE=2 SV=1	0	25.174	24	6	6	295	32.8	5.59	22.49	7	1.3252	1.18562	1.11553	0.78402	0.869828	0.752807	1.20878	0.802218	0.663658	0.0045717	-0.591489	2.33992	2	1.3252	rgn	1	0.894673	0.841785	0.591625	0.656376	0.568071
A0A8M9P989	LOC101886086	Uncharacterized protein LOC101886086	Uncharacterized protein LOC101886086 OS=Danio rerio OX=7955 GN=LOC101886086 PE=4 SV=1	0.048	1.468	0	1	1	1910	215.5	8.44	2.29	1	1.4732	1.2527	1.22344	0.880409	0.849916	0.890721	1.31645	0.873682	0.663667	0.00515685	-0.591469	2.28762	2	1.4732	LOC101886086	1	0.850326	0.830461	0.597616	0.576918	0.604616
A0A0R4IWN8	hmgn1a	Non-histone chromosomal protein HMG-17	Non-histone chromosomal protein HMG-17 OS=Danio rerio OX=7955 GN=hmgn1a PE=3 SV=1	0	97.898	51	6	6	93	10.1	8.81	186.89	55	1.31731	1.16897	1.15291	0.805766	0.906501	0.703423	1.21306	0.80523	0.663798	0.00656144	-0.591184	2.183	2	1.31731	hmgn1a	1	0.887393	0.875197	0.611674	0.688144	0.533984
A0A8M9Q3S1	ubac1	Ubiquitin-associated domain-containing protein 1	Ubiquitin-associated domain-containing protein 1 OS=Danio rerio OX=7955 GN=ubac1 PE=4 SV=1	0.002	5.071	4	2	2	414	46.4	5.26	5.62	2	1.37082	1.17519	1.17339	0.817063	0.844416	0.808429	1.2398	0.823302	0.664061	0.00329782	-0.590613	2.48177	2	1.37082	ubac1	1	0.857292	0.855978	0.59604	0.615994	0.589742
A0A8M9QCJ6	si:ch211-212k18.4	Zinc finger protein 638 isoform X3	Zinc finger protein 638 isoform X3 OS=Danio rerio OX=7955 GN=si:ch211-212k18.4 PE=1 SV=1	0	37.659	5	11	11	2306	252.8	5.87	41.89	15	1.25637	1.12674	1.17503	0.752708	0.891174	0.719085	1.18605	0.787656	0.664102	0.00355756	-0.590524	2.44885	2	1.25637	si:ch211-212k18.4	1	0.896825	0.935263	0.599115	0.709327	0.572353
Q5TZ86	cyp2j23	Cytochrome P450, family 2, subfamily J, polypeptide 23	Cytochrome P450, family 2, subfamily J, polypeptide 23 OS=Danio rerio OX=7955 GN=cyp2j23 PE=2 SV=1	0.005	4.043	4	2	2	496	56.8	6.8	4.74	3	1.28033	1.15967	1.18125	0.799492	0.767163	0.839592	1.20708	0.802082	0.66448	0.000686278	-0.589703	3.1635	2	1.28033	cyp2j23	1	0.905759	0.922614	0.624442	0.599192	0.655762
A0A8M3AUY0	rnf123	RING-type E3 ubiquitin transferase	RING-type E3 ubiquitin transferase OS=Danio rerio OX=7955 GN=rnf123 PE=4 SV=1	0.014	2.604	2	2	2	1299	146.6	6.49	2.08	2	1.2646	1.13125	1.14561	0.739314	0.756693	0.858813	1.18049	0.78494	0.664929	0.00216946	-0.588729	2.66365	2	1.2646	rnf123	1	0.894553	0.90591	0.584623	0.598366	0.679119
F8W5R6	polg	DNA polymerase subunit gamma-1	DNA polymerase subunit gamma-1 OS=Danio rerio OX=7955 GN=polg PE=3 SV=1	0.039	1.545	1	1	1	1206	137.8	6.79	3.42	1	1.24354	1.1583	1.19636	0.814764	0.853848	0.724076	1.1994	0.797563	0.664968	0.000919916	-0.588644	3.03625	2	1.24354	polg	1	0.931453	0.962058	0.655196	0.686626	0.582269
A0A8M9PX40	sorbs2a	Sorbin and SH3 domain-containing protein 2 isoform X4	Sorbin and SH3 domain-containing protein 2 isoform X4 OS=Danio rerio OX=7955 GN=sorbs2a PE=1 SV=1	0.001	5.768	1	2	2	1463	162.2	8.9	9.31	4	1.23388	1.17267	1.13054	0.799841	0.692054	0.860458	1.17903	0.784118	0.665052	0.00237919	-0.588461	2.62357	2	1.23388	sorbs2a	1	0.950394	0.916248	0.648232	0.560875	0.697359
A0A8J2HQ52	HICCMSTLAB_LOCUS12368	Similar to gskip: GSK3-beta interaction protein (Danio rerio)	Similar to gskip: GSK3-beta interaction protein (Danio rerio) OS=Cotesia congregata OX=51543 GN=HICCMSTLAB_LOCUS12368 PE=3 SV=1	0.018	2.108	5	1	1	116	13.1	5.2	3.21	1	1.30351	1.16923	1.19278	0.835261	0.842511	0.760038	1.22184	0.812603	0.665065	0.00113051	-0.588432	2.94672	2	1.30351	HICCMSTLAB_LOCUS12368	1	0.896991	0.915058	0.640781	0.646343	0.583072
Q6DBS8	zgc:109940	Complement factor D (adipsin)	Complement factor D (adipsin) OS=Danio rerio OX=7955 GN=zgc:109940 PE=1 SV=2	0	7.073	9	2	2	249	27.2	7.44	9.47	3	1.37287	1.1318	1.27341	0.876772	0.824662	0.8136	1.25936	0.838345	0.665691	0.00439846	-0.587075	2.3567	2	1.37287	zgc:109940	1	0.824404	0.927548	0.63864	0.600684	0.592626
E7FCD1	tmem259	Membralin isoform X1	Membralin isoform X1 OS=Danio rerio OX=7955 GN=tmem259 PE=1 SV=1	0.012	2.874	1	1	1	694	77.7	5.07	2.08	1	1.18884	1.0487	1.28496	0.763126	0.752713	0.83253	1.17417	0.78279	0.666678	0.00584954	-0.584939	2.23288	2	1.28496	tmem259	0.925191	0.816129	1	0.593889	0.585786	0.647902
Q5XIZ3	zgc:92586	threonine--tRNA ligase	threonine--tRNA ligase OS=Danio rerio OX=7955 GN=zgc:92586 PE=1 SV=1	0	111.604	37	24	1	624	71.3	7.02	120.29	39	1.36113	1.12851	1.23069	0.80422	0.886358	0.79131	1.24011	0.827296	0.667116	0.00496432	-0.583991	2.30414	2	1.36113	zgc:92586	1	0.829099	0.904174	0.59085	0.651195	0.581365
Q7ZUH9	cd9l	Tetraspanin	Tetraspanin OS=Danio rerio OX=7955 GN=cd9l PE=2 SV=1	0.017	2.421	7	1	1	227	24.3	7.5	3.42	1	1.28126	1.16914	1.16633	0.80288	0.825652	0.784664	1.20558	0.804398	0.66723	0.000537653	-0.583743	3.2695	2	1.28126	cd9l	1	0.912498	0.910304	0.626634	0.644408	0.612417
A3KPL8	fi15f05	Craniofacial development protein 1	Craniofacial development protein 1 OS=Danio rerio OX=7955 GN=fi15f05 PE=1 SV=1	0.014	2.64	3	1	1	312	35.2	5.27	2.06	1	1.32069	1.14025	1.21924	0.810042	0.796094	0.850157	1.22673	0.818765	0.667438	0.00172449	-0.583294	2.76334	2	1.32069	fi15f05	1	0.863375	0.923181	0.613346	0.602785	0.643721
A2CEY8	si:dkey-251i10.3	Si:dkey-251i10.3	Si:dkey-251i10.3 OS=Danio rerio OX=7955 GN=si:dkey-251i10.3 PE=1 SV=1	0	10.531	5	3	3	785	89	5.21	9.42	3	1.20816	1.15393	1.22116	0.778321	0.82413	0.789653	1.19442	0.797368	0.66758	8.86148e-05	-0.582988	4.05249	2	1.22116	si:dkey-251i10.3	0.989353	0.944941	1	0.637361	0.674874	0.64664
Q4V9F5	fc43a05	Biogenesis of lysosome-related organelles complex 1 subunit 5	Biogenesis of lysosome-related organelles complex 1 subunit 5 OS=Danio rerio OX=7955 GN=fc43a05 PE=2 SV=1	0.002	4.59	6	1	1	154	18.4	6.23	3.97	1	1.60712	1.38899	1.51599	1.0928	1.05392	0.867077	1.50404	1.0046	0.667936	0.00605641	-0.582218	2.21778	2	1.60712	fc43a05	1	0.864274	0.943294	0.679975	0.65578	0.539521
Q6P969	zgc:73138	Elongation factor 1-alpha	Elongation factor 1-alpha OS=Danio rerio OX=7955 GN=zgc:73138 PE=1 SV=1	0	83.435	34	17	3	462	50.3	9.07	258.36	88	1.49544	1.09623	1.04746	0.795768	0.828561	0.806605	1.21304	0.810311	0.667999	0.0472674	-0.582082	1.32544	2	1.49544	zgc:73138	1	0.733048	0.700435	0.532129	0.554058	0.539376
A0A8M9PP44	LOC100538266	Nucleoside diphosphate kinase	Nucleoside diphosphate kinase OS=Danio rerio OX=7955 GN=LOC100538266 PE=3 SV=1	0	15.109	24	4	4	178	19.6	6.02	25.6	8	1.23519	1.18644	1.21291	0.816296	0.817465	0.7992	1.21151	0.810987	0.669402	1.25765e-05	-0.579056	4.90044	2	1.23519	LOC100538266	1	0.960533	0.981964	0.660869	0.661815	0.647028
F1QGI3	rpl23a	Ribosomal protein L23a	Ribosomal protein L23a OS=Danio rerio OX=7955 GN=rpl23a PE=1 SV=1	0	73.436	47	9	9	155	17.6	10.39	153.11	49	0.709578	0.857084	0.789161	1.13718	1.32679	1.07376	0.785275	1.17924	1.50169	0.0106526	0.58659	1.97254	2	1.32679	rpl23a	0.534809	0.645985	0.594791	0.857091	1	0.809291
A0A8M1N7Z8	tubb2b	Tubulin beta chain	Tubulin beta chain OS=Danio rerio OX=7955 GN=tubb2b PE=1 SV=1	0	420.431	65	27	3	472	52.6	5.06	1104.84	324	0.723861	0.848202	0.792945	1.15191	1.21768	1.18218	0.788336	1.18393	1.5018	0.000626193	0.586697	3.20329	2	1.21768	tubb2b	0.594458	0.696571	0.651192	0.945988	1	0.970848
B0V1J1	pld1	Phospholipase	Phospholipase OS=Danio rerio OX=7955 GN=pld1 PE=3 SV=1	0.056	1.398	1	1	1	1022	117.8	9.16	1.79	1	0.791589	0.77947	0.813315	1.16544	1.07138	1.34406	0.794791	1.19362	1.50181	0.00776346	0.5867	2.10994	2	1.34406	pld1	0.588954	0.579937	0.605119	0.867102	0.79712	1
E7EYT7	si:ch73-199e17.1	Tubulin alpha chain	Tubulin alpha chain OS=Danio rerio OX=7955 GN=si:ch73-199e17.1 PE=3 SV=2	0	262.243	52	21	1	449	49.8	5.14	727.25	203	0.759473	0.827255	0.756294	1.27132	1.00397	1.24386	0.781008	1.17305	1.50197	0.0112066	0.586857	1.95053	2	1.27132	si:ch73-199e17.1	0.597388	0.650704	0.594888	1	0.789706	0.978396
A0A8M6Z7M7	cd99l2	CD99 antigen-like protein 2 isoform X4	CD99 antigen-like protein 2 isoform X4 OS=Danio rerio OX=7955 GN=cd99l2 PE=1 SV=1	0	24.299	16	2	1	271	28.4	4.74	20.06	4	0.718173	0.849451	0.782203	1.23823	1.00894	1.28313	0.783276	1.17677	1.50237	0.0133506	0.587236	1.8745	2	1.28313	cd99l2	0.559705	0.662016	0.609606	0.965011	0.786311	1
A0A8M6Z396	slc6a11b	Transporter	Transporter OS=Danio rerio OX=7955 GN=slc6a11b PE=1 SV=1	0	20.299	9	5	4	617	69.5	7.05	16.25	5	0.696139	0.796295	0.844381	1.15577	1.12854	1.22706	0.778938	1.17046	1.50263	0.00174325	0.587492	2.75864	2	1.22706	slc6a11b	0.567321	0.648943	0.688131	0.941898	0.919706	1
F1QEJ5	mg:bb03b10	Cytochrome b-c1 complex subunit 8	Cytochrome b-c1 complex subunit 8 OS=Danio rerio OX=7955 GN=mg:bb03b10 PE=1 SV=1	0	17.394	50	5	5	82	9.5	9.38	26.77	8	0.74421	0.790034	0.825871	1.17184	1.16812	1.20987	0.786705	1.18328	1.50409	0.000127553	0.588896	3.89431	2	1.20987	mg:bb03b10	0.615114	0.652989	0.68261	0.968567	0.965492	1
Q8AVB1	tnnt1	Slow troponin T	Slow troponin T OS=Danio rerio OX=7955 GN=tnnt1 PE=1 SV=1	0	6.766	8	3	2	290	34.6	5.2	17.83	6	0.755983	0.83049	0.829587	1.23874	1.24194	1.1546	0.805353	1.21176	1.50463	0.000423212	0.589409	3.37344	2	1.24194	tnnt1	0.608712	0.668705	0.667978	0.997423	1	0.929678
Q642J7	zgc:103596	40S ribosomal protein S24	40S ribosomal protein S24 OS=Danio rerio OX=7955 GN=zgc:103596 PE=1 SV=1	0	52.294	46	7	7	131	15.2	10.73	122.43	32	0.715813	0.838918	0.791766	1.21081	1.10334	1.21853	0.782165	1.17756	1.50551	0.00156503	0.590252	2.80548	2	1.21853	zgc:103596	0.587442	0.688469	0.649774	0.993665	0.905472	1
Q6IQJ1	cb381	Mitochondrial import receptor subunit TOM22 homolog	Mitochondrial import receptor subunit TOM22 homolog OS=Danio rerio OX=7955 GN=cb381 PE=1 SV=1	0	15.992	38	3	3	134	14.8	4.41	16.89	4	0.691707	0.75791	0.825643	1.16959	1.05163	1.20648	0.75842	1.14257	1.50651	0.00317675	0.591209	2.49802	2	1.20648	cb381	0.573325	0.628198	0.684339	0.969419	0.871649	1
F6P0E6	prr36a	Si:ch211-214c7.4	Si:ch211-214c7.4 OS=Danio rerio OX=7955 GN=prr36a PE=1 SV=1	0.002	4.725	1	1	1	1505	159.5	4.61	4.38	1	0.743545	0.790274	0.8121	1.23697	1.16942	1.12801	0.781973	1.17813	1.50662	0.000461232	0.591313	3.33608	2	1.23697	prr36a	0.6011	0.638877	0.656522	1	0.94539	0.911908
A0A8M9QGP4	zgc:136254	Fish-egg lectin-like isoform X1	Fish-egg lectin-like isoform X1 OS=Danio rerio OX=7955 GN=zgc:136254 PE=1 SV=1	0	36.085	20	3	1	291	31.5	7.12	31.18	5	0.771399	0.835544	0.808636	1.17599	1.28802	1.17597	0.805193	1.21332	1.50687	0.000611997	0.591559	3.21325	2	1.28802	zgc:136254	0.598903	0.648704	0.627813	0.913018	1	0.913002
A0A8M2B3P0	mcmbp	Mini-chromosome maintenance complex-binding protein	Mini-chromosome maintenance complex-binding protein OS=Danio rerio OX=7955 GN=mcmbp PE=1 SV=1	0	10.162	5	2	2	630	70.9	5.4	14.65	3	0.718056	0.81258	0.812388	1.14661	1.25706	1.13387	0.781008	1.17918	1.50982	0.00136843	0.594376	2.86378	2	1.25706	mcmbp	0.571217	0.64641	0.646258	0.912133	1	0.901997
A0A8M6YYY8	cfi	Complement factor I	Complement factor I OS=Danio rerio OX=7955 GN=cfi PE=1 SV=1	0	53.476	21	12	12	714	79.9	6.54	50.43	15	0.755811	0.794378	0.77306	1.21537	1.09657	1.19579	0.774416	1.16924	1.50984	0.000505954	0.594396	3.29589	2	1.21537	cfi	0.621876	0.653608	0.636068	1	0.902254	0.983884
A0A8M9QP77	sept8b	Septin	Septin OS=Danio rerio OX=7955 GN=sept8b PE=1 SV=1	0	29.124	13	6	1	410	47.6	6.28	53.26	18	0.987146	0.766477	0.666676	1.31884	1.03843	1.29715	0.806766	1.21814	1.5099	0.0345829	0.594455	1.46114	2	1.31884	sept8b	0.748498	0.581177	0.505504	1	0.787382	0.983558
A0A8M2BA47	tnni2a.4	Troponin I, skeletal, fast 2a.4 isoform X1	Troponin I, skeletal, fast 2a.4 isoform X1 OS=Danio rerio OX=7955 GN=tnni2a.4 PE=1 SV=1	0	136.935	69	14	10	178	20.4	9.11	429.86	107	0.743815	0.824698	0.808671	1.18824	1.15047	1.25137	0.792395	1.19669	1.51023	0.000462131	0.594764	3.33523	2	1.25137	tnni2a.4	0.594399	0.659035	0.646227	0.949546	0.919369	1
Q5XJN2	ifi30	Gamma-interferon-inducible lysosomal thiol reductase	Gamma-interferon-inducible lysosomal thiol reductase OS=Danio rerio OX=7955 GN=ifi30 PE=1 SV=1	0	19.875	24	3	3	255	28.3	5.41	16.83	3	0.720876	0.780265	0.782107	1.16815	1.17264	1.10792	0.761083	1.14957	1.51044	0.000179108	0.594969	3.74688	2	1.17264	ifi30	0.614747	0.665392	0.666963	0.996176	1	0.944806
Q08BR9	zgc:152881	Protein phosphatase 1 regulatory subunit 12C	Protein phosphatase 1 regulatory subunit 12C OS=Danio rerio OX=7955 GN=zgc:152881 PE=2 SV=1	0.014	2.625	2	1	1	672	75	5.47	5.78	2	0.74702	0.870033	0.795348	1.28885	1.21342	1.14262	0.804133	1.21496	1.5109	0.00175778	0.595404	2.75504	2	1.28885	zgc:152881	0.579603	0.675047	0.6171	1	0.941476	0.886542
A0A8M1RFX1	LOC100537023	RNA-binding Raly-like protein	RNA-binding Raly-like protein OS=Danio rerio OX=7955 GN=LOC100537023 PE=4 SV=1	0.013	2.729	8	1	1	108	11.8	9.16	2.63	1	0.830568	0.807134	0.803922	1.24991	1.13258	1.3066	0.813875	1.2297	1.51091	0.00131863	0.595422	2.87988	2	1.3066	LOC100537023	0.635673	0.617738	0.61528	0.956613	0.86682	1
A0A8M1NUG4	im:7139709	Myomesin 1a	Myomesin 1a OS=Danio rerio OX=7955 GN=im:7139709 PE=1 SV=1	0	387.432	48	63	60	1483	166.2	6.6	464	134	0.747646	0.824539	0.800688	1.20344	1.10692	1.27513	0.790958	1.19516	1.51104	0.00167623	0.595537	2.77567	2	1.27513	im:7139709	0.586329	0.646631	0.627926	0.943777	0.868088	1
A0A8M9PAQ3	suclg2	Succinate--CoA ligase [GDP-forming] subunit beta, mitochondrial	Succinate--CoA ligase [GDP-forming] subunit beta, mitochondrial OS=Danio rerio OX=7955 GN=suclg2 PE=1 SV=1	0	88.374	49	19	19	453	48.5	5.43	80.91	27	0.747451	0.733231	0.86804	1.28759	1.00068	1.26079	0.782907	1.18302	1.51106	0.0166549	0.595561	1.77846	2	1.28759	suclg2	0.580504	0.56946	0.674159	1	0.777175	0.979184
Q803D0	GLCLR	GCS light chain	GCS light chain OS=Danio rerio OX=7955 GN=GLCLR PE=2 SV=1	0	21.714	18	4	4	273	30.4	5.48	19.84	5	0.642506	0.835409	0.791078	1.14704	1.12625	1.1559	0.756331	1.14306	1.51132	0.00279994	0.595812	2.55285	2	1.1559	GLCLR	0.55585	0.722736	0.684384	0.992334	0.974349	1
Q6PBZ2	zgc:73182	40S ribosomal protein S26	40S ribosomal protein S26 OS=Danio rerio OX=7955 GN=zgc:73182 PE=2 SV=1	0	21.638	39	4	4	115	13	10.99	22.68	9	0.820778	0.813866	0.828644	1.27172	1.21471	1.23716	0.821096	1.2412	1.51163	1.63745e-05	0.596109	4.78583	2	1.27172	zgc:73182	0.645407	0.639972	0.651592	1	0.955169	0.972825
A0A140LH34	si:ch1073-159d7.7	Histone H1-like	Histone H1-like OS=Danio rerio OX=7955 GN=si:ch1073-159d7.7 PE=3 SV=1	0	131.56	45	16	7	197	20.2	11.02	393.64	114	0.71453	0.825669	0.826084	1.3049	1.07203	1.20069	0.788761	1.19254	1.51191	0.00629369	0.596375	2.20109	2	1.3049	si:ch1073-159d7.7	0.547575	0.632745	0.633063	1	0.82154	0.920137
P59679	actr8	Actin-related protein 8	Actin-related protein 8 OS=Danio rerio OX=7955 GN=actr8 PE=2 SV=1	0.018	2.309	2	1	1	623	70.1	7.61	2.5	1	0.813678	0.77324	0.742661	1.21198	1.20492	1.10641	0.776526	1.17444	1.51243	0.000562584	0.596865	3.24981	2	1.21198	actr8	0.67136	0.637995	0.612765	1	0.994175	0.91289
Q7T3B8	ard1a	N-terminal amino-acid N(alpha)-acetyltransferase NatA	N-terminal amino-acid N(alpha)-acetyltransferase NatA OS=Danio rerio OX=7955 GN=ard1a PE=1 SV=1	0	31.606	21	5	5	224	25.2	5.26	30.69	10	0.731123	0.845943	0.805637	1.23839	1.14243	1.22305	0.794234	1.20129	1.51251	0.000821186	0.596947	3.08556	2	1.23839	ard1a	0.590384	0.683101	0.650555	1	0.922515	0.987619
E7FBA3	smg8	Nonsense-mediated mRNA decay factor SMG8	Nonsense-mediated mRNA decay factor SMG8 OS=Danio rerio OX=7955 GN=smg8 PE=3 SV=2	0.001	5.878	1	1	1	916	101.4	7.78	3.57	2	0.728391	0.830441	0.789851	1.32194	0.912466	1.31984	0.782894	1.18475	1.51329	0.0448301	0.597691	1.34843	2	1.32194	smg8	0.551001	0.628198	0.597493	1	0.690247	0.998407
A0A0R4IZT6	ppp1cc	Serine/threonine-protein phosphatase	Serine/threonine-protein phosphatase OS=Danio rerio OX=7955 GN=ppp1cc PE=1 SV=1	0	85.154	49	12	3	323	37.1	6.54	113.46	30	0.668991	0.891489	0.810442	1.1894	1.19646	1.20309	0.790307	1.19632	1.51374	0.00337417	0.598113	2.47183	2	1.20309	ppp1cc	0.556062	0.741001	0.673635	0.988625	0.994488	1
Q66HZ5	wu:fb83e08	TAF6 RNA polymerase II, TATA box-binding protein (TBP)-associated factor	TAF6 RNA polymerase II, TATA box-binding protein (TBP)-associated factor OS=Danio rerio OX=7955 GN=wu:fb83e08 PE=1 SV=1	0.001	5.747	3	2	2	636	69.2	8.28	6.2	2	0.695304	0.803174	0.804796	1.11975	1.23206	1.13548	0.767758	1.16243	1.51406	0.00144155	0.598418	2.84117	2	1.23206	wu:fb83e08	0.564343	0.651895	0.653212	0.90884	1	0.92161
Q6AXL2	zgc:92739	2-iminobutanoate/2-iminopropanoate deaminase	2-iminobutanoate/2-iminopropanoate deaminase OS=Danio rerio OX=7955 GN=zgc:92739 PE=1 SV=1	0	55.312	68	6	1	135	14.2	7.18	55.46	14	0.729236	0.849031	0.779205	1.2353	1.219	1.1152	0.785824	1.18983	1.51412	0.00139514	0.59848	2.85538	2	1.2353	zgc:92739	0.59033	0.687306	0.63078	1	0.986801	0.902771
Q6DGM9	zgc:92850	NADH dehydrogenase [ubiquinone] 1 alpha subcomplex subunit 7	NADH dehydrogenase [ubiquinone] 1 alpha subcomplex subunit 7 OS=Danio rerio OX=7955 GN=zgc:92850 PE=1 SV=1	0	16.356	45	4	4	104	11.6	10.07	17.62	5	0.743196	0.762419	0.852201	1.1991	1.16703	1.20391	0.785938	1.19001	1.51413	0.000340952	0.598485	3.46731	2	1.20391	zgc:92850	0.61732	0.633287	0.707863	0.996004	0.969366	1
E7FC95	dnm1	dynamin GTPase	dynamin GTPase OS=Danio rerio OX=7955 GN=dnm1 PE=1 SV=2	0	147.572	35	29	5	858	96.5	6.86	197.05	64	0.725266	0.837533	0.796322	1.23179	1.12625	1.21799	0.786374	1.19201	1.51583	0.000959453	0.600112	3.01798	2	1.23179	dnm1	0.588791	0.679933	0.646476	1	0.914324	0.988802
A0A8M3B5D8	cacna2d2b	Calcium channel, voltage-dependent, alpha 2/delta subunit 2 isoform X3	Calcium channel, voltage-dependent, alpha 2/delta subunit 2 isoform X3 OS=Danio rerio OX=7955 GN=cacna2d2b PE=1 SV=1	0	7.959	3	2	1	1075	121.9	5.8	4.4	2	0.721471	0.717	0.778249	1.16392	0.984862	1.21223	0.738907	1.12034	1.51621	0.00607051	0.600468	2.21677	2	1.21223	cacna2d2b	0.595161	0.591473	0.641999	0.96015	0.812439	1
A8KB78	rps23	Small ribosomal subunit protein uS12	Small ribosomal subunit protein uS12 OS=Danio rerio OX=7955 GN=rps23 PE=1 SV=1	0	35.999	38	7	7	143	15.8	10.49	59.75	16	0.743735	0.833319	0.781891	1.23171	1.19967	1.14707	0.786315	1.19282	1.51697	0.000343378	0.601197	3.46423	2	1.23171	rps23	0.603822	0.676554	0.6348	1	0.973989	0.931285
A0A8M1RN22	LOC100334014	Prolyl endopeptidase-like	Prolyl endopeptidase-like OS=Danio rerio OX=7955 GN=LOC100334014 PE=4 SV=1	0.016	2.533	5	1	1	283	32.4	4.82	2.52	1	0.783087	0.756027	0.801043	1.26571	1.07967	1.20623	0.780052	1.18387	1.51768	0.00201309	0.60187	2.69614	2	1.26571	LOC100334014	0.618696	0.597317	0.632882	1	0.853021	0.953014
Q66I58	zgc:103729	Succinate--CoA ligase [ADP/GDP-forming] subunit alpha, mitochondrial	Succinate--CoA ligase [ADP/GDP-forming] subunit alpha, mitochondrial OS=Danio rerio OX=7955 GN=zgc:103729 PE=1 SV=1	0	33.825	22	5	5	324	34.2	9.25	49.05	11	0.735339	0.747038	0.799858	1.19723	1.04607	1.22102	0.760745	1.15478	1.51795	0.00249415	0.602129	2.60308	2	1.22102	zgc:103729	0.602232	0.611813	0.655071	0.980514	0.856719	1
B8JMZ3	zgc:92638	Dpy-30 histone methyltransferase complex regulatory subunit	Dpy-30 histone methyltransferase complex regulatory subunit OS=Danio rerio OX=7955 GN=zgc:92638 PE=1 SV=1	0	9.04	26	2	2	106	11.9	5.06	10.19	3	0.822006	0.799399	0.768625	1.2304	1.2172	1.1804	0.796677	1.20933	1.51797	4.35745e-05	0.602145	4.36077	2	1.2304	zgc:92638	0.668083	0.649708	0.624697	1	0.989273	0.959369
Q4KMI5	zgc:110115	Splicing factor U2AF subunit	Splicing factor U2AF subunit OS=Danio rerio OX=7955 GN=zgc:110115 PE=1 SV=1	0	54.722	26	9	1	465	52.3	8.82	78.43	20	0.685951	0.84936	0.771917	1.20319	1.13046	1.17134	0.769076	1.16833	1.51914	0.00151095	0.60325	2.82075	2	1.20319	zgc:110115	0.57011	0.705923	0.641558	1	0.939555	0.973525
E7F0W1	smc5	Structural maintenance of chromosomes protein 5	Structural maintenance of chromosomes protein 5 OS=Danio rerio OX=7955 GN=smc5 PE=3 SV=3	0.014	2.58	1	2	1	1073	125.3	8.5	5.24	2	0.701196	0.81098	0.889909	1.24116	1.16768	1.24133	0.800695	1.21672	1.51958	0.00226628	0.603674	2.64469	2	1.24133	smc5	0.564874	0.653314	0.716898	0.999859	0.940664	1
A0A0R4IMY9	GDTN	Dystrobrevin	Dystrobrevin OS=Danio rerio OX=7955 GN=GDTN PE=1 SV=1	0.002	4.925	4	3	2	616	69.4	8.4	7.61	3	0.723297	0.83145	0.829194	1.21802	1.17192	1.23747	0.794647	1.20914	1.5216	0.000520317	0.60559	3.28373	2	1.23747	GDTN	0.584496	0.671895	0.670072	0.984283	0.947025	1
Q7ZW09	zgc:55429	Heterogeneous nuclear ribonucleoprotein L	Heterogeneous nuclear ribonucleoprotein L OS=Danio rerio OX=7955 GN=zgc:55429 PE=2 SV=1	0	180.12	49	16	10	536	59.1	6.6	185.92	43	0.723472	0.817688	0.80062	1.22459	1.17538	1.1638	0.780594	1.18792	1.52182	0.000293109	0.605799	3.53297	2	1.22459	zgc:55429	0.590787	0.667724	0.653786	1	0.959819	0.950357
A0A8M6Z0J2	LOC100333618	RNA-binding motif, single-stranded-interacting protein 1-like	RNA-binding motif, single-stranded-interacting protein 1-like OS=Danio rerio OX=7955 GN=LOC100333618 PE=1 SV=1	0	11.225	10	4	1	401	43.8	8.81	11.35	4	0.750993	0.787571	0.863287	1.14922	1.39631	1.11079	0.800617	1.21877	1.52229	0.0118344	0.606246	1.92685	2	1.39631	LOC100333618	0.537841	0.564037	0.618263	0.823038	1	0.795521
A0A8M2B5J6	hipk2	Homeodomain-interacting protein kinase 2 isoform X1	Homeodomain-interacting protein kinase 2 isoform X1 OS=Danio rerio OX=7955 GN=hipk2 PE=4 SV=1	0.054	1.412	1	1	1	1227	133.7	8.28	0	1	0.784185	0.83211	0.903325	1.27599	1.29053	1.26927	0.839873	1.2786	1.52237	0.000237641	0.60632	3.62408	2	1.29053	hipk2	0.607646	0.644782	0.699964	0.988735	1	0.983529
Q0D272	zgc:154164	Histone H4	Histone H4 OS=Danio rerio OX=7955 GN=zgc:154164 PE=1 SV=1	0	82.149	57	11	1	103	11.4	11.47	781.06	279	0.679737	0.778419	0.775108	1.09819	1.24736	1.05786	0.744421	1.13447	1.52396	0.00412499	0.607826	2.38458	2	1.24736	zgc:154164	0.544942	0.624056	0.621401	0.880412	1	0.848086
Q6P2M0	wu:fa93g12	Large ribosomal subunit protein uL15	Large ribosomal subunit protein uL15 OS=Danio rerio OX=7955 GN=wu:fa93g12 PE=1 SV=1	0	47.082	33	6	6	148	16.6	10.76	94.77	32	0.727251	0.851868	0.807057	1.26734	1.17704	1.19317	0.795392	1.21252	1.52443	0.000808769	0.608272	3.09218	2	1.26734	wu:fa93g12	0.573839	0.672168	0.63681	1	0.928749	0.941477
A0A8M3AYN3	myt1a	Myelin transcription factor 1	Myelin transcription factor 1 OS=Danio rerio OX=7955 GN=myt1a PE=3 SV=1	0.049	1.453	2	1	1	1201	133.2	4.77	2.58	1	0.719233	0.818794	0.85129	1.23217	1.22046	1.19029	0.796439	1.21431	1.52467	0.000554325	0.6085	3.25624	2	1.23217	myt1a	0.583712	0.664513	0.690886	1	0.990499	0.966013
Q7ZUQ0	wu:fk93e03	Actin-related protein 2/3 complex subunit	Actin-related protein 2/3 complex subunit OS=Danio rerio OX=7955 GN=wu:fk93e03 PE=1 SV=1	0	14.322	15	7	6	370	41.5	8.03	16.33	7	0.742808	0.820428	0.79785	1.2641	1.11691	1.22074	0.787029	1.20058	1.52546	0.00111168	0.609244	2.95402	2	1.2641	wu:fk93e03	0.58762	0.649023	0.631162	1	0.883564	0.965698
F1Q4U1	zgc:66234	Transmembrane 9 superfamily member	Transmembrane 9 superfamily member OS=Danio rerio OX=7955 GN=zgc:66234 PE=1 SV=1	0	20.82	7	5	5	651	75.5	6.79	16.43	5	0.706794	0.84387	0.799342	1.2456	1.0689	1.27063	0.783335	1.19504	1.52558	0.00542571	0.609362	2.26554	2	1.27063	zgc:66234	0.556255	0.664135	0.629091	0.980302	0.841237	1
Q6P5L5	nduf8	NADH dehydrogenase [ubiquinone] 1 beta subcomplex subunit 8, mitochondrial	NADH dehydrogenase [ubiquinone] 1 beta subcomplex subunit 8, mitochondrial OS=Danio rerio OX=7955 GN=nduf8 PE=1 SV=1	0	21.506	23	4	4	188	21.5	7.55	21.2	7	0.730302	0.75152	0.841524	1.11915	1.26961	1.15598	0.774449	1.18158	1.5257	0.00198987	0.609473	2.70117	2	1.26961	nduf8	0.575218	0.591931	0.662822	0.881489	1	0.910502
B0V1K6	prpf4ba	Serine/threonine-protein kinase PRP4 homolog	Serine/threonine-protein kinase PRP4 homolog OS=Danio rerio OX=7955 GN=prpf4ba PE=1 SV=1	0	11.752	4	4	1	986	113.9	9.42	11.06	4	0.731194	0.801321	0.697416	1.26354	1.10892	1.03087	0.74331	1.13444	1.5262	0.00641942	0.609944	2.1925	2	1.26354	prpf4ba	0.578689	0.634189	0.551956	1	0.87763	0.81586
Q9DDE2	aspartic proteinase	Nothepsin	Nothepsin OS=Danio rerio OX=7955 GN=aspartic proteinase PE=1 SV=1	0	17.587	11	3	3	416	46.1	6.54	14.19	3	0.742955	0.772921	0.77072	1.2221	1.11248	1.16001	0.762199	1.16486	1.52829	0.000264159	0.61192	3.57814	2	1.2221	aspartic proteinase	0.607935	0.632455	0.630654	1	0.910308	0.949194
A5D6S6	polr2l	DNA-directed RNA polymerases I, II, and III subunit RPABC5	DNA-directed RNA polymerases I, II, and III subunit RPABC5 OS=Danio rerio OX=7955 GN=polr2l PE=1 SV=1	0	8.674	30	2	2	67	7.7	7.77	7.58	2	0.715523	0.85559	0.779997	1.23562	1.12195	1.23805	0.783703	1.19854	1.52932	0.00173919	0.612894	2.75965	2	1.23805	polr2l	0.577946	0.691081	0.630023	0.998038	0.906225	1
Q4V981	wu:fb55b11	D-amino-acid oxidase 1	D-amino-acid oxidase 1 OS=Danio rerio OX=7955 GN=wu:fb55b11 PE=2 SV=1	0	12.436	13	5	1	348	39.3	7.78	18.18	6	0.76471	0.770127	0.725724	1.35167	1.06171	1.04411	0.75352	1.1525	1.52949	0.0166452	0.613047	1.77871	2	1.35167	wu:fb55b11	0.565751	0.569759	0.536908	1	0.785481	0.772457
Q5XJS7	zgc:101610	deoxyribose-phosphate aldolase	deoxyribose-phosphate aldolase OS=Danio rerio OX=7955 GN=zgc:101610 PE=1 SV=1	0	18.245	14	4	4	318	35	9.14	19.06	5	0.721099	0.783656	0.806102	1.21527	1.12585	1.19439	0.770285	1.1785	1.52996	0.000387671	0.613492	3.41154	2	1.21527	zgc:101610	0.593364	0.644839	0.663309	1	0.926417	0.982817
Q6NWK3	hm:zeh1094	RAN-binding protein 1	RAN-binding protein 1 OS=Danio rerio OX=7955 GN=hm:zeh1094 PE=1 SV=1	0	23.179	25	5	5	211	24.6	5.4	31.02	9	0.693348	0.815037	0.791374	1.22923	1.09036	1.20299	0.766586	1.17419	1.53172	0.00196875	0.615152	2.70581	2	1.22923	hm:zeh1094	0.564049	0.663044	0.643794	1	0.887025	0.978649
A0A8M9PI97	spna2	Spectrin alpha chain, non-erythrocytic 1 isoform X10	Spectrin alpha chain, non-erythrocytic 1 isoform X10 OS=Danio rerio OX=7955 GN=spna2 PE=1 SV=1	0	978.082	60	140	2	2455	282	5.21	1281.21	363	0.641136	0.874974	0.80006	1.2402	1.07791	1.23299	0.772056	1.1837	1.53318	0.00906436	0.616525	2.04266	2	1.2402	spna2	0.516959	0.705508	0.645103	1	0.869139	0.994178
Q7SXX6	zgc:63693	Acetyl-coenzyme A transporter 1	Acetyl-coenzyme A transporter 1 OS=Danio rerio OX=7955 GN=zgc:63693 PE=2 SV=1	0.024	1.773	2	1	1	543	60.2	7.93	2.64	1	0.680279	0.792034	0.725744	1.09723	1.07825	1.19465	0.732686	1.12338	1.53323	0.00129021	0.616577	2.88934	2	1.19465	zgc:63693	0.569436	0.662982	0.607493	0.918449	0.902562	1
A0A8M3AU07	stxbp5b	Syntaxin-binding protein 5 isoform X3	Syntaxin-binding protein 5 isoform X3 OS=Danio rerio OX=7955 GN=stxbp5b PE=3 SV=1	0.041	1.537	1	1	1	1151	126.7	6.99	2.34	1	0.699401	0.807611	0.829224	1.18979	1.20956	1.18621	0.778746	1.19519	1.53476	0.00051968	0.618012	3.28426	2	1.20956	stxbp5b	0.578228	0.66769	0.685559	0.983657	1	0.980695
Q7SXP0	sec22bb	Vesicle-trafficking protein SEC22b-B	Vesicle-trafficking protein SEC22b-B OS=Danio rerio OX=7955 GN=sec22bb PE=2 SV=1	0	30.733	34	6	3	215	24.7	8.91	26.4	7	0.702247	0.802529	0.795422	1.19078	1.13298	1.21104	0.766732	1.17826	1.53674	0.000497698	0.619869	3.30303	2	1.21104	sec22bb	0.579873	0.66268	0.656811	0.983273	0.935548	1
Q6PHI8	TKT	Tkt protein	Tkt protein OS=Danio rerio OX=7955 GN=TKT PE=1 SV=1	0	211.212	57	29	28	625	67.8	7.23	292.62	77	0.735823	0.794541	0.811861	1.31261	1.09287	1.19717	0.780742	1.20088	1.53813	0.00339298	0.621178	2.46942	2	1.31261	TKT	0.560582	0.605315	0.61851	1	0.832594	0.912057
A0A8M9PEB6	si:ch73-9j13.2	Serine dehydratase-like	Serine dehydratase-like OS=Danio rerio OX=7955 GN=si:ch73-9j13.2 PE=4 SV=1	0	8.02	8	1	1	322	33.9	7.61	7.68	1	0.63267	0.816671	0.91639	1.19028	1.19314	1.25563	0.788577	1.21301	1.53823	0.00777592	0.621271	2.10925	2	1.25563	si:ch73-9j13.2	0.503869	0.65041	0.729828	0.947955	0.950233	1
Q567K2	fb58f05	S-formylglutathione hydrolase	S-formylglutathione hydrolase OS=Danio rerio OX=7955 GN=fb58f05 PE=1 SV=1	0	60.58	29	6	6	282	31.2	6.42	79.87	21	0.709552	0.80639	0.790386	1.20531	1.22152	1.12268	0.768776	1.18317	1.53903	0.000638772	0.622024	3.19465	2	1.22152	fb58f05	0.580877	0.660154	0.647052	0.986732	1	0.919089
Q801M3	cmlc2	Myosin light chain 2 Mlc2a	Myosin light chain 2 Mlc2a OS=Danio rerio OX=7955 GN=cmlc2 PE=1 SV=1	0	36.473	59	7	7	172	19	4.82	28.95	10	0.715541	0.828561	0.774242	1.24629	1.21888	1.10538	0.772782	1.19018	1.54013	0.00151768	0.623052	2.81882	2	1.24629	cmlc2	0.574139	0.664825	0.62124	1	0.978013	0.886942
Q5BKX3	sb:cb587	Lysosomal membrane glycoprotein 2	Lysosomal membrane glycoprotein 2 OS=Danio rerio OX=7955 GN=sb:cb587 PE=1 SV=1	0	7.976	7	2	2	355	37.5	7.2	11.76	3	0.735014	0.801718	0.829472	1.2054	1.2426	1.1976	0.788735	1.2152	1.5407	0.000167589	0.623582	3.77575	2	1.2426	sb:cb587	0.591513	0.645194	0.667529	0.970059	1	0.963789
F1QVC6	zgc:77449	Serine and arginine-rich-splicing factor 9	Serine and arginine-rich-splicing factor 9 OS=Danio rerio OX=7955 GN=zgc:77449 PE=1 SV=1	0	44.234	46	10	10	245	28.1	10.07	50.53	16	0.719669	0.784857	0.780862	1.24493	1.09507	1.18146	0.761796	1.17382	1.54086	0.00103481	0.623735	2.98514	2	1.24493	zgc:77449	0.57808	0.630443	0.627234	1	0.879622	0.949021
Q8UUT0	zgc:136505	DMgamma1	DMgamma1 OS=Danio rerio OX=7955 GN=zgc:136505 PE=1 SV=1	0	31.432	23	5	5	289	31.6	5.36	30.66	9	0.737884	0.809017	0.890054	1.27866	1.15001	1.33079	0.812318	1.25316	1.54269	0.00314967	0.625451	2.50174	2	1.33079	zgc:136505	0.554469	0.60792	0.668814	0.960828	0.864156	1
E9QH38	si:dkey-12j5.1	Probable assembly chaperone of rpl4	Probable assembly chaperone of rpl4 OS=Danio rerio OX=7955 GN=si:dkey-12j5.1 PE=1 SV=1	0.016	2.466	2	1	1	411	46.7	4.59	3.15	1	0.762248	0.817641	0.819327	1.26556	1.16899	1.26717	0.799739	1.23391	1.54289	0.000317578	0.625631	3.49815	2	1.26717	si:dkey-12j5.1	0.601535	0.645248	0.646579	0.998725	0.922517	1
Q802U9	papss2	3'-phosphoadenosine 5'-phosphosulfate synthase 2	3'-phosphoadenosine 5'-phosphosulfate synthase 2 OS=Danio rerio OX=7955 GN=papss2 PE=1 SV=1	0	30.824	17	8	4	614	69.4	7.11	31.68	10	0.726407	0.843917	0.76805	1.21963	1.15467	1.23361	0.779458	1.20264	1.54291	0.000552327	0.625658	3.2578	2	1.23361	papss2	0.588847	0.684103	0.622603	0.988669	0.936006	1
A0A8M2BLW8	tpm1	Tropomyosin alpha-1 chain isoform X2	Tropomyosin alpha-1 chain isoform X2 OS=Danio rerio OX=7955 GN=tpm1 PE=1 SV=1	0	265.522	85	44	0	284	32.8	4.72	1029.56	363	0.655379	0.70599	0.819748	1.13925	1.10632	1.12001	0.727039	1.12186	1.54305	0.00134229	0.625786	2.87215	2	1.13925	tpm1	0.575274	0.619699	0.719553	1	0.971095	0.983118
Q6Q415	rpl36	Large ribosomal subunit protein eL36	Large ribosomal subunit protein eL36 OS=Danio rerio OX=7955 GN=rpl36 PE=1 SV=1	0	43.504	30	5	5	105	12.2	11.5	64.72	22	0.739676	0.831115	0.786361	1.22507	1.19411	1.21937	0.785718	1.21285	1.54362	0.000108603	0.626321	3.96416	2	1.22507	rpl36	0.603781	0.678421	0.641889	1	0.974729	0.995345
A0A2R8QPC9	zgc:86647	Isocitrate dehydrogenase [NAD] subunit, mitochondrial	Isocitrate dehydrogenase [NAD] subunit, mitochondrial OS=Danio rerio OX=7955 GN=zgc:86647 PE=1 SV=1	0	22.816	11	4	4	386	42.4	8.73	25.31	7	0.730842	0.800287	0.802962	1.23222	1.18137	1.18969	0.77803	1.20109	1.54376	0.000117884	0.626449	3.92855	2	1.23222	zgc:86647	0.593112	0.64947	0.65164	1	0.958736	0.965488
Q0P482	zgc:153305	G-rich sequence factor 1	G-rich sequence factor 1 OS=Danio rerio OX=7955 GN=zgc:153305 PE=1 SV=1	0	6.607	10	2	2	301	33.9	5.95	6.29	2	0.770131	0.787675	0.819579	1.21022	1.34226	1.12001	0.792462	1.22417	1.54476	0.0028454	0.627387	2.54586	2	1.34226	zgc:153305	0.573756	0.586826	0.610595	0.901629	1	0.834423
Q5XJQ9	zgc:101672	DNA replication complex GINS protein PSF1	DNA replication complex GINS protein PSF1 OS=Danio rerio OX=7955 GN=zgc:101672 PE=1 SV=1	0.018	2.281	7	1	1	196	23.1	6.79	0	1	0.731397	0.795918	0.811503	1.24965	1.17583	1.18916	0.779606	1.20488	1.5455	0.000219761	0.628073	3.65805	2	1.24965	zgc:101672	0.585284	0.636916	0.649387	1	0.940933	0.951602
Q90263	emx1	Empty spiracles homeobox 3	Empty spiracles homeobox 3 OS=Danio rerio OX=7955 GN=emx1 PE=2 SV=1	0.059	1.355	3	1	1	233	26.8	9.64	2.95	1	0.898867	0.671658	0.783742	1.26464	1.33325	1.04107	0.784756	1.21299	1.54568	0.017606	0.628246	1.75434	2	1.33325	emx1	0.674195	0.503777	0.587846	0.948546	1	0.780851
A0A0H3UK16	si:ch73-18k18.1	Transforming growth factor beta receptor III	Transforming growth factor beta receptor III OS=Danio rerio OX=7955 GN=si:ch73-18k18.1 PE=2 SV=1	0.002	4.744	2	2	2	848	93.3	5.82	4.49	2	0.734498	0.751208	0.789994	1.24832	1.13904	1.135	0.758567	1.17412	1.54781	0.000513312	0.630228	3.28962	2	1.24832	si:ch73-18k18.1	0.588391	0.601778	0.632848	1	0.912462	0.909222
E9QGU7	LOC568656	Antifreeze protein type IV	Antifreeze protein type IV OS=Danio rerio OX=7955 GN=LOC568656 PE=4 SV=1	0	11.033	15	2	1	129	14.3	5.29	18.89	6	0.708376	0.770441	0.768051	1.28846	1.09731	1.09861	0.748956	1.16146	1.55077	0.0034678	0.632986	2.45995	2	1.28846	LOC568656	0.549784	0.597954	0.596099	1	0.851641	0.852651
Q6DGH3	zgc:92922	Protein transport protein Sec61 subunit beta	Protein transport protein Sec61 subunit beta OS=Danio rerio OX=7955 GN=zgc:92922 PE=1 SV=1	0	13.519	23	2	2	97	10	11.8	18.06	6	0.759797	0.791283	0.791378	1.24636	1.14788	1.23934	0.780819	1.21119	1.55118	0.000209635	0.633368	3.67854	2	1.24636	zgc:92922	0.609612	0.634874	0.63495	1	0.920982	0.994365
F1R9C6	zgc:86841	Prohibitin	Prohibitin OS=Danio rerio OX=7955 GN=zgc:86841 PE=1 SV=2	0	105.827	58	17	8	303	33.8	9.91	129.64	39	0.766291	0.778218	0.791419	1.20449	1.19339	1.2262	0.778643	1.20802	1.55145	3.71665e-06	0.633617	5.42985	2	1.2262	zgc:86841	0.624933	0.63466	0.645426	0.982297	0.973244	1
Q803U8	sfrs11	Serine/arginine-rich splicing factor 11	Serine/arginine-rich splicing factor 11 OS=Danio rerio OX=7955 GN=sfrs11 PE=1 SV=1	0	29.631	17	6	6	461	52.1	10.74	39.58	10	0.768382	0.804394	0.784325	1.2915	1.14261	1.22383	0.785701	1.21931	1.55188	0.000609723	0.634016	3.21487	2	1.2915	sfrs11	0.594952	0.622836	0.607296	1	0.884712	0.947598
C1KH59	zgc:154116	Beta-1,4-galactosyltransferase	Beta-1,4-galactosyltransferase OS=Danio rerio OX=7955 GN=zgc:154116 PE=1 SV=1	0	6.949	7	2	2	350	40.6	7.69	5.58	2	0.776789	0.851394	0.827805	1.2677	1.32064	1.22332	0.818663	1.27055	1.55199	0.000224854	0.634116	3.6481	2	1.32064	zgc:154116	0.588189	0.644681	0.626819	0.959907	1	0.926306
Q4ZJI3	mip2	Aquaporin-0b	Aquaporin-0b OS=Danio rerio OX=7955 GN=mip2 PE=1 SV=1	0	7.253	9	2	2	263	29	9.04	15.45	6	0.738879	0.755936	0.843431	1.21888	1.01571	1.40175	0.779415	1.21211	1.55515	0.0203516	0.637058	1.6914	2	1.40175	mip2	0.527112	0.539281	0.601698	0.86954	0.724599	1
Q08BF2	zgc:153860	Solute carrier family 27 (Fatty acid transporter), member 1	Solute carrier family 27 (Fatty acid transporter), member 1 OS=Danio rerio OX=7955 GN=zgc:153860 PE=1 SV=1	0	9.51	4	2	1	648	71.8	8.15	13.11	3	0.763713	0.806551	0.835069	1.23873	1.23979	1.26294	0.801778	1.24715	1.55548	3.63662e-05	0.637362	4.4393	2	1.26294	zgc:153860	0.604713	0.638632	0.661213	0.980834	0.981673	1
E9QE54	wu:fi30c11	RAB41, member RAS oncogene family	RAB41, member RAS oncogene family OS=Danio rerio OX=7955 GN=wu:fi30c11 PE=1 SV=1	0	63.707	53	11	1	211	23.8	5.35	85.95	28	0.719282	0.801589	0.834043	1.24816	1.21468	1.20145	0.784971	1.22143	1.55602	0.000291702	0.637858	3.53506	2	1.24816	wu:fi30c11	0.576272	0.642215	0.668216	1	0.97317	0.962573
Q802Z0	fb49c02	YTH domain-containing family protein	YTH domain-containing family protein OS=Danio rerio OX=7955 GN=fb49c02 PE=1 SV=1	0	14.573	7	4	1	614	65.8	8.63	14.54	4	0.713005	0.790336	0.812728	1.24749	1.12091	1.23653	0.772023	1.20164	1.55649	0.00104849	0.638293	2.97943	2	1.24749	fb49c02	0.57155	0.63354	0.651489	1	0.898531	0.991209
A0A8M2BA87	ndrg4	Protein NDRG4 isoform X3	Protein NDRG4 isoform X3 OS=Danio rerio OX=7955 GN=ndrg4 PE=1 SV=1	0	7.904	9	3	3	429	47.3	7.18	9.52	3	0.771941	0.776505	0.813742	1.22107	1.19164	1.26519	0.787396	1.22597	1.55699	6.33992e-05	0.63876	4.19792	2	1.26519	ndrg4	0.610137	0.613744	0.643177	0.965127	0.941865	1
Q6NYJ1	fb92f05	LIM and SH3 domain protein 1	LIM and SH3 domain protein 1 OS=Danio rerio OX=7955 GN=fb92f05 PE=1 SV=1	0	12.845	16	4	4	234	26.7	7.27	15.6	5	0.698099	0.866048	0.752086	1.20236	1.14758	1.25835	0.772078	1.20276	1.55783	0.0018646	0.639535	2.72941	2	1.25835	fb92f05	0.554772	0.688239	0.597675	0.955502	0.911969	1
Q9YGC9	zgc:86583	Spermine synthase	Spermine synthase OS=Danio rerio OX=7955 GN=zgc:86583 PE=1 SV=1	0	6.382	5	1	1	360	40.6	5.6	4.02	1	0.684571	0.851593	0.872482	1.20481	1.25977	1.29055	0.802882	1.25171	1.55902	0.00224579	0.640641	2.64863	2	1.29055	zgc:86583	0.530448	0.659867	0.676053	0.933562	0.976146	1
Q6DC73	wu:fc13b08	Kaptin	Kaptin OS=Danio rerio OX=7955 GN=wu:fc13b08 PE=1 SV=1	0.006	3.95	2	1	1	436	49.2	5.17	4.06	1	0.711348	0.829283	0.938443	1.24294	1.34069	1.28402	0.826358	1.28922	1.56012	0.002924	0.641659	2.53402	2	1.34069	wu:fc13b08	0.530582	0.618548	0.699969	0.927089	1	0.957732
X1WGG7	cntnap1	Contactin-associated protein 1 (Fragment)	Contactin-associated protein 1 (Fragment) OS=Danio rerio OX=7955 GN=cntnap1 PE=3 SV=1	0.002	5.297	2	3	3	1309	150.5	7.55	6.96	3	0.754939	0.703553	0.767641	1.38603	1.09846	0.989385	0.742044	1.15796	1.5605	0.0256203	0.642006	1.59142	2	1.38603	cntnap1	0.544677	0.507603	0.553841	1	0.792523	0.713827
Q7SXU3	aldh2a	Aldehyde dehydrogenase 2	Aldehyde dehydrogenase 2 OS=Danio rerio OX=7955 GN=aldh2a PE=1 SV=1	0	95.229	37	17	2	516	56.5	6.32	104.24	34	0.733537	0.764904	0.768913	1.2636	1.11089	1.16523	0.755785	1.17991	1.56117	0.000773302	0.642625	3.11165	2	1.2636	aldh2a	0.580514	0.605338	0.608511	1	0.879151	0.92215
Q6PC91	btf3l4	Transcription factor BTF3 homolog 4	Transcription factor BTF3 homolog 4 OS=Danio rerio OX=7955 GN=btf3l4 PE=2 SV=1	0	18.102	15	2	1	158	17.4	6.35	20.12	5	0.662778	0.834549	0.785977	1.21145	1.15635	1.19713	0.761101	1.18831	1.5613	0.00135435	0.642752	2.86827	2	1.21145	btf3l4	0.547093	0.688882	0.648788	1	0.954511	0.988178
Q5XJV1	zgc:101527	Saccharopine dehydrogenase b	Saccharopine dehydrogenase b OS=Danio rerio OX=7955 GN=zgc:101527 PE=1 SV=1	0.026	1.689	3	1	1	429	46.7	8.4	1.98	1	0.702089	0.756251	0.826449	1.18856	1.20796	1.17225	0.761596	1.18959	1.56197	0.000334434	0.643368	3.47569	2	1.20796	zgc:101527	0.58122	0.626057	0.68417	0.983945	1	0.97044
F1QQ04	cb216	Serpin H1 precursor	Serpin H1 precursor OS=Danio rerio OX=7955 GN=cb216 PE=1 SV=2	0	47.062	26	10	8	405	45.6	8.38	48.14	14	0.73949	0.774386	0.764418	1.17325	1.13321	1.25559	0.759431	1.18735	1.56347	0.000336093	0.644754	3.47354	2	1.25559	cb216	0.588958	0.61675	0.608811	0.934422	0.902531	1
A0AUR8	zgc:154056	Aspartate--tRNA ligase, cytoplasmic	Aspartate--tRNA ligase, cytoplasmic OS=Danio rerio OX=7955 GN=zgc:154056 PE=1 SV=1	0	136.218	53	28	28	531	60.5	6.57	178.6	50	0.716952	0.809512	0.783464	1.23536	1.18665	1.18966	0.769976	1.20389	1.56354	0.000165933	0.644817	3.78007	2	1.23536	zgc:154056	0.580359	0.655284	0.634199	1	0.960572	0.963003
A7E2K7	crygm2d12	Crystallin, gamma M2d12	Crystallin, gamma M2d12 OS=Danio rerio OX=7955 GN=crygm2d12 PE=1 SV=1	0	102.183	41	6	3	173	21.3	7.81	170.91	45	0.723339	0.777335	0.791377	1.21178	1.01751	1.35664	0.764017	1.19531	1.56451	0.0126915	0.645709	1.89649	2	1.35664	crygm2d12	0.533185	0.572986	0.583337	0.893223	0.750026	1
A0A8M9PJ56	dnm3b	Dynamin-2	Dynamin-2 OS=Danio rerio OX=7955 GN=dnm3b PE=1 SV=1	0	75.163	38	19	10	542	60.9	7.81	97.9	34	0.695898	0.790027	0.783847	1.19422	1.15387	1.20331	0.756591	1.1838	1.56465	0.000230443	0.645839	3.63744	2	1.20331	dnm3b	0.578321	0.656546	0.651409	0.992443	0.958915	1
Q9I9P9	smad2	Mothers against decapentaplegic homolog 2	Mothers against decapentaplegic homolog 2 OS=Danio rerio OX=7955 GN=smad2 PE=2 SV=1	0	10.569	7	2	2	468	52.4	6.52	8.05	2	0.649513	0.796705	0.77883	1.13436	1.13007	1.21736	0.741683	1.1606	1.56482	0.00152827	0.645996	2.8158	2	1.21736	smad2	0.533541	0.654451	0.639768	0.931819	0.928295	1
Q7ZV01	wu:fj98c08	Uncharacterized protein LOC406683	Uncharacterized protein LOC406683 OS=Danio rerio OX=7955 GN=wu:fj98c08 PE=1 SV=1	0	31.012	19	7	5	461	50.8	4.86	36.64	10	0.734831	0.801733	0.798297	1.29042	1.19095	1.17281	0.778287	1.21806	1.56505	0.000494015	0.646213	3.30626	2	1.29042	wu:fj98c08	0.56945	0.621296	0.618632	1	0.922918	0.908858
Q3B7F0	zgc:123326	Ubiquitin-conjugating enzyme E2 variant 1	Ubiquitin-conjugating enzyme E2 variant 1 OS=Danio rerio OX=7955 GN=zgc:123326 PE=1 SV=1	0	30.975	41	6	3	147	16.7	9.11	57.44	18	0.723071	0.77452	0.780149	1.19069	1.23715	1.13722	0.759246	1.18835	1.56517	0.000229777	0.646323	3.63869	2	1.23715	zgc:123326	0.584464	0.626051	0.6306	0.962445	1	0.919221
A0A8M9P5I3	hspg2	Basement membrane-specific heparan sulfate proteoglycan core protein isoform X4	Basement membrane-specific heparan sulfate proteoglycan core protein isoform X4 OS=Danio rerio OX=7955 GN=hspg2 PE=1 SV=1	0	445.372	29	84	1	3695	402.4	6.01	476.6	130	0.652678	0.806002	0.852128	1.26777	1.05562	1.29597	0.77027	1.20645	1.56627	0.0108082	0.647336	1.96625	2	1.29597	hspg2	0.503621	0.62193	0.657521	0.978238	0.814541	1
Q6P0V7	zgc:77636	Zgc:77636	Zgc:77636 OS=Danio rerio OX=7955 GN=zgc:77636 PE=2 SV=1	0	63.187	46	11	11	336	36.8	7.09	65.92	18	0.722282	0.786984	0.777735	1.24088	1.18057	1.1624	0.762334	1.19462	1.56705	0.000156437	0.648053	3.80566	2	1.24088	zgc:77636	0.582074	0.634216	0.626762	1	0.951397	0.93676
Q6DH28	mobkl3	MOB family member 4, phocein	MOB family member 4, phocein OS=Danio rerio OX=7955 GN=mobkl3 PE=1 SV=1	0	14.753	25	4	4	225	26.1	6.34	16.9	6	0.705952	0.83593	0.77218	1.2037	1.22083	1.20275	0.771354	1.20909	1.5675	0.000323628	0.648462	3.48995	2	1.22083	mobkl3	0.578255	0.684721	0.632503	0.985967	1	0.98519
A4FVK4	rab8	RAB8A, member RAS oncogene family	RAB8A, member RAS oncogene family OS=Danio rerio OX=7955 GN=rab8 PE=1 SV=1	0	38.575	40	9	2	207	23.6	8.88	76.63	27	0.766862	0.839535	0.82179	1.31778	1.25996	1.23002	0.809396	1.26926	1.56815	0.000168831	0.649065	3.77255	2	1.31778	rab8	0.581934	0.637082	0.623617	1	0.956125	0.933403
F1QBM2	wu:fa55g03	Programmed cell death protein 4	Programmed cell death protein 4 OS=Danio rerio OX=7955 GN=wu:fa55g03 PE=1 SV=1	0	51.931	23	9	9	467	52	5.47	50.67	15	0.723963	0.819267	0.769833	1.23949	1.15268	1.2362	0.771021	1.20946	1.56864	0.000376594	0.649517	3.42413	2	1.23949	wu:fa55g03	0.584082	0.660971	0.621089	1	0.929961	0.997349
Q4KME8	VATI	Synaptic vesicle membrane protein VAT-1 homolog	Synaptic vesicle membrane protein VAT-1 homolog OS=Danio rerio OX=7955 GN=VATI PE=1 SV=1	0	120.549	37	17	1	484	53.5	6.83	173.96	49	0.751477	0.795599	0.77046	1.2206	1.2076	1.20824	0.772512	1.21215	1.5691	5.23896e-06	0.649935	5.28075	2	1.2206	VATI	0.615663	0.651811	0.631215	1	0.989354	0.989874
Q802Z9	serbp1	SERPINE1 mRNA binding protein 1	SERPINE1 mRNA binding protein 1 OS=Danio rerio OX=7955 GN=serbp1 PE=1 SV=1	0	130.202	51	17	15	391	43.1	8.41	147.73	38	0.713918	0.801997	0.767219	1.25675	1.22371	1.10241	0.761045	1.19429	1.56928	0.0012599	0.650102	2.89967	2	1.25675	serbp1	0.568065	0.63815	0.610478	1	0.973706	0.877191
Q6IQH0	hm:zeh0062	SPARC	SPARC OS=Danio rerio OX=7955 GN=hm:zeh0062 PE=1 SV=1	0	32.121	18	4	4	291	33.4	4.79	24.76	6	0.766673	0.806929	0.763503	1.30707	0.983401	1.38267	0.779035	1.22438	1.57166	0.022487	0.652291	1.64807	2	1.38267	hm:zeh0062	0.554486	0.583601	0.552193	0.945318	0.711232	1
A0A8M3B1J7	unm_hu7910	Aspartyl/asparaginyl beta-hydroxylase isoform X1	Aspartyl/asparaginyl beta-hydroxylase isoform X1 OS=Danio rerio OX=7955 GN=unm_hu7910 PE=4 SV=1	0	12.638	6	5	4	780	91.8	9.31	19.3	7	0.790339	0.721208	0.783616	1.02494	1.48553	1.09706	0.765054	1.20251	1.5718	0.0390545	0.652417	1.40833	2	1.48553	unm_hu7910	0.532024	0.485487	0.527498	0.689946	1	0.738498
Q501S3	zgc:113307	Uncharacterized protein LOC553753	Uncharacterized protein LOC553753 OS=Danio rerio OX=7955 GN=zgc:113307 PE=2 SV=1	0	8.239	6	1	1	343	39.2	6.9	6.24	1	0.643057	0.785125	0.806563	1.14367	1.20351	1.1665	0.744915	1.17123	1.5723	0.00141054	0.652873	2.85062	2	1.20351	zgc:113307	0.534318	0.652363	0.670175	0.950277	1	0.96925
A0A8M2BIZ3	LOC100332207	Potassium voltage-gated channel subfamily A member 7-like	Potassium voltage-gated channel subfamily A member 7-like OS=Danio rerio OX=7955 GN=LOC100332207 PE=4 SV=1	0	6.774	4	2	2	534	60.5	5.17	5.91	2	0.716008	0.788435	0.837031	1.13375	1.32258	1.22625	0.780491	1.22752	1.57276	0.00232463	0.653297	2.63365	2	1.32258	LOC100332207	0.541372	0.596135	0.632878	0.857224	1	0.927164
Q6DBT3	txndc17	Thioredoxin domain-containing protein 17	Thioredoxin domain-containing protein 17 OS=Danio rerio OX=7955 GN=txndc17 PE=2 SV=1	0	14.447	32	5	5	123	14.2	5.59	14.15	5	0.737649	0.764695	0.768089	1.28489	1.16628	1.12214	0.756811	1.1911	1.57384	0.000933404	0.65429	3.02993	2	1.28489	txndc17	0.574096	0.595145	0.597787	1	0.907688	0.873334
Q7ZV05	wu:fa91c09	Small ribosomal subunit protein uS17	Small ribosomal subunit protein uS17 OS=Danio rerio OX=7955 GN=wu:fa91c09 PE=1 SV=1	0	57.178	50	12	12	159	18.4	10.46	107.59	39	0.71504	0.814731	0.750235	1.19541	1.2036	1.19028	0.760002	1.19643	1.57425	0.000120656	0.654662	3.91845	2	1.2036	wu:fa91c09	0.594083	0.67691	0.623324	0.993191	1	0.988933
A0A8M2BC05	tmpoa	Thymopoietin a isoform X1	Thymopoietin a isoform X1 OS=Danio rerio OX=7955 GN=tmpoa PE=1 SV=1	0	24.214	9	5	5	615	67.4	9	19.88	6	0.707062	0.86319	0.739557	1.2702	1.14979	1.21678	0.769936	1.21226	1.57449	0.00168816	0.654883	2.77259	2	1.2702	tmpoa	0.556656	0.679572	0.582238	1	0.90521	0.957944
H2ZRH9	nmt2	Glycylpeptide N-tetradecanoyltransferase	Glycylpeptide N-tetradecanoyltransferase OS=Danio rerio OX=7955 GN=nmt2 PE=3 SV=1	0.013	2.719	3	2	1	493	56.4	7.61	4.17	2	0.61451	0.909183	0.854563	1.25554	1.19055	1.30704	0.792752	1.25104	1.5781	0.00900145	0.658189	2.04569	2	1.30704	nmt2	0.470155	0.695606	0.653817	0.960597	0.91088	1
A0A2R8RYH8	slc25a3	Solute carrier family 25 member 3	Solute carrier family 25 member 3 OS=Danio rerio OX=7955 GN=slc25a3 PE=1 SV=1	0	107.161	40	14	10	355	39.4	8.79	178.59	55	0.653907	0.816945	0.821078	1.1594	1.14359	1.31638	0.763977	1.20646	1.57918	0.0047462	0.659176	2.32365	2	1.31638	slc25a3	0.496748	0.620601	0.623741	0.880753	0.868742	1
A0A8M6Z8G4	ddx3a	RNA helicase	RNA helicase OS=Danio rerio OX=7955 GN=ddx3a PE=3 SV=1	0	100.891	24	19	2	728	80.2	8.56	93.78	31	0.743634	0.785574	0.763446	1.2707	1.19685	1.16121	0.764218	1.20959	1.58278	0.00020631	0.662457	3.68548	2	1.2707	ddx3a	0.585216	0.618222	0.600808	1	0.941879	0.913837
Q6PC80	chunp6933	40S ribosomal protein S5 isoform X1	40S ribosomal protein S5 isoform X1 OS=Danio rerio OX=7955 GN=chunp6933 PE=1 SV=1	0	78.785	60	11	11	204	22.9	9.61	194.23	48	0.754652	0.812951	0.725383	1.24053	1.20175	1.18701	0.764329	1.20976	1.58278	0.000124359	0.662458	3.90532	2	1.24053	chunp6933	0.608331	0.655326	0.584737	1	0.968741	0.956854
A4FVH7	hao1	Hao1 protein	Hao1 protein OS=Danio rerio OX=7955 GN=hao1 PE=1 SV=1	0	23.858	22	6	6	369	40.5	7.65	16.64	6	0.675623	0.809096	0.798696	1.22509	1.27716	1.11241	0.761138	1.20489	1.58301	0.00238199	0.66267	2.62306	2	1.27716	hao1	0.529004	0.633512	0.625369	0.959234	1	0.871006
F1QYU7	MAT2AA	S-adenosylmethionine synthase	S-adenosylmethionine synthase OS=Danio rerio OX=7955 GN=MAT2AA PE=1 SV=1	0	30.359	21	8	3	395	43.6	6.64	30.21	9	0.721018	0.770744	0.754625	1.23782	1.13671	1.1816	0.748795	1.18538	1.58304	0.000182261	0.662701	3.73931	2	1.23782	MAT2AA	0.58249	0.622661	0.609639	1	0.918311	0.954581
Q7SZ53	si:ch211-234p6.13	Pentraxin family member	Pentraxin family member OS=Danio rerio OX=7955 GN=si:ch211-234p6.13 PE=1 SV=2	0	50.646	41	9	4	222	24.9	6.79	67.99	22	0.745028	0.794869	0.76993	1.25087	1.24441	1.1613	0.769942	1.21886	1.58306	0.000154105	0.662712	3.81218	2	1.25087	si:ch211-234p6.13	0.595606	0.635451	0.615513	1	0.994834	0.928389
A8Y5U1	rimoc1	RAB7A-interacting MON1-CCZ1 complex subunit 1	RAB7A-interacting MON1-CCZ1 complex subunit 1 OS=Danio rerio OX=7955 GN=rimoc1 PE=2 SV=1	0	18.523	19	3	3	276	32.2	5.55	15.37	3	0.707527	0.788514	0.762086	1.18522	1.19658	1.19447	0.752709	1.19209	1.58373	5.32208e-05	0.663326	4.27392	2	1.19658	rimoc1	0.591292	0.658974	0.636887	0.990505	1	0.998235
Q7ZUG5	rps21	Small ribosomal subunit protein eS21	Small ribosomal subunit protein eS21 OS=Danio rerio OX=7955 GN=rps21 PE=1 SV=1	0	23.458	51	5	5	81	8.9	8.51	34.08	14	0.702673	0.812569	0.806688	1.2831	1.04279	1.35277	0.773977	1.22622	1.58431	0.0108049	0.663857	1.96638	2	1.35277	rps21	0.519431	0.600668	0.596321	0.948495	0.770851	1
A0A8N7TE76	rca2.2	Complement receptor type 1	Complement receptor type 1 OS=Danio rerio OX=7955 GN=rca2.2 PE=4 SV=1	0	8.854	8	3	1	392	42.9	7.3	10.2	3	0.725435	0.740513	0.772024	1.13489	1.21247	1.19984	0.745991	1.1824	1.58501	9.45125e-05	0.66449	4.02451	2	1.21247	rca2.2	0.598312	0.610748	0.636737	0.936014	1	0.989587
Q6TH32	CFL2	Cofilin-1	Cofilin-1 OS=Danio rerio OX=7955 GN=CFL2 PE=1 SV=1	0	138.644	79	13	12	165	18.8	7.33	261.34	64	0.709942	0.817275	0.767038	1.33532	1.04838	1.25552	0.764752	1.21307	1.58623	0.00787893	0.665601	2.10353	2	1.33532	CFL2	0.531665	0.612045	0.574423	1	0.785112	0.940239
Q567X7	wu:fy34f10	PDZ and LIM domain 1 (Elfin)	PDZ and LIM domain 1 (Elfin) OS=Danio rerio OX=7955 GN=wu:fy34f10 PE=1 SV=1	0	24.413	25	7	7	322	35.2	6.64	26.74	8	0.756476	0.809762	0.735228	1.28374	1.23583	1.13341	0.767155	1.21766	1.58724	0.000812891	0.666521	3.08997	2	1.28374	wu:fy34f10	0.589274	0.630783	0.572722	1	0.962679	0.882893
A0A2R8QE41	MAPK14	mitogen-activated protein kinase	mitogen-activated protein kinase OS=Danio rerio OX=7955 GN=MAPK14 PE=1 SV=1	0.002	4.611	5	2	1	361	41.4	5.58	8.26	3	0.648934	0.759877	0.785749	1.18907	1.21957	1.07498	0.73152	1.16121	1.58739	0.00211555	0.666659	2.67458	2	1.21957	MAPK14	0.532099	0.623067	0.644281	0.974989	1	0.88144
Q7SYA8	zgc:63792	chitinase	chitinase OS=Danio rerio OX=7955 GN=zgc:63792 PE=1 SV=1	0	15.591	7	3	3	475	52.7	6.95	16.19	4	0.749431	0.758246	0.7333	1.21312	1.19193	1.15361	0.746992	1.18622	1.58799	2.02457e-05	0.667204	4.69367	2	1.21312	zgc:63792	0.617774	0.62504	0.604476	1	0.982534	0.950949
Q7SYK0	chid1	Chitinase domain-containing protein 1	Chitinase domain-containing protein 1 OS=Danio rerio OX=7955 GN=chid1 PE=2 SV=1	0	10.883	13	3	3	391	44.1	7.5	9.75	3	0.665599	0.779525	0.796038	1.19609	1.16527	1.19848	0.747054	1.18661	1.58839	0.00048771	0.667566	3.31184	2	1.19848	chid1	0.555369	0.650428	0.664206	0.998008	0.972289	1
Q7SZD2	slc16a8	Pdgfa-associated protein 1a	Pdgfa-associated protein 1a OS=Danio rerio OX=7955 GN=slc16a8 PE=1 SV=1	0	14.549	18	3	2	158	18.2	9.28	12.66	4	0.752294	0.814492	0.739511	1.33067	1.06382	1.2727	0.768766	1.2224	1.59007	0.00575855	0.669095	2.23969	2	1.33067	slc16a8	0.565352	0.612094	0.555746	1	0.799468	0.956436
Q6TGV6	PSMA5	Proteasome subunit alpha type	Proteasome subunit alpha type OS=Danio rerio OX=7955 GN=PSMA5 PE=1 SV=1	0	73.081	49	10	10	241	26.4	4.82	108.66	25	0.724017	0.805153	0.747512	1.24767	1.18483	1.18877	0.758894	1.20709	1.59059	0.000142157	0.669562	3.84723	2	1.24767	PSMA5	0.580297	0.645327	0.599128	1	0.949635	0.952798
A0A8M2B8T5	srsf6a	Serine/arginine-rich splicing factor 6a isoform X1	Serine/arginine-rich splicing factor 6a isoform X1 OS=Danio rerio OX=7955 GN=srsf6a PE=1 SV=1	0	51.545	25	12	4	400	44.8	11.53	99.79	40	0.691004	0.808212	0.784814	1.27047	1.14118	1.22352	0.761344	1.21172	1.59156	0.000982115	0.67044	3.00784	2	1.27047	srsf6a	0.543897	0.636152	0.617735	1	0.898233	0.963045
A4VAK4	hsp1	Heat shock protein beta-1	Heat shock protein beta-1 OS=Danio rerio OX=7955 GN=hsp1 PE=1 SV=1	0	36.981	44	10	10	199	22.4	7.03	61.03	19	0.716067	0.827546	0.776266	1.35551	1.08116	1.25628	0.773293	1.23098	1.59187	0.00610568	0.670725	2.21427	2	1.35551	hsp1	0.528264	0.610506	0.572675	1	0.797604	0.926798
Q6PFU1	cd81	Tetraspanin	Tetraspanin OS=Danio rerio OX=7955 GN=cd81 PE=1 SV=1	0	46.919	33	8	8	236	26.2	6.16	73.64	21	0.753994	0.774667	0.75021	1.19407	1.09718	1.34114	0.759624	1.21079	1.59394	0.00319663	0.672597	2.49531	2	1.34114	cd81	0.562204	0.577619	0.559383	0.890338	0.818093	1
B2GQ13	sdha	Succinate dehydrogenase [ubiquinone] flavoprotein subunit, mitochondrial	Succinate dehydrogenase [ubiquinone] flavoprotein subunit, mitochondrial OS=Danio rerio OX=7955 GN=sdha PE=2 SV=1	0	89.918	28	13	13	661	72	6.67	96.43	23	0.749636	0.759934	0.783621	1.25365	1.15646	1.24744	0.764397	1.21918	1.59496	0.000160379	0.673518	3.79485	2	1.25365	sdha	0.597964	0.606178	0.625072	1	0.922472	0.995047
Q7T326	cisd2	CDGSH iron-sulfur domain-containing protein 2	CDGSH iron-sulfur domain-containing protein 2 OS=Danio rerio OX=7955 GN=cisd2 PE=2 SV=1	0	20.146	41	5	5	135	15.5	9.74	23.6	7	0.745089	0.777933	0.792544	1.22612	1.21366	1.25564	0.771855	1.23181	1.5959	1.64152e-05	0.674374	4.78475	2	1.25564	cisd2	0.593392	0.61955	0.631186	0.976484	0.966567	1
A0A8M9P7C2	engase	mannosyl-glycoprotein endo-beta-N-acetylglucosaminidase	mannosyl-glycoprotein endo-beta-N-acetylglucosaminidase OS=Danio rerio OX=7955 GN=engase PE=1 SV=1	0	7.486	4	3	3	723	81.4	5.45	7.88	3	0.757592	0.755098	0.693396	1.23532	1.21237	1.07501	0.735362	1.17423	1.59681	0.00127121	0.675191	2.89578	2	1.23532	engase	0.613278	0.61126	0.561311	1	0.981427	0.870231
F1Q5K3	zgc:56363	Sarcosine dehydrogenase	Sarcosine dehydrogenase OS=Danio rerio OX=7955 GN=zgc:56363 PE=1 SV=1	0	97.988	27	21	21	924	102.8	7.15	101.51	33	0.724831	0.787238	0.756347	1.29636	1.13465	1.19817	0.756139	1.20973	1.59987	0.000841989	0.677957	3.07469	2	1.29636	zgc:56363	0.559129	0.607268	0.58344	1	0.875258	0.924257
A0A8N7UVC2	mmp17a	Matrix metalloproteinase-17	Matrix metalloproteinase-17 OS=Danio rerio OX=7955 GN=mmp17a PE=3 SV=1	0.049	1.465	1	1	1	597	67.8	6.61	2.41	1	0.841596	0.621342	0.689723	1.09634	1.21975	1.13024	0.717553	1.14878	1.60096	0.00448706	0.67894	2.34804	2	1.21975	mmp17a	0.689976	0.509402	0.565464	0.898826	1	0.92662
B8A569	ns:zf-e68	Myosin heavy chain, fast skeletal muscle	Myosin heavy chain, fast skeletal muscle OS=Danio rerio OX=7955 GN=ns:zf-e68 PE=1 SV=1	0	4046.14	82	248	7	1937	222.1	5.69	22216.1	5634	0.73359	0.739099	0.825283	1.13822	1.25636	1.28548	0.765991	1.22669	1.60144	0.00103078	0.679369	2.98683	2	1.28548	ns:zf-e68	0.570675	0.57496	0.642005	0.885448	0.97735	1
B0JZM6	ugt5g1	UDP-glucuronosyltransferase	UDP-glucuronosyltransferase OS=Danio rerio OX=7955 GN=ugt5g1 PE=1 SV=1	0.048	1.483	2	1	1	528	60.2	7.43	0	1	0.712401	0.691383	0.84147	1.27813	1.10472	1.21522	0.748418	1.19936	1.60252	0.00284272	0.680345	2.54627	2	1.27813	ugt5g1	0.557376	0.540931	0.658358	1	0.864324	0.950773
Q8JGR4	rpl24	Large ribosomal subunit protein eL24	Large ribosomal subunit protein eL24 OS=Danio rerio OX=7955 GN=rpl24 PE=2 SV=1	0	49.091	46	10	10	157	17.9	11.25	116.28	37	0.710511	0.827562	0.750142	1.32009	1.14415	1.20369	0.762738	1.22264	1.60296	0.00176858	0.680742	2.75237	2	1.32009	rpl24	0.53823	0.626899	0.568251	1	0.866721	0.911826
Q6NYQ7	wu:fa20d10	proton-translocating NAD(P)(+) transhydrogenase	proton-translocating NAD(P)(+) transhydrogenase OS=Danio rerio OX=7955 GN=wu:fa20d10 PE=1 SV=1	0	238.883	37	37	37	1079	112.7	6.84	363.43	105	0.709878	0.719504	0.858018	1.27457	1.02521	1.37303	0.762467	1.22427	1.60567	0.0154812	0.683176	1.8102	2	1.37303	wu:fa20d10	0.517015	0.524026	0.624909	0.928291	0.746675	1
A0A0R4IYT0	dvr1rbp	Insulin-like growth factor 2 mRNA-binding protein 3	Insulin-like growth factor 2 mRNA-binding protein 3 OS=Danio rerio OX=7955 GN=dvr1rbp PE=1 SV=1	0	106.89	37	23	15	607	65.9	8.47	145.54	46	0.719841	0.813602	0.751143	1.31156	1.12187	1.2382	0.761529	1.22388	1.60713	0.00169876	0.684488	2.76987	2	1.31156	dvr1rbp	0.548842	0.62033	0.572707	1	0.855364	0.944065
Q4VBU5	zgc:110005	DNA-directed RNA polymerase II subunit RPB11-a	DNA-directed RNA polymerase II subunit RPB11-a OS=Danio rerio OX=7955 GN=zgc:110005 PE=1 SV=1	0	8.533	15	2	2	117	13.3	5.86	12.6	4	0.756033	0.722984	0.760823	1.1987	1.21482	1.18728	0.746614	1.20027	1.60761	5.93267e-06	0.684922	5.22675	2	1.21482	zgc:110005	0.622341	0.595136	0.626284	0.98673	1	0.977328
A0A8M9PJM7	celf5a	CUGBP Elav-like family member 5 isoform X12	CUGBP Elav-like family member 5 isoform X12 OS=Danio rerio OX=7955 GN=celf5a PE=3 SV=1	0	11.793	8	5	2	534	58.7	7.85	18.93	7	0.615705	0.811778	0.771478	1.20291	1.15628	1.18033	0.732987	1.17984	1.60963	0.00188024	0.686728	2.72579	2	1.20291	celf5a	0.511849	0.674848	0.641346	1	0.961241	0.981229
A8KB80	fc89f08	mitogen-activated protein kinase	mitogen-activated protein kinase OS=Danio rerio OX=7955 GN=fc89f08 PE=1 SV=1	0	6.657	6	2	1	359	41.1	7.34	8.37	3	0.782455	0.768806	0.791565	1.27516	1.13418	1.36358	0.780942	1.25764	1.61041	0.00207705	0.687432	2.68255	2	1.36358	fc89f08	0.573823	0.563813	0.580503	0.935154	0.831761	1
A0A286Y9F3	otos	Otospiralin	Otospiralin OS=Danio rerio OX=7955 GN=otos PE=4 SV=1	0	11.354	14	1	1	90	10.6	4.98	25.61	7	0.719224	0.782014	0.807693	1.23587	1.17118	1.31653	0.769644	1.2412	1.61269	0.000682173	0.689469	3.16611	2	1.31653	otos	0.546301	0.593995	0.6135	0.938731	0.889596	1
Q24JV3	zgc:136896	Large ribosomal subunit protein eL31	Large ribosomal subunit protein eL31 OS=Danio rerio OX=7955 GN=zgc:136896 PE=1 SV=1	0	52.392	54	9	9	123	14.3	10.54	121.95	38	0.760746	0.799138	0.709424	1.26696	1.18366	1.2109	0.756436	1.22051	1.61349	0.000202781	0.690188	3.69297	2	1.26696	zgc:136896	0.60045	0.630752	0.559942	1	0.934251	0.955749
Q5VSI2	zgc:162401	28S ribosomal protein S11, mitochondrial	28S ribosomal protein S11, mitochondrial OS=Danio rerio OX=7955 GN=zgc:162401 PE=1 SV=1	0.002	4.77	7	1	1	199	21.7	9.88	3.4	1	0.537528	0.8452	0.758009	1.13329	1.24752	1.07421	0.713579	1.15168	1.61394	0.0138861	0.69059	1.85742	2	1.24752	zgc:162401	0.430875	0.677502	0.60761	0.908433	1	0.861075
A0A8M9PP65	lbr	Lamin-B receptor isoform X1	Lamin-B receptor isoform X1 OS=Danio rerio OX=7955 GN=lbr PE=1 SV=1	0	59.062	21	13	13	619	70.2	9.45	59.95	21	0.694741	0.818718	0.745983	1.3066	1.08278	1.25867	0.753147	1.21602	1.61458	0.00384846	0.691159	2.41471	2	1.3066	lbr	0.531717	0.626603	0.570935	1	0.828706	0.963315
A0A2R8Q9P1	LOC101885612	SLC35A4 upstream open reading frame protein-like	SLC35A4 upstream open reading frame protein-like OS=Danio rerio OX=7955 GN=LOC101885612 PE=4 SV=1	0.047	1.494	7	1	1	100	10.9	9.33	2.75	1	0.808625	0.843542	0.772683	1.29891	1.21575	1.4038	0.808283	1.30616	1.61596	0.00102013	0.692394	2.99134	2	1.4038	LOC101885612	0.576025	0.600897	0.550421	0.92528	0.866042	1
Q6IQG1	zgc:86776	guanylate kinase	guanylate kinase OS=Danio rerio OX=7955 GN=zgc:86776 PE=1 SV=1	0	9.135	13	3	3	199	22	7.42	9.94	3	0.745375	0.811885	0.784824	1.37603	1.25842	1.1533	0.780695	1.26258	1.61726	0.00199864	0.693549	2.69927	2	1.37603	zgc:86776	0.541685	0.590019	0.570353	1	0.914529	0.838133
O42364	apoeb	Apolipoprotein Eb	Apolipoprotein Eb OS=Danio rerio OX=7955 GN=apoeb PE=2 SV=1	0	138.447	62	17	17	281	31.7	4.97	218.6	63	0.756976	0.757852	0.734187	1.25613	1.23515	1.14993	0.749672	1.21374	1.61903	0.000155281	0.695126	3.80888	2	1.25613	apoeb	0.602623	0.603321	0.584481	1	0.983292	0.915455
Q7ZUD6	wu:fd60d11	Reticulon	Reticulon OS=Danio rerio OX=7955 GN=wu:fd60d11 PE=1 SV=1	0	45.736	33	8	1	221	24.5	8.97	119.43	36	0.635856	0.861357	0.879347	1.35911	1.11217	1.37854	0.792187	1.28327	1.61991	0.0133855	0.695916	1.87336	2	1.37854	wu:fd60d11	0.461251	0.624831	0.637881	0.985899	0.80677	1
A0A0R4ILA8	wu:fb39a02	26S protease regulatory subunit 6A isoform X1	26S protease regulatory subunit 6A isoform X1 OS=Danio rerio OX=7955 GN=wu:fb39a02 PE=1 SV=1	0	111.121	53	19	1	427	47.9	5.22	138.7	41	0.707748	0.754255	0.759527	1.21339	1.16987	1.21611	0.74051	1.19979	1.62022	3.25339e-05	0.696192	4.48766	2	1.21611	wu:fb39a02	0.581977	0.620219	0.624554	0.997762	0.96198	1
A0A8M6Z827	dync1i2a	Cytoplasmic dynein 1 intermediate chain 2 isoform X1	Cytoplasmic dynein 1 intermediate chain 2 isoform X1 OS=Danio rerio OX=7955 GN=dync1i2a PE=1 SV=1	0	32.231	13	5	5	626	70.1	5.12	22.35	5	0.694779	0.780782	0.728294	1.27333	1.02955	1.26928	0.734619	1.19072	1.62087	0.00567492	0.696766	2.24604	2	1.27333	dync1i2a	0.545638	0.61318	0.571959	1	0.808544	0.996815
Q6PBI0	wu:fb18c11	Succinate--CoA ligase [ADP-forming] subunit beta, mitochondrial	Succinate--CoA ligase [ADP-forming] subunit beta, mitochondrial OS=Danio rerio OX=7955 GN=wu:fb18c11 PE=1 SV=1	0	100.576	44	15	15	466	50	6.92	121.57	31	0.693299	0.802164	0.782462	1.27092	1.19461	1.23167	0.759308	1.2324	1.62306	0.000295087	0.698715	3.53005	2	1.27092	wu:fb18c11	0.545508	0.631167	0.615664	1	0.939953	0.969118
A8WG99	si:dkey-183c16.7	Acyl-CoA thioesterase 18	Acyl-CoA thioesterase 18 OS=Danio rerio OX=7955 GN=si:dkey-183c16.7 PE=2 SV=1	0.004	4.324	2	1	1	438	48.8	6.84	3.16	1	0.646849	0.850716	0.755346	1.29038	1.01003	1.3624	0.750971	1.22094	1.62582	0.0185452	0.701163	1.73177	2	1.3624	si:dkey-183c16.7	0.474785	0.624423	0.554421	0.947136	0.741359	1
Q0P463	wu:fk42e01	dolichyl-phosphate beta-glucosyltransferase	dolichyl-phosphate beta-glucosyltransferase OS=Danio rerio OX=7955 GN=wu:fk42e01 PE=1 SV=1	0	8.168	7	2	2	323	37	6.7	7.77	2	0.702878	0.783967	0.829603	1.31347	1.18174	1.27714	0.772149	1.25745	1.62851	0.000848571	0.703553	3.07131	2	1.31347	wu:fk42e01	0.535129	0.596865	0.63161	1	0.899709	0.972338
Q7ZUP4	zgc:77429	Eukaryotic translation initiation factor 5A	Eukaryotic translation initiation factor 5A OS=Danio rerio OX=7955 GN=zgc:77429 PE=1 SV=1	0	55.002	56	9	6	155	16.8	5.38	109.99	41	0.695941	0.832411	0.765404	1.29435	1.27533	1.17009	0.764585	1.24659	1.63041	0.000946629	0.705238	3.02382	2	1.29435	zgc:77429	0.537678	0.643113	0.591344	1	0.985311	0.904002
A0A2R8PYX8	LOC100334800	Microfibril-associated glycoprotein 4-like	Microfibril-associated glycoprotein 4-like OS=Danio rerio OX=7955 GN=LOC100334800 PE=1 SV=1	0.018	2.217	4	1	1	246	28.7	7.77	2.27	1	0.829855	0.75894	0.719746	1.40236	1.13875	1.2236	0.769514	1.2549	1.63077	0.00447572	0.705555	2.34914	2	1.40236	LOC100334800	0.591756	0.541188	0.513239	1	0.812022	0.872528
Q4VBI6	tubb2a	Tubulin beta chain	Tubulin beta chain OS=Danio rerio OX=7955 GN=tubb2a PE=1 SV=1	0	236.147	53	23	3	449	50.5	4.87	616.88	206	0.699588	0.757809	0.759576	1.17649	1.15022	1.29043	0.738991	1.20571	1.63157	0.0005933	0.70626	3.22673	2	1.29043	tubb2a	0.542135	0.587252	0.588621	0.9117	0.891347	1
F1QY25	im:7160392	Uncharacterized protein LOC553299	Uncharacterized protein LOC553299 OS=Danio rerio OX=7955 GN=im:7160392 PE=1 SV=1	0	6.565	4	3	3	692	78.4	6.05	2.67	3	0.798775	0.785277	0.75809	1.21	1.46952	1.14839	0.780714	1.27597	1.63436	0.00750929	0.708728	2.1244	2	1.46952	im:7160392	0.543561	0.534375	0.515875	0.823393	1	0.781472
A0A8M1PS86	fmodb	Fibromodulin	Fibromodulin OS=Danio rerio OX=7955 GN=fmodb PE=1 SV=1	0	8.917	8	3	3	362	41	8.73	7.67	3	0.745037	0.675231	0.753605	1.21364	1.02777	1.31282	0.724624	1.18475	1.63498	0.00617301	0.709273	2.2095	2	1.31282	fmodb	0.567507	0.514335	0.574034	0.924453	0.78287	1
Q6DGJ1	grifin	Grifin	Grifin OS=Danio rerio OX=7955 GN=grifin PE=1 SV=1	0.013	2.671	6	1	1	139	16.3	5.8	3.26	1	0.677227	0.762749	0.818419	1.24273	1.13606	1.31509	0.752798	1.2313	1.63563	0.00194957	0.709843	2.71006	2	1.31509	grifin	0.514965	0.579996	0.622327	0.944977	0.863864	1
Q7ZUN6	wu:fa28a05	Multifunctional protein ADE2	Multifunctional protein ADE2 OS=Danio rerio OX=7955 GN=wu:fa28a05 PE=1 SV=1	0	134.747	55	21	21	425	47	7.3	198.34	61	0.732827	0.781528	0.743883	1.31882	1.21076	1.17248	0.752746	1.23402	1.63936	0.000480864	0.713128	3.31798	2	1.31882	wu:fa28a05	0.555669	0.592597	0.564053	1	0.91806	0.889037
A0A8M9PNN2	LOC103910580	Prosaposin-like	Prosaposin-like OS=Danio rerio OX=7955 GN=LOC103910580 PE=4 SV=1	0.013	2.716	8	1	1	196	21.7	7.2	2.58	2	0.699519	0.760865	0.792943	1.2438	1.1857	1.26974	0.751109	1.23308	1.64168	0.000200263	0.715176	3.6984	2	1.26974	LOC103910580	0.550915	0.599229	0.624493	0.979574	0.933817	1
Q6DRP3	fb37b08	SNW domain-containing protein 1	SNW domain-containing protein 1 OS=Danio rerio OX=7955 GN=fb37b08 PE=1 SV=1	0	11.406	4	2	2	536	61.2	9.36	15.75	4	0.645233	0.795032	0.790992	1.28358	1.21787	1.1703	0.743752	1.22392	1.6456	0.00125748	0.718613	2.9005	2	1.28358	fb37b08	0.502683	0.619387	0.616239	1	0.94881	0.911748
Q58ER0	rnpc2l	RNA binding motif protein 39b isoform X1	RNA binding motif protein 39b isoform X1 OS=Danio rerio OX=7955 GN=rnpc2l PE=1 SV=1	0	24.038	15	6	3	539	59.7	10.33	27.06	7	0.672997	0.789468	0.760251	1.27139	1.18281	1.20563	0.740905	1.21994	1.64656	0.000401271	0.719451	3.39656	2	1.27139	rnpc2l	0.52934	0.62095	0.597969	1	0.930326	0.94828
F1R0A4	si:ch211-287b5.1	Syndetin isoform X3	Syndetin isoform X3 OS=Danio rerio OX=7955 GN=si:ch211-287b5.1 PE=1 SV=1	0	10.972	3	3	3	965	111.4	5.49	9.95	3	0.672097	0.779035	0.779029	1.30669	1.16333	1.21046	0.743387	1.22682	1.65032	0.000938805	0.722743	3.02742	2	1.30669	si:ch211-287b5.1	0.514352	0.596191	0.596186	1	0.890287	0.926358
Q7ZVV5	mthfd1	C-1-tetrahydrofolate synthase, cytoplasmic	C-1-tetrahydrofolate synthase, cytoplasmic OS=Danio rerio OX=7955 GN=mthfd1 PE=1 SV=1	0	98.262	25	20	19	934	100.4	7.39	109.96	31	0.730074	0.737937	0.76474	1.29606	1.12836	1.26484	0.74425	1.22975	1.65234	0.000763039	0.72451	3.11745	2	1.29606	mthfd1	0.563302	0.569369	0.590049	1	0.870604	0.975913
Q5PR60	ube2k	E2 ubiquitin-conjugating enzyme	E2 ubiquitin-conjugating enzyme OS=Danio rerio OX=7955 GN=ube2k PE=1 SV=1	0	15.087	22	4	1	200	22.4	5.69	14.39	5	0.667703	0.733555	0.734638	1.15901	1.22694	1.14673	0.711966	1.17756	1.65395	0.000152635	0.725918	3.81634	2	1.22694	ube2k	0.544204	0.597875	0.598758	0.944638	1	0.934625
Q7ZWC5	zgc:56548	Rod outer segment membrane protein 1	Rod outer segment membrane protein 1 OS=Danio rerio OX=7955 GN=zgc:56548 PE=1 SV=1	0	8.834	9	2	2	352	40	6.86	7.69	2	0.601673	0.685436	0.816365	1.22755	0.930507	1.32814	0.701158	1.16207	1.65735	0.0267533	0.72888	1.57262	2	1.32814	zgc:56548	0.453019	0.516087	0.614668	0.924261	0.700609	1
Q4V8Z9	zgc:114070	Geranylgeranyl transferase type-1 subunit beta	Geranylgeranyl transferase type-1 subunit beta OS=Danio rerio OX=7955 GN=zgc:114070 PE=1 SV=1	0.013	2.77	4	2	2	355	39.9	7.18	4.8	2	0.727891	0.747865	0.77773	1.29142	1.21623	1.22737	0.751162	1.24501	1.65744	5.68754e-05	0.728959	4.24508	2	1.29142	zgc:114070	0.563634	0.579101	0.602227	1	0.941774	0.950403
F1R676	fut12	GDP-fucose protein O-fucosyltransferase 1	GDP-fucose protein O-fucosyltransferase 1 OS=Danio rerio OX=7955 GN=fut12 PE=1 SV=1	0	12.221	15	3	3	395	45.1	8.28	9.58	3	0.720295	0.793678	0.799992	1.37508	1.30731	1.15351	0.771322	1.27863	1.65771	0.00196197	0.729195	2.70731	2	1.37508	fut12	0.523821	0.577188	0.58178	1	0.950715	0.838868
Q5XTN0	zgc:109980	Crygmx protein	Crygmx protein OS=Danio rerio OX=7955 GN=zgc:109980 PE=1 SV=1	0	84.182	70	10	10	175	20.6	7.06	127	37	0.629665	0.784107	0.824473	1.17796	1.15859	1.37616	0.746082	1.23757	1.65876	0.00578293	0.730106	2.23785	2	1.37616	zgc:109980	0.457551	0.569778	0.599109	0.855975	0.841897	1
A0A0R4IK67	phf14	PHD finger protein 14	PHD finger protein 14 OS=Danio rerio OX=7955 GN=phf14 PE=1 SV=1	0.018	2.228	1	1	1	853	95.3	4.94	2.61	1	0.692149	0.719442	0.703058	1.25379	1.06615	1.19043	0.704883	1.17012	1.66003	0.00112143	0.731205	2.95023	2	1.25379	phf14	0.552047	0.573816	0.560748	1	0.850346	0.949471
Q5U3W7	nansb	Uncharacterized protein LOC492779	Uncharacterized protein LOC492779 OS=Danio rerio OX=7955 GN=nansb PE=2 SV=1	0	8.487	8	3	1	352	39.1	7.37	14.82	5	0.668369	0.717581	0.744974	1.22885	1.1501	1.16742	0.710308	1.18213	1.66424	0.000135049	0.734867	3.86951	2	1.22885	nansb	0.543897	0.583944	0.606236	1	0.935918	0.950009
Q7ZVI6	fa93f03	Tubulin alpha chain	Tubulin alpha chain OS=Danio rerio OX=7955 GN=fa93f03 PE=1 SV=1	0	312.487	58	22	4	450	50	5.1	826.67	213	0.68298	0.804583	0.757617	1.29268	1.19385	1.25649	0.748393	1.24768	1.66714	0.000398037	0.737374	3.40008	2	1.29268	fa93f03	0.528343	0.622414	0.586081	1	0.923547	0.972004
Q7SXI9	rpl28l	Large ribosomal subunit protein eL28	Large ribosomal subunit protein eL28 OS=Danio rerio OX=7955 GN=rpl28l PE=1 SV=1	0	47.235	59	10	10	138	15.6	12.12	126.39	43	0.646854	0.78027	0.728053	1.23669	1.12703	1.22928	0.718392	1.19766	1.66715	0.000800279	0.73738	3.09676	2	1.23669	rpl28l	0.523053	0.630935	0.588712	1	0.911325	0.994011
Q802U8	h1fx	H1 histone family, member X	H1 histone family, member X OS=Danio rerio OX=7955 GN=h1fx PE=1 SV=1	0	30.924	29	6	6	192	20.7	10.68	59.47	17	0.640401	0.770607	0.790192	1.26413	1.10991	1.29795	0.733734	1.22399	1.66817	0.00276877	0.738269	2.55771	2	1.29795	h1fx	0.493395	0.593711	0.608801	0.973944	0.855122	1
A0A0R4IVY2	si:dkey-24b15.4	Insulin-like growth factor 2 mRNA-binding protein 2b	Insulin-like growth factor 2 mRNA-binding protein 2b OS=Danio rerio OX=7955 GN=si:dkey-24b15.4 PE=1 SV=1	0	31.22	25	9	6	436	47.2	8.34	34.47	10	0.710845	0.785584	0.711685	0.928836	1.40959	1.34559	0.736038	1.22801	1.6684	0.0322543	0.738467	1.49141	2	1.40959	si:dkey-24b15.4	0.504291	0.557312	0.504886	0.658938	1	0.954595
Q6PHG2	hpx	Hemopexin	Hemopexin OS=Danio rerio OX=7955 GN=hpx PE=2 SV=2	0	19.667	13	6	6	447	51	6.64	22.66	6	0.804714	0.725538	0.751585	1.20335	1.50676	1.0998	0.760612	1.26997	1.66967	0.0148848	0.739564	1.82726	2	1.50676	hpx	0.534067	0.48152	0.498807	0.798631	1	0.729911
Q6PBX2	sara2	GTP-binding protein SAR1b	GTP-binding protein SAR1b OS=Danio rerio OX=7955 GN=sara2 PE=1 SV=1	0	59.665	44	7	5	198	22.2	6.68	66.31	14	0.671868	0.809367	0.78037	1.27843	1.2678	1.23337	0.753868	1.25986	1.6712	0.000326434	0.740883	3.4862	2	1.27843	sara2	0.525544	0.633097	0.610415	1	0.991687	0.964755
Q802D5	pfn2	Profilin	Profilin OS=Danio rerio OX=7955 GN=pfn2 PE=1 SV=1	0	73.183	62	7	2	140	15.2	7.83	123.18	32	0.713777	0.773308	0.71784	1.34038	1.1444	1.20237	0.734975	1.22905	1.67224	0.00128009	0.741778	2.89276	2	1.34038	pfn2	0.532518	0.576931	0.535549	1	0.853787	0.897037
A0A0R4IMM3	cb318	Trafficking protein particle complex subunit 13	Trafficking protein particle complex subunit 13 OS=Danio rerio OX=7955 GN=cb318 PE=1 SV=1	0.044	1.523	2	1	1	418	46.8	5.35	2.26	1	0.659803	0.715952	0.802112	1.15428	1.11395	1.37902	0.725956	1.21575	1.67468	0.00605188	0.74389	2.21811	2	1.37902	cb318	0.478459	0.519175	0.581655	0.837029	0.807782	1
Q9IAD3	nme2b1	Nucleoside diphosphate kinase	Nucleoside diphosphate kinase OS=Danio rerio OX=7955 GN=nme2b1 PE=1 SV=1	0	88.636	77	11	8	153	17.2	7.96	210.87	69	0.68394	0.777678	0.747892	1.26334	1.29074	1.14784	0.736503	1.23397	1.67545	0.000656438	0.744549	3.18281	2	1.29074	nme2b1	0.529882	0.602506	0.579429	0.978771	1	0.889292
Q1LXE1	crtl1	Hyaluronan and proteoglycan link protein 1 isoform 1 precursor	Hyaluronan and proteoglycan link protein 1 isoform 1 precursor OS=Danio rerio OX=7955 GN=crtl1 PE=1 SV=1	0	54.71	37	11	9	336	37.7	5.64	73.29	24	0.666902	0.760315	0.701974	1.2364	0.95873	1.373	0.70973	1.18938	1.67581	0.0184492	0.744861	1.73402	2	1.373	crtl1	0.485726	0.553762	0.511271	0.900508	0.698274	1
A8WG05	bactin2	Bactin2 protein	Bactin2 protein OS=Danio rerio OX=7955 GN=bactin2 PE=2 SV=1	0	509.09	74	28	11	375	41.7	5.48	3481.18	972	0.685642	0.760968	0.754203	1.24109	1.18602	1.26223	0.733604	1.22978	1.67635	0.000115239	0.745325	3.9384	2	1.26223	bactin2	0.5432	0.602877	0.597517	0.983255	0.939623	1
A7E2I9	aspg	asparaginase	asparaginase OS=Danio rerio OX=7955 GN=aspg PE=1 SV=1	0	7.442	4	3	3	626	68.8	6.67	4.75	3	0.692037	0.70585	0.767789	1.23556	1.21113	1.18699	0.721892	1.21123	1.67785	5.60115e-05	0.746617	4.25172	2	1.23556	aspg	0.560098	0.571278	0.621408	1	0.980227	0.960689
F1R3G8	fa18b03	Spermidine synthase	Spermidine synthase OS=Danio rerio OX=7955 GN=fa18b03 PE=1 SV=1	0	44.253	47	10	10	289	32.8	5.54	47.11	12	0.690313	0.761129	0.728059	1.23754	1.27784	1.1427	0.7265	1.21936	1.6784	0.000394095	0.747088	3.4044	2	1.27784	fa18b03	0.540217	0.595636	0.569756	0.968458	1	0.894238
Q5RI43	kera	Keratocan	Keratocan OS=Danio rerio OX=7955 GN=kera PE=1 SV=1	0	10.403	10	3	3	348	38.9	7.77	9.72	3	0.744492	0.752448	0.700043	1.27837	1.05773	1.35669	0.732327	1.23093	1.68085	0.00539601	0.74919	2.26793	2	1.35669	kera	0.548757	0.554622	0.515994	0.942277	0.779645	1
Q7T2V4	fak1b	non-specific protein-tyrosine kinase	non-specific protein-tyrosine kinase OS=Danio rerio OX=7955 GN=fak1b PE=1 SV=1	0.002	5.131	3	3	1	1045	118.7	6.81	4.96	4	0.65316	0.777221	0.812212	1.17549	1.22661	1.36944	0.747531	1.25718	1.68178	0.00250817	0.749989	2.60064	2	1.36944	fak1b	0.476953	0.567545	0.593096	0.858373	0.895699	1
Q803Q1	gyg1	Glycogenin 1	Glycogenin 1 OS=Danio rerio OX=7955 GN=gyg1 PE=1 SV=1	0	58.137	44	13	13	329	37	5.74	81.98	24	0.636657	0.800956	0.769638	1.34663	1.17976	1.1865	0.73575	1.23763	1.68213	0.00249657	0.750292	2.60266	2	1.34663	gyg1	0.472777	0.594785	0.571528	1	0.876084	0.881084
R4GDR2	im:7148817	Small nuclear ribonucleoprotein polypeptide B2	Small nuclear ribonucleoprotein polypeptide B2 OS=Danio rerio OX=7955 GN=im:7148817 PE=1 SV=1	0	18.865	16	4	3	220	24.9	9.66	28.29	9	0.646054	0.790845	0.752149	1.2868	1.19025	1.20558	0.729683	1.22754	1.6823	0.000696895	0.750434	3.15683	2	1.2868	im:7148817	0.502063	0.614583	0.584512	1	0.924973	0.936883
A0A0R4IKE0	bZ1G18.2	Calsequestrin	Calsequestrin OS=Danio rerio OX=7955 GN=bZ1G18.2 PE=1 SV=2	0	75.028	19	9	9	553	63.8	3.69	121.52	38	0.68893	0.764108	0.766735	1.21747	1.13086	1.38927	0.739924	1.24587	1.68378	0.00321421	0.751702	2.49293	2	1.38927	bZ1G18.2	0.495894	0.550007	0.551897	0.876339	0.813998	1
Q7ZUZ6	zgc:56310	Replication protein A 14 kDa subunit	Replication protein A 14 kDa subunit OS=Danio rerio OX=7955 GN=zgc:56310 PE=1 SV=1	0.011	3.002	8	1	1	121	13.4	5.06	3.5	1	0.712985	0.763963	0.683244	1.30248	1.18091	1.15495	0.720064	1.21278	1.68427	0.000652819	0.752123	3.18521	2	1.30248	zgc:56310	0.547404	0.586543	0.52457	1	0.906658	0.88673
Q7ZVM6	TIA1	Cytotoxic granule-associated RNA-binding protein 1,-like	Cytotoxic granule-associated RNA-binding protein 1,-like OS=Danio rerio OX=7955 GN=TIA1 PE=1 SV=1	0	50.512	32	9	6	342	38	8.13	46.42	14	0.665402	0.791449	0.74189	1.27311	1.27977	1.15748	0.732914	1.23678	1.68749	0.000736459	0.754878	3.13285	2	1.27977	TIA1	0.519938	0.618431	0.579706	0.994793	1	0.904439
A0A8M9QE74	serpina7	Serpin peptidase inhibitor, clade A (Alpha-1 antiproteinase, antitrypsin), member 7 isoform X1	Serpin peptidase inhibitor, clade A (Alpha-1 antiproteinase, antitrypsin), member 7 isoform X1 OS=Danio rerio OX=7955 GN=serpina7 PE=1 SV=1	0	17.141	12	5	2	425	48.8	5.38	25.26	7	0.730986	0.711035	0.739336	1.13347	1.46908	1.07994	0.727119	1.2275	1.68816	0.0148628	0.755455	1.8279	2	1.46908	serpina7	0.49758	0.484	0.503264	0.771549	1	0.735109
A0A8M2BKD5	g3bp1	Ras GTPase-activating protein-binding protein 1 isoform X1	Ras GTPase-activating protein-binding protein 1 isoform X1 OS=Danio rerio OX=7955 GN=g3bp1 PE=1 SV=1	0	57.267	24	10	9	485	54	5.77	65.03	14	0.678086	0.783399	0.743122	1.33507	1.18562	1.20243	0.734869	1.24104	1.68879	0.000850151	0.75599	3.0705	2	1.33507	g3bp1	0.507902	0.586784	0.556616	1	0.888055	0.900646
B3DIS0	naa30	N-acetyltransferase domain-containing protein	N-acetyltransferase domain-containing protein OS=Danio rerio OX=7955 GN=naa30 PE=2 SV=1	0	6.366	13	3	3	219	24.6	6.37	7.48	3	0.669361	0.75571	0.754086	1.27132	1.14649	1.26244	0.726386	1.22675	1.68884	0.000530426	0.756034	3.27538	2	1.27132	naa30	0.52651	0.594431	0.593154	1	0.901817	0.993018
Q6PCS6	mtfp1	Mitochondrial fission process protein 1	Mitochondrial fission process protein 1 OS=Danio rerio OX=7955 GN=mtfp1 PE=2 SV=1	0	9.504	15	2	2	165	18	7.88	4.49	2	0.635821	0.730617	0.726736	1.16118	1.18852	1.18923	0.697725	1.17964	1.6907	0.000117822	0.757622	3.92878	2	1.18923	mtfp1	0.534647	0.614359	0.611096	0.976406	0.9994	1
A0A8M2BFR0	sh3gl1a	SH3-domain GRB2-like 1a isoform X1	SH3-domain GRB2-like 1a isoform X1 OS=Danio rerio OX=7955 GN=sh3gl1a PE=1 SV=1	0.009	3.256	4	1	1	366	41.2	5.33	2.02	1	0.674926	0.778749	0.767481	1.26224	1.25339	1.24011	0.740385	1.25191	1.69089	0.000107458	0.757787	3.96876	2	1.26224	sh3gl1a	0.534704	0.616957	0.608031	1	0.992988	0.982467
Q6NWI0	tuba8l	Tubulin alpha chain	Tubulin alpha chain OS=Danio rerio OX=7955 GN=tuba8l PE=1 SV=1	0	179.632	54	21	5	449	50	5.15	448.82	127	0.667056	0.760411	0.746087	1.2515	1.19078	1.23306	0.724518	1.22511	1.69094	0.000125886	0.757822	3.90002	2	1.2515	tuba8l	0.533004	0.607598	0.596153	1	0.95148	0.985263
Q566S7	wu:fj45h02	Small ribosomal subunit protein mS40	Small ribosomal subunit protein mS40 OS=Danio rerio OX=7955 GN=wu:fj45h02 PE=1 SV=1	0.004	4.253	4	1	1	242	27.6	9.23	2.7	1	0.699527	0.740731	0.747625	1.23939	1.33081	1.13038	0.729294	1.23352	1.69139	0.00108678	0.758213	2.96386	2	1.33081	wu:fj45h02	0.52564	0.556601	0.561782	0.931302	1	0.849389
Q5M9N3	sfrs6b	Serine and arginine rich splicing factor 6b	Serine and arginine rich splicing factor 6b OS=Danio rerio OX=7955 GN=sfrs6b PE=1 SV=1	0	39.251	24	9	3	355	41.2	11.53	64.16	23	0.66001	0.76916	0.770147	1.33046	1.17687	1.21574	0.733105	1.24103	1.69283	0.000989875	0.759441	3.00442	2	1.33046	sfrs6b	0.496076	0.578115	0.578857	1	0.884561	0.913776
Q6PBW8	zgc:73210	palmitoyl-protein hydrolase	palmitoyl-protein hydrolase OS=Danio rerio OX=7955 GN=zgc:73210 PE=1 SV=1	0	22.291	34	7	7	232	25.1	6.62	31.97	10	0.689704	0.767246	0.736024	1.31965	1.2014	1.19285	0.730991	1.23797	1.69355	0.000408792	0.760049	3.3885	2	1.31965	zgc:73210	0.522642	0.581401	0.557742	1	0.910397	0.903916
Q7ZVG1	zgc:56036	3-ketoacyl-CoA thiolase, mitochondrial	3-ketoacyl-CoA thiolase, mitochondrial OS=Danio rerio OX=7955 GN=zgc:56036 PE=1 SV=1	0	96.43	51	13	13	397	41.8	7.75	129.59	27	0.686613	0.73401	0.802623	1.30842	1.20906	1.24901	0.741082	1.2555	1.69414	0.000315761	0.760555	3.50064	2	1.30842	zgc:56036	0.524765	0.56099	0.613429	1	0.924065	0.954595
E7FEZ7	fc04h03	Ndrg family member 3a	Ndrg family member 3a OS=Danio rerio OX=7955 GN=fc04h03 PE=1 SV=2	0	18.583	16	3	2	362	39.1	5.25	13.6	3	0.646407	0.76832	0.714069	1.14794	1.24999	1.20859	0.709599	1.20217	1.69416	0.000433268	0.760569	3.36324	2	1.24999	fc04h03	0.51713	0.614662	0.571261	0.918357	1	0.966883
Q6PBK9	zgc:73360	Peroxiredoxin-6	Peroxiredoxin-6 OS=Danio rerio OX=7955 GN=zgc:73360 PE=1 SV=1	0	71.852	63	13	13	222	25	6.57	83.66	24	0.688174	0.776273	0.737617	1.29242	1.28478	1.1557	0.734021	1.2443	1.69518	0.000567728	0.761441	3.24586	2	1.29242	zgc:73360	0.532469	0.600634	0.570724	1	0.994088	0.89421
B8JKQ1	fe06g12	ESF1 homolog	ESF1 homolog OS=Danio rerio OX=7955 GN=fe06g12 PE=1 SV=1	0.022	1.869	1	1	1	757	88.7	4.86	2.18	1	0.670544	0.776395	0.722055	1.22842	1.09565	1.35591	0.722998	1.22666	1.69663	0.00342253	0.762669	2.46565	2	1.35591	fe06g12	0.494536	0.572602	0.532526	0.905974	0.808057	1
A1A5Z3	tsfm	Elongation factor Ts, mitochondrial	Elongation factor Ts, mitochondrial OS=Danio rerio OX=7955 GN=tsfm PE=2 SV=1	0	17.418	18	4	4	305	33.5	7.42	17.82	5	0.608723	0.782124	0.746738	1.21986	1.17665	1.231	0.712528	1.20917	1.69702	0.0008587	0.763002	3.06616	2	1.231	tsfm	0.494494	0.635356	0.60661	0.990951	0.955851	1
Q499B2	fa97f07	Signal peptidase complex subunit 1	Signal peptidase complex subunit 1 OS=Danio rerio OX=7955 GN=fa97f07 PE=1 SV=1	0	8.106	33	3	3	102	11.7	9.61	10.47	3	0.66279	0.726328	0.727945	1.2086	1.19683	1.18877	0.705688	1.19807	1.69773	2.45223e-05	0.763605	4.61044	2	1.2086	fa97f07	0.548394	0.600966	0.602304	1	0.99026	0.983588
Q7SXW4	emc3	ER membrane protein complex subunit 3	ER membrane protein complex subunit 3 OS=Danio rerio OX=7955 GN=emc3 PE=2 SV=1	0	16.137	10	3	3	261	29.8	6.09	18.84	5	0.631679	0.763582	0.807021	1.19744	1.34274	1.20082	0.734094	1.247	1.69869	0.00197006	0.764424	2.70552	2	1.34274	emc3	0.470441	0.568676	0.601027	0.891788	1	0.894309
Q6DC81	nutf2	Nuclear transport factor 2	Nuclear transport factor 2 OS=Danio rerio OX=7955 GN=nutf2 PE=1 SV=1	0	39.49	36	3	3	128	14.7	5.96	28.96	6	0.604682	0.800865	0.747671	1.23338	1.22202	1.20329	0.717739	1.21956	1.69917	0.00106373	0.764833	2.97317	2	1.23338	nutf2	0.490265	0.649326	0.606197	1	0.990794	0.975601
A0A8M2B2N5	rbms1a	RNA-binding motif, single-stranded-interacting protein 1 isoform X2	RNA-binding motif, single-stranded-interacting protein 1 isoform X2 OS=Danio rerio OX=7955 GN=rbms1a PE=1 SV=1	0.002	5.379	7	3	1	397	43	8.85	6.92	3	0.613501	0.766055	0.737045	1.15386	1.26484	1.17927	0.705534	1.19933	1.69988	0.00101498	0.765436	2.99354	2	1.26484	rbms1a	0.485042	0.605653	0.582717	0.912259	1	0.932345
Q7SYK9	amy2al1	Alpha-amylase	Alpha-amylase OS=Danio rerio OX=7955 GN=amy2al1 PE=1 SV=1	0	35.689	14	6	2	512	57.7	6.74	40.8	11	0.737094	0.728953	0.695664	1.44202	1.04392	1.19207	0.72057	1.226	1.70143	0.0123953	0.76675	1.90674	2	1.44202	amy2al1	0.511156	0.50551	0.482425	1	0.723934	0.826668
Q5RHM7	man1a1	alpha-1,2-Mannosidase	alpha-1,2-Mannosidase OS=Danio rerio OX=7955 GN=man1a1 PE=1 SV=3	0.004	4.442	4	2	2	618	69.8	6.84	6.53	2	0.60833	0.705991	0.771029	1.22617	0.992195	1.34446	0.695117	1.18761	1.7085	0.0123682	0.772732	1.90769	2	1.34446	man1a1	0.452472	0.525112	0.573487	0.91202	0.737989	1
P61485	rpl36a	Large ribosomal subunit protein eL42	Large ribosomal subunit protein eL42 OS=Danio rerio OX=7955 GN=rpl36a PE=1 SV=2	0	16.227	25	4	4	106	12.5	10.54	30.69	12	0.670411	0.776179	0.723386	1.23568	1.20701	1.26576	0.723325	1.23615	1.70898	0.000125197	0.773135	3.90241	2	1.26576	rpl36a	0.529653	0.613214	0.571505	0.976239	0.95359	1
Q7ZUH8	zgc:56518	Microsomal glutathione S-transferase 3	Microsomal glutathione S-transferase 3 OS=Danio rerio OX=7955 GN=zgc:56518 PE=1 SV=1	0	7.009	12	2	2	150	16.8	9.95	5.32	2	0.625759	0.79873	0.77988	1.21272	1.19128	1.36715	0.73479	1.25705	1.71076	0.00257741	0.77464	2.58882	2	1.36715	zgc:56518	0.45771	0.58423	0.570442	0.887045	0.87136	1
Q6P0S2	wu:fb01e12	Voltage-dependent anion channel 3	Voltage-dependent anion channel 3 OS=Danio rerio OX=7955 GN=wu:fb01e12 PE=1 SV=1	0	187.88	70	16	2	283	30.1	8.82	354.99	88	0.714706	0.725991	0.783576	1.22931	1.19097	1.38727	0.741424	1.26918	1.71182	0.00116172	0.77553	2.9349	2	1.38727	wu:fb01e12	0.515188	0.523323	0.564833	0.886136	0.858498	1
A7YT77	si:ch211-89f22.2	Qdpra protein	Qdpra protein OS=Danio rerio OX=7955 GN=si:ch211-89f22.2 PE=1 SV=1	0	47.528	43	7	6	237	24.6	7.08	61.66	17	0.6965	0.731262	0.767151	1.31117	1.22204	1.22677	0.731638	1.25333	1.71305	0.000123635	0.776563	3.90786	2	1.31117	si:ch211-89f22.2	0.531203	0.557716	0.585087	1	0.932017	0.935631
Q7ZWJ4	rpl18a	Large ribosomal subunit protein eL20	Large ribosomal subunit protein eL20 OS=Danio rerio OX=7955 GN=rpl18a PE=1 SV=1	0	50.198	39	7	7	176	20.7	11.15	106.8	31	0.689764	0.738723	0.739111	1.25839	1.12994	1.32737	0.722533	1.23857	1.7142	0.00101222	0.777536	2.99472	2	1.32737	rpl18a	0.519648	0.556532	0.556824	0.948031	0.851266	1
Q9PTP1	pcna	Proliferating cell nuclear antigen	Proliferating cell nuclear antigen OS=Danio rerio OX=7955 GN=pcna PE=1 SV=2	0	64.6	42	10	10	260	28.6	4.67	79.01	20	0.683038	0.806442	0.718414	1.33841	1.20477	1.24428	0.735965	1.26249	1.71542	0.000620224	0.778562	3.20745	2	1.33841	pcna	0.510334	0.602536	0.536766	1	0.90015	0.929671
Q7ZVD4	zgc:56097	Sf3a2 protein	Sf3a2 protein OS=Danio rerio OX=7955 GN=zgc:56097 PE=1 SV=1	0	15.239	13	3	3	278	31.3	9.58	11.63	3	0.678095	0.755818	0.749346	1.44233	0.954478	1.35525	0.727753	1.25069	1.71856	0.0264334	0.781199	1.57785	2	1.44233	zgc:56097	0.470139	0.524026	0.519539	1	0.661761	0.939626
A0A8M9PLJ0	LOC110438047	Uncharacterized protein LOC110438047	Uncharacterized protein LOC110438047 OS=Danio rerio OX=7955 GN=LOC110438047 PE=4 SV=1	0.033	1.591	1	1	1	742	84.2	6.71	3.01	1	0.876069	0.732494	0.673887	1.37145	1.24291	1.3103	0.760817	1.30822	1.71949	0.00149122	0.781982	2.82646	2	1.37145	LOC110438047	0.638792	0.534104	0.49137	1	0.906277	0.955415
A0A8M2B3C3	pdlim3b	PDZ and LIM domain protein 3 isoform X2	PDZ and LIM domain protein 3 isoform X2 OS=Danio rerio OX=7955 GN=pdlim3b PE=4 SV=1	0.013	2.793	4	1	1	202	22.1	8.15	2.09	1	0.592604	0.827242	0.745539	1.31998	1.21182	1.19288	0.721795	1.24156	1.7201	0.00280833	0.782493	2.55155	2	1.31998	pdlim3b	0.448949	0.626707	0.564811	1	0.91806	0.903707
Q7ZUC7	ptges2	Prostaglandin E synthase 2	Prostaglandin E synthase 2 OS=Danio rerio OX=7955 GN=ptges2 PE=2 SV=1	0	32.862	24	7	5	377	42.8	9.23	28.88	9	0.698428	0.745426	0.745529	1.35425	1.11586	1.29932	0.729794	1.25648	1.72169	0.00203481	0.783824	2.69148	2	1.35425	ptges2	0.51573	0.550434	0.55051	1	0.823968	0.959442
A0A8M6Z9U1	tmx2a	Thioredoxin-related transmembrane protein 2-A isoform X1	Thioredoxin-related transmembrane protein 2-A isoform X1 OS=Danio rerio OX=7955 GN=tmx2a PE=4 SV=1	0.019	2.015	8	1	1	169	19.7	5.03	2.52	1	0.612731	0.712382	0.804757	1.14889	1.27036	1.25092	0.709957	1.22339	1.72319	0.00156142	0.785081	2.80648	2	1.27036	tmx2a	0.48233	0.560773	0.633489	0.904387	1	0.984698
A0A8M2BJU8	rph3aa	Rabphilin-3A isoform X2	Rabphilin-3A isoform X2 OS=Danio rerio OX=7955 GN=rph3aa PE=4 SV=1	0	9.533	6	3	1	597	66.6	8.07	8.29	3	0.662183	0.652875	0.670103	1.11194	1.10824	1.20177	0.66172	1.14065	1.72376	0.000102181	0.785563	3.99063	2	1.20177	rph3aa	0.551007	0.543262	0.557598	0.925256	0.922175	1
Q7ZW95	fa97a02	60S ribosomal protein L4	60S ribosomal protein L4 OS=Danio rerio OX=7955 GN=fa97a02 PE=1 SV=1	0	126.284	48	21	21	375	42.5	11.12	193.76	63	0.683129	0.764256	0.724784	1.29375	1.1651	1.28552	0.724057	1.24812	1.72379	0.000390766	0.785585	3.40808	2	1.29375	fa97a02	0.528023	0.59073	0.56022	1	0.900558	0.993641
A0A8M9PY79	rbfox1	RNA binding protein fox-1 homolog	RNA binding protein fox-1 homolog OS=Danio rerio OX=7955 GN=rbfox1 PE=4 SV=1	0	16.45	11	4	1	368	39.9	6.32	15.12	5	0.572438	0.832343	0.852265	1.26298	1.3131	1.31542	0.752349	1.29717	1.72416	0.00403248	0.785891	2.39443	2	1.31542	rbfox1	0.435175	0.632758	0.647902	0.960137	0.998233	1
X1WCB3	ppm1j	Protein phosphatase 1H	Protein phosphatase 1H OS=Danio rerio OX=7955 GN=ppm1j PE=4 SV=1	0.008	3.46	2	1	1	496	55.2	6.46	2.6	1	0.633483	0.782058	0.751089	1.28023	1.23232	1.2272	0.72221	1.24658	1.72606	0.000408639	0.787486	3.38866	2	1.28023	ppm1j	0.494821	0.610876	0.586685	1	0.96258	0.958579
A0A8M9Q3I3	hcfc1b	Host cell factor 1 isoform X3	Host cell factor 1 isoform X3 OS=Danio rerio OX=7955 GN=hcfc1b PE=1 SV=1	0	52.336	7	13	6	1958	200.2	5.99	52.04	16	0.682641	0.741819	0.716021	1.22783	1.27539	1.1963	0.713494	1.23318	1.72836	5.44538e-05	0.789405	4.26397	2	1.27539	hcfc1b	0.535239	0.581639	0.561411	0.962704	1	0.937988
E9QEQ1	fb71a04	Apolipoprotein C-II	Apolipoprotein C-II OS=Danio rerio OX=7955 GN=fb71a04 PE=1 SV=1	0	40.072	60	4	4	100	11.2	5.41	73.16	17	0.70336	0.742948	0.735194	1.2759	1.18301	1.31301	0.727167	1.25731	1.72905	0.000196903	0.789977	3.70575	2	1.31301	fb71a04	0.535686	0.565836	0.559931	0.971735	0.900995	1
A0A8M9P606	vapa	VAMP (Vesicle-associated membrane protein)-associated protein A	VAMP (Vesicle-associated membrane protein)-associated protein A OS=Danio rerio OX=7955 GN=vapa PE=1 SV=1	0	15.675	21	2	2	121	13.7	9.25	11.83	3	0.617958	0.819078	0.70752	1.33047	1.17704	1.20153	0.714852	1.23635	1.72951	0.00226587	0.790366	2.64477	2	1.33047	vapa	0.464466	0.61563	0.531782	1	0.884678	0.903086
Q7T380	tmem254	Transmembrane protein 254	Transmembrane protein 254 OS=Danio rerio OX=7955 GN=tmem254 PE=2 SV=1	0.018	2.321	6	1	1	124	14.4	9.55	2.06	1	0.745927	0.692137	0.729139	1.45834	0.967411	1.3278	0.722401	1.25118	1.73198	0.023147	0.792422	1.63551	2	1.45834	tmem254	0.511489	0.474605	0.499977	1	0.663362	0.910481
Q6PBK0	fj49f11	NADH dehydrogenase [ubiquinone] 1 beta subcomplex subunit 4	NADH dehydrogenase [ubiquinone] 1 beta subcomplex subunit 4 OS=Danio rerio OX=7955 GN=fj49f11 PE=1 SV=1	0	9.841	25	3	3	130	15.3	9.85	11.32	4	0.634899	0.709327	0.814277	1.14537	1.33917	1.25943	0.719501	1.24799	1.73452	0.00231597	0.794539	2.63527	2	1.33917	fj49f11	0.474098	0.529675	0.608044	0.855283	1	0.940452
A0A8M6Z3C6	tpm4a	Tropomyosin alpha-4 chain isoform X2	Tropomyosin alpha-4 chain isoform X2 OS=Danio rerio OX=7955 GN=tpm4a PE=1 SV=1	0	185.941	72	25	1	248	28.6	4.68	576.05	201	0.66702	0.743308	0.735912	1.21737	1.23673	1.27238	0.715413	1.24216	1.73629	5.51229e-05	0.796006	4.25867	2	1.27238	tpm4a	0.524229	0.584186	0.578373	0.956767	0.97198	1
Q7T3F3	ube2nl	Ubiquitin-conjugating enzyme E2N-like	Ubiquitin-conjugating enzyme E2N-like OS=Danio rerio OX=7955 GN=ube2nl PE=1 SV=1	0	43.015	58	8	1	154	17.3	6	61	18	0.660056	0.769465	0.729747	1.31431	1.24045	1.19448	0.719756	1.24975	1.73635	0.000362308	0.796057	3.44092	2	1.31431	ube2nl	0.502207	0.585451	0.555232	1	0.943803	0.908827
Q503M9	zgc:110425	Uncharacterized protein LOC553782	Uncharacterized protein LOC553782 OS=Danio rerio OX=7955 GN=zgc:110425 PE=1 SV=1	0	62.378	24	7	3	195	20.1	10.96	178.78	53	0.673214	0.747221	0.723931	1.39223	1.0522	1.28167	0.714788	1.24203	1.73762	0.00677241	0.797114	2.16926	2	1.39223	zgc:110425	0.483549	0.536706	0.519978	1	0.755761	0.920582
B3DJV8	LOC569270	Centromere protein S	Centromere protein S OS=Danio rerio OX=7955 GN=LOC569270 PE=1 SV=1	0.026	1.693	9	1	1	127	14.6	6.34	0	1	0.614362	0.763456	0.736497	1.22483	1.19905	1.25463	0.704772	1.22617	1.73981	0.000427812	0.798931	3.36875	2	1.25463	LOC569270	0.489676	0.608511	0.587023	0.976249	0.955701	1
Q7SXA1	atp6v0e1	60S ribosomal protein L26	60S ribosomal protein L26 OS=Danio rerio OX=7955 GN=atp6v0e1 PE=1 SV=1	0	24.915	33	7	7	145	17.3	10.62	78.28	30	0.631934	0.792483	0.728583	1.26252	1.21382	1.27184	0.717667	1.24939	1.74091	0.00044316	0.799843	3.35344	2	1.27184	atp6v0e1	0.496866	0.6231	0.572858	0.992675	0.954383	1
A0A8M2B514	zgc:109986	Arsenite methyltransferase	Arsenite methyltransferase OS=Danio rerio OX=7955 GN=zgc:109986 PE=3 SV=1	0.007	3.503	7	2	1	219	25	4.86	7.46	4	0.667371	0.697423	0.641047	1.2562	1.05531	1.18632	0.668613	1.16594	1.74382	0.00123879	0.802254	2.907	2	1.2562	zgc:109986	0.531263	0.555185	0.510307	1	0.840083	0.944375
A0A8M9PA81	arl15b	ADP-ribosylation factor-like protein 15 isoform X5	ADP-ribosylation factor-like protein 15 isoform X5 OS=Danio rerio OX=7955 GN=arl15b PE=1 SV=1	0	12.82	19	3	3	192	21.3	5.87	10.57	3	0.602881	0.795783	0.770721	1.29934	1.15736	1.34076	0.723128	1.26582	1.75048	0.00272322	0.80775	2.56492	2	1.34076	arl15b	0.449654	0.593529	0.574837	0.969103	0.863208	1
Q6DC29	fam49a	Family with sequence similarity 49 member A,-like	Family with sequence similarity 49 member A,-like OS=Danio rerio OX=7955 GN=fam49a PE=1 SV=1	0.005	4.157	2	1	1	323	36.8	5.86	5.83	2	0.715018	0.744826	0.733324	1.28814	1.37418	1.189	0.731056	1.28377	1.75605	0.000521002	0.812334	3.28316	2	1.37418	fam49a	0.520324	0.542016	0.533646	0.937387	1	0.865242
Q7ZW03	zgc:55448	Replication termination factor 2	Replication termination factor 2 OS=Danio rerio OX=7955 GN=zgc:55448 PE=1 SV=1	0.004	4.383	3	1	1	310	34.4	8.69	2.84	1	0.535144	0.797755	0.752959	1.22199	1.12776	1.31651	0.695286	1.22209	1.75768	0.00572463	0.813671	2.24225	2	1.31651	zgc:55448	0.406487	0.605962	0.571936	0.928208	0.856632	1
Q5IHX7	mpges	glutathione transferase	glutathione transferase OS=Danio rerio OX=7955 GN=mpges PE=2 SV=1	0.027	1.681	7	1	1	146	16.4	8.75	3.01	1	0.740416	0.743971	0.714915	1.35576	1.14588	1.36664	0.7331	1.28943	1.75887	0.00154443	0.814649	2.81123	2	1.36664	mpges	0.541778	0.544379	0.523118	0.992039	0.838466	1
Q6P5K6	zgc:77760	Mitochondrial carnitine/acylcarnitine carrier protein	Mitochondrial carnitine/acylcarnitine carrier protein OS=Danio rerio OX=7955 GN=zgc:77760 PE=1 SV=1	0	12.602	13	4	4	300	32.8	9.51	17.39	5	0.609239	0.759024	0.759032	1.23032	1.33004	1.1814	0.709098	1.24725	1.75893	0.0012582	0.814695	2.90025	2	1.33004	zgc:77760	0.458062	0.57068	0.570686	0.92503	1	0.888246
A0A8M2BC90	pgam5	Serine/threonine-protein phosphatase PGAM5, mitochondrial isoform X1	Serine/threonine-protein phosphatase PGAM5, mitochondrial isoform X1 OS=Danio rerio OX=7955 GN=pgam5 PE=1 SV=1	0	6.106	6	2	2	288	32	8.9	6.21	2	0.637308	0.773834	0.758475	1.28058	1.25716	1.28566	0.723206	1.27447	1.76225	0.00023477	0.817415	3.62936	2	1.28566	pgam5	0.495703	0.601894	0.589948	0.996043	0.977826	1
Q15I82	crygem2-7	Crystallin gamma EM2-7	Crystallin gamma EM2-7 OS=Danio rerio OX=7955 GN=crygem2-7 PE=2 SV=1	0	204.743	64	10	1	173	21.1	7.84	547.95	157	0.673172	0.720521	0.746039	1.13883	1.27934	1.3562	0.713244	1.25812	1.76395	0.00125235	0.818806	2.90228	2	1.3562	crygem2-7	0.496368	0.531281	0.550097	0.839726	0.943331	1
Q6PC19	ssu72	RNA polymerase II subunit A C-terminal domain phosphatase SSU72	RNA polymerase II subunit A C-terminal domain phosphatase SSU72 OS=Danio rerio OX=7955 GN=ssu72 PE=2 SV=1	0.017	2.43	8	1	1	194	22.8	5.44	2.81	1	0.554166	0.677934	0.800997	1.13986	1.38791	1.06145	0.677699	1.19641	1.76539	0.0129523	0.81999	1.88765	2	1.38791	ssu72	0.39928	0.488457	0.577124	0.821275	1	0.764781
Q7ZWF8	wu:fb57b08	Breast cancer metastasis-suppressor 1	Breast cancer metastasis-suppressor 1 OS=Danio rerio OX=7955 GN=wu:fb57b08 PE=2 SV=1	0.052	1.429	4	1	1	271	31.7	4.72	2.12	1	0.63869	0.754293	0.77409	1.33152	1.17325	1.32276	0.722358	1.27584	1.76622	0.00113756	0.820665	2.94403	2	1.33152	wu:fb57b08	0.479671	0.566491	0.581359	1	0.881139	0.993423
Q6TH01	si:dkey-29f10.1	Protein C10	Protein C10 OS=Danio rerio OX=7955 GN=si:dkey-29f10.1 PE=2 SV=1	0.023	1.802	16	1	1	122	13.1	4.93	3.25	1	0.6299	0.737299	0.602501	1.23113	0.976624	1.2777	0.656567	1.16182	1.76953	0.00779849	0.823367	2.10799	2	1.2777	si:dkey-29f10.1	0.492996	0.577053	0.471552	0.96355	0.764362	1
A0A0R4IKJ1	pcif1	mRNA (2'-O-methyladenosine-N(6)-)-methyltransferase	mRNA (2'-O-methyladenosine-N(6)-)-methyltransferase OS=Danio rerio OX=7955 GN=pcif1 PE=1 SV=1	0.02	1.98	2	1	1	721	81.2	7.37	1.7	1	0.584761	0.73833	0.722521	1.28812	1.18122	1.15777	0.681871	1.20904	1.77312	0.00112564	0.826288	2.9486	2	1.28812	pcif1	0.453964	0.573183	0.56091	1	0.917009	0.898802
E7FB37	ptbp3	Polypyrimidine tract-binding protein 3	Polypyrimidine tract-binding protein 3 OS=Danio rerio OX=7955 GN=ptbp3 PE=1 SV=1	0	16.778	9	4	2	522	56.9	9.17	17.42	5	0.6401	0.739148	0.731656	1.24875	1.35283	1.14411	0.703635	1.24856	1.77445	0.00132627	0.82737	2.87737	2	1.35283	ptbp3	0.473157	0.546372	0.540834	0.923067	1	0.845716
Q3B7E4	zgc:92739	2-iminobutanoate/2-iminopropanoate deaminase	2-iminobutanoate/2-iminopropanoate deaminase OS=Danio rerio OX=7955 GN=zgc:92739 PE=1 SV=1	0	57.909	68	6	1	133	14.1	7.17	61.71	14	0.577304	0.697781	0.718686	1.09651	1.3394	1.10696	0.66459	1.18095	1.77696	0.00470219	0.829414	2.3277	2	1.3394	zgc:92739	0.431019	0.520967	0.536575	0.818659	1	0.826459
Q7ZWB7	bbs5	Bardet-Biedl syndrome 5 protein homolog	Bardet-Biedl syndrome 5 protein homolog OS=Danio rerio OX=7955 GN=bbs5 PE=2 SV=1	0.064	1.266	2	1	1	342	38.9	5.39	2.15	1	0.65036	0.759832	0.75378	1.42185	1.1092	1.32165	0.721324	1.28423	1.78038	0.00468599	0.832188	2.3292	2	1.42185	bbs5	0.457404	0.534397	0.53014	1	0.780113	0.929529
Q6DBX5	zgc:101007	GRIP and coiled-coil domain containing 1	GRIP and coiled-coil domain containing 1 OS=Danio rerio OX=7955 GN=zgc:101007 PE=1 SV=1	0.002	4.565	2	1	1	802	91.1	5.33	3.62	1	0.626791	0.716352	0.681876	1.24207	1.09011	1.27603	0.675006	1.20274	1.78181	0.00109955	0.833348	2.95878	2	1.27603	zgc:101007	0.491203	0.56139	0.534372	0.973384	0.854295	1
Q7ZV16	wu:fj06d02	Elongation factor 1-beta	Elongation factor 1-beta OS=Danio rerio OX=7955 GN=wu:fj06d02 PE=1 SV=1	0	73.869	40	12	10	225	24.5	4.65	146.75	48	0.683698	0.736464	0.704784	1.29805	1.25763	1.23942	0.708315	1.26503	1.78597	1.77004e-05	0.836711	4.75202	2	1.29805	wu:fj06d02	0.52671	0.56736	0.542954	1	0.968855	0.954825
Q5PR98	ndrg2	Protein NDRG2	Protein NDRG2 OS=Danio rerio OX=7955 GN=ndrg2 PE=2 SV=1	0	70.258	32	10	10	368	40.4	5.66	87.58	25	0.64926	0.714805	0.743423	1.29374	1.19793	1.28204	0.702496	1.2579	1.79062	0.000173164	0.840455	3.76154	2	1.29374	ndrg2	0.501848	0.552512	0.574632	1	0.925943	0.990956
A0A140LGS3	jac1	Jacalin 1	Jacalin 1 OS=Danio rerio OX=7955 GN=jac1 PE=4 SV=1	0	28.895	19	7	2	315	34.4	8.43	46.57	17	0.643907	0.751544	0.718217	1.33614	1.0717	1.38521	0.704556	1.26435	1.79454	0.00545156	0.843611	2.26348	2	1.38521	jac1	0.464843	0.542547	0.518488	0.964574	0.773668	1
Q6IQH9	zgc:86755	Transmembrane emp24 domain-containing protein 4 precursor	Transmembrane emp24 domain-containing protein 4 precursor OS=Danio rerio OX=7955 GN=zgc:86755 PE=1 SV=1	0.002	5.33	11	3	2	220	25.6	8.54	9.31	4	0.589794	0.783439	0.732961	1.38525	1.05067	1.34566	0.702064	1.26053	1.79546	0.00975492	0.844352	2.01078	2	1.38525	zgc:86755	0.425768	0.565559	0.529119	1	0.758472	0.971426
A0A8N7UZX7	eaat2	Amino acid transporter	Amino acid transporter OS=Danio rerio OX=7955 GN=eaat2 PE=1 SV=1	0	63.469	18	8	8	562	61.4	5.74	112.59	26	0.650016	0.738214	0.71496	1.32105	1.11074	1.34494	0.701063	1.25891	1.79572	0.00211624	0.84456	2.67443	2	1.34494	eaat2	0.483303	0.548881	0.531591	0.982234	0.825865	1
B0R1E9	si:dkey-8m7.1	glutathione transferase	glutathione transferase OS=Danio rerio OX=7955 GN=si:dkey-8m7.1 PE=1 SV=1	0	13.687	14	2	2	152	17.3	9.41	10.73	4	0.667635	0.698043	0.689934	1.25542	1.30488	1.13232	0.685204	1.23088	1.79636	0.000469839	0.845081	3.32805	2	1.30488	si:dkey-8m7.1	0.511643	0.534946	0.528732	0.962095	1	0.867756
Q7SX92	zgc:66343	Beta-synuclein	Beta-synuclein OS=Danio rerio OX=7955 GN=zgc:66343 PE=1 SV=1	0	27.065	48	5	5	127	13.3	4.45	31.37	9	0.690183	0.714211	0.698773	1.43589	0.92992	1.41439	0.701056	1.26007	1.79738	0.02776	0.845898	1.55658	2	1.43589	zgc:66343	0.480666	0.4974	0.486648	1	0.647626	0.985024
A2BIR7	wu:fc55b04	Stromal cell-derived factor 2-like 1	Stromal cell-derived factor 2-like 1 OS=Danio rerio OX=7955 GN=wu:fc55b04 PE=1 SV=1	0.017	2.333	3	1	1	218	24.2	6.87	2.81	1	0.73168	0.694267	0.721803	1.33907	1.26576	1.26728	0.715917	1.2907	1.80287	2.7344e-05	0.850291	4.56314	2	1.33907	wu:fc55b04	0.54641	0.51847	0.539034	1	0.945252	0.946389
Q8JGR2	chunp6913	RNA helicase	RNA helicase OS=Danio rerio OX=7955 GN=chunp6913 PE=1 SV=1	0	9.013	3	3	3	862	97	9.86	9.34	4	0.695394	0.697839	0.720311	1.30631	1.24344	1.26119	0.704515	1.27032	1.80311	9.90435e-06	0.850487	5.00417	2	1.30631	chunp6913	0.532333	0.534205	0.551408	1	0.951872	0.96546
Q9MIY0	mt-nd5	NADH-ubiquinone oxidoreductase chain 5	NADH-ubiquinone oxidoreductase chain 5 OS=Danio rerio OX=7955 GN=mt-nd5 PE=3 SV=1	0	23.294	7	3	3	606	68	8.9	16.33	5	0.571722	0.78439	0.767649	1.2851	1.13947	1.40917	0.70792	1.27791	1.80517	0.00532348	0.852132	2.2738	2	1.40917	mt-nd5	0.405716	0.556633	0.544753	0.911957	0.808614	1
A0A8M1RMT4	im:7160594	Major facilitator superfamily domain-containing protein 1	Major facilitator superfamily domain-containing protein 1 OS=Danio rerio OX=7955 GN=im:7160594 PE=4 SV=1	0.029	1.644	1	1	1	482	53	8.12	2.53	1	0.695655	0.719355	0.728367	1.25846	1.40131	1.21312	0.714459	1.29096	1.80691	0.000557796	0.853525	3.25352	2	1.40131	im:7160594	0.496432	0.513344	0.519775	0.89806	1	0.865701
A1L1U1	strn	Striatin	Striatin OS=Danio rerio OX=7955 GN=strn PE=1 SV=1	0	11.191	4	3	2	782	86.2	5.17	10.61	3	0.685332	0.74447	0.738381	1.33964	1.33451	1.24612	0.722727	1.30676	1.80809	8.16871e-05	0.85447	4.08785	2	1.33964	strn	0.511577	0.555722	0.551177	1	0.996171	0.930186
F1R442	sb:cb171	Arachidonate 5-lipoxygenase b, tandem duplicate 3	Arachidonate 5-lipoxygenase b, tandem duplicate 3 OS=Danio rerio OX=7955 GN=sb:cb171 PE=1 SV=1	0	53.06	17	12	12	676	77.8	5.66	74.6	19	0.653045	0.713271	0.738019	1.34591	1.11204	1.34722	0.701445	1.26839	1.80825	0.00231133	0.854596	2.63614	2	1.34722	sb:cb171	0.484736	0.52944	0.54781	0.999028	0.825437	1
F1QS86	fa56g11	Alpha-2-macroglobulin-like precursor	Alpha-2-macroglobulin-like precursor OS=Danio rerio OX=7955 GN=fa56g11 PE=1 SV=3	0	40.042	7	9	1	1482	161.6	7.17	42.52	14	0.655899	0.68051	0.685913	1.25026	1.26429	1.14627	0.674107	1.22028	1.81021	0.000141197	0.856159	3.85017	2	1.26429	fa56g11	0.518787	0.538253	0.542526	0.988902	1	0.906651
Q29R96	fj22d03	Uncharacterized protein LOC563946	Uncharacterized protein LOC563946 OS=Danio rerio OX=7955 GN=fj22d03 PE=1 SV=1	0	108.412	43	19	19	390	42.3	4.68	182.4	56	0.590708	0.800652	0.71202	1.31095	1.32455	1.17856	0.701127	1.27136	1.81331	0.00174098	0.858622	2.75921	2	1.32455	fj22d03	0.445968	0.60447	0.537555	0.989732	1	0.889782
A0A8M6Z851	sypl2b	Synaptophysin-like 2b isoform X1	Synaptophysin-like 2b isoform X1 OS=Danio rerio OX=7955 GN=sypl2b PE=3 SV=1	0.001	5.966	8	2	2	239	26.7	8.25	9.31	3	0.656052	0.676705	0.684173	1.2781	1.01495	1.36724	0.67231	1.2201	1.81478	0.00668096	0.859797	2.17516	2	1.36724	sypl2b	0.479838	0.494944	0.500406	0.934806	0.742339	1
A0A8M6Z0E1	neb	Nebulin isoform X2	Nebulin isoform X2 OS=Danio rerio OX=7955 GN=neb PE=1 SV=1	0	1341.16	48	232	2	6306	724.7	9.33	1670.7	486	0.655516	0.734075	0.728474	1.33136	0.981165	1.53565	0.706021	1.28272	1.81683	0.0244649	0.861427	1.61146	2	1.53565	neb	0.426867	0.478023	0.474376	0.866972	0.638926	1
A0A8M2BKM7	cplx2b	Complexin 2	Complexin 2 OS=Danio rerio OX=7955 GN=cplx2b PE=1 SV=1	0	41.537	51	6	4	134	15.1	4.97	30.54	7	0.662207	0.774192	0.646802	1.32023	1.31609	1.15369	0.6944	1.26334	1.81932	0.00111338	0.863401	2.95336	2	1.32023	cplx2b	0.501583	0.586405	0.489915	1	0.996859	0.873856
Q6P0D5	wbp11	WW domain-binding protein 11	WW domain-binding protein 11 OS=Danio rerio OX=7955 GN=wbp11 PE=1 SV=1	0.004	4.222	1	1	1	640	68.8	9.48	3.34	1	0.561669	0.848204	0.723973	1.327	1.27016	1.28663	0.711282	1.2946	1.82009	0.00232586	0.864008	2.63342	2	1.327	wbp11	0.423263	0.63919	0.545573	1	0.957172	0.969578
A0A8M2BKU1	tubb5	Tubulin beta chain	Tubulin beta chain OS=Danio rerio OX=7955 GN=tubb5 PE=1 SV=1	0	337.963	64	25	3	443	49.6	4.89	925.13	281	0.640737	0.751292	0.726472	1.27881	1.26294	1.31421	0.706167	1.28532	1.82014	9.48204e-05	0.864046	4.0231	2	1.31421	tubb5	0.487545	0.571668	0.552782	0.973065	0.960984	1
A3KQ79	fj09f07	Rhamnose binding lectin-like precursor	Rhamnose binding lectin-like precursor OS=Danio rerio OX=7955 GN=fj09f07 PE=1 SV=1	0	30.034	27	5	5	234	25.3	7.77	35.38	9	0.707488	0.698335	0.693796	1.29167	1.31245	1.22793	0.699873	1.27735	1.82512	2.3393e-05	0.867988	4.63091	2	1.31245	fj09f07	0.53906	0.532086	0.528627	0.984171	1	0.9356
Q561T5	zgc:112438	PRA1 family protein	PRA1 family protein OS=Danio rerio OX=7955 GN=zgc:112438 PE=1 SV=1	0	7.077	16	2	2	178	19.9	10.05	6.37	2	0.656165	0.676436	0.715884	1.2912	1.20513	1.24272	0.682828	1.24635	1.82528	5.02583e-05	0.868118	4.29879	2	1.2912	zgc:112438	0.508181	0.523881	0.554433	1	0.933342	0.962454
Q6DGQ9	zp22	PRA1 family protein	PRA1 family protein OS=Danio rerio OX=7955 GN=zp22 PE=1 SV=1	0	13.863	22	4	3	190	21.3	9.28	21.78	6	0.62601	0.737147	0.744923	1.32383	1.20223	1.33131	0.702693	1.28579	1.8298	0.000507415	0.871689	3.29464	2	1.33131	zp22	0.470221	0.553701	0.559542	0.994384	0.903044	1
Q5BJ18	zgc:113055	Heat shock factor binding protein 1-like	Heat shock factor binding protein 1-like OS=Danio rerio OX=7955 GN=zgc:113055 PE=2 SV=1	0	18.067	48	3	1	77	8.7	4.26	13.42	4	0.62108	0.756384	0.761094	1.33266	1.2537	1.33112	0.712853	1.30583	1.83183	0.00035778	0.873289	3.44638	2	1.33266	zgc:113055	0.466044	0.567574	0.571108	1	0.940752	0.998839
A0A2R8QPQ5	ppp1r27a	Protein phosphatase 1 regulatory subunit 27-like	Protein phosphatase 1 regulatory subunit 27-like OS=Danio rerio OX=7955 GN=ppp1r27a PE=4 SV=1	0.018	2.145	8	1	1	226	25.4	8.47	2.39	1	0.618971	0.691272	0.709168	1.2315	1.1049	1.3696	0.673137	1.23533	1.83519	0.00229021	0.875927	2.64012	2	1.3696	ppp1r27a	0.451936	0.504726	0.517792	0.89917	0.806729	1
Q6Q419	zgc:113935	Small ribosomal subunit protein uS14	Small ribosomal subunit protein uS14 OS=Danio rerio OX=7955 GN=zgc:113935 PE=1 SV=1	0.013	2.697	23	2	2	56	6.7	10.01	1.86	3	0.65295	0.733155	0.660289	1.36113	1.02603	1.37611	0.682131	1.25443	1.83898	0.00812099	0.878905	2.09039	2	1.37611	zgc:113935	0.474488	0.532772	0.479822	0.989112	0.7456	1
B2GP62	rpl27	60S ribosomal protein L27	60S ribosomal protein L27 OS=Danio rerio OX=7955 GN=rpl27 PE=2 SV=1	0	40.221	49	8	8	136	15.8	10.62	82.73	28	0.668553	0.714532	0.696881	1.35185	1.23719	1.23633	0.693322	1.27512	1.83915	0.000138244	0.879041	3.85935	2	1.35185	rpl27	0.494546	0.528558	0.515501	1	0.915185	0.914543
Q5XIY2	tlcd4b	TLC domain-containing protein 4-B	TLC domain-containing protein 4-B OS=Danio rerio OX=7955 GN=tlcd4b PE=2 SV=1	0.007	3.515	5	1	1	264	29.9	8.35	2.54	1	0.60588	0.746891	0.724711	1.26273	1.24548	1.31835	0.692494	1.27552	1.84192	0.000285518	0.88121	3.54437	2	1.31835	tlcd4b	0.459574	0.566534	0.54971	0.957807	0.944724	1
F1QTL0	fc06a08	Phosducin-like	Phosducin-like OS=Danio rerio OX=7955 GN=fc06a08 PE=1 SV=2	0.008	3.36	6	2	1	306	34.9	4.67	2.74	2	0.583232	0.734008	0.686636	1.24069	1.24102	1.21578	0.667959	1.2325	1.84517	0.000238292	0.883754	3.62289	2	1.24102	fc06a08	0.469964	0.591458	0.553286	0.999742	1	0.979669
A0A8M3B0N0	zgc:165453	Pregnancy zone protein	Pregnancy zone protein OS=Danio rerio OX=7955 GN=zgc:165453 PE=1 SV=1	0	19.989	5	8	2	1455	158.7	5.86	19.83	8	0.697616	0.653993	0.678533	1.31075	1.29142	1.14433	0.676714	1.24883	1.84544	0.000450631	0.883963	3.34618	2	1.31075	zgc:165453	0.532227	0.498946	0.517668	1	0.985254	0.873033
A7YY10	zgc:171772	60S ribosomal protein L37a	60S ribosomal protein L37a OS=Danio rerio OX=7955 GN=zgc:171772 PE=1 SV=1	0	22.689	59	6	6	92	10.2	10.3	28.38	9	0.641231	0.735879	0.737025	1.29725	1.32504	1.28076	0.704712	1.30101	1.84616	6.40471e-05	0.884531	4.1935	2	1.32504	zgc:171772	0.483934	0.555364	0.556229	0.979023	1	0.96658
B2GR26	si:ch211-208d15.4	Si:ch211-208d15.4 protein	Si:ch211-208d15.4 protein OS=Danio rerio OX=7955 GN=si:ch211-208d15.4 PE=2 SV=1	0	17.681	26	4	3	182	20.4	7.28	20.78	6	0.651996	0.716193	0.715721	1.33977	1.20279	1.30525	0.694637	1.28261	1.84644	0.000222025	0.884747	3.6536	2	1.33977	si:ch211-208d15.4	0.486647	0.534564	0.534211	1	0.897759	0.974235
X1WD98	shprh	E3 ubiquitin-protein ligase SHPRH isoform X1	E3 ubiquitin-protein ligase SHPRH isoform X1 OS=Danio rerio OX=7955 GN=shprh PE=1 SV=1	0.014	2.62	1	1	1	1644	187.3	6.86	2.17	1	0.661021	0.76704	0.730453	1.45349	1.19695	1.34629	0.719504	1.33224	1.85161	0.00160825	0.888783	2.79365	2	1.45349	shprh	0.454782	0.527723	0.502551	1	0.823504	0.926246
A0A1D5NSL5	si:ch211-15b10.6	Si:ch211-15b10.6	Si:ch211-15b10.6 OS=Danio rerio OX=7955 GN=si:ch211-15b10.6 PE=4 SV=1	0.009	3.215	7	1	1	193	21.9	5.03	3.21	1	0.61569	0.731229	0.743713	1.40543	1.22109	1.25429	0.696877	1.29361	1.85629	0.00103048	0.892422	2.98696	2	1.40543	si:ch211-15b10.6	0.438079	0.520287	0.52917	1	0.868836	0.892461
A8KB68	si:ch211-154a22.8	Uncharacterized protein LOC566692 isoform X1	Uncharacterized protein LOC566692 isoform X1 OS=Danio rerio OX=7955 GN=si:ch211-154a22.8 PE=2 SV=1	0	10.273	20	3	3	148	16.4	9.07	8.12	3	0.76371	0.704087	0.609587	1.36683	1.20179	1.29221	0.692461	1.28694	1.8585	0.000816862	0.894142	3.08785	2	1.36683	si:ch211-154a22.8	0.558747	0.515126	0.445987	1	0.879257	0.94541
Q4VBV2	wu:fa18f12	40S ribosomal protein S27	40S ribosomal protein S27 OS=Danio rerio OX=7955 GN=wu:fa18f12 PE=1 SV=1	0	19.089	39	4	2	84	9.5	9.52	38.44	11	0.669514	0.703806	0.689338	1.29277	1.27375	1.28476	0.687553	1.28376	1.86714	7.90689e-07	0.900833	6.10199	2	1.29277	wu:fa18f12	0.517891	0.544418	0.533226	1	0.985287	0.993808
Q6NYP5	zgc:77540	CDP-diacylglycerol--inositol 3-phosphatidyltransferase	CDP-diacylglycerol--inositol 3-phosphatidyltransferase OS=Danio rerio OX=7955 GN=zgc:77540 PE=1 SV=1	0.002	5.042	8	2	2	213	24	7.02	5.74	2	0.566397	0.642738	0.772088	1.21642	1.2111	1.27385	0.660408	1.23379	1.86822	0.00082338	0.901667	3.0844	2	1.27385	zgc:77540	0.444635	0.504564	0.606107	0.954917	0.950741	1
Q1LUK1	micos13	MICOS complex subunit MIC13	MICOS complex subunit MIC13 OS=Danio rerio OX=7955 GN=micos13 PE=3 SV=1	0	14.118	34	3	3	111	11.7	8.91	18.2	6	0.558955	0.762468	0.741455	1.28532	1.20897	1.36648	0.687626	1.28692	1.87154	0.0016209	0.904229	2.79024	2	1.36648	micos13	0.409049	0.557981	0.542604	0.940608	0.884736	1
A0A0R4IQZ2	zdhhc13	Putative palmitoyltransferase ZDHHC13	Putative palmitoyltransferase ZDHHC13 OS=Danio rerio OX=7955 GN=zdhhc13 PE=2 SV=1	0.018	2.112	2	1	1	645	71.4	7.75	2.74	1	0.721732	0.653	0.631841	1.27077	1.23459	1.26245	0.668858	1.25594	1.87773	3.6399e-05	0.908993	4.43891	2	1.27077	zdhhc13	0.567948	0.513862	0.49721	1	0.971527	0.993453
A0A8M9QIJ7	cmn	Calymmin isoform X9	Calymmin isoform X9 OS=Danio rerio OX=7955 GN=cmn PE=4 SV=1	0.006	3.908	2	2	2	1062	108.2	9.6	2.34	2	0.664199	0.676752	0.693228	1.28546	1.19056	1.35983	0.67806	1.27862	1.8857	0.000268995	0.915099	3.57026	2	1.35983	cmn	0.488444	0.497676	0.509792	0.945316	0.875524	1
Q7ZTH6	fb14g10	Hydroxyacyl-Coenzyme A dehydrogenase/3-ketoacyl-Coenzyme A thiolase/enoyl-Coenzyme A hydratase (Trifunctional protein), beta subunit	Hydroxyacyl-Coenzyme A dehydrogenase/3-ketoacyl-Coenzyme A thiolase/enoyl-Coenzyme A hydratase (Trifunctional protein), beta subunit OS=Danio rerio OX=7955 GN=fb14g10 PE=1 SV=1	0	75.345	34	16	16	471	49.9	9.2	113.24	37	0.643515	0.714927	0.674103	1.34196	1.1831	1.32625	0.677515	1.28377	1.89482	0.000374458	0.922061	3.4266	2	1.34196	fb14g10	0.479534	0.532749	0.502328	1	0.881623	0.988292
F1QRX2	sumo3b	Small ubiquitin-related modifier	Small ubiquitin-related modifier OS=Danio rerio OX=7955 GN=sumo3b PE=3 SV=1	0	13.922	22	2	1	94	10.7	5.5	15.8	5	0.667119	0.714352	0.678378	1.5333	1.1142	1.25975	0.686616	1.30242	1.89686	0.00760143	0.923616	2.1191	2	1.5333	sumo3b	0.435086	0.465891	0.442429	1	0.726668	0.821592
A1A5Y1	im:6905414	Microsomal glutathione S-transferase 3b	Microsomal glutathione S-transferase 3b OS=Danio rerio OX=7955 GN=im:6905414 PE=1 SV=1	0	15.381	22	3	3	140	15.8	9.28	23.48	9	0.615685	0.706025	0.666541	1.23547	1.20679	1.35497	0.66275	1.26575	1.90984	0.000324852	0.933451	3.48832	2	1.35497	im:6905414	0.454389	0.521062	0.491922	0.911805	0.890641	1
Q7SXI1	D244	Cox7a2l protein	Cox7a2l protein OS=Danio rerio OX=7955 GN=D244 PE=1 SV=1	0	12.491	26	2	2	115	12.6	9.88	9.4	2	0.573474	0.69462	0.743188	1.30153	1.15195	1.39299	0.670427	1.28216	1.91245	0.00210951	0.935421	2.67582	2	1.39299	D244	0.411685	0.498654	0.533519	0.934342	0.826962	1
Q6PBK3	rps28	Small ribosomal subunit protein eS28	Small ribosomal subunit protein eS28 OS=Danio rerio OX=7955 GN=rps28 PE=1 SV=1	0	28.513	52	4	4	69	7.8	10.7	50.88	18	0.602419	0.746385	0.679441	1.331	1.1906	1.35992	0.676082	1.29384	1.91373	0.000760769	0.93639	3.11875	2	1.35992	rps28	0.442982	0.548846	0.499619	0.978737	0.875494	1
A3KP08	fgfbp2b	Fibroblast growth factor binding protein 2b	Fibroblast growth factor binding protein 2b OS=Danio rerio OX=7955 GN=fgfbp2b PE=2 SV=1	0	15.545	13	5	5	279	31.5	9.54	16.75	6	0.638938	0.74458	0.656115	1.30154	1.16589	1.44653	0.679878	1.30466	1.91896	0.00202507	0.940321	2.69356	2	1.44653	fgfbp2b	0.441704	0.514735	0.453578	0.899766	0.805993	1
A0A2R8QB83	btbd17b	BTB (POZ) domain-containing 17b	BTB (POZ) domain-containing 17b OS=Danio rerio OX=7955 GN=btbd17b PE=1 SV=1	0.002	4.683	4	1	1	515	57.8	7.78	4.11	1	0.638007	0.695707	0.639195	1.28655	1.21236	1.29038	0.657636	1.2631	1.92066	4.44843e-05	0.941602	4.35179	2	1.29038	btbd17b	0.494435	0.53915	0.495355	0.997037	0.939537	1
Q6P102	hm:zehn0976	Tyrosine 3-monooxygenase/tryptophan 5-monooxygenase activation protein, beta polypeptide like isoform X1	Tyrosine 3-monooxygenase/tryptophan 5-monooxygenase activation protein, beta polypeptide like isoform X1 OS=Danio rerio OX=7955 GN=hm:zehn0976 PE=1 SV=1	0	134.777	62	14	1	245	27.9	4.78	453.02	144	0.604247	0.663984	0.603509	1.13615	1.26183	1.22387	0.623914	1.20728	1.93502	0.000159719	0.952347	3.79664	2	1.26183	hm:zehn0976	0.478864	0.526206	0.478279	0.900397	1	0.969911
A0A8M6Z6M9	nup214	Nuclear pore complex protein Nup214	Nuclear pore complex protein Nup214 OS=Danio rerio OX=7955 GN=nup214 PE=1 SV=1	0	9.327	1	2	2	2055	211.8	5.57	8.04	2	0.52504	0.736791	0.706861	1.25973	1.32559	1.22797	0.65623	1.2711	1.93697	0.0010395	0.9538	2.98317	2	1.32559	nup214	0.396081	0.555822	0.533244	0.950322	1	0.926359
Q6P5M9	tubb2c	Tubulin beta chain	Tubulin beta chain OS=Danio rerio OX=7955 GN=tubb2c PE=1 SV=1	0	427.535	71	26	1	445	49.8	4.89	1117.75	327	0.579186	0.734759	0.689786	1.32349	1.26231	1.29742	0.66791	1.29441	1.938	0.000224498	0.954566	3.64879	2	1.32349	tubb2c	0.43762	0.555167	0.521187	1	0.953772	0.980304
B2GQ67	exosc6	Exosc6 protein	Exosc6 protein OS=Danio rerio OX=7955 GN=exosc6 PE=2 SV=1	0	6.89	11	2	2	271	29.4	6.35	6.1	2	0.554393	0.696695	0.694894	1.24739	1.29041	1.23444	0.64866	1.25741	1.93847	0.000262872	0.954922	3.58026	2	1.29041	exosc6	0.429624	0.539901	0.538505	0.966657	1	0.956621
F1Q509	zgc:153556	COMM domain-containing 4	COMM domain-containing 4 OS=Danio rerio OX=7955 GN=zgc:153556 PE=1 SV=1	0.006	3.638	11	1	1	199	22.3	5.48	2.49	1	0.565038	0.727787	0.708699	1.29515	1.1813	1.41203	0.667175	1.29616	1.94276	0.00170986	0.95811	2.76704	2	1.41203	zgc:153556	0.400159	0.515418	0.5019	0.917228	0.836596	1
A0A8M2BCF1	ewsr1b	RNA-binding protein EWS isoform X2	RNA-binding protein EWS isoform X2 OS=Danio rerio OX=7955 GN=ewsr1b PE=1 SV=1	0	21.337	11	5	4	577	60.5	9.61	33.38	8	0.616615	0.727791	0.710806	1.38059	1.36557	1.25412	0.685071	1.33343	1.94641	0.000252429	0.960817	3.59786	2	1.38059	ewsr1b	0.446631	0.527158	0.514855	1	0.98912	0.908394
B7ZD40	sar1a	GTP-binding protein SAR1a isoform X1	GTP-binding protein SAR1a isoform X1 OS=Danio rerio OX=7955 GN=sar1a PE=1 SV=1	0	22.567	28	4	2	198	22.3	6.8	28.15	7	0.566339	0.702771	0.734451	1.29005	1.18745	1.4353	0.667854	1.30427	1.95292	0.0019802	0.965634	2.70329	2	1.4353	sar1a	0.394578	0.489633	0.511705	0.898799	0.827314	1
A0A8M9QFE9	ninl	Ninein-like protein isoform X1	Ninein-like protein isoform X1 OS=Danio rerio OX=7955 GN=ninl PE=4 SV=1	0.059	1.349	1	1	1	1861	215.8	5.06	3.21	1	0.560869	0.67712	0.672521	1.29118	1.16317	1.28302	0.636837	1.24579	1.95622	0.000411162	0.968067	3.38599	2	1.29118	ninl	0.434385	0.524419	0.520857	1	0.900857	0.993683
A0A0R4IX41	fj63g06	Chromatin modification-related protein MEAF6	Chromatin modification-related protein MEAF6 OS=Danio rerio OX=7955 GN=fj63g06 PE=1 SV=1	0	9.409	6	2	2	202	22.9	7.59	6.65	2	0.560737	0.705435	0.70999	1.35952	1.26522	1.25073	0.65872	1.29182	1.96111	0.000447783	0.971671	3.34893	2	1.35952	fj63g06	0.412453	0.518886	0.522236	1	0.930641	0.919979
A0A8M1P6M4	cirbpb	Cold-inducible RNA-binding protein isoform 3	Cold-inducible RNA-binding protein isoform 3 OS=Danio rerio OX=7955 GN=cirbpb PE=1 SV=1	0	64.191	36	6	5	203	21.3	8.73	134.79	42	0.586059	0.702926	0.692097	1.36227	1.25943	1.26429	0.660361	1.29533	1.96155	0.000223568	0.971991	3.65059	2	1.36227	cirbpb	0.430209	0.515997	0.508048	1	0.924507	0.928079
Q801U3	sfrs3a	Serine and arginine-rich-splicing factor 3a	Serine and arginine-rich-splicing factor 3a OS=Danio rerio OX=7955 GN=sfrs3a PE=1 SV=1	0	26.025	28	6	1	174	20.3	11.37	34.71	12	0.556376	0.787565	0.715799	1.43869	1.24765	1.36957	0.68658	1.35197	1.96914	0.00165656	0.977566	2.78079	2	1.43869	sfrs3a	0.386724	0.547419	0.497535	1	0.867216	0.951959
Q7ZWJ7	rpl34	Large ribosomal subunit protein eL34	Large ribosomal subunit protein eL34 OS=Danio rerio OX=7955 GN=rpl34 PE=1 SV=3	0	26.498	51	9	9	117	13.4	11.47	62.87	21	0.592012	0.748478	0.642475	1.39565	1.21171	1.31097	0.660988	1.30611	1.976	0.000785757	0.98258	3.10471	2	1.39565	rpl34	0.424185	0.536294	0.460342	1	0.868209	0.939329
F1QGM0	Drgal1-L1	Galectin	Galectin OS=Danio rerio OX=7955 GN=Drgal1-L1 PE=1 SV=1	0	12.573	30	4	3	134	15.3	4.68	14.79	5	0.64794	0.673717	0.662207	1.43453	1.30696	1.18948	0.661288	1.31032	1.98147	0.000801318	0.986571	3.0962	2	1.43453	Drgal1-L1	0.451674	0.469644	0.46162	1	0.911075	0.829177
A4FUP0	sult2st3	Sulfotransferase	Sulfotransferase OS=Danio rerio OX=7955 GN=sult2st3 PE=1 SV=1	0	7.323	9	2	2	288	33.4	7.05	5.67	2	0.576825	0.673419	0.683039	1.28771	1.26794	1.28055	0.644428	1.27873	1.98429	5.09222e-05	0.988625	4.29309	2	1.28771	sult2st3	0.447947	0.522959	0.53043	1	0.984651	0.99444
A0A8M9PW73	LOC562049	Formin-binding protein 1-like isoform X23	Formin-binding protein 1-like isoform X23 OS=Danio rerio OX=7955 GN=LOC562049 PE=4 SV=1	0.02	1.967	6	1	1	141	16.9	6.33	2.33	1	0.54219	0.781703	0.755352	1.48079	1.07752	1.56943	0.693082	1.37592	1.98521	0.0156925	0.989295	1.80431	2	1.56943	LOC562049	0.345469	0.49808	0.48129	0.943519	0.686568	1
Q1LYN0	im:6897973	NADH dehydrogenase [ubiquinone] 1 beta subcomplex subunit 11, mitochondrial	NADH dehydrogenase [ubiquinone] 1 beta subcomplex subunit 11, mitochondrial OS=Danio rerio OX=7955 GN=im:6897973 PE=1 SV=1	0	6.581	17	1	1	150	16.8	6.4	7.98	2	0.595819	0.721442	0.647674	1.38641	1.12489	1.40586	0.654978	1.30572	1.99354	0.00263404	0.99533	2.57938	2	1.40586	im:6897973	0.42381	0.513166	0.460695	0.986165	0.800141	1
Q6IQJ7	mg:cb02e11	Ribosomal protein L37	Ribosomal protein L37 OS=Danio rerio OX=7955 GN=mg:cb02e11 PE=1 SV=1	0.002	4.91	10	2	2	97	11	11.91	4.96	3	0.655348	0.646128	0.659236	1.55585	1.13242	1.22444	0.653571	1.30423	1.99555	0.00719052	0.996788	2.14324	2	1.55585	mg:cb02e11	0.421216	0.41529	0.423715	1	0.727844	0.786991
A0A8M2BJ50	btf3	Transcription factor BTF3	Transcription factor BTF3 OS=Danio rerio OX=7955 GN=btf3 PE=1 SV=1	0	37.6	35	5	4	196	21.3	8.28	40.05	9	0.621406	0.731817	0.627297	1.38037	1.34852	1.23056	0.660173	1.31982	1.9992	0.000340522	0.99942	3.46786	2	1.38037	btf3	0.450175	0.530162	0.454443	1	0.976933	0.891473
A0A8M9QGK4	si:zfos-2326c3.2	Misshapen-like kinase 1 isoform X3	Misshapen-like kinase 1 isoform X3 OS=Danio rerio OX=7955 GN=si:zfos-2326c3.2 PE=4 SV=1	0	11.555	3	4	1	1127	127.5	8.07	15.73	5	0.680618	0.681671	0.635848	1.54737	0.995373	1.45954	0.666046	1.33409	2.00301	0.0177511	1.00217	1.75078	2	1.54737	si:zfos-2326c3.2	0.439854	0.440535	0.410921	1	0.643267	0.943235
X1WDH8	si:dkey-261m9.19	Histone H2B	Histone H2B OS=Danio rerio OX=7955 GN=si:dkey-261m9.19 PE=1 SV=1	0	222.642	83	17	2	124	13.5	10.21	2524.4	764	0.560364	0.695313	0.704245	1.44839	1.21651	1.2643	0.653307	1.30973	2.00478	0.00148913	1.00344	2.82707	2	1.44839	si:dkey-261m9.19	0.386887	0.480058	0.486225	1	0.839907	0.872898
Q6NYD2	wu:fa03a09	Sidoreflexin	Sidoreflexin OS=Danio rerio OX=7955 GN=wu:fa03a09 PE=1 SV=1	0	23.741	19	5	5	321	35.6	9.29	18.01	5	0.622571	0.692721	0.653613	1.37594	1.40657	1.17785	0.656302	1.32012	2.01146	0.000876873	1.00824	3.05706	2	1.40657	wu:fa03a09	0.442617	0.49249	0.464686	0.978224	1	0.837395
Q6DHF0	myoz1b	Myozenin 1	Myozenin 1 OS=Danio rerio OX=7955 GN=myoz1b PE=1 SV=1	0	21.334	20	5	5	250	28.8	5.6	22.54	7	0.626049	0.646263	0.69608	1.44537	1.10772	1.42985	0.656131	1.32765	2.02345	0.00389343	1.01682	2.40967	2	1.44537	myoz1b	0.43314	0.447126	0.481592	1	0.76639	0.989257
A8WFS6	zgc:171446	Uncharacterized protein LOC100136837	Uncharacterized protein LOC100136837 OS=Danio rerio OX=7955 GN=zgc:171446 PE=1 SV=1	0	64.387	15	19	7	1453	158.3	6.67	66.8	23	0.622655	0.652589	0.662001	1.3439	1.3428	1.23397	0.645749	1.30689	2.02384	6.63736e-05	1.01709	4.178	2	1.3439	zgc:171446	0.46332	0.485595	0.492598	1	0.999184	0.918203
Q5CZM4	gpb6bb	Glycoprotein M6Bb	Glycoprotein M6Bb OS=Danio rerio OX=7955 GN=gpb6bb PE=1 SV=1	0	8.653	15	3	3	268	29.5	6.58	13.19	4	0.569236	0.612896	0.653272	1.27297	1.12575	1.33667	0.611802	1.24513	2.03518	0.000698883	1.02516	3.1556	2	1.33667	gpb6bb	0.425861	0.458524	0.488731	0.952342	0.842201	1
P79735	ran	GTP-binding nuclear protein Ran	GTP-binding nuclear protein Ran OS=Danio rerio OX=7955 GN=ran PE=2 SV=1	0	45.96	49	10	10	215	24.4	7.09	117.73	35	0.618804	0.671117	0.647042	1.3939	1.25888	1.29046	0.645654	1.31441	2.03579	0.000104332	1.02559	3.98158	2	1.3939	ran	0.443936	0.481466	0.464195	1	0.903135	0.925788
B3DJ50	cyp2aa3v1	Cytochrome P450, family 2, subfamily AA, polypeptide 3	Cytochrome P450, family 2, subfamily AA, polypeptide 3 OS=Danio rerio OX=7955 GN=cyp2aa3v1 PE=1 SV=1	0	15.69	11	5	0	496	56.8	7.49	16.11	5	0.665008	0.673058	0.579636	1.42268	1.49018	0.992464	0.639234	1.30177	2.03646	0.013982	1.02606	1.85443	2	1.49018	cyp2aa3v1	0.446261	0.451664	0.388972	0.954704	1	0.666005
A8WHQ7	itga6a	Integrin alpha-6 isoform X2	Integrin alpha-6 isoform X2 OS=Danio rerio OX=7955 GN=itga6a PE=1 SV=1	0.025	1.736	1	1	1	1071	118.8	6.89	2.8	1	0.627668	0.804	0.644734	1.45042	1.27417	1.51215	0.692134	1.41225	2.04043	0.00136585	1.02887	2.8646	2	1.51215	itga6a	0.415082	0.531691	0.426368	0.959178	0.84262	1
A0A8M6Z0C8	si:ch1073-75o15.4	L-rhamnose-binding lectin CSL1-like	L-rhamnose-binding lectin CSL1-like OS=Danio rerio OX=7955 GN=si:ch1073-75o15.4 PE=4 SV=1	0.032	1.598	7	1	1	119	13.1	8.32	2.86	1	0.809869	0.574193	0.558335	1.38031	1.15511	1.4341	0.647466	1.32317	2.04362	0.00459984	1.03113	2.33726	2	1.4341	si:ch1073-75o15.4	0.564723	0.400386	0.389328	0.962492	0.805459	1
Q6WZD2	ngrh2a	Nogo receptor homolog 2a	Nogo receptor homolog 2a OS=Danio rerio OX=7955 GN=ngrh2a PE=2 SV=1	0.067	1.236	1	1	1	478	54.1	8.24	2.05	1	0.635389	0.608066	0.700673	1.25101	1.3235	1.40671	0.648043	1.32707	2.04782	0.000209334	1.03409	3.67916	2	1.40671	ngrh2a	0.451686	0.432262	0.498095	0.889316	0.940853	1
A0A8M2BH80	cirh1a	U3 small nucleolar RNA-associated protein 4 homolog isoform X1	U3 small nucleolar RNA-associated protein 4 homolog isoform X1 OS=Danio rerio OX=7955 GN=cirh1a PE=1 SV=1	0	8.024	3	2	2	703	79	8.59	6.72	2	0.522725	0.691521	0.649713	1.27481	1.27114	1.27132	0.62132	1.27242	2.04794	0.000213053	1.03417	3.67151	2	1.27481	cirh1a	0.41004	0.542448	0.509653	1	0.997116	0.997257
Q6IQM8	zgc:86696	Caveolin	Caveolin OS=Danio rerio OX=7955 GN=zgc:86696 PE=2 SV=1	0.058	1.364	5	1	1	162	18.5	6.07	1.7	1	0.57939	0.796567	0.709019	1.53791	1.45249	1.28679	0.694992	1.42573	2.05143	0.00166438	1.03663	2.77875	2	1.53791	zgc:86696	0.376738	0.517954	0.461027	1	0.944455	0.836711
A0A8M1QV24	wu:fa03e10	Glutamic acid-rich protein	Glutamic acid-rich protein OS=Danio rerio OX=7955 GN=wu:fa03e10 PE=4 SV=1	0.002	4.983	7	2	2	226	25.5	4.28	5.71	2	0.605791	0.60663	0.717728	1.43816	1.14505	1.3804	0.643383	1.32121	2.05353	0.00221007	1.03811	2.65559	2	1.43816	wu:fa03e10	0.421225	0.421808	0.499058	1	0.796191	0.959834
Q7ZTT8	ndufa4l	NADH dehydrogenase (Ubiquinone) 1 alpha subcomplex 4, like	NADH dehydrogenase (Ubiquinone) 1 alpha subcomplex 4, like OS=Danio rerio OX=7955 GN=ndufa4l PE=1 SV=1	0	21.426	51	6	4	82	9.4	9.41	33.3	12	0.558928	0.694526	0.684327	1.34939	1.18006	1.45238	0.645927	1.32728	2.05484	0.00167151	1.03903	2.77689	2	1.45238	ndufa4l	0.384835	0.478197	0.471175	0.929085	0.8125	1
Q08C80	fj41e11	Tubulin beta chain	Tubulin beta chain OS=Danio rerio OX=7955 GN=fj41e11 PE=1 SV=1	0	401.984	67	24	2	444	49.6	4.94	1020.84	302	0.576766	0.662341	0.661146	1.32513	1.26795	1.31747	0.633418	1.30352	2.05791	3.69467e-05	1.04118	4.43242	2	1.32513	fj41e11	0.435252	0.499831	0.498929	1	0.956853	0.994217
A8WGJ1	zfVtg2	Vitellogenin 2 isoform 2	Vitellogenin 2 isoform 2 OS=Danio rerio OX=7955 GN=zfVtg2 PE=1 SV=1	0	475.388	51	49	3	834	93.1	7.97	2025.1	548	0.602288	0.652454	0.650362	1.39897	1.18228	1.34333	0.635035	1.30819	2.06003	0.000552171	1.04267	3.25793	2	1.39897	zfVtg2	0.430521	0.46638	0.464885	1	0.845102	0.960226
Q7ZUS9	ETFA	Electron transfer flavoprotein subunit alpha	Electron transfer flavoprotein subunit alpha OS=Danio rerio OX=7955 GN=ETFA PE=1 SV=1	0	36.571	30	9	9	333	35.1	7.36	37.52	11	0.596118	0.655509	0.653534	1.37626	1.23047	1.34453	0.635054	1.31709	2.07398	0.000146705	1.0524	3.83356	2	1.37626	ETFA	0.433144	0.476298	0.474863	1	0.894073	0.976949
Q7ZVA3	sh3gl1	Endophilin-A2	Endophilin-A2 OS=Danio rerio OX=7955 GN=sh3gl1 PE=1 SV=1	0.002	5.155	3	1	1	351	39.7	5.33	4.85	1	0.58417	0.691675	0.615058	1.35678	1.31359	1.26383	0.630301	1.3114	2.08059	8.25727e-05	1.05699	4.08316	2	1.35678	sh3gl1	0.430555	0.50979	0.453321	1	0.968164	0.931488
Q08C42	atp5i	ATP synthase subunit e, mitochondrial	ATP synthase subunit e, mitochondrial OS=Danio rerio OX=7955 GN=atp5i PE=1 SV=1	0	17.813	37	5	5	71	8.3	7.25	21.8	8	0.547084	0.662533	0.6897	1.37458	1.17519	1.42864	0.633106	1.32614	2.09465	0.00144245	1.06671	2.8409	2	1.42864	atp5i	0.382941	0.463751	0.482767	0.962158	0.822594	1
B3DFK4	LOC557217	6.8 kDa mitochondrial proteolipid	6.8 kDa mitochondrial proteolipid OS=Danio rerio OX=7955 GN=LOC557217 PE=1 SV=1	0	6.799	35	2	2	52	5.9	9.86	9.27	3	0.505651	0.693995	0.735088	1.38699	1.19479	1.47584	0.644911	1.35254	2.09725	0.00289746	1.0685	2.53798	2	1.47584	LOC557217	0.34262	0.470238	0.498082	0.939795	0.809566	1
Q6PC70	rdh8	Retinol dehydrogenase 8	Retinol dehydrogenase 8 OS=Danio rerio OX=7955 GN=rdh8 PE=2 SV=1	0.001	5.49	8	2	2	318	35.4	7.31	5.17	2	0.681412	0.627155	0.611972	1.69829	0.87298	1.4608	0.64018	1.34402	2.09945	0.045984	1.07001	1.33739	2	1.69829	rdh8	0.401235	0.369287	0.360346	1	0.514036	0.86016
F1QQQ3	cb1001	Vitellogenin 3, phosvitinless	Vitellogenin 3, phosvitinless OS=Danio rerio OX=7955 GN=cb1001 PE=1 SV=3	0	388.822	49	55	55	1253	139.9	7.47	674.07	206	0.638356	0.630704	0.634792	1.45357	1.28484	1.26544	0.634617	1.33462	2.10303	0.000304198	1.07247	3.51684	2	1.45357	cb1001	0.439165	0.4339	0.436712	1	0.883919	0.870577
Q4QRF5	zgc:113984	Histone H3	Histone H3 OS=Danio rerio OX=7955 GN=zgc:113984 PE=2 SV=1	0	66.993	63	11	1	136	15.3	11.4	255.08	105	0.667549	0.810219	0.635696	1.432	1.47857	1.54309	0.704488	1.48455	2.10728	0.000238274	1.07538	3.62292	2	1.54309	zgc:113984	0.432604	0.525061	0.411962	0.928004	0.958183	1
A0A8M3B372	als2b	Alsin isoform X1	Alsin isoform X1 OS=Danio rerio OX=7955 GN=als2b PE=4 SV=1	0.068	1.229	1	1	1	1706	187.4	6.21	0	1	0.491479	0.693338	0.663956	1.31346	1.18854	1.40749	0.616258	1.30316	2.11464	0.0015407	1.08041	2.81228	2	1.40749	als2b	0.349189	0.492607	0.471732	0.933199	0.84444	1
Q7ZTY9	wdr57	Small nuclear ribonucleoprotein 40 (U5)	Small nuclear ribonucleoprotein 40 (U5) OS=Danio rerio OX=7955 GN=wdr57 PE=1 SV=1	0.001	5.768	6	2	2	347	38.3	7.93	7.98	3	0.523854	0.688918	0.66879	1.36735	1.37049	1.26422	0.627187	1.33402	2.12699	0.00035114	1.08881	3.45452	2	1.37049	wdr57	0.382239	0.50268	0.487994	0.997707	1	0.922462
A0A8M9QIJ4	svila	Supervillin isoform X6	Supervillin isoform X6 OS=Danio rerio OX=7955 GN=svila PE=3 SV=1	0.026	1.707	1	1	1	1847	208.2	6.74	3.32	1	0.558097	0.672351	0.667792	1.36365	1.26133	1.4143	0.632746	1.34643	2.12791	0.000258642	1.08944	3.5873	2	1.4143	svila	0.394611	0.475396	0.472172	0.964189	0.891846	1
A0A0R4IVU8	im:7150988	Golgi-associated plant pathogenesis-related protein 1	Golgi-associated plant pathogenesis-related protein 1 OS=Danio rerio OX=7955 GN=im:7150988 PE=4 SV=1	0	25.581	38	4	4	150	16.9	9.03	29.61	7	0.584611	0.692743	0.620258	1.47028	1.32377	1.25494	0.632537	1.34967	2.13373	0.000541279	1.09338	3.26658	2	1.47028	im:7150988	0.397618	0.471163	0.421863	1	0.900353	0.853539
A0A8M1N1B6	ndufa3	NADH dehydrogenase [ubiquinone] 1 alpha subcomplex subunit 3	NADH dehydrogenase [ubiquinone] 1 alpha subcomplex subunit 3 OS=Danio rerio OX=7955 GN=ndufa3 PE=1 SV=1	0.005	4.108	22	2	2	83	9.1	7.12	6.89	2	0.517981	0.628101	0.739137	1.3845	1.31149	1.36001	0.628406	1.352	2.15147	0.000425449	1.10532	3.37115	2	1.3845	ndufa3	0.37413	0.453668	0.533867	1	0.947269	0.982316
A7YY99	atp5ia	ATP synthase subunit e, mitochondrial	ATP synthase subunit e, mitochondrial OS=Danio rerio OX=7955 GN=atp5ia PE=1 SV=1	0	16.728	17	1	1	71	8.4	8.41	58.77	15	0.617043	0.6281	0.620398	1.37356	1.1256	1.52502	0.621847	1.34139	2.15711	0.00348668	1.1091	2.45759	2	1.52502	atp5ia	0.404613	0.411864	0.406814	0.900686	0.738089	1
A0A8M9QL95	actn4	Alpha-actinin-4 isoform X3	Alpha-actinin-4 isoform X3 OS=Danio rerio OX=7955 GN=actn4 PE=1 SV=1	0	406.517	59	51	1	923	106.1	5.17	714.92	188	0.546208	0.63832	0.686284	1.3763	1.38046	1.31793	0.623604	1.35823	2.17803	8.82739e-05	1.12303	4.05417	2	1.38046	actn4	0.395671	0.462396	0.497141	0.996987	1	0.954699
Q6PBH4	dynll2	Dynein light chain	Dynein light chain OS=Danio rerio OX=7955 GN=dynll2 PE=1 SV=1	0	51.95	57	4	1	89	10.4	7.37	68.88	17	0.568336	0.64111	0.621599	1.37085	1.20081	1.43326	0.610348	1.33497	2.18723	0.000571719	1.12911	3.24282	2	1.43326	dynll2	0.396534	0.447309	0.433696	0.956456	0.837817	1
A0A8M1QVB8	si:ch211-276a23.5	Aminopeptidase	Aminopeptidase OS=Danio rerio OX=7955 GN=si:ch211-276a23.5 PE=3 SV=1	0.053	1.419	2	1	1	956	109.8	5.67	2.38	1	0.397873	0.967795	0.56897	1.39328	1.16304	1.67964	0.644879	1.41199	2.18954	0.027219	1.13062	1.56513	2	1.67964	si:ch211-276a23.5	0.23688	0.576193	0.338746	0.829513	0.692438	1
Q08CV8	wu:fc56h07	Ribosomal protein S6 kinase a, polypeptide 1	Ribosomal protein S6 kinase a, polypeptide 1 OS=Danio rerio OX=7955 GN=wu:fc56h07 PE=1 SV=1	0	7.242	6	2	1	310	34.7	8.06	8.18	2	0.562652	0.636084	0.651701	1.37987	1.27314	1.39964	0.616812	1.35089	2.19011	0.000106015	1.131	3.97463	2	1.39964	wu:fc56h07	0.401996	0.454461	0.46562	0.985876	0.90962	1
A0A8M3ARB7	sbf1	Myotubularin-related protein 5 isoform X2	Myotubularin-related protein 5 isoform X2 OS=Danio rerio OX=7955 GN=sbf1 PE=1 SV=1	0.004	4.209	2	2	2	1926	217.2	6.92	4.91	2	0.562693	0.653076	0.640154	1.46003	1.26471	1.36595	0.618641	1.36356	2.20413	0.000294022	1.14021	3.53162	2	1.46003	sbf1	0.385398	0.447303	0.438453	1	0.86622	0.935567
Q4L216	fa18f02	Antifreeze protein type IV	Antifreeze protein type IV OS=Danio rerio OX=7955 GN=fa18f02 PE=1 SV=1	0	44.462	49	7	6	130	14.2	5.24	75.18	25	0.591821	0.622609	0.606578	1.48843	1.34333	1.19117	0.607002	1.34098	2.20918	0.00104721	1.14351	2.97997	2	1.48843	fa18f02	0.397614	0.418299	0.407529	1	0.902517	0.800289
Q3B7G4	apoa4	Apolipoprotein A-IV	Apolipoprotein A-IV OS=Danio rerio OX=7955 GN=apoa4 PE=1 SV=1	0	194.661	57	14	4	255	29.4	4.74	462.85	121	0.525277	0.657555	0.638362	1.38468	1.33244	1.31442	0.607065	1.34385	2.21368	9.14291e-05	1.14644	4.03892	2	1.38468	apoa4	0.379348	0.474878	0.461017	1	0.962268	0.949256
Q5XJJ0	mgst1	glutathione transferase	glutathione transferase OS=Danio rerio OX=7955 GN=mgst1 PE=1 SV=1	0	6.463	11	1	1	154	17.3	8.75	5.29	1	0.54499	0.601475	0.652416	1.36805	1.26861	1.34605	0.599627	1.32757	2.214	7.31454e-05	1.14665	4.13581	2	1.36805	mgst1	0.398369	0.439658	0.476894	1	0.927313	0.98392
A0A097	Tbeta-a	Thymosin beta	Thymosin beta OS=Danio rerio OX=7955 GN=Tbeta-a PE=1 SV=1	0	10.512	59	3	3	46	5.2	6.64	15.19	5	0.551212	0.661639	0.61867	1.58735	1.28285	1.19443	0.610507	1.35488	2.21927	0.00379239	1.15008	2.42109	2	1.58735	Tbeta-a	0.347253	0.416819	0.38975	1	0.808172	0.752467
A0A8M9QCR8	slc4a5	Anion exchange protein	Anion exchange protein OS=Danio rerio OX=7955 GN=slc4a5 PE=3 SV=1	0.001	5.999	2	1	1	1052	118.8	6.83	2.21	1	0.609411	0.731363	0.64129	1.65701	1.33036	1.42091	0.660688	1.46942	2.22408	0.00147392	1.15321	2.83153	2	1.65701	slc4a5	0.367777	0.441374	0.387016	1	0.802864	0.857511
A8WG67	si:ch211-226h8.11	L-rhamnose-binding lectin ELEL-1	L-rhamnose-binding lectin ELEL-1 OS=Danio rerio OX=7955 GN=si:ch211-226h8.11 PE=2 SV=1	0	8.586	15	2	2	155	17.1	8.91	7.2	2	0.531615	0.604108	0.588619	1.36094	1.30502	1.2392	0.574781	1.30172	2.26473	6.24613e-05	1.17934	4.20439	2	1.36094	si:ch211-226h8.11	0.390623	0.44389	0.432508	1	0.958908	0.910549
Q6P3I8	gcdh	Glutaryl-CoA dehydrogenase a	Glutaryl-CoA dehydrogenase a OS=Danio rerio OX=7955 GN=gcdh PE=1 SV=1	0	19.067	7	3	1	441	48.9	8.12	14.67	4	0.537523	0.593563	0.597487	1.34212	1.24543	1.33524	0.576191	1.3076	2.26938	3.73071e-05	1.1823	4.42821	2	1.34212	gcdh	0.400503	0.442258	0.445182	1	0.927959	0.99487
A0A8M1NYX2	si:dkey-172m14.1	Arrestin domain containing 3-like	Arrestin domain containing 3-like OS=Danio rerio OX=7955 GN=si:dkey-172m14.1 PE=1 SV=1	0.035	1.575	2	1	1	399	44.7	8.48	2.93	1	0.548315	0.613245	0.632956	1.35172	1.35954	1.36159	0.598172	1.35761	2.26961	7.8651e-06	1.18244	5.1043	2	1.36159	si:dkey-172m14.1	0.402702	0.450389	0.464865	0.992747	0.998493	1
Q6PBP0	wu:fj49c05	Cytochrome c oxidase subunit 7C, mitochondrial	Cytochrome c oxidase subunit 7C, mitochondrial OS=Danio rerio OX=7955 GN=wu:fj49c05 PE=1 SV=1	0.001	5.84	14	1	1	63	7.1	11.47	5.23	2	0.58244	0.648112	0.628866	1.55245	1.1081	1.57388	0.619806	1.41148	2.27729	0.0066416	1.18732	2.17773	2	1.57388	wu:fj49c05	0.370067	0.411793	0.399565	0.986387	0.704057	1
A0A8M1NG90	vtg6	Vitellogenin 6 precursor	Vitellogenin 6 precursor OS=Danio rerio OX=7955 GN=vtg6 PE=1 SV=1	0	1542.11	75	113	14	1374	150.5	8.69	7710.35	2131	0.577953	0.603819	0.593864	1.5704	1.14356	1.34456	0.591879	1.35284	2.28567	0.00352302	1.19262	2.45309	2	1.5704	vtg6	0.36803	0.384501	0.378162	1	0.7282	0.856191
Q6IQR3	si:ch73-187m15.4	Actin alpha cardiac muscle 1a	Actin alpha cardiac muscle 1a OS=Danio rerio OX=7955 GN=si:ch73-187m15.4 PE=2 SV=1	0	700.738	83	32	1	377	41.9	5.39	5082.78	1348	0.558817	0.620284	0.616209	1.37101	1.14457	1.59233	0.598437	1.3693	2.28813	0.00414234	1.19417	2.38275	2	1.59233	si:ch73-187m15.4	0.350944	0.389546	0.386987	0.861012	0.718807	1
E7F1F0	wu:fb99a03	Myotubularin-related protein 10	Myotubularin-related protein 10 OS=Danio rerio OX=7955 GN=wu:fb99a03 PE=1 SV=1	0.048	1.48	1	1	1	765	87.2	8.47	2.5	1	0.546106	0.566991	0.614666	1.48736	1.1121	1.35408	0.575921	1.31785	2.28824	0.00266599	1.19424	2.57414	2	1.48736	wu:fb99a03	0.367165	0.381206	0.41326	1	0.747701	0.910391
A0A8M9PAT6	chtopa	Chromatin target of PRMT1 protein isoform X1	Chromatin target of PRMT1 protein isoform X1 OS=Danio rerio OX=7955 GN=chtopa PE=1 SV=1	0	17.256	4	1	1	310	33.4	11.62	12.82	3	0.530262	0.672596	0.607536	1.48335	1.27169	1.4006	0.603465	1.38521	2.29543	0.000455697	1.19877	3.34132	2	1.48335	chtopa	0.357476	0.453431	0.40957	1	0.857309	0.944216
Q5XFY2	pdcd8	Apoptosis-inducing factor 1, mitochondrial	Apoptosis-inducing factor 1, mitochondrial OS=Danio rerio OX=7955 GN=pdcd8 PE=1 SV=1	0	67.263	28	14	1	613	67	8.38	84.27	25	0.480412	0.595286	0.619538	1.31702	1.16764	1.41086	0.565079	1.29851	2.29792	0.000897156	1.20033	3.04713	2	1.41086	pdcd8	0.340511	0.421932	0.439122	0.933489	0.827612	1
A0A8M2B8Q7	senp7b	Sentrin-specific protease 7 isoform X1	Sentrin-specific protease 7 isoform X1 OS=Danio rerio OX=7955 GN=senp7b PE=3 SV=1	0.052	1.436	1	1	1	884	99.6	8.25	2.66	1	0.434768	0.660408	0.640343	1.39474	1.37009	1.29987	0.578506	1.3549	2.34207	0.000558121	1.22778	3.25327	2	1.39474	senp7b	0.311721	0.4735	0.459114	1	0.982332	0.931985
A0A8M1NAN4	vtg4	Vitellogenin 4 precursor	Vitellogenin 4 precursor OS=Danio rerio OX=7955 GN=vtg4 PE=1 SV=1	0	1577.71	77	111	22	1358	148.8	8.76	7493.42	2041	0.563018	0.600928	0.584815	1.58394	1.15204	1.40022	0.58292	1.37873	2.36522	0.0031788	1.24197	2.49774	2	1.58394	vtg4	0.355454	0.379388	0.369215	1	0.727325	0.88401
Q7SXF1	dhcr7	7-dehydrocholesterol reductase	7-dehydrocholesterol reductase OS=Danio rerio OX=7955 GN=dhcr7 PE=2 SV=1	0.002	4.786	3	1	1	478	55.2	8.09	3.23	1	0.519332	0.665759	0.652409	1.48244	1.40461	1.46277	0.6125	1.44994	2.36725	8.86614e-05	1.24321	4.05227	2	1.48244	dhcr7	0.350322	0.449096	0.440091	1	0.947499	0.986728
Q6IQN5	zgc:86686	Rac family small GTPase 2	Rac family small GTPase 2 OS=Danio rerio OX=7955 GN=zgc:86686 PE=1 SV=1	0	36.47	31	5	1	192	21.4	7.91	57.45	17	0.466448	0.610156	0.65223	1.3076	1.39518	1.42621	0.576278	1.37633	2.38831	0.000273908	1.25599	3.56239	2	1.42621	zgc:86686	0.327055	0.427817	0.457318	0.916839	0.978243	1
A0PGL8	zgc:195056	Cytochrome P450 CYP2AA9	Cytochrome P450 CYP2AA9 OS=Danio rerio OX=7955 GN=zgc:195056 PE=2 SV=1	0	13.406	10	4	1	499	57	7.34	14.38	4	0.514398	0.609114	0.550559	1.56396	1.33027	1.15386	0.558024	1.34936	2.41811	0.00290683	1.27388	2.53658	2	1.56396	zgc:195056	0.328907	0.389468	0.352029	1	0.850575	0.737779
Q803U6	aqp3	Aquaporin-3	Aquaporin-3 OS=Danio rerio OX=7955 GN=aqp3 PE=2 SV=1	0	11.668	7	2	2	296	32.2	6.2	13.24	4	0.513624	0.59038	0.585371	1.32307	1.4816	1.29146	0.563125	1.36538	2.42464	0.000230679	1.27777	3.63699	2	1.4816	aqp3	0.346668	0.398475	0.395094	0.893	1	0.871669
A0A8M9PW60	LOC110438452	Vitellogenin-like	Vitellogenin-like OS=Danio rerio OX=7955 GN=LOC110438452 PE=1 SV=1	0	1763.44	66	122	1	1645	181.4	8.34	9716.27	2483	0.553683	0.590809	0.577819	1.58059	1.22268	1.3744	0.574103	1.39256	2.42562	0.00142396	1.27835	2.8465	2	1.58059	LOC110438452	0.350301	0.37379	0.365572	1	0.773558	0.869548
Q1MTC4	si:dkey-4c23.2	Vitellogenin 2	Vitellogenin 2 OS=Danio rerio OX=7955 GN=si:dkey-4c23.2 PE=1 SV=1	0	1261.27	62	106	40	1631	179.8	8.46	5168.39	1353	0.541189	0.590284	0.576898	1.51818	1.33466	1.29971	0.569457	1.38418	2.43071	0.000299844	1.28138	3.5231	2	1.51818	si:dkey-4c23.2	0.356471	0.388809	0.379992	1	0.879118	0.856094
A0A2R8Q0U0	si:dkey-108k21.21	Si:dkey-108k21.21	Si:dkey-108k21.21 OS=Danio rerio OX=7955 GN=si:dkey-108k21.21 PE=3 SV=1	0	119.129	41	13	2	206	21.2	11.12	440.42	122	0.552336	0.515773	0.697464	1.41125	1.80295	1.11372	0.588525	1.44264	2.45128	0.0145746	1.29354	1.8364	2	1.80295	si:dkey-108k21.21	0.306352	0.286072	0.386846	0.782748	1	0.617721
A0A8M3AME1	vtg1	Vitellogenin 1 isoform X1	Vitellogenin 1 isoform X1 OS=Danio rerio OX=7955 GN=vtg1 PE=1 SV=1	0	1926.4	83	121	9	1347	147.3	8.47	10718.8	2773	0.540053	0.580656	0.56507	1.56158	1.27235	1.36447	0.561926	1.39947	2.49049	0.000626017	1.31643	3.20341	2	1.56158	vtg1	0.345837	0.371838	0.361857	1	0.814785	0.873777
A0A8M9PPZ1	LOC797311	LOW QUALITY PROTEIN: succinyl-CoA:3-ketoacid coenzyme A transferase 1, mitochondrial-like isoform X1	LOW QUALITY PROTEIN: succinyl-CoA:3-ketoacid coenzyme A transferase 1, mitochondrial-like isoform X1 OS=Danio rerio OX=7955 GN=LOC797311 PE=4 SV=1	0	25.118	13	6	2	432	47.7	7.02	25.71	10	0.502313	0.556203	0.596351	1.62407	0.922243	1.58727	0.551622	1.37786	2.49783	0.0228111	1.32068	1.64185	2	1.62407	LOC797311	0.309293	0.342476	0.367196	1	0.567861	0.977342
A7MC89	si:ch211-55g3.6	Crystallin, gamma M2d16	Crystallin, gamma M2d16 OS=Danio rerio OX=7955 GN=si:ch211-55g3.6 PE=2 SV=1	0	177.508	62	9	1	175	21.5	7.84	487.38	134	0.506306	0.603368	0.574669	1.4978	1.07634	1.63421	0.561448	1.40279	2.49852	0.00782393	1.32107	2.10657	2	1.63421	si:ch211-55g3.6	0.309816	0.36921	0.351649	0.916528	0.658629	1
Q6DI31	zgc:86657	tRNA (adenine(58)-N(1))-methyltransferase catalytic subunit TRMT61A	tRNA (adenine(58)-N(1))-methyltransferase catalytic subunit TRMT61A OS=Danio rerio OX=7955 GN=zgc:86657 PE=1 SV=1	0	6.387	6	2	2	305	33.9	6.4	7.9	4	0.52913	0.547056	0.557695	1.4596	1.25379	1.37404	0.544627	1.36248	2.50167	0.000170741	1.32289	3.76766	2	1.4596	zgc:86657	0.362518	0.374799	0.382088	1	0.858997	0.941385
A0A0R4IJ74	nlgn3b	Neuroligin 3a	Neuroligin 3a OS=Danio rerio OX=7955 GN=nlgn3b PE=3 SV=1	0	13.589	3	2	1	878	98.8	6.61	10.53	3	0.52049	0.558815	0.565156	1.4189	1.2782	1.41845	0.548154	1.37185	2.50267	7.25695e-05	1.32347	4.13925	2	1.4189	nlgn3b	0.366828	0.393838	0.398307	1	0.90084	0.999683
Q7ZV08	wu:fe48e09	Secretory carrier-associated membrane protein	Secretory carrier-associated membrane protein OS=Danio rerio OX=7955 GN=wu:fe48e09 PE=1 SV=1	0.006	3.885	6	2	2	326	36	6.2	4.57	2	0.48671	0.58883	0.587679	1.54313	1.11487	1.64414	0.554406	1.43405	2.58664	0.00605463	1.37108	2.21791	2	1.64414	wu:fe48e09	0.296028	0.35814	0.357439	0.938568	0.678092	1
Q8AX65	ifabp	Fatty acid-binding protein, intestinal	Fatty acid-binding protein, intestinal OS=Danio rerio OX=7955 GN=ifabp PE=1 SV=1	0	44.163	34	4	1	132	15.1	7.25	76.57	19	0.494628	0.572105	0.568111	1.4691	1.50892	1.30004	0.544948	1.42602	2.61679	0.00021436	1.3878	3.66886	2	1.50892	ifabp	0.327804	0.37915	0.376503	0.97361	1	0.861571
F1QB44	emc10	ER membrane protein complex subunit 10	ER membrane protein complex subunit 10 OS=Danio rerio OX=7955 GN=emc10 PE=4 SV=1	0	10.325	12	3	3	257	28.2	5.22	9.2	3	0.510057	0.552916	0.553011	1.4345	1.30422	1.49545	0.538661	1.41139	2.62017	0.000115114	1.38966	3.93887	2	1.49545	emc10	0.341073	0.369733	0.369796	0.959242	0.872124	1
Q7SXJ0	lgals1l3	Galectin	Galectin OS=Danio rerio OX=7955 GN=lgals1l3 PE=1 SV=1	0	36.452	51	5	1	119	13.3	6.87	43.94	11	0.525285	0.528565	0.57736	1.59396	1.10437	1.5977	0.543736	1.43201	2.63365	0.00571583	1.39706	2.24292	2	1.5977	lgals1l3	0.328775	0.330828	0.361369	0.997656	0.691227	1
Q6DHL4	sumo2	Small ubiquitin-related modifier 2	Small ubiquitin-related modifier 2 OS=Danio rerio OX=7955 GN=sumo2 PE=3 SV=1	0	14.159	23	2	1	96	11	6.3	16.35	5	0.444163	0.593296	0.530071	1.4974	1.31708	1.3318	0.52251	1.38209	2.64511	0.000284741	1.40333	3.54555	2	1.4974	sumo2	0.296623	0.396218	0.353995	1	0.879581	0.889409
F1RCB6	zgc:86725	Actin alpha cardiac muscle 1a	Actin alpha cardiac muscle 1a OS=Danio rerio OX=7955 GN=zgc:86725 PE=1 SV=1	0	508.477	71	28	3	377	41.9	5.31	3639.61	1042	0.447777	0.563984	0.557131	1.45867	1.30715	1.41344	0.522964	1.39309	2.66383	0.000119781	1.4135	3.92161	2	1.45867	zgc:86725	0.306976	0.386642	0.381944	1	0.896125	0.968994
X1WBS5	si:ch73-15b2.6	Mitochondrial import receptor subunit TOM6 homolog	Mitochondrial import receptor subunit TOM6 homolog OS=Danio rerio OX=7955 GN=si:ch73-15b2.6 PE=4 SV=1	0.004	4.373	22	1	1	63	6.8	9.73	3.81	2	0.511453	0.562951	0.547782	1.55827	1.43299	1.35009	0.540729	1.44712	2.67623	0.0001307	1.4202	3.88372	2	1.55827	si:ch73-15b2.6	0.328219	0.361267	0.351532	1	0.919603	0.866404
F1Q7I7	LOC100150651	Metal transporter	Metal transporter OS=Danio rerio OX=7955 GN=LOC100150651 PE=1 SV=2	0.017	2.386	1	1	1	778	87	6	0	1	0.47359	0.538223	0.501139	1.6886	0.879235	1.52928	0.504317	1.3657	2.70802	0.025588	1.43724	1.59196	2	1.6886	LOC100150651	0.280464	0.31874	0.296778	1	0.52069	0.905651
A0A8M2B4X9	cadm4	Cell adhesion molecule 4 isoform X3	Cell adhesion molecule 4 isoform X3 OS=Danio rerio OX=7955 GN=cadm4 PE=3 SV=1	0	11.36	9	3	3	393	43.2	7.71	8.04	3	0.478554	0.536034	0.516704	1.46099	0.84396	1.87098	0.510431	1.39198	2.72706	0.042021	1.44735	1.37653	2	1.87098	cadm4	0.255777	0.286498	0.276167	0.780867	0.451078	1
F1Q8B0	ag1	Ag1	Ag1 OS=Danio rerio OX=7955 GN=ag1 PE=1 SV=1	0	38.942	43	6	6	168	19.4	6.43	37.1	10	0.4674	0.569202	0.543407	1.55482	1.39197	1.36525	0.52667	1.43734	2.72912	0.000166226	1.44844	3.7793	2	1.55482	ag1	0.300614	0.36609	0.349499	1	0.895265	0.878077
A0A8M1N6R0	vtg5	Vitellogenin 5 precursor	Vitellogenin 5 precursor OS=Danio rerio OX=7955 GN=vtg5 PE=1 SV=1	0	1530.17	72	110	18	1358	148.8	8.66	8728.05	2288	0.497953	0.537711	0.52317	1.62808	1.20817	1.42464	0.519612	1.4203	2.73338	0.00178311	1.45069	2.74882	2	1.62808	vtg5	0.305853	0.330273	0.321342	1	0.742081	0.875042
Q6DH12	crygm2d13	Crystallin, gamma M2d13	Crystallin, gamma M2d13 OS=Danio rerio OX=7955 GN=crygm2d13 PE=1 SV=1	0	93.235	47	6	4	173	21.2	7.99	261.8	68	0.509294	0.541426	0.523876	1.48125	1.09422	1.76748	0.524865	1.44765	2.75814	0.00913767	1.46369	2.03916	2	1.76748	crygm2d13	0.288148	0.306327	0.296398	0.83806	0.619087	1
Q98874	erh	Enhancer of rudimentary homolog	Enhancer of rudimentary homolog OS=Danio rerio OX=7955 GN=erh PE=3 SV=1	0	13.03	34	3	3	104	12.2	5.92	11.52	3	0.493882	0.522135	0.484928	1.487	1.32414	1.37114	0.500315	1.39409	2.78643	5.60869e-05	1.47842	4.25114	2	1.487	erh	0.332134	0.351134	0.326112	1	0.890481	0.922089
Q66I52	zgc:103774	NADH dehydrogenase [ubiquinone] iron-sulfur protein 6, mitochondrial	NADH dehydrogenase [ubiquinone] iron-sulfur protein 6, mitochondrial OS=Danio rerio OX=7955 GN=zgc:103774 PE=1 SV=1	0	10.145	17	2	2	129	14.2	8.22	9.31	2	0.432056	0.526355	0.548104	1.47086	1.26201	1.4895	0.502171	1.40746	2.80275	0.000367583	1.48684	3.43464	2	1.4895	zgc:103774	0.290067	0.353376	0.367978	0.987488	0.847271	1
Q802Y1	zgc:55809	Serine and arginine-rich-splicing factor 4	Serine and arginine-rich-splicing factor 4 OS=Danio rerio OX=7955 GN=zgc:55809 PE=1 SV=1	0	22.408	17	7	4	366	41.6	11.4	48.8	19	0.465994	0.516266	0.521429	1.54105	1.28412	1.51538	0.50123	1.44685	2.8866	0.000348098	1.52937	3.4583	2	1.54105	zgc:55809	0.302387	0.335009	0.338359	1	0.833273	0.983342
Q7ZWD1	wu:fb05d04	Proteasome (Prosome, macropain) 26S subunit, ATPase, 1a	Proteasome (Prosome, macropain) 26S subunit, ATPase, 1a OS=Danio rerio OX=7955 GN=wu:fb05d04 PE=1 SV=1	0	89.137	45	18	2	440	49.1	5.99	88.03	32	0.412866	0.534094	0.524213	1.5944	1.30745	1.45924	0.490391	1.45369	2.96436	0.000461163	1.56772	3.33615	2	1.5944	wu:fb05d04	0.258948	0.334982	0.328785	1	0.82003	0.915227
A0A0R4IXC8	si:ch211-9a18.2	Tubulin beta chain	Tubulin beta chain OS=Danio rerio OX=7955 GN=si:ch211-9a18.2 PE=1 SV=1	0	114.534	24	10	2	447	50.1	4.84	291.26	97	0.428831	0.520043	0.507488	1.6262	1.19019	1.51265	0.485454	1.44301	2.9725	0.0020104	1.57168	2.69672	2	1.6262	si:ch211-9a18.2	0.263702	0.319791	0.312071	1	0.731883	0.930176
A3KMS4	wu:fb62f05	Vitellogenin 7 precursor	Vitellogenin 7 precursor OS=Danio rerio OX=7955 GN=wu:fb62f05 PE=1 SV=1	0	1485.76	68	101	6	1358	148.7	8.6	7457.75	1973	0.458003	0.503652	0.477785	1.61242	1.39017	1.32092	0.479813	1.44117	3.00361	0.000415081	1.5867	3.38187	2	1.61242	wu:fb62f05	0.284048	0.312358	0.296316	1	0.862165	0.819218
Q803J2	ube2n	Ube2n protein	Ube2n protein OS=Danio rerio OX=7955 GN=ube2n PE=1 SV=1	0	43.007	58	8	1	154	17.3	6	61.88	18	0.45502	0.475889	0.53435	1.59047	1.38468	1.42817	0.48842	1.46778	3.00515	0.000127193	1.58744	3.89554	2	1.59047	ube2n	0.286091	0.299213	0.335969	1	0.870612	0.897956
Q6DH81	zgc:92607	Acyl carrier protein	Acyl carrier protein OS=Danio rerio OX=7955 GN=zgc:92607 PE=1 SV=1	0	12.237	15	2	2	155	17.7	6.64	12.44	3	0.458999	0.478242	0.481895	1.62504	1.15694	1.57837	0.473045	1.45345	3.07254	0.00276426	1.61943	2.55842	2	1.62504	zgc:92607	0.282454	0.294296	0.296544	1	0.711946	0.971284
A0A8M3AWI5	arhgap39	Rho GTPase-activating protein 39	Rho GTPase-activating protein 39 OS=Danio rerio OX=7955 GN=arhgap39 PE=4 SV=1	0.004	4.215	1	1	1	967	108.3	7.72	2.78	1	0.478318	0.441604	0.447814	1.63595	1.58165	1.15665	0.455912	1.45808	3.19817	0.00273797	1.67725	2.56257	2	1.63595	arhgap39	0.29238	0.269938	0.273733	1	0.966809	0.707021
Q6P1J5	atp5d	ATP synthase F1 subunit delta	ATP synthase F1 subunit delta OS=Danio rerio OX=7955 GN=atp5d PE=1 SV=1	0	12.169	18	2	2	159	16.9	5.12	8.31	2	0.428534	0.427298	0.51858	1.90678	0.846223	1.64525	0.458137	1.46608	3.2001	0.0346575	1.67811	1.4602	2	1.90678	atp5d	0.224743	0.224094	0.271967	1	0.443797	0.862843
A0A8M9PY77	neb	Nebulin isoform X16	Nebulin isoform X16 OS=Danio rerio OX=7955 GN=neb PE=1 SV=1	0	1339.81	49	231	1	6117	703.1	9.33	1663.5	482	0.388598	0.487566	0.519348	1.54796	1.28458	1.80861	0.46517	1.54705	3.32577	0.00228708	1.73369	2.64072	2	1.80861	neb	0.21486	0.269581	0.287153	0.855885	0.710259	1
A0A0R4IH76	numa1	Nuclear mitotic apparatus protein 1	Nuclear mitotic apparatus protein 1 OS=Danio rerio OX=7955 GN=numa1 PE=4 SV=1	0.002	5.25	1	2	2	2450	280.3	5.35	20.05	8	0.413765	0.506867	0.448902	1.92993	0.868924	1.79219	0.456511	1.53035	3.35227	0.0324906	1.74514	1.48824	2	1.92993	numa1	0.214394	0.262635	0.2326	1	0.450236	0.928631
Q6ZM23	si:ch211-239j9.2	Cytochrome c oxidase subunit 6C	Cytochrome c oxidase subunit 6C OS=Danio rerio OX=7955 GN=si:ch211-239j9.2 PE=1 SV=1	0	22.052	34	3	3	76	8.5	9.72	33.78	11	0.39745	0.444787	0.470767	1.41858	1.45089	1.59696	0.437668	1.48881	3.4017	5.80201e-05	1.76625	4.23642	2	1.59696	si:ch211-239j9.2	0.248878	0.27852	0.294788	0.888298	0.908532	1
Q9PT92	cat	Catalase	Catalase OS=Danio rerio OX=7955 GN=cat PE=2 SV=1	0	107.19	45	22	1	526	59.6	8.07	131.03	36	0.35321	0.383022	0.406307	1.56825	1.67789	1.5086	0.380846	1.58491	4.16156	2.04568e-05	2.05712	4.68916	2	1.67789	cat	0.210509	0.228276	0.242154	0.934658	1	0.899111
Q6NUY0	zgc:85790	Adenylate kinase 4, mitochondrial	Adenylate kinase 4, mitochondrial OS=Danio rerio OX=7955 GN=zgc:85790 PE=1 SV=1	0	9.773	12	1	1	226	25.4	8.81	4.62	1	0.270857	0.382003	0.378113	1.56223	1.69663	1.32769	0.343658	1.52885	4.44875	0.000479936	2.1534	3.31882	2	1.69663	zgc:85790	0.159644	0.225154	0.222861	0.920787	1	0.782543
F1REM5	epha6	receptor protein-tyrosine kinase	receptor protein-tyrosine kinase OS=Danio rerio OX=7955 GN=epha6 PE=4 SV=1	0.006	3.847	1	1	1	996	111.7	6.07	5.15	2	0.279444	0.360246	0.38581	1.62685	1.62308	1.40296	0.341833	1.55096	4.53719	0.000115334	2.1818	3.93804	2	1.62685	epha6	0.17177	0.221437	0.237151	1	0.997678	0.862378
F1QKS4	wu:fe06b12	Calnexin	Calnexin OS=Danio rerio OX=7955 GN=wu:fe06b12 PE=1 SV=1	0	186.135	40	27	1	600	67.8	4.5	320.15	87	0.312362	0.342079	0.315804	1.84229	1.1539	2.1383	0.323415	1.7115	5.29196	0.00891983	2.4038	2.04964	2	2.1383	wu:fe06b12	0.146079	0.159977	0.147689	0.861569	0.539634	1
Q6DEI6	mip1	Aquaporin-0a	Aquaporin-0a OS=Danio rerio OX=7955 GN=mip1 PE=2 SV=1	0.006	3.722	3	1	1	263	28.8	9	2.67	1	0.166131	0.340607	0.375487	1.59683	1.13854	2.06175	0.294075	1.59904	5.43754	0.00891798	2.44295	2.04973	2	2.06175	mip1	0.0805774	0.165202	0.18212	0.774501	0.552221	1
Q6DHE8	rhoad	Rho-related GTP-binding protein RhoA-D	Rho-related GTP-binding protein RhoA-D OS=Danio rerio OX=7955 GN=rhoad PE=1 SV=1	0	41.652	40	7	1	193	22	6.58	60.83	20	0.191418	0.296972	0.319111	1.49114	1.44207	1.61575	0.269167	1.51632	5.63337	4.34636e-05	2.494	4.36187	2	1.61575	rhoad	0.118471	0.183799	0.197501	0.922882	0.892511	1
A8KBJ5	LOC108190746	Histone H3	Histone H3 OS=Danio rerio OX=7955 GN=LOC108190746 PE=1 SV=1	0	91.207	63	11	1	136	15.4	11.27	280.23	105	0.175128	0.267627	0.265074	1.63643	1.52563	1.79551	0.235943	1.65252	7.00392	7.25464e-05	2.80816	4.13938	2	1.79551	LOC108190746	0.0975362	0.149053	0.147631	0.911397	0.849693	1
Q6DG54	pkm2b	Pyruvate kinase	Pyruvate kinase OS=Danio rerio OX=7955 GN=pkm2b PE=1 SV=1	0	255.764	66	31	1	530	58.3	7.28	347.31	94	0.319212	0.140642	0.14109	1.52015	1.6678	1.52054	0.200315	1.5695	7.83514	5.91855e-05	2.96996	4.22778	2	1.6678	pkm2b	0.191397	0.084328	0.0845966	0.911472	1	0.911703
A0A286YAT8	si:ch211-147g22.5	Aminopeptidase	Aminopeptidase OS=Danio rerio OX=7955 GN=si:ch211-147g22.5 PE=3 SV=1	0.004	4.252	2	2	2	935	106.6	5.27	2.98	2	1.96867	1.05416	1.14333	0.672253	0.650532	0.663889	1.38872	0.662225	0.47686	0.0671281	-1.06836	1.1731		1.96867	si:ch211-147g22.5	1	0.535466	0.580759	0.341475	0.330442	0.337227
A0AR23	mib2	RING-type E3 ubiquitin transferase	RING-type E3 ubiquitin transferase OS=Danio rerio OX=7955 GN=mib2 PE=2 SV=1	0.002	4.811	2	2	2	999	109.4	7.03	1.73	2	1.87622	0.879892	1.24959	0.864916	0.634918	0.699497	1.33524	0.733111	0.54905	0.114077	-0.864991	0.942803		1.87622	mib2	1	0.468971	0.666016	0.460989	0.338403	0.372822
F1Q5R2	ftr51	FinTRIM family, member 51	FinTRIM family, member 51 OS=Danio rerio OX=7955 GN=ftr51 PE=4 SV=2	0.033	1.587	1	1	1	544	62.4	6.6	2.33	1	2.30609	0.620129	0.859733	0.679275	0.880695	0.551209	1.26199	0.703726	0.557634	0.355861	-0.842609	0.44872		2.30609	ftr51	1	0.268909	0.372809	0.294557	0.381899	0.239023
A0A8J2HMD5	HICCMSTLAB_LOCUS11592	Similar to si:ch211-233a24.2: Transmembrane protein KIAA1109 homolog (Danio rerio)	Similar to si:ch211-233a24.2: Transmembrane protein KIAA1109 homolog (Danio rerio) OS=Cotesia congregata OX=51543 GN=HICCMSTLAB_LOCUS11592 PE=4 SV=1	0.024	1.74	0	1	1	3372	374.8	7.62	2.2	1	1.96082	1.00483	0.929041	0.760363	0.77622	0.688069	1.29823	0.741551	0.571201	0.170022	-0.80793	0.769494		1.96082	HICCMSTLAB_LOCUS11592	1	0.512454	0.473802	0.387778	0.395865	0.350909
A0A8J2EKA8	HICCMSTLAB_LOCUS1640	Similar to ubtd1: Ubiquitin domain-containing protein 1 (Danio rerio)	Similar to ubtd1: Ubiquitin domain-containing protein 1 (Danio rerio) OS=Cotesia congregata OX=51543 GN=HICCMSTLAB_LOCUS1640 PE=4 SV=1	0.029	1.643	3	1	1	239	26.3	5.74	2.15	1	1.70931	1.02165	1.04441	0.776076	0.722101	0.747077	1.25846	0.748418	0.594711	0.0870437	-0.749739	1.06026		1.70931	HICCMSTLAB_LOCUS1640	1	0.597699	0.611017	0.45403	0.422453	0.437065
A0A8M1PFL7	med14	Mediator of RNA polymerase II transcription subunit 14	Mediator of RNA polymerase II transcription subunit 14 OS=Danio rerio OX=7955 GN=med14 PE=1 SV=1	0.005	4.1	1	2	2	1422	158.1	8.37	5.27	2	1.36433	1.21683	2.08081	0.95378	0.930776	0.890456	1.55399	0.925004	0.595244	0.0783784	-0.748447	1.1058		2.08081	med14	0.655672	0.584784	1	0.458369	0.447313	0.427936
Q66ID2	ppif	Peptidyl-prolyl cis-trans isomerase	Peptidyl-prolyl cis-trans isomerase OS=Danio rerio OX=7955 GN=ppif PE=2 SV=1	0	8.072	10	2	1	189	20.5	8.32	8.1	2	1.78935	0.991749	0.856175	0.768825	0.640477	0.777106	1.21242	0.728803	0.601112	0.175835	-0.734294	0.754896		1.78935	ppif	1	0.554252	0.478485	0.429668	0.357939	0.434296
A0A8M6Z120	cldn19	Claudin	Claudin OS=Danio rerio OX=7955 GN=cldn19 PE=3 SV=1	0.006	3.909	4	1	1	218	23.5	5.48	3.07	1	1.51422	1.09513	1.09623	0.764337	0.413052	1.05074	1.23519	0.742709	0.60129	0.100227	-0.733868	0.999014		1.51422	cldn19	1	0.723227	0.723957	0.504772	0.272782	0.693913
A0A8M1P7N7	cela1.2	Si:dkey-57c15.4 precursor	Si:dkey-57c15.4 precursor OS=Danio rerio OX=7955 GN=cela1.2 PE=4 SV=1	0.005	4.15	3	1	1	269	29.8	6.13	8.14	3	1.62316	1.10495	1.05893	0.843422	0.580192	0.927812	1.26235	0.783809	0.620914	0.0838915	-0.687535	1.07628		1.62316	cela1.2	1	0.680736	0.652387	0.519616	0.357445	0.571607
A0A060Q6E4	col28a1d	Collagen type XXVIII alpha 1 b	Collagen type XXVIII alpha 1 b OS=Danio rerio OX=7955 GN=col28a1d PE=2 SV=1	0.02	1.921	2	1	1	1109	115	6.86	2.17	1	1.72414	1.19707	1.14681	0.7871	0.89229	0.863098	1.35601	0.847496	0.624993	0.0532465	-0.678089	1.27371		1.72414	col28a1d	1	0.694302	0.665151	0.456517	0.517528	0.500596
F1RBS8	add2	Adducin 2 (beta)	Adducin 2 (beta) OS=Danio rerio OX=7955 GN=add2 PE=3 SV=3	0	14.06	6	4	1	645	71.5	7.44	13.29	4	1.37625	0.986226	1.18783	0.660362	1.12508	0.567808	1.18343	0.784418	0.662833	0.124722	-0.593282	0.904058		1.37625	add2	1	0.716606	0.863091	0.479829	0.817503	0.412578
Q568W0	selenow	Selenoprotein W	Selenoprotein W OS=Danio rerio OX=7955 GN=selenow PE=3 SV=3	0	20.945	27	3	3	86	9.5	6.54	22.79	8	1.2521	1.12673	1.16475	0.817482	0.823808	0.733627	1.18119	0.791639	0.670203	0.00116974	-0.577331	2.93191		1.2521	selenow	1	0.899878	0.930239	0.65289	0.657943	0.585919
A0A8M1N4J3	eif4g2b	Eukaryotic translation initiation factor 4, gamma 2b	Eukaryotic translation initiation factor 4, gamma 2b OS=Danio rerio OX=7955 GN=eif4g2b PE=1 SV=1	0	31.885	11	10	3	898	102.2	7.31	34.77	12	1.18749	1.12623	1.21653	0.741653	0.862266	0.764529	1.17675	0.789483	0.670898	0.00105103	-0.575834	2.97838		1.21653	eif4g2b	0.976129	0.925772	1	0.609644	0.708788	0.628448
Q5BJA2	zgc:114172	NADH dehydrogenase [ubiquinone] 1 alpha subcomplex subunit 5	NADH dehydrogenase [ubiquinone] 1 alpha subcomplex subunit 5 OS=Danio rerio OX=7955 GN=zgc:114172 PE=1 SV=1	0	40.793	66	8	8	116	13.2	8.12	56.07	15	1.24382	1.15904	1.16678	0.793381	0.74792	0.855535	1.18988	0.798945	0.671452	0.000694473	-0.574644	3.15834		1.24382	zgc:114172	1	0.93184	0.938061	0.63786	0.60131	0.68783
A0A8M2B5T2	znf592	Zinc finger protein 592 isoform X1	Zinc finger protein 592 isoform X1 OS=Danio rerio OX=7955 GN=znf592 PE=4 SV=1	0.059	1.339	1	1	1	1219	134.1	8.13	0	1	1.52339	1.23162	1.09719	0.777657	0.902274	0.907127	1.28407	0.862353	0.671579	0.0336327	-0.57437	1.47324		1.52339	znf592	1	0.808471	0.72023	0.510477	0.59228	0.595466
Q7ZU90	chd1l	Chromodomain-helicase-DNA-binding protein 1-like	Chromodomain-helicase-DNA-binding protein 1-like OS=Danio rerio OX=7955 GN=chd1l PE=2 SV=1	0.02	1.949	1	1	1	1026	116.2	6.52	0	1	1.30462	1.14068	1.15414	0.826003	0.868701	0.723248	1.19981	0.805984	0.671758	0.00441891	-0.573987	2.35468		1.30462	chd1l	1	0.874336	0.884654	0.633136	0.665864	0.554373
A0A2R8PXX5	bat2	Proline-rich coiled-coil 2A	Proline-rich coiled-coil 2A OS=Danio rerio OX=7955 GN=bat2 PE=1 SV=1	0	12.724	2	5	4	1923	204.2	9.72	11.99	5	1.27247	1.13194	1.15691	0.791471	0.860635	0.744457	1.1871	0.798854	0.672944	0.00210723	-0.571443	2.67629		1.27247	bat2	1	0.889559	0.909183	0.621996	0.67635	0.585049
A0A0R4ITN2	zgc:110389	Vitamin D-binding protein	Vitamin D-binding protein OS=Danio rerio OX=7955 GN=zgc:110389 PE=1 SV=2	0	33.61	20	9	9	465	51.9	6.58	41.3	12	1.22312	1.16361	1.17331	0.748261	0.864941	0.783116	1.18668	0.798773	0.673115	0.000584497	-0.571075	3.23322		1.22312	zgc:110389	1	0.95135	0.959279	0.611765	0.707161	0.640262
Q567W2	sb:cb640	Uncharacterized protein LOC550250	Uncharacterized protein LOC550250 OS=Danio rerio OX=7955 GN=sb:cb640 PE=1 SV=1	0	33.373	14	8	6	453	51.5	5.58	62.39	24	1.32707	1.19319	1.10365	0.829737	0.783279	0.826428	1.20797	0.813148	0.673154	0.00406208	-0.570992	2.39125		1.32707	sb:cb640	1	0.899114	0.831643	0.62524	0.590232	0.622747
A0A8M6YUP3	fyco1b	FYVE and coiled-coil domain-containing protein 1-like isoform X2	FYVE and coiled-coil domain-containing protein 1-like isoform X2 OS=Danio rerio OX=7955 GN=fyco1b PE=4 SV=1	0.059	1.335	1	1	1	1298	147.6	5.31	0	1	1.4055	1.15646	1.14684	0.838411	0.841687	0.817753	1.23627	0.832617	0.673491	0.00897608	-0.570269	2.04691		1.4055	fyco1b	1	0.822808	0.815967	0.59652	0.59885	0.581822
A0A8M9PY34	slc12a9	Solute carrier family 12 member 9 isoform X1	Solute carrier family 12 member 9 isoform X1 OS=Danio rerio OX=7955 GN=slc12a9 PE=1 SV=1	0.002	4.518	1	1	1	899	98.4	7.18	3.64	1	1.26622	1.13864	1.23658	0.768155	0.90176	0.784504	1.21381	0.81814	0.674024	0.00227167	-0.569127	2.64365		1.26622	slc12a9	1	0.899239	0.976587	0.60665	0.712165	0.619562
H9GXB9	LOC100333141	Peptidyl-prolyl cis-trans isomerase	Peptidyl-prolyl cis-trans isomerase OS=Danio rerio OX=7955 GN=LOC100333141 PE=1 SV=1	0.014	2.595	6	2	1	245	27.4	9.16	10.75	6	1.23946	1.17165	1.12116	0.76968	0.826241	0.7858	1.17742	0.793907	0.674276	0.000552217	-0.56859	3.25789		1.23946	LOC100333141	1	0.945298	0.904556	0.620983	0.666617	0.633988
Q7SZF1	zgc:56556	UPF0489 protein C5orf22 homolog	UPF0489 protein C5orf22 homolog OS=Danio rerio OX=7955 GN=zgc:56556 PE=2 SV=1	0.009	3.212	2	1	1	439	49.5	5.06	4.62	2	1.32749	1.27372	1.29342	0.871105	0.936212	0.819493	1.29821	0.875603	0.67447	0.000343866	-0.568173	3.46361		1.32749	zgc:56556	1	0.959497	0.974336	0.656206	0.705251	0.617326
A0A8M3AXP3	LOC103910189	Interferon-induced very large GTPase 1-like isoform X2	Interferon-induced very large GTPase 1-like isoform X2 OS=Danio rerio OX=7955 GN=LOC103910189 PE=3 SV=1	0.059	1.36	0	1	1	2006	232.7	6.62	2.06	1	1.39796	1.19041	1.20673	0.831255	0.935706	0.795926	1.26503	0.854296	0.675314	0.00644447	-0.56637	2.19081		1.39796	LOC103910189	1	0.851532	0.863205	0.594619	0.669335	0.569347
A0A8M9PMU9	LOC100333499	Latent-transforming growth factor beta-binding protein 4	Latent-transforming growth factor beta-binding protein 4 OS=Danio rerio OX=7955 GN=LOC100333499 PE=4 SV=1	0.008	3.39	1	2	1	2049	223	6.15	4.62	2	1.31816	1.27867	1.21898	0.83972	0.91358	0.82441	1.27193	0.859237	0.675535	0.000491185	-0.565897	3.30875		1.31816	LOC100333499	1	0.970042	0.924761	0.637041	0.693074	0.625426
A0A8M9PS19	zgc:162972	Zinc finger protein 850	Zinc finger protein 850 OS=Danio rerio OX=7955 GN=zgc:162972 PE=4 SV=1	0.012	2.883	8	2	2	817	94.2	9.1	7.23	2	1.32164	1.21112	1.15298	0.814314	0.92261	0.753171	1.22858	0.830032	0.675603	0.0047032	-0.565753	2.32761		1.32164	zgc:162972	1	0.916373	0.872379	0.616137	0.698077	0.569874
F1Q6F3	zgc:92465	Complement component 8, alpha polypeptide	Complement component 8, alpha polypeptide OS=Danio rerio OX=7955 GN=zgc:92465 PE=1 SV=2	0	11.026	7	3	3	592	66.1	6.19	8.7	3	1.34285	1.0198	1.23267	0.757472	0.93037	0.741182	1.19844	0.809674	0.675608	0.0259108	-0.565741	1.58652		1.34285	zgc:92465	1	0.759432	0.917952	0.56408	0.692835	0.551949
Q5TYX3	si:dkeyp-50f7.3	Novel protein containing a tetratricopeptide repeat	Novel protein containing a tetratricopeptide repeat OS=Danio rerio OX=7955 GN=si:dkeyp-50f7.3 PE=4 SV=1	0.031	1.616	5	1	1	136	16.2	6.58	2.32	1	1.40289	0.998079	1.03526	0.823975	0.731784	0.765896	1.14541	0.773885	0.675641	0.0480521	-0.565672	1.31829		1.40289	si:dkeyp-50f7.3	1	0.711444	0.737944	0.587341	0.521625	0.545941
A0A8M9PR36	ptgesl	Prostaglandin E synthase 2 isoform X2	Prostaglandin E synthase 2 isoform X2 OS=Danio rerio OX=7955 GN=ptgesl PE=1 SV=1	0	11.124	14	3	1	233	26	9.31	10.27	3	1.28422	1.25298	1.24373	0.823976	0.819537	0.91394	1.26031	0.852484	0.67641	0.000249454	-0.564031	3.60301		1.28422	ptgesl	1	0.975671	0.968467	0.641616	0.638159	0.711669
A0A2R8QL91	zgc:103440	PEST proteolytic signal-containing nuclear protein	PEST proteolytic signal-containing nuclear protein OS=Danio rerio OX=7955 GN=zgc:103440 PE=4 SV=1	0.023	1.822	5	1	1	164	17.8	9.31	2.81	1	1.28981	1.20028	1.09098	0.836069	0.866016	0.720224	1.19369	0.807436	0.676422	0.00602626	-0.564004	2.21995		1.28981	zgc:103440	1	0.930588	0.845848	0.648213	0.671432	0.558398
F1QFU9	zgc:153024	Dipeptidase	Dipeptidase OS=Danio rerio OX=7955 GN=zgc:153024 PE=1 SV=2	0	22.89	14	6	6	414	47.1	5.69	20.34	7	1.25896	1.13835	1.16168	0.786972	0.810805	0.811203	1.18633	0.802994	0.676872	0.000531836	-0.563044	3.27422		1.25896	zgc:153024	1	0.904204	0.922731	0.625099	0.64403	0.644346
Q803Q5	wu:fo71e09	Dishevelled, dsh homolog 2 (Drosophila)	Dishevelled, dsh homolog 2 (Drosophila) OS=Danio rerio OX=7955 GN=wu:fo71e09 PE=1 SV=1	0.006	4.091	1	1	1	747	81.8	6.24	2.91	1	1.34435	1.09868	1.12353	0.795922	0.863575	0.755816	1.18885	0.805104	0.677211	0.0103452	-0.562323	1.98526		1.34435	wu:fo71e09	1	0.817263	0.835745	0.592052	0.642376	0.562218
Q6PC89	zgc:73056	phosphopyruvate hydratase	phosphopyruvate hydratase OS=Danio rerio OX=7955 GN=zgc:73056 PE=1 SV=1	0	162.248	55	17	9	433	47.3	4.87	223.09	51	1.25198	1.12095	1.19199	0.781272	0.868086	0.764847	1.18831	0.804735	0.677212	0.00150562	-0.56232	2.82229		1.25198	zgc:73056	1	0.89534	0.95208	0.624029	0.69337	0.61091
E7F062	lmod1b	Leiomodin 1b (smooth muscle)	Leiomodin 1b (smooth muscle) OS=Danio rerio OX=7955 GN=lmod1b PE=4 SV=1	0.044	1.509	1	1	1	671	75.9	9.28	2.27	1	1.23213	1.14741	1.16254	0.799798	0.849716	0.750168	1.1807	0.799894	0.677476	0.00060494	-0.561757	3.21829		1.23213	lmod1b	1	0.931241	0.943519	0.649116	0.68963	0.608837
Q2VRP7	fc26e12	Transporter	Transporter OS=Danio rerio OX=7955 GN=fc26e12 PE=2 SV=1	0	8.923	5	3	2	625	69.9	5.68	7.8	3	1.33752	1.11062	1.11256	0.750365	0.813353	0.849252	1.1869	0.804324	0.677667	0.00901996	-0.561351	2.0448		1.33752	fc26e12	1	0.830353	0.831808	0.561011	0.608104	0.634944
Q0P4C3	zgc:153151	Uncharacterized protein LOC751646	Uncharacterized protein LOC751646 OS=Danio rerio OX=7955 GN=zgc:153151 PE=2 SV=1	0.053	1.421	2	1	1	398	45.5	5.12	0	1	1.11329	1.20627	1.35667	0.743789	0.880756	0.86769	1.22541	0.830745	0.677931	0.00903557	-0.560789	2.04404		1.35667	zgc:153151	0.82061	0.889145	1	0.548247	0.649206	0.639575
Q102R8	glut2	Glucose transporter 2	Glucose transporter 2 OS=Danio rerio OX=7955 GN=glut2 PE=1 SV=1	0.047	1.496	1	1	1	504	54.7	8.44	3.63	2	1.27349	1.12698	1.17342	0.815435	0.827548	0.780706	1.19129	0.807896	0.678167	0.00108153	-0.560288	2.96596		1.27349	glut2	1	0.884955	0.921423	0.640317	0.649829	0.613046
F1QF43	adam22	ADAM metallopeptidase domain 22	ADAM metallopeptidase domain 22 OS=Danio rerio OX=7955 GN=adam22 PE=4 SV=1	0	17.81	7	6	6	918	101.9	7.31	18.66	6	1.29631	1.20308	1.10346	0.761706	0.798415	0.883511	1.20095	0.814544	0.678249	0.0043286	-0.560113	2.36365		1.29631	adam22	1	0.928081	0.851233	0.587595	0.615913	0.681558
A0A0R4IVF2	si:ch211-1a19.3	Si:ch211-1a19.3	Si:ch211-1a19.3 OS=Danio rerio OX=7955 GN=si:ch211-1a19.3 PE=1 SV=1	0	9.963	13	3	3	239	27	5.69	14.33	4	1.30014	1.14601	1.16688	0.759171	0.789477	0.902095	1.20434	0.816914	0.678307	0.003971	-0.55999	2.4011		1.30014	si:ch211-1a19.3	1	0.881449	0.897502	0.583914	0.607224	0.693843
Q6DEJ0	rab35	RAB35, member RAS oncogene family	RAB35, member RAS oncogene family OS=Danio rerio OX=7955 GN=rab35 PE=1 SV=1	0	29.644	27	7	2	201	22.9	8.29	66.39	22	1.31506	1.14075	1.10832	0.772802	0.878797	0.76621	1.18804	0.805937	0.678374	0.00662876	-0.559847	2.17857		1.31506	rab35	1	0.867449	0.842792	0.587657	0.668258	0.582644
Q568J8	tmem256	Transmembrane protein 256	Transmembrane protein 256 OS=Danio rerio OX=7955 GN=tmem256 PE=3 SV=1	0.002	5.159	14	2	2	114	11.9	9.03	8.46	3	1.18955	1.18927	1.2022	0.773854	0.808829	0.848802	1.19367	0.810495	0.678993	6.45664e-05	-0.558531	4.18999		1.2022	tmem256	0.98948	0.989245	1	0.6437	0.672792	0.706042
A0A286Y993	wu:fk66c02	Latexin	Latexin OS=Danio rerio OX=7955 GN=wu:fk66c02 PE=1 SV=1	0	23.077	24	6	3	270	30.3	6.21	23.2	6	1.31567	1.0868	1.2063	0.789642	0.882287	0.778948	1.20292	0.816959	0.679147	0.00638035	-0.558205	2.19516		1.31567	wu:fk66c02	1	0.826042	0.916872	0.600184	0.670601	0.592056
X1WE18	kank2	KN motif and ankyrin repeat domain-containing protein 2	KN motif and ankyrin repeat domain-containing protein 2 OS=Danio rerio OX=7955 GN=kank2 PE=3 SV=1	0.014	2.639	1	1	1	1085	116.1	6.29	2.55	1	1.19208	1.1514	1.22381	0.806124	0.874851	0.742319	1.1891	0.807764	0.679308	0.000944207	-0.557861	3.02493		1.22381	kank2	0.974076	0.940835	1	0.6587	0.714859	0.606564
A9ULS4	fb43c01	RAB6A, member RAS oncogene family	RAB6A, member RAS oncogene family OS=Danio rerio OX=7955 GN=fb43c01 PE=1 SV=1	0	53.415	42	10	3	208	23.5	5.54	78.95	26	1.33992	1.05735	1.16781	0.689451	1.04313	0.690204	1.18836	0.807596	0.679589	0.0569203	-0.557266	1.24473		1.33992	fb43c01	1	0.78911	0.871551	0.514545	0.778502	0.515107
A0A8M9PUE5	osgep	N(6)-L-threonylcarbamoyladenine synthase	N(6)-L-threonylcarbamoyladenine synthase OS=Danio rerio OX=7955 GN=osgep PE=1 SV=1	0.052	1.439	2	1	1	335	36.7	5.68	2.28	1	1.20941	1.20357	1.13819	0.878204	0.678798	0.856528	1.18372	0.80451	0.679643	0.00484652	-0.557151	2.31457		1.20941	osgep	1	0.995173	0.941108	0.726141	0.561263	0.708218
Q5TYP8	si:dkeyp-59a8.4	Protein stum homolog	Protein stum homolog OS=Danio rerio OX=7955 GN=si:dkeyp-59a8.4 PE=3 SV=1	0.035	1.575	5	1	1	128	14.1	7.78	2.28	1	1.25055	1.13566	1.18332	0.79159	0.885246	0.751812	1.18984	0.809549	0.680384	0.00182216	-0.555579	2.73941		1.25055	si:dkeyp-59a8.4	1	0.908126	0.946243	0.632995	0.707887	0.601186
B3DJC9	col9a1a	Collagen alpha-1(IX) chain precursor	Collagen alpha-1(IX) chain precursor OS=Danio rerio OX=7955 GN=col9a1a PE=2 SV=1	0	61.294	13	8	8	687	65.8	8.25	98.45	22	1.21292	1.0798	1.27001	0.726299	0.881042	0.817864	1.18758	0.808402	0.680715	0.00624796	-0.554876	2.20426		1.27001	col9a1a	0.955046	0.850229	1	0.571884	0.693728	0.643982
Q6DG37	zgc:91858	Tetraspanin 13a	Tetraspanin 13a OS=Danio rerio OX=7955 GN=zgc:91858 PE=2 SV=1	0.005	4.028	5	1	1	203	22.6	7.09	3.4	1	1.19176	1.17177	1.1452	0.808237	0.801737	0.778828	1.16957	0.796268	0.680819	2.08522e-05	-0.554657	4.68085		1.19176	zgc:91858	1	0.983226	0.960931	0.67819	0.672735	0.653512
A0A8M6Z554	LOC103909828	Uncharacterized protein LOC103909828	Uncharacterized protein LOC103909828 OS=Danio rerio OX=7955 GN=LOC103909828 PE=4 SV=1	0.014	2.617	1	1	1	1501	171	7.65	2.71	1	1.22017	1.07473	1.20611	0.823094	0.615033	0.947504	1.167	0.79521	0.681413	0.0258339	-0.5534	1.58781		1.22017	LOC103909828	1	0.880798	0.988471	0.674571	0.504053	0.776532
A3QK15	aacs	Acetoacetyl-CoA synthetase	Acetoacetyl-CoA synthetase OS=Danio rerio OX=7955 GN=aacs PE=2 SV=1	0	21.738	12	9	9	673	74.9	6.6	24.4	10	1.30466	1.13583	1.12022	0.801427	0.836855	0.788532	1.1869	0.808938	0.681554	0.00340624	-0.5531	2.46773		1.30466	aacs	1	0.870595	0.858635	0.614282	0.641437	0.604398
F1Q5I4	ela2	Elastase 2	Elastase 2 OS=Danio rerio OX=7955 GN=ela2 PE=1 SV=1	0	37.514	27	6	5	266	28.8	8.02	96.88	24	1.34957	1.12393	1.10405	0.790641	0.841419	0.806584	1.19252	0.812881	0.681652	0.0090608	-0.552893	2.04283		1.34957	ela2	1	0.832802	0.818076	0.585846	0.623471	0.597659
B8JHS8	slc8a3	Sodium/calcium exchanger 3 isoform X3	Sodium/calcium exchanger 3 isoform X3 OS=Danio rerio OX=7955 GN=slc8a3 PE=3 SV=1	0	17.18	5	6	5	917	102.2	5.2	18.41	7	1.25005	1.13697	1.18319	0.793832	0.774384	0.865976	1.19007	0.811397	0.681805	0.000921713	-0.552569	3.0354		1.25005	slc8a3	1	0.909541	0.946516	0.63504	0.619482	0.692753
A0A8M3AVP7	ppp1r9a	Neurabin-1 isoform X1	Neurabin-1 isoform X1 OS=Danio rerio OX=7955 GN=ppp1r9a PE=4 SV=1	0	6.201	2	2	2	1076	120.3	5.27	6.9	2	1.26651	1.092	1.14422	0.766617	0.87574	0.748909	1.16757	0.797089	0.682689	0.00472663	-0.550701	2.32545		1.26651	ppp1r9a	1	0.86221	0.903442	0.6053	0.69146	0.591318
A0A8M9PRN1	si:dkey-253d23.3	SLAM family member isoform X1	SLAM family member isoform X1 OS=Danio rerio OX=7955 GN=si:dkey-253d23.3 PE=4 SV=1	0.006	4.006	3	1	1	380	42.9	6.8	4.72	1	1.27878	1.17334	1.15577	0.851773	0.786762	0.825134	1.20263	0.821223	0.682855	0.000876186	-0.550348	3.0574		1.27878	si:dkey-253d23.3	1	0.91755	0.903804	0.666082	0.615244	0.645251
E9QDR6	si:ch211-183d21.1	Si:ch211-183d21.1	Si:ch211-183d21.1 OS=Danio rerio OX=7955 GN=si:ch211-183d21.1 PE=1 SV=1	0	11.403	4	3	3	902	97.7	5.02	9.56	3	1.27559	1.12451	1.28207	0.882887	0.782014	0.849814	1.22739	0.838238	0.682942	0.00281046	-0.550164	2.55122		1.28207	si:ch211-183d21.1	0.994942	0.877106	1	0.68864	0.60996	0.662843
A0A8M2B7A4	tnfaip2a	Tumor necrosis factor alpha-induced protein 2 isoform X1	Tumor necrosis factor alpha-induced protein 2 isoform X1 OS=Danio rerio OX=7955 GN=tnfaip2a PE=3 SV=1	0.03	1.637	1	1	1	716	83.3	6.7	1.9	1	1.17135	1.14668	1.11002	0.718262	0.889397	0.733553	1.14268	0.780404	0.682958	0.00324456	-0.550131	2.48884		1.17135	tnfaip2a	1	0.978943	0.947641	0.613193	0.759294	0.626247
F1QT23	rdh8l	Retinol dehydrogenase 8b	Retinol dehydrogenase 8b OS=Danio rerio OX=7955 GN=rdh8l PE=3 SV=1	0.009	3.213	2	1	1	317	35.2	8.09	9.82	5	1.33005	1.06745	1.10978	0.797259	0.775947	0.822476	1.16909	0.798561	0.68306	0.0108957	-0.549917	1.96275		1.33005	rdh8l	1	0.80257	0.834393	0.599422	0.583398	0.618382
A0A8M9QFL0	smap1	Stromal membrane-associated protein 1 isoform X2	Stromal membrane-associated protein 1 isoform X2 OS=Danio rerio OX=7955 GN=smap1 PE=1 SV=1	0	9.987	8	3	3	482	51.2	8.51	10.85	3	1.1741	1.17387	1.12864	0.875005	0.690168	0.809775	1.15887	0.791649	0.683124	0.00283304	-0.549781	2.54775		1.1741	smap1	1	0.999803	0.961282	0.745258	0.587829	0.6897
A0A8M2B6N6	ccdc149b	Coiled-coil domain-containing protein 149-B isoform X3	Coiled-coil domain-containing protein 149-B isoform X3 OS=Danio rerio OX=7955 GN=ccdc149b PE=3 SV=1	0.044	1.523	1	1	1	562	63.1	5.06	1.86	1	1.30495	1.19212	1.16957	0.850158	0.827657	0.827225	1.22221	0.835014	0.683198	0.000809151	-0.549625	3.09197		1.30495	ccdc149b	1	0.913542	0.896259	0.651489	0.634246	0.633915
Q7SXF2	ubl5	Ubiquitin-like protein 5	Ubiquitin-like protein 5 OS=Danio rerio OX=7955 GN=ubl5 PE=3 SV=1	0	7.104	27	2	2	73	8.6	8.44	5.49	2	1.24565	1.24744	1.14723	0.847177	0.811258	0.829078	1.21344	0.829171	0.683322	0.000377888	-0.549364	3.42264		1.24744	ubl5	0.998559	1	0.919667	0.67913	0.650336	0.664621
Q6PBP2	zgc:73312	DNA repair protein XRCC4	DNA repair protein XRCC4 OS=Danio rerio OX=7955 GN=zgc:73312 PE=1 SV=1	0	7.221	8	2	2	357	40.8	4.97	5.99	2	1.26354	1.20861	1.17288	0.819736	0.883283	0.787794	1.21501	0.830271	0.683346	0.000563908	-0.549313	3.24879		1.26354	zgc:73312	1	0.956525	0.928247	0.648761	0.699054	0.623481
Q498P2	mrps35	Small ribosomal subunit protein mS35	Small ribosomal subunit protein mS35 OS=Danio rerio OX=7955 GN=mrps35 PE=2 SV=1	0.014	2.539	2	1	1	330	37.3	8.62	2.78	1	1.22791	1.18249	1.13005	0.757434	0.843653	0.818707	1.18015	0.806598	0.683472	0.000609763	-0.549047	3.21484		1.22791	mrps35	1	0.963014	0.920307	0.61685	0.687067	0.666751
F1R6I2	fj14b08	Granulin b	Granulin b OS=Danio rerio OX=7955 GN=fj14b08 PE=3 SV=1	0	43.626	17	12	12	729	78.3	5.88	45.08	12	1.30585	1.15966	1.1135	0.756748	0.90103	0.788599	1.193	0.815459	0.683535	0.00652699	-0.548914	2.18529		1.30585	fj14b08	1	0.888046	0.852701	0.579506	0.689994	0.603896
F1QR74	tspan9a	Tetraspanin 9a	Tetraspanin 9a OS=Danio rerio OX=7955 GN=tspan9a PE=3 SV=2	0.002	5.121	3	1	1	336	37.1	7.66	4.16	1	1.59528	1.15755	1.27404	0.763065	0.958964	1.03188	1.34229	0.917971	0.683884	0.0506599	-0.548176	1.29534		1.59528	tspan9a	1	0.725613	0.798634	0.478328	0.601127	0.646837
A5D8S1	luzp2	Leucine zipper protein 2	Leucine zipper protein 2 OS=Danio rerio OX=7955 GN=luzp2 PE=2 SV=2	0.006	3.824	4	2	2	346	39.1	9.52	5.29	2	1.29201	1.25959	1.14084	0.873909	0.809228	0.84228	1.23081	0.841806	0.683942	0.00142727	-0.548053	2.84549		1.29201	luzp2	1	0.974912	0.883001	0.676397	0.626335	0.651916
Q6PBN3	rds4	Peripherin 2B (retinal degeneration, slow)	Peripherin 2B (retinal degeneration, slow) OS=Danio rerio OX=7955 GN=rds4 PE=2 SV=1	0	44.064	25	8	7	342	38.8	6.52	61.21	21	1.18397	1.13284	1.24288	0.777823	0.801165	0.85711	1.18656	0.812033	0.684357	0.00069366	-0.54718	3.15885		1.24288	rds4	0.9526	0.911463	1	0.625822	0.644603	0.689615
Q2M5E9	lin7a	Protein lin-7 homolog	Protein lin-7 homolog OS=Danio rerio OX=7955 GN=lin7a PE=2 SV=1	0.004	4.284	9	2	1	207	22.8	8.59	5.12	2	1.12433	0.979692	1.08106	0.713842	0.751971	0.714279	1.06169	0.726697	0.68447	0.00169374	-0.546942	2.77115		1.12433	lin7a	1	0.871353	0.961507	0.634902	0.668814	0.635291
Q7SY17	Lrdr	Dynein, axonemal, heavy chain 9	Dynein, axonemal, heavy chain 9 OS=Danio rerio OX=7955 GN=Lrdr PE=1 SV=1	0.052	1.423	1	1	1	614	70.6	6.55	0	1	1.24278	1.0446	1.18863	0.773344	0.831416	0.774575	1.15867	0.793111	0.684501	0.00417923	-0.546876	2.3789		1.24278	Lrdr	1	0.84053	0.956429	0.622268	0.668995	0.623258
A0A8M9PM08	LOC100536922	Zinc finger protein 585A-like	Zinc finger protein 585A-like OS=Danio rerio OX=7955 GN=LOC100536922 PE=4 SV=1	0.002	4.536	2	3	1	1199	136.6	8.82	5.65	3	1.3903	1.17262	1.17614	0.859469	0.897537	0.802476	1.24636	0.853161	0.684524	0.00698332	-0.546827	2.15594		1.3903	LOC100536922	1	0.843428	0.84596	0.618188	0.645569	0.577195
Q6GMH0	prpf18	Pre-mRNA-splicing factor 18	Pre-mRNA-splicing factor 18 OS=Danio rerio OX=7955 GN=prpf18 PE=2 SV=1	0	8.973	10	4	4	342	39.5	7.17	10.32	4	1.31029	1.18112	1.11753	0.805843	0.853952	0.811122	1.20298	0.823639	0.684667	0.00295669	-0.546525	2.52919		1.31029	prpf18	1	0.901416	0.852885	0.615012	0.651728	0.61904
A0A8N7TBI0	acss3	propionate--CoA ligase	propionate--CoA ligase OS=Danio rerio OX=7955 GN=acss3 PE=1 SV=1	0.024	1.789	1	1	1	714	78.9	8.21	3.02	1	1.25683	1.17183	1.30241	0.816939	0.99881	0.738822	1.24369	0.851524	0.684675	0.0103383	-0.546508	1.98555		1.30241	acss3	0.964998	0.899736	1	0.62725	0.766891	0.567271
A4FUK2	si:dkey-51e6.1	14 kDa phosphohistidine phosphatase	14 kDa phosphohistidine phosphatase OS=Danio rerio OX=7955 GN=si:dkey-51e6.1 PE=1 SV=1	0.004	4.473	14	2	2	115	12.7	7.02	5.57	2	1.2577	1.13366	1.16526	0.799508	0.89238	0.743633	1.18554	0.811841	0.684785	0.00282792	-0.546278	2.54853		1.2577	si:dkey-51e6.1	1	0.901371	0.926498	0.635688	0.709531	0.591262
Q0P4C2	cb193	Lipocalin-15 precursor	Lipocalin-15 precursor OS=Danio rerio OX=7955 GN=cb193 PE=1 SV=1	0.005	4.052	9	2	2	184	20.6	7.01	6.22	3	1.26678	1.17508	1.1371	0.847143	0.760116	0.845145	1.19299	0.817468	0.685228	0.00144122	-0.545343	2.84127		1.26678	cb193	1	0.927616	0.897634	0.668739	0.60004	0.667162
A0A8M9PWM3	LOC100537649	Probable N-acetyltransferase CML3	Probable N-acetyltransferase CML3 OS=Danio rerio OX=7955 GN=LOC100537649 PE=4 SV=1	0.061	1.287	5	1	1	233	26.2	8.1	2.57	1	1.23425	1.07201	1.06456	0.763942	0.824165	0.722063	1.12361	0.770056	0.685342	0.00489572	-0.545104	2.31018		1.23425	LOC100537649	1	0.868552	0.862513	0.61895	0.667743	0.58502
E9QHT9	fk24g11	P53 apoptosis effector related to PMP-22	P53 apoptosis effector related to PMP-22 OS=Danio rerio OX=7955 GN=fk24g11 PE=3 SV=1	0.047	1.488	4	1	1	185	21.1	5.48	2.29	1	1.28094	1.27567	1.10896	0.834675	0.735183	0.945018	1.22186	0.838292	0.68608	0.00980291	-0.543552	2.00865		1.28094	fk24g11	1	0.995889	0.865739	0.651611	0.57394	0.737753
A0A8M2BA34	cnot2	CCR4-NOT transcription complex subunit 2 isoform X1	CCR4-NOT transcription complex subunit 2 isoform X1 OS=Danio rerio OX=7955 GN=cnot2 PE=1 SV=1	0.009	3.249	2	1	1	530	58.1	7.36	2.22	1	1.2313	1.20353	1.09446	0.755822	0.841995	0.824193	1.17643	0.807337	0.686261	0.00170695	-0.54317	2.76778		1.2313	cnot2	1	0.977441	0.88886	0.61384	0.683825	0.669367
F1R789	cetn4	Caltractin	Caltractin OS=Danio rerio OX=7955 GN=cetn4 PE=3 SV=1	0	13.798	25	4	3	171	19.4	4.98	13.15	4	1.21356	1.18232	1.19136	0.822437	0.768572	0.871734	1.19575	0.820915	0.686529	0.000275247	-0.542607	3.56028		1.21356	cetn4	1	0.974263	0.981711	0.677709	0.633323	0.718331
A0A0R4IM18	mier1	Mesoderm induction early response 1a, transcriptional regulator	Mesoderm induction early response 1a, transcriptional regulator OS=Danio rerio OX=7955 GN=mier1 PE=1 SV=1	0	9.248	6	2	2	441	49.3	4.3	5.41	2	1.2965	1.21424	1.19316	0.847862	0.85435	0.841392	1.23463	0.847868	0.686737	0.000260532	-0.542169	3.58414		1.2965	mier1	1	0.936551	0.920298	0.653964	0.658968	0.648974
A0JMD8	zgc:152953	Protein phosphatase 1 regulatory subunit 26	Protein phosphatase 1 regulatory subunit 26 OS=Danio rerio OX=7955 GN=zgc:152953 PE=2 SV=1	0.049	1.462	1	1	1	1004	110.2	9.33	2.12	1	1.31302	1.17484	1.14835	0.761018	0.996031	0.744225	1.21207	0.833758	0.687879	0.0169398	-0.539773	1.77109		1.31302	zgc:152953	1	0.894762	0.874582	0.579593	0.758578	0.566803
A0A8M6YSQ0	lpcat3	Lysophospholipid acyltransferase 5 isoform X1	Lysophospholipid acyltransferase 5 isoform X1 OS=Danio rerio OX=7955 GN=lpcat3 PE=4 SV=1	0.006	4.093	3	1	1	466	53.5	8.62	4.29	1	1.25743	1.14095	1.10482	0.743658	0.899134	0.768215	1.16773	0.803669	0.688231	0.00547669	-0.539035	2.26148		1.25743	lpcat3	1	0.907365	0.878632	0.591411	0.715058	0.610941
F1R1F1	cb367	Collagen alpha-3(IX) chain precursor	Collagen alpha-3(IX) chain precursor OS=Danio rerio OX=7955 GN=cb367 PE=1 SV=1	0	67.386	15	9	9	679	63.6	7.8	119.22	32	1.24795	1.12288	1.22267	0.764435	0.771877	0.93712	1.19784	0.824478	0.688306	0.00538299	-0.538879	2.26898		1.24795	cb367	1	0.899782	0.979744	0.612552	0.618515	0.750926
A9JT09	znf1070	Zgc:174311 protein	Zgc:174311 protein OS=Danio rerio OX=7955 GN=znf1070 PE=2 SV=1	0.002	5.386	6	3	2	363	41.8	9.35	5.41	3	1.26551	1.16049	1.24645	0.767171	0.949377	0.811493	1.22415	0.84268	0.68838	0.00390188	-0.538723	2.40873		1.26551	znf1070	1	0.917012	0.984936	0.606214	0.750192	0.641237
A0A8M9Q2Q5	cdh13	Cadherin-13 isoform X2	Cadherin-13 isoform X2 OS=Danio rerio OX=7955 GN=cdh13 PE=1 SV=1	0	17.132	10	5	5	622	68.6	5.06	14.26	5	1.33556	1.11299	1.16569	0.834712	0.833619	0.820765	1.20475	0.829699	0.688691	0.00508154	-0.53807	2.294		1.33556	cdh13	1	0.833349	0.872811	0.62499	0.624172	0.614547
B2GT01	noc4l	Noc4l protein	Noc4l protein OS=Danio rerio OX=7955 GN=noc4l PE=2 SV=1	0	9.48	6	3	3	525	60.7	6.16	9.73	3	1.25446	1.1336	1.11114	0.832687	0.731805	0.846051	1.1664	0.803514	0.688885	0.00317838	-0.537665	2.49779		1.25446	noc4l	1	0.903658	0.885752	0.663782	0.583364	0.674436
Q58EP8	zgc:113232	Uncharacterized protein LOC541546 isoform 1 precursor	Uncharacterized protein LOC541546 isoform 1 precursor OS=Danio rerio OX=7955 GN=zgc:113232 PE=1 SV=1	0	12.415	5	3	3	655	64.9	8.72	18.65	5	1.16028	1.11092	1.24465	0.766603	0.712417	0.943969	1.17195	0.807663	0.689162	0.0104285	-0.537086	1.98178		1.24465	zgc:113232	0.93221	0.892552	1	0.615917	0.572382	0.758419
A0A8M2BIZ4	LOC100535691	Myc-associated zinc finger protein-like isoform X2	Myc-associated zinc finger protein-like isoform X2 OS=Danio rerio OX=7955 GN=LOC100535691 PE=4 SV=1	0.006	3.83	2	1	1	492	53.6	8.51	3.99	1	1.30101	1.23872	1.2822	0.88071	0.901062	0.852977	1.27398	0.87825	0.689377	6.83152e-05	-0.536634	4.16548		1.30101	LOC100535691	1	0.952124	0.985544	0.676945	0.692588	0.655628
A0A8M9PFE1	si:ch211-69b7.6	Neuroblast differentiation-associated protein AHNAK isoform X2	Neuroblast differentiation-associated protein AHNAK isoform X2 OS=Danio rerio OX=7955 GN=si:ch211-69b7.6 PE=4 SV=1	0.052	1.426	0	1	1	2386	258.4	8.87	2.18	1	1.17547	1.20033	1.19961	0.806139	0.942408	0.716554	1.1918	0.8217	0.689459	0.00501341	-0.536463	2.29987		1.20033	si:ch211-69b7.6	0.979283	1	0.999398	0.671595	0.785121	0.596962
A0A8M9PWM5	ryr2a	Ryanodine receptor 2	Ryanodine receptor 2 OS=Danio rerio OX=7955 GN=ryr2a PE=4 SV=1	0	55.444	4	18	5	4608	520.9	5.88	56.13	24	1.19202	1.10243	1.14224	0.745045	0.865667	0.758753	1.14556	0.789822	0.689462	0.00151824	-0.536458	2.81866		1.19202	ryr2a	1	0.924846	0.958241	0.625029	0.72622	0.636529
A8KB76	kcnk13a	Potassium channel subfamily K member 13	Potassium channel subfamily K member 13 OS=Danio rerio OX=7955 GN=kcnk13a PE=2 SV=1	0.069	1.224	2	1	1	409	46.1	8.92	2.41	1	1.12574	0.853076	1.41066	0.754202	0.858051	0.725053	1.12983	0.779102	0.689577	0.102106	-0.536216	0.990949		1.41066	kcnk13a	0.798019	0.604734	1	0.534644	0.60826	0.51398
Q6IVM1	crbpIIb	Cellular retinol-binding protein type II	Cellular retinol-binding protein type II OS=Danio rerio OX=7955 GN=crbpIIb PE=1 SV=1	0	18.314	33	5	5	135	15.6	7.28	30.52	9	1.15366	1.20428	1.22809	0.822477	0.86834	0.783853	1.19534	0.82489	0.690087	0.000351561	-0.535149	3.454		1.22809	crbpIIb	0.939393	0.98061	1	0.669721	0.707066	0.63827
A5PMR2	usp33	Ubiquitin carboxyl-terminal hydrolase 33	Ubiquitin carboxyl-terminal hydrolase 33 OS=Danio rerio OX=7955 GN=usp33 PE=2 SV=1	0.006	4.006	1	1	1	897	100.6	5.92	4.55	1	1.11454	1.2214	1.09996	0.771577	0.854769	0.745665	1.1453	0.79067	0.69036	0.00216316	-0.534579	2.66491		1.2214	usp33	0.912516	1	0.90058	0.631717	0.69983	0.610502
X1WEK0	esco1	Establishment of sister chromatid cohesion N-acetyltransferase 1	Establishment of sister chromatid cohesion N-acetyltransferase 1 OS=Danio rerio OX=7955 GN=esco1 PE=4 SV=1	0.059	1.355	1	1	1	931	103.6	6.19	0	2	1.3051	1.3161	1.21105	0.982966	0.840687	0.822246	1.27742	0.881966	0.690429	0.00287322	-0.534435	2.54163		1.3161	esco1	0.991648	1	0.920185	0.74688	0.638773	0.624761
Q5SPD7	pycr3	Pyrroline-5-carboxylate reductase 3	Pyrroline-5-carboxylate reductase 3 OS=Danio rerio OX=7955 GN=pycr3 PE=2 SV=1	0.013	2.832	5	1	1	288	29.9	7.25	2.53	1	1.26009	1.01309	1.15138	0.734074	0.759617	0.87092	1.14152	0.788203	0.690486	0.0130363	-0.534317	1.88485		1.26009	pycr3	1	0.80398	0.91373	0.582556	0.602827	0.691156
Q7ZVY7	zgc:76896	Beta-mannosidase	Beta-mannosidase OS=Danio rerio OX=7955 GN=zgc:76896 PE=2 SV=1	0.012	2.925	2	2	2	901	102.4	6.2	2.14	2	1.20758	1.02024	1.21058	0.80217	0.759247	0.813427	1.14613	0.791615	0.690683	0.00551681	-0.533904	2.25831		1.21058	zgc:76896	0.997518	0.842763	1	0.662631	0.627174	0.67193
Q567Y8	ppp2ca	Serine/threonine-protein phosphatase	Serine/threonine-protein phosphatase OS=Danio rerio OX=7955 GN=ppp2ca PE=1 SV=1	0	84.302	39	10	1	309	35.7	5.54	100.79	29	1.21594	1.15418	1.1701	0.77521	0.862052	0.808747	1.18007	0.815337	0.690921	0.000311532	-0.533408	3.5065		1.21594	ppp2ca	1	0.949201	0.962295	0.637538	0.708957	0.665118
A0A8M9PZJ4	si:ch211-113e8.10	E3 ubiquitin-protein ligase ZFP91 isoform X5	E3 ubiquitin-protein ligase ZFP91 isoform X5 OS=Danio rerio OX=7955 GN=si:ch211-113e8.10 PE=4 SV=1	0.002	5.279	2	1	1	703	77.7	6.9	3.69	1	1.18155	1.26363	1.28296	1.04798	0.634945	0.893062	1.24271	0.858661	0.690958	0.0366848	-0.53333	1.43551		1.28296	si:ch211-113e8.10	0.920955	0.984931	1	0.816844	0.494906	0.696095
A0A0R4IMI8	si:ch211-215k15.5	Protein kinase-like domain-containing	Protein kinase-like domain-containing OS=Danio rerio OX=7955 GN=si:ch211-215k15.5 PE=1 SV=1	0.006	3.802	5	2	2	322	37.1	7.44	5.55	2	1.055	1.25663	1.17949	0.778578	0.821097	0.812559	1.16371	0.804078	0.690963	0.00393459	-0.533319	2.4051		1.25663	si:ch211-215k15.5	0.839548	1	0.938617	0.619578	0.653414	0.646619
A0A8M9PUK6	nefla	Neurofilament light polypeptide-like	Neurofilament light polypeptide-like OS=Danio rerio OX=7955 GN=nefla PE=1 SV=1	0	38.754	14	10	6	712	80.1	4.59	97.69	36	1.23814	1.09895	1.1592	0.781158	0.895664	0.739352	1.16543	0.805391	0.691068	0.00429921	-0.5331	2.36661		1.23814	nefla	1	0.887579	0.936236	0.630911	0.723393	0.597145
Q6PEI4	zgc:77437	Tyrosine-protein phosphatase non-receptor type 12	Tyrosine-protein phosphatase non-receptor type 12 OS=Danio rerio OX=7955 GN=zgc:77437 PE=1 SV=1	0.006	3.765	2	2	2	570	64.5	5.96	5.74	2	1.21055	1.19764	1.20215	0.855595	0.919746	0.720006	1.20345	0.831782	0.691167	0.00324529	-0.532893	2.48875		1.21055	zgc:77437	1	0.989336	0.993062	0.706783	0.759777	0.594776
A5WUM0	cb116	Acetyl-CoA carboxylase kinase	Acetyl-CoA carboxylase kinase OS=Danio rerio OX=7955 GN=cb116 PE=1 SV=1	0.01	3.133	3	2	2	573	65	7.44	4.22	2	1.35606	1.21813	1.27736	0.873127	0.934063	0.854906	1.28385	0.887365	0.691176	0.00104428	-0.532875	2.98118		1.35606	cb116	1	0.898281	0.941959	0.643869	0.688805	0.630432
E7EY36	si:ch73-269m14.2	Keratinocyte-associated transmembrane protein 2	Keratinocyte-associated transmembrane protein 2 OS=Danio rerio OX=7955 GN=si:ch73-269m14.2 PE=4 SV=1	0.006	3.891	27	2	2	566	63.6	4.53	3.53	2	1.34964	1.18902	1.14143	0.868242	0.841722	0.833893	1.2267	0.847952	0.691248	0.00404656	-0.532725	2.39291		1.34964	si:ch73-269m14.2	1	0.880988	0.845725	0.643312	0.623662	0.617861
A0A8M9QGE4	gnsb	N-acetylglucosamine-6-sulfatase	N-acetylglucosamine-6-sulfatase OS=Danio rerio OX=7955 GN=gnsb PE=1 SV=1	0	21.403	14	6	5	455	51.2	7.27	18.68	6	1.25802	1.10093	1.15326	0.792114	0.869084	0.766881	1.17074	0.80936	0.691325	0.00286691	-0.532565	2.54259		1.25802	gnsb	1	0.875128	0.916726	0.629651	0.690834	0.609593
Q6AZW0	cyp8b1.1	Cytochrome P450, family 8, subfamily B, polypeptide 1	Cytochrome P450, family 8, subfamily B, polypeptide 1 OS=Danio rerio OX=7955 GN=cyp8b1.1 PE=1 SV=1	0	28.148	17	9	8	510	58.4	9.06	28.18	10	1.18202	1.16413	1.2457	0.798602	0.891904	0.793295	1.19728	0.827933	0.69151	0.000800026	-0.532179	3.0969		1.2457	cyp8b1.1	0.948879	0.934518	1	0.641086	0.715985	0.636826
Q6PBK1	mix23	Protein MIX23	Protein MIX23 OS=Danio rerio OX=7955 GN=mix23 PE=2 SV=2	0	12.478	22	3	3	144	16.4	8.16	15.13	5	1.2361	1.15325	1.15714	0.817297	0.839181	0.796314	1.18216	0.817597	0.69161	0.000252682	-0.531969	3.59743		1.2361	mix23	1	0.932982	0.936128	0.661192	0.678896	0.644217
Q6PFJ2	zgc:66414	DCN1-like protein	DCN1-like protein OS=Danio rerio OX=7955 GN=zgc:66414 PE=2 SV=1	0	6.696	9	3	2	257	29.9	5.44	5.85	4	1.27215	1.19563	1.1405	0.808174	0.934659	0.752719	1.20276	0.83185	0.691619	0.00492802	-0.531951	2.30733		1.27215	zgc:66414	1	0.939847	0.896514	0.635282	0.734708	0.59169
A0A8M2BIP6	prpf38b	Pre-mRNA-splicing factor 38B	Pre-mRNA-splicing factor 38B OS=Danio rerio OX=7955 GN=prpf38b PE=1 SV=1	0.006	3.664	4	2	2	378	45.8	10.76	5.66	2	1.29917	1.11731	1.15168	0.826924	0.772434	0.869306	1.18939	0.822888	0.691858	0.0042053	-0.531452	2.3762		1.29917	prpf38b	1	0.860018	0.886472	0.6365	0.594558	0.669123
A0A0R4ISF7	adamts2	A disintegrin and metalloproteinase with thrombospondin motifs 2 isoform X1	A disintegrin and metalloproteinase with thrombospondin motifs 2 isoform X1 OS=Danio rerio OX=7955 GN=adamts2 PE=4 SV=2	0.072	1.19	1	1	1	1295	146.5	7.05	2.33	1	1.21592	1.30099	1.11438	0.881872	0.788214	0.843687	1.21043	0.837924	0.692253	0.0035107	-0.530628	2.45461		1.30099	adamts2	0.934607	1	0.85656	0.677845	0.605855	0.648494
Q05AM7	si:dkey-202b22.4	RAD50-interacting protein 1	RAD50-interacting protein 1 OS=Danio rerio OX=7955 GN=si:dkey-202b22.4 PE=1 SV=1	0	15.53	5	4	4	780	88.3	5.29	13.44	4	1.16013	1.19098	1.22587	0.783452	0.899715	0.794863	1.19233	0.82601	0.692771	0.000916501	-0.529549	3.03787		1.22587	si:dkey-202b22.4	0.946377	0.971542	1	0.6391	0.733941	0.648409
Q5RKP8	lsm2	U6 snRNA-associated Sm-like protein LSm2	U6 snRNA-associated Sm-like protein LSm2 OS=Danio rerio OX=7955 GN=lsm2 PE=1 SV=1	0	26.004	56	4	4	95	10.8	6.52	24.57	5	1.23913	1.22177	1.11021	0.830033	0.844125	0.799853	1.19037	0.82467	0.692785	0.000997991	-0.529521	3.00087		1.23913	lsm2	1	0.985988	0.89596	0.669851	0.681223	0.645495
A0A8M2BF48	zgc:110211	Cyclic AMP-responsive element-binding protein 1 isoform X1	Cyclic AMP-responsive element-binding protein 1 isoform X1 OS=Danio rerio OX=7955 GN=zgc:110211 PE=1 SV=1	0	12.001	11	4	4	324	34.5	5.27	20.56	8	1.27106	1.06791	1.14428	0.741407	0.947489	0.725293	1.16108	0.804729	0.693085	0.0185106	-0.528896	1.73258		1.27106	zgc:110211	1	0.840173	0.900253	0.583297	0.745431	0.57062
Q6P031	zgc:77759	Tetraspanin	Tetraspanin OS=Danio rerio OX=7955 GN=zgc:77759 PE=2 SV=1	0.006	3.882	6	2	1	254	28.6	7.87	4.43	2	1.17357	1.16284	1.25104	0.801329	0.806757	0.879533	1.19582	0.829206	0.693424	0.000614633	-0.528191	3.21138		1.25104	zgc:77759	0.938072	0.929498	1	0.64053	0.644869	0.703041
A0A8N7TDE8	lad1	Ladinin-1	Ladinin-1 OS=Danio rerio OX=7955 GN=lad1 PE=4 SV=1	0.029	1.652	1	1	1	477	53.6	6.83	2.93	1	1.32183	1.21715	1.06592	0.809047	1.02048	0.670209	1.20163	0.833245	0.693429	0.0431316	-0.52818	1.3652		1.32183	lad1	1	0.920807	0.806399	0.612068	0.772022	0.507033
A0A8M9Q7M6	LOC559196	NACHT, LRR and PYD domains-containing protein 12-like	NACHT, LRR and PYD domains-containing protein 12-like OS=Danio rerio OX=7955 GN=LOC559196 PE=4 SV=1	0.002	4.968	2	3	2	1343	152.6	8.59	7.32	3	1.33189	1.14558	1.24847	0.807848	0.9207	0.856247	1.24198	0.861598	0.69373	0.00379902	-0.527553	2.42033		1.33189	LOC559196	1	0.860112	0.937363	0.606541	0.691272	0.64288
F1QM53	fj08f02	Iron-sulfur cluster assembly enzyme b	Iron-sulfur cluster assembly enzyme b OS=Danio rerio OX=7955 GN=fj08f02 PE=3 SV=1	0.008	3.417	9	2	2	164	17.4	8.63	4.81	2	1.25433	1.09241	1.09531	0.797125	0.788014	0.802809	1.14735	0.795983	0.693758	0.00281386	-0.527497	2.5507		1.25433	fj08f02	1	0.870914	0.873223	0.635499	0.628236	0.640031
A0A8M9PYL4	urp1	Uncharacterized protein urp1	Uncharacterized protein urp1 OS=Danio rerio OX=7955 GN=urp1 PE=3 SV=1	0.049	1.462	5	1	1	154	17.3	8.82	4.94	3	1.26467	1.13093	1.16043	0.800337	0.823201	0.843927	1.18535	0.822488	0.69388	0.00103074	-0.527241	2.98685		1.26467	urp1	1	0.894244	0.917576	0.63284	0.650919	0.667307
A0A8M9Q828	LOC110439901	Gastrula zinc finger protein XlCGF8.2DB-like	Gastrula zinc finger protein XlCGF8.2DB-like OS=Danio rerio OX=7955 GN=LOC110439901 PE=4 SV=1	0	6.479	16	2	1	319	36	9.1	12.08	4	1.18824	1.06507	1.10174	0.761346	0.812068	0.755991	1.11835	0.776468	0.694299	0.00109397	-0.526371	2.96099		1.18824	LOC110439901	1	0.896346	0.927202	0.640735	0.683422	0.636229
Q0P419	zgc:153569	Golgi apparatus protein 1	Golgi apparatus protein 1 OS=Danio rerio OX=7955 GN=zgc:153569 PE=1 SV=1	0	12.5	8	5	1	524	59.4	7.34	16.26	5	1.33693	1.18881	1.20566	0.824775	0.931301	0.834802	1.2438	0.863626	0.694347	0.00277275	-0.526271	2.55709		1.33693	zgc:153569	1	0.889208	0.901811	0.616919	0.696599	0.624419
A0A8M1PCD1	txnrd1	thioredoxin-disulfide reductase	thioredoxin-disulfide reductase OS=Danio rerio OX=7955 GN=txnrd1 PE=1 SV=1	0	70.566	25	13	13	602	66.1	6.32	72.27	20	1.26664	1.14618	1.15527	0.825255	0.860445	0.793364	1.18936	0.826355	0.694786	0.00110759	-0.525359	2.95562		1.26664	txnrd1	1	0.904902	0.912074	0.65153	0.679313	0.626353
Q6PC38	rcv2a	Recoverin	Recoverin OS=Danio rerio OX=7955 GN=rcv2a PE=1 SV=1	0	61.513	56	8	6	193	22.6	5.02	92.48	24	1.2199	1.12416	1.19958	0.766407	0.906081	0.789795	1.18121	0.820761	0.694846	0.00228916	-0.525236	2.64032		1.2199	rcv2a	1	0.921519	0.983338	0.628253	0.742749	0.647425
Q568D6	zgc:110367	Cathepsin K	Cathepsin K OS=Danio rerio OX=7955 GN=zgc:110367 PE=1 SV=1	0	16.291	17	5	5	333	37	6.09	16.21	5	1.20124	1.12532	1.17424	0.802141	0.839383	0.791555	1.16693	0.811026	0.695006	0.000178695	-0.524903	3.74789		1.20124	zgc:110367	1	0.936796	0.977519	0.667759	0.698761	0.658946
Q08BB6	zgc:154012	Integrator complex subunit 9	Integrator complex subunit 9 OS=Danio rerio OX=7955 GN=zgc:154012 PE=1 SV=1	0.057	1.382	1	1	1	658	73.6	6.87	2.32	1	1.27507	1.10844	1.16448	0.801758	0.928919	0.7354	1.18266	0.822026	0.695063	0.00858097	-0.524784	2.06646		1.27507	zgc:154012	1	0.86932	0.913266	0.628796	0.728524	0.576753
Q5TYW5	si:ch211-117l16.3	39S ribosomal protein S18a, mitochondrial	39S ribosomal protein S18a, mitochondrial OS=Danio rerio OX=7955 GN=si:ch211-117l16.3 PE=1 SV=1	0.019	2.005	4	1	1	210	24	10.18	3.01	1	1.1611	1.31059	1.05367	0.819816	0.857446	0.773337	1.17512	0.816866	0.695136	0.0102492	-0.524633	1.98931		1.31059	si:ch211-117l16.3	0.885936	1	0.80397	0.625534	0.654247	0.59007
A0A8M6Z206	si	Maltase-glucoamylase, intestinal	Maltase-glucoamylase, intestinal OS=Danio rerio OX=7955 GN=si PE=1 SV=1	0	157.053	21	32	32	1809	206	5.45	171.13	51	1.21751	1.16738	1.16006	0.769944	0.896191	0.798975	1.18165	0.821704	0.695387	0.00103941	-0.524112	2.98321		1.21751	si	1	0.958826	0.952819	0.632394	0.736087	0.656239
Q7T383	rala	Rala protein	Rala protein OS=Danio rerio OX=7955 GN=rala PE=1 SV=1	0	24.704	19	5	3	206	23.4	7.08	23.49	7	1.32165	1.17098	1.20791	0.826154	0.942165	0.80663	1.23351	0.858316	0.695832	0.00376438	-0.523189	2.42431		1.32165	rala	1	0.886002	0.913942	0.625095	0.712873	0.610323
Q6PFS7	atg3	Ubiquitin-like-conjugating enzyme ATG3	Ubiquitin-like-conjugating enzyme ATG3 OS=Danio rerio OX=7955 GN=atg3 PE=2 SV=1	0	16.311	16	4	4	317	35.7	4.67	13.14	4	1.23166	1.1603	1.12102	0.832693	0.848779	0.76441	1.17099	0.815294	0.696243	0.00101225	-0.522338	2.99471		1.23166	atg3	1	0.942062	0.910174	0.676076	0.689137	0.620636
Q7SXC0	fb62e11	Carboxylic ester hydrolase	Carboxylic ester hydrolase OS=Danio rerio OX=7955 GN=fb62e11 PE=1 SV=1	0	7.401	4	2	2	550	60.4	6.34	5.53	2	1.2003	1.14453	1.13627	0.779359	0.873021	0.771855	1.16037	0.808078	0.696399	0.000772545	-0.522015	3.11208		1.2003	fb62e11	1	0.953532	0.946655	0.649302	0.727334	0.64305
E7F5M9	tapt1a	Transmembrane anterior posterior transformation 1a	Transmembrane anterior posterior transformation 1a OS=Danio rerio OX=7955 GN=tapt1a PE=3 SV=1	0.062	1.279	1	1	1	577	65.7	7.59	0	1	1.18626	1.03983	1.16026	0.769856	0.892689	0.695839	1.12878	0.786128	0.696439	0.00935326	-0.521931	2.02904		1.18626	tapt1a	1	0.876561	0.978077	0.648977	0.752523	0.586581
X1WCE5	man2c1	alpha-mannosidase	alpha-mannosidase OS=Danio rerio OX=7955 GN=man2c1 PE=1 SV=1	0.002	5.411	2	2	2	1024	116.3	6.58	6.76	2	1.19581	1.13073	1.15208	0.770216	0.856945	0.795681	1.15954	0.807614	0.696496	0.000392358	-0.521814	3.40632		1.19581	man2c1	1	0.94558	0.963438	0.644098	0.716626	0.665394
Q6PHL2	zgc:65774	Protein FAM192A	Protein FAM192A OS=Danio rerio OX=7955 GN=zgc:65774 PE=2 SV=1	0	6.432	11	2	2	231	26.1	5.52	9.31	3	1.26022	1.19045	1.17197	0.883676	0.824754	0.818865	1.20755	0.842432	0.697637	0.000422117	-0.519452	3.37457		1.26022	zgc:65774	1	0.944635	0.929972	0.701205	0.65445	0.649777
A0A8M2BIX4	maptb	Microtubule-associated protein	Microtubule-associated protein OS=Danio rerio OX=7955 GN=maptb PE=1 SV=1	0	18.868	9	7	5	712	75.4	5.87	29.51	11	1.27897	1.16233	1.15052	0.855294	0.846119	0.804787	1.19727	0.8354	0.697753	0.00117474	-0.519212	2.93006		1.27897	maptb	1	0.908798	0.899563	0.668735	0.661561	0.629245
Q803B5	zgc:55944	Aspartyl aminopeptidase	Aspartyl aminopeptidase OS=Danio rerio OX=7955 GN=zgc:55944 PE=1 SV=1	0	42.548	26	12	12	469	51.2	6.83	49.13	15	1.22728	1.16152	1.1813	0.839919	0.812177	0.839751	1.19004	0.830615	0.697975	7.5731e-05	-0.518752	4.12073		1.22728	zgc:55944	1	0.946416	0.962537	0.684373	0.661768	0.684236
A0A8M9PRK0	si:ch211-80h18.1	Uncharacterized protein LOC555593 isoform X5	Uncharacterized protein LOC555593 isoform X5 OS=Danio rerio OX=7955 GN=si:ch211-80h18.1 PE=4 SV=1	0	8.98	3	1	1	651	65.8	4.64	7.42	1	1.38763	1.07288	1.12891	0.764308	0.90352	0.838507	1.19647	0.835445	0.698256	0.0262908	-0.518172	1.5802		1.38763	si:ch211-80h18.1	1	0.773179	0.813556	0.550802	0.651126	0.604274
E9QJ30	klhl40b	Kelch-like protein 40b	Kelch-like protein 40b OS=Danio rerio OX=7955 GN=klhl40b PE=2 SV=1	0	19.558	8	5	4	618	70.3	4.93	14.37	5	1.18634	1.27651	1.12298	0.896654	0.71491	0.892674	1.19527	0.834746	0.698372	0.00847227	-0.517932	2.072		1.27651	klhl40b	0.929364	1	0.879726	0.702428	0.560052	0.69931
A0A8M9PL07	rabl6b	Rab-like protein 6 isoform X1	Rab-like protein 6 isoform X1 OS=Danio rerio OX=7955 GN=rabl6b PE=4 SV=1	0	11.45	4	3	3	776	85.2	5.06	9.7	3	1.26911	1.17447	1.15373	0.858999	0.838198	0.81508	1.1991	0.837426	0.698376	0.000660511	-0.517923	3.18012		1.26911	rabl6b	1	0.925427	0.909081	0.67685	0.660459	0.642244
Q504J1	caspb	Caspase b	Caspase b OS=Danio rerio OX=7955 GN=caspb PE=1 SV=1	0	21.829	14	6	6	404	46.1	6.29	39.34	13	1.25951	1.10716	1.15162	0.850629	0.792234	0.814428	1.17276	0.819097	0.698433	0.00185492	-0.517805	2.73168		1.25951	caspb	1	0.879043	0.914338	0.675365	0.629002	0.646623
A0A8M9PD65	slc6a16a	Transporter	Transporter OS=Danio rerio OX=7955 GN=slc6a16a PE=3 SV=1	0.004	4.464	2	1	1	693	77.2	5.31	2.94	1	1.32425	1.17712	1.16769	0.821416	0.84712	0.894389	1.22302	0.854308	0.698524	0.0025779	-0.517619	2.58873		1.32425	slc6a16a	1	0.888899	0.881774	0.620289	0.639699	0.675393
A4QP43	si:ch211-203b8.5	Cyclin-L1	Cyclin-L1 OS=Danio rerio OX=7955 GN=si:ch211-203b8.5 PE=1 SV=1	0.014	2.638	2	1	1	534	61.4	10.49	0	1	1.29539	1.14844	1.23851	0.761411	0.911452	0.900383	1.22744	0.857748	0.698808	0.00458891	-0.517031	2.33829		1.29539	si:ch211-203b8.5	1	0.886559	0.956094	0.587787	0.703614	0.695069
A0A8M9PCA3	phldb1b	Pleckstrin homology-like domain family B member 1 isoform X6	Pleckstrin homology-like domain family B member 1 isoform X6 OS=Danio rerio OX=7955 GN=phldb1b PE=1 SV=1	0.001	5.977	2	3	3	1600	177.5	7.64	6.96	3	1.32404	1.1579	1.19654	0.851388	0.837327	0.882841	1.22616	0.857186	0.69908	0.002078	-0.51647	2.68235		1.32404	phldb1b	1	0.874525	0.903709	0.643024	0.632405	0.66678
A0A8M6YUK0	runx1t1	Protein CBFA2T1 isoform X2	Protein CBFA2T1 isoform X2 OS=Danio rerio OX=7955 GN=runx1t1 PE=4 SV=1	0.001	5.91	5	2	2	590	65.8	8.12	2.27	2	1.22343	1.21677	1.16864	0.857635	0.866449	0.799219	1.20295	0.841101	0.699201	0.000186121	-0.516222	3.7302		1.22343	runx1t1	1	0.994553	0.955209	0.701006	0.708211	0.653259
A0A0R4IRW2	si:dkey-33m11.6	Calcium/calmodulin-dependent protein kinase II inhibitor 2-like	Calcium/calmodulin-dependent protein kinase II inhibitor 2-like OS=Danio rerio OX=7955 GN=si:dkey-33m11.6 PE=3 SV=1	0.002	4.594	17	1	1	76	8.5	5	3.28	1	1.26207	1.03404	1.17426	0.797601	0.88046	0.750283	1.15679	0.809448	0.699737	0.010507	-0.515116	1.97852		1.26207	si:dkey-33m11.6	1	0.819324	0.930428	0.631981	0.697634	0.594488
A0A8M9PZ27	srrm2	Serine/arginine repetitive matrix 2 isoform X1	Serine/arginine repetitive matrix 2 isoform X1 OS=Danio rerio OX=7955 GN=srrm2 PE=1 SV=1	0.002	4.569	2	2	2	1281	147	10.92	5.72	2	1.33897	1.08722	1.1231	0.829553	0.871597	0.782718	1.1831	0.827956	0.69982	0.012705	-0.514943	1.89603		1.33897	srrm2	1	0.811984	0.838784	0.619546	0.650947	0.584568
A0A8M2BCH5	gc3	Guanylate cyclase	Guanylate cyclase OS=Danio rerio OX=7955 GN=gc3 PE=3 SV=1	0.013	2.806	2	2	2	1141	127.8	6.61	4.7	2	1.20353	1.13366	1.22243	0.830334	0.810005	0.850881	1.18654	0.830407	0.699856	0.000268624	-0.51487	3.57085		1.22243	gc3	0.984541	0.927388	1	0.679251	0.662621	0.696059
A0A8M1RE66	LOC100330861	Fibulin-7-like	Fibulin-7-like OS=Danio rerio OX=7955 GN=LOC100330861 PE=4 SV=1	0	25.224	17	5	5	435	47.5	8.02	21.91	6	1.29123	1.26679	1.03708	0.780468	0.890019	0.847164	1.19837	0.839217	0.700302	0.0145167	-0.513951	1.83813		1.29123	LOC100330861	1	0.981071	0.803168	0.604438	0.689279	0.656091
A0A8J2H2E1	HICCMSTLAB_LOCUS1354	Similar to spop: Speckle-type POZ protein (Danio rerio)	Similar to spop: Speckle-type POZ protein (Danio rerio) OS=Cotesia congregata OX=51543 GN=HICCMSTLAB_LOCUS1354 PE=4 SV=1	0.06	1.319	1	1	1	673	77.4	5.5	1.8	1	1.08063	1.33154	1.16568	0.782886	0.917711	0.80521	1.19262	0.835269	0.700366	0.0134707	-0.513819	1.87061		1.33154	HICCMSTLAB_LOCUS1354	0.811562	1	0.875438	0.587954	0.689209	0.60472
F1QCF9	im:6893135	Coiled-coil domain-containing 9	Coiled-coil domain-containing 9 OS=Danio rerio OX=7955 GN=im:6893135 PE=1 SV=3	0	9.434	4	3	3	685	76.7	5.45	10.07	3	1.22787	1.21926	1.12775	0.902356	0.823595	0.778199	1.19163	0.834717	0.700484	0.00180134	-0.513575	2.7444		1.22787	im:6893135	1	0.992986	0.918455	0.734893	0.670749	0.633778
P50392	pla2g4a	Cytosolic phospholipase A2	Cytosolic phospholipase A2 OS=Danio rerio OX=7955 GN=pla2g4a PE=2 SV=1	0.006	3.92	2	1	1	741	83.8	6.57	2.87	1	1.27207	1.08471	1.11534	0.906393	0.569699	0.957468	1.15737	0.811186	0.700886	0.0620645	-0.512748	1.20716		1.27207	pla2g4a	1	0.852713	0.876797	0.712536	0.447853	0.752687
A0A8M2BLV8	lingo1a	Leucine-rich repeat and Ig domain-containing 1a	Leucine-rich repeat and Ig domain-containing 1a OS=Danio rerio OX=7955 GN=lingo1a PE=4 SV=1	0.018	2.322	1	1	1	615	69.7	8.13	1.63	1	1.38242	1.10819	1.04878	0.765246	0.797271	0.918574	1.1798	0.827031	0.700995	0.0353374	-0.512525	1.45176		1.38242	lingo1a	1	0.80163	0.758655	0.553556	0.576722	0.664469
Q8AYB8	hopx	Homeodomain-only protein	Homeodomain-only protein OS=Danio rerio OX=7955 GN=hopx PE=3 SV=1	0.006	3.959	19	2	2	77	8.5	5.1	9.36	4	1.23711	1.09915	1.13133	0.768784	0.909999	0.75234	1.15586	0.810374	0.701098	0.00606402	-0.512312	2.21724		1.23711	hopx	1	0.888484	0.914497	0.621436	0.735585	0.608143
Q7SZW7	tde2	Serine incorporator 1	Serine incorporator 1 OS=Danio rerio OX=7955 GN=tde2 PE=2 SV=1	0.048	1.477	2	1	1	459	50.7	5.34	2.35	1	1.26618	1.01407	1.06561	0.787036	0.711473	0.848757	1.11529	0.782422	0.701542	0.0183602	-0.511398	1.73612		1.26618	tde2	1	0.800891	0.841594	0.621583	0.561904	0.670328
X1WBL9	muc5.1	Mucin 5.1, oligomeric mucus/gel-forming	Mucin 5.1, oligomeric mucus/gel-forming OS=Danio rerio OX=7955 GN=muc5.1 PE=1 SV=1	0	36.544	6	12	12	5282	564.3	4.4	37.4	15	1.35405	1.14551	1.06451	0.781035	0.935443	0.784971	1.18802	0.833816	0.701853	0.0240491	-0.51076	1.6189		1.35405	muc5.1	1	0.845988	0.786172	0.576815	0.69085	0.579723
F1QGL1	chd7	DNA helicase	DNA helicase OS=Danio rerio OX=7955 GN=chd7 PE=1 SV=1	0	18.389	2	7	5	3140	349.2	5.99	14.13	7	1.25113	1.13696	1.1137	0.799416	0.83167	0.826953	1.16727	0.819346	0.701936	0.00134163	-0.510588	2.87237		1.25113	chd7	1	0.908747	0.890155	0.638954	0.664734	0.660964
A0A8M1QKD8	ephb2a	receptor protein-tyrosine kinase	receptor protein-tyrosine kinase OS=Danio rerio OX=7955 GN=ephb2a PE=4 SV=1	0	15.37	6	4	1	999	111.8	5.81	12.69	4	1.21917	1.2134	1.19978	0.78144	0.874753	0.893568	1.21078	0.84992	0.701959	0.00050709	-0.510542	3.29492		1.21917	ephb2a	1	0.995272	0.984102	0.640962	0.717501	0.732934
Q5CZV0	tmem182a	Transmembrane protein 182	Transmembrane protein 182 OS=Danio rerio OX=7955 GN=tmem182a PE=2 SV=1	0	12.608	13	3	3	248	28	6.6	15.51	4	1.25979	1.08582	1.08611	0.751516	0.778778	0.879926	1.14391	0.803407	0.702334	0.00820322	-0.50977	2.08602		1.25979	tmem182a	1	0.861903	0.862137	0.596539	0.618179	0.698469
Q6NYJ7	zgc:76953	Legumain	Legumain OS=Danio rerio OX=7955 GN=zgc:76953 PE=1 SV=1	0	24.719	14	5	5	438	49.2	6.07	34.48	10	1.21111	1.1431	1.19873	0.801487	0.922864	0.772251	1.18432	0.832201	0.702685	0.0022465	-0.50905	2.64849		1.21111	zgc:76953	1	0.943843	0.989776	0.661777	0.761996	0.637637
Q5CZT1	wu:fb19g02	Dipeptidyl peptidase 2 precursor	Dipeptidyl peptidase 2 precursor OS=Danio rerio OX=7955 GN=wu:fb19g02 PE=1 SV=1	0	9.385	8	3	3	500	56.1	6.1	10.15	3	1.22087	1.20806	1.23479	0.830879	0.935085	0.808704	1.22124	0.858223	0.702747	0.000795218	-0.508923	3.09951		1.23479	wu:fb19g02	0.988727	0.978353	1	0.672891	0.757282	0.654932
F1RET2	smyd5	Histone-lysine N-trimethyltransferase SMYD5	Histone-lysine N-trimethyltransferase SMYD5 OS=Danio rerio OX=7955 GN=smyd5 PE=2 SV=3	0	13.49	8	3	3	415	47.1	5.12	9.69	3	1.17229	1.19922	1.15679	0.872681	0.781844	0.825863	1.1761	0.826796	0.702998	0.000272747	-0.508407	3.56424		1.19922	smyd5	0.977538	1	0.964616	0.727705	0.651959	0.688665
A0A8M1RNM4	LOC568883	Long-chain fatty acid transport protein 6-like	Long-chain fatty acid transport protein 6-like OS=Danio rerio OX=7955 GN=LOC568883 PE=3 SV=1	0.014	2.554	1	1	1	640	72.2	7.97	2.25	1	1.26442	1.30129	1.29595	0.883421	0.888705	0.943892	1.28722	0.905339	0.70333	7.06592e-05	-0.507727	4.15083		1.30129	LOC568883	0.971668	1	0.995897	0.678882	0.682942	0.725352
Q6P962	gstal	glutathione transferase	glutathione transferase OS=Danio rerio OX=7955 GN=gstal PE=1 SV=1	0	117.201	72	13	1	223	25.2	8.22	233.36	68	1.20977	1.25439	1.19037	0.87182	0.955723	0.744009	1.21818	0.857184	0.703662	0.00497604	-0.507046	2.30312		1.25439	gstal	0.964426	1	0.948957	0.695013	0.7619	0.593123
A0A8M1P182	wu:fc46h12	Wu:fc46h12 precursor	Wu:fc46h12 precursor OS=Danio rerio OX=7955 GN=wu:fc46h12 PE=1 SV=1	0	58.115	51	6	6	164	18.5	6.51	92.89	27	1.25153	1.19072	1.11841	0.78144	0.873675	0.850679	1.18689	0.835264	0.703744	0.00176524	-0.506878	2.7532		1.25153	wu:fc46h12	1	0.951406	0.893636	0.624386	0.698084	0.67971
A0A8M9PX85	si:ch211-269i23.2	Neurabin-1 isoform X1	Neurabin-1 isoform X1 OS=Danio rerio OX=7955 GN=si:ch211-269i23.2 PE=4 SV=1	0.053	1.413	1	1	1	1482	165.3	5.08	0	1	1.03451	1.20917	1.06448	0.714011	0.829757	0.784894	1.10272	0.77622	0.703915	0.00681528	-0.506528	2.16652		1.20917	si:ch211-269i23.2	0.855554	1	0.880341	0.590497	0.68622	0.649118
F1Q8B5	LOC559107	Lactase	Lactase OS=Danio rerio OX=7955 GN=LOC559107 PE=4 SV=1	0	15.259	3	6	6	1900	216.5	6.2	16	7	1.19907	1.18567	1.18521	0.81859	0.863252	0.831802	1.18998	0.837881	0.704112	1.48597e-05	-0.506124	4.82799		1.19907	LOC559107	1	0.988823	0.988441	0.682686	0.719934	0.693705
A0A8M9PXF1	ank1a	Ankyrin 1, erythrocytic a isoform X10	Ankyrin 1, erythrocytic a isoform X10 OS=Danio rerio OX=7955 GN=ank1a PE=4 SV=1	0	9.168	1	3	1	2003	218.4	6.77	9.58	4	1.23731	1.12783	1.1279	0.790219	0.929617	0.740064	1.16435	0.819967	0.70423	0.00694627	-0.505882	2.15825		1.23731	ank1a	1	0.911517	0.911579	0.63866	0.751323	0.598125
Q6P4P8	zgc:73085	Phosphodiesterase	Phosphodiesterase OS=Danio rerio OX=7955 GN=zgc:73085 PE=1 SV=1	0	149.14	37	32	29	852	98.2	5.54	192.49	63	1.16915	1.16153	1.2123	0.805513	0.816945	0.873198	1.181	0.831885	0.704393	0.000183921	-0.505547	3.73537		1.2123	zgc:73085	0.964402	0.958121	1	0.664448	0.673878	0.720279
C7DZK3	col27a1a	Collagen alpha-1(XXVII) chain A	Collagen alpha-1(XXVII) chain A OS=Danio rerio OX=7955 GN=col27a1a PE=2 SV=1	0.001	5.818	1	2	2	1783	179.7	9.91	4.14	2	1.28928	1.05835	1.22458	0.809897	0.828305	0.879614	1.19074	0.839272	0.704835	0.00810145	-0.504643	2.09144		1.28928	col27a1a	1	0.820882	0.949818	0.628178	0.642456	0.682252
Q1L8Y7	shoc2	Leucine-rich repeat protein SHOC-2	Leucine-rich repeat protein SHOC-2 OS=Danio rerio OX=7955 GN=shoc2 PE=2 SV=1	0.021	1.903	1	1	1	561	62.7	8.29	2.79	1	1.20318	1.21457	1.18628	0.892449	0.658141	0.989658	1.20134	0.846749	0.704835	0.0229323	-0.504643	1.63955		1.21457	shoc2	0.990626	1	0.976712	0.734787	0.541872	0.814823
Q6PEH1	kdelr2	ER lumen protein-retaining receptor 2	ER lumen protein-retaining receptor 2 OS=Danio rerio OX=7955 GN=kdelr2 PE=2 SV=1	0.012	2.9	4	1	1	212	24.3	8.5	2.77	1	1.22894	1.14069	1.09258	0.813563	0.76821	0.858969	1.15407	0.813581	0.704966	0.00204613	-0.504375	2.68907		1.22894	kdelr2	1	0.92819	0.889045	0.662003	0.625099	0.698951
Q6NXB5	clic5	Chloride intracellular channel protein	Chloride intracellular channel protein OS=Danio rerio OX=7955 GN=clic5 PE=1 SV=1	0	23.532	12	4	3	408	45.2	4.53	25.94	8	1.24028	1.23457	1.12401	0.817051	0.923527	0.797407	1.19962	0.845995	0.705219	0.00290322	-0.503857	2.53712		1.24028	clic5	1	0.995398	0.90625	0.658762	0.74461	0.642924
A0A8M6YZP9	si:ch211-202h22.10	Gastrula zinc finger protein XlCGF57.1-like	Gastrula zinc finger protein XlCGF57.1-like OS=Danio rerio OX=7955 GN=si:ch211-202h22.10 PE=4 SV=1	0.069	1.227	1	1	1	519	59.5	9.17	2.1	1	1.53665	1.05435	0.95603	0.845034	0.92005	0.737434	1.18234	0.834172	0.705526	0.136222	-0.50323	0.865751		1.53665	si:ch211-202h22.10	1	0.686138	0.622154	0.549921	0.59874	0.479898
F1QDN6	fc35d05	1-acyl-sn-glycerol-3-phosphate acyltransferase epsilon	1-acyl-sn-glycerol-3-phosphate acyltransferase epsilon OS=Danio rerio OX=7955 GN=fc35d05 PE=1 SV=1	0.018	2.143	3	1	1	365	41.8	9.31	2.57	1	1.11385	1.22913	1.24954	0.824353	0.817172	0.893721	1.19751	0.845082	0.705702	0.00194768	-0.50287	2.71048		1.24954	fc35d05	0.89141	0.983669	1	0.659727	0.65398	0.715242
A0A8M6Z117	tox2	TOX high mobility group box family member 2 isoform X1	TOX high mobility group box family member 2 isoform X1 OS=Danio rerio OX=7955 GN=tox2 PE=4 SV=1	0	8.049	5	2	1	459	49.8	7.81	7.34	2	1.06987	1.14074	1.18461	0.785793	0.846736	0.763501	1.13174	0.798676	0.705706	0.00132816	-0.502861	2.87675		1.18461	tox2	0.903139	0.962969	1	0.663334	0.714779	0.644516
A0A0R4IAC3	sec14l7	SEC14-like lipid-binding 7	SEC14-like lipid-binding 7 OS=Danio rerio OX=7955 GN=sec14l7 PE=4 SV=2	0.002	4.562	2	1	1	405	46.6	7.46	2.25	2	1.34882	1.17013	1.16714	0.858483	0.894288	0.849659	1.2287	0.867477	0.706014	0.00422184	-0.502231	2.3745		1.34882	sec14l7	1	0.867522	0.865305	0.636471	0.663016	0.629928
Q568A1	ei24	Etoposide-induced protein 2.4 homolog	Etoposide-induced protein 2.4 homolog OS=Danio rerio OX=7955 GN=ei24 PE=1 SV=1	0.024	1.763	2	1	1	340	38.8	9.8	4.48	2	1.29967	1.16242	1.13792	0.808589	0.874104	0.859035	1.2	0.847243	0.706033	0.00285412	-0.502192	2.54453		1.29967	ei24	1	0.894401	0.875551	0.622151	0.672561	0.660966
Q0ZBR7	MIF	Macrophage migration inhibitory factor	Macrophage migration inhibitory factor OS=Danio rerio OX=7955 GN=MIF PE=1 SV=1	0	43.21	76	7	7	115	12.4	7.12	77.04	23	1.26055	1.12961	1.14391	0.828945	0.891355	0.775273	1.17802	0.831858	0.706148	0.00290615	-0.501957	2.53668		1.26055	MIF	1	0.896124	0.907471	0.657607	0.707117	0.615029
A0A8M2BC78	LOC101886030	Copine-8	Copine-8 OS=Danio rerio OX=7955 GN=LOC101886030 PE=3 SV=1	0	25.164	11	6	1	568	63.4	5.83	22.86	8	1.16703	1.22359	1.07076	0.884115	0.631157	0.929072	1.15379	0.814781	0.706176	0.0300843	-0.5019	1.52166		1.22359	LOC101886030	0.953774	1	0.8751	0.722559	0.515824	0.759301
Q7ZW16	rnf41	E3 ubiquitin-protein ligase NRDP1	E3 ubiquitin-protein ligase NRDP1 OS=Danio rerio OX=7955 GN=rnf41 PE=2 SV=1	0	9.056	8	3	3	318	36.1	6.27	10.27	3	1.29983	1.20553	1.20349	0.837824	0.908248	0.873684	1.23628	0.873252	0.706353	0.000652056	-0.501539	3.18572		1.29983	rnf41	1	0.927449	0.925886	0.644565	0.698744	0.672153
A2BFS6	si:ch211-117m20.1	UDP-N-acetylglucosamine--dolichyl-phosphate N-acetylglucosaminephosphotransferase	UDP-N-acetylglucosamine--dolichyl-phosphate N-acetylglucosaminephosphotransferase OS=Danio rerio OX=7955 GN=si:ch211-117m20.1 PE=2 SV=1	0.004	4.507	4	2	2	406	46	8.25	6.19	2	1.27489	1.15605	1.12412	0.827515	0.817177	0.867552	1.18502	0.837414	0.706666	0.00198654	-0.500899	2.7019		1.27489	si:ch211-117m20.1	1	0.90679	0.881744	0.649089	0.64098	0.680493
A0A8M9PGC6	wu:fb63a08	MAM and LDL-receptor class A domain-containing protein 1	MAM and LDL-receptor class A domain-containing protein 1 OS=Danio rerio OX=7955 GN=wu:fb63a08 PE=1 SV=1	0	6.495	8	2	2	2211	246.4	5.31	6.36	2	1.4233	1.13215	1.07461	0.779408	0.888754	0.8978	1.21002	0.85532	0.706865	0.0362372	-0.500494	1.44085		1.4233	wu:fb63a08	1	0.795442	0.75501	0.547606	0.624432	0.630787
A0A8M3BCQ8	emsy	BRCA2-interacting transcriptional repressor EMSY isoform X3	BRCA2-interacting transcriptional repressor EMSY isoform X3 OS=Danio rerio OX=7955 GN=emsy PE=1 SV=1	0.018	2.287	1	1	1	1129	117.4	9.47	1.98	1	1.25704	1.16768	1.15818	0.84973	0.828551	0.855141	1.1943	0.844474	0.707086	0.000423338	-0.500042	3.37331		1.25704	emsy	1	0.928907	0.921354	0.675975	0.659126	0.680279
F1QCU4	si:ch211-10e8.4	Ectonucleoside triphosphate diphosphohydrolase 8	Ectonucleoside triphosphate diphosphohydrolase 8 OS=Danio rerio OX=7955 GN=si:ch211-10e8.4 PE=3 SV=3	0.027	1.684	1	1	1	496	54.4	7.61	2.89	1	1.25341	1.19315	1.22512	0.845247	0.838356	0.913137	1.22389	0.86558	0.707235	0.000264912	-0.499739	3.5769		1.25341	si:ch211-10e8.4	1	0.95192	0.977433	0.674358	0.66886	0.728522
E7F9J1	clpxb	ATP-dependent Clp protease ATP-binding subunit clpX-like, mitochondrial	ATP-dependent Clp protease ATP-binding subunit clpX-like, mitochondrial OS=Danio rerio OX=7955 GN=clpxb PE=1 SV=1	0	12.008	7	4	1	618	67.8	7.93	15.12	5	1.25957	1.09371	1.11862	0.786554	0.83117	0.839479	1.1573	0.819068	0.70774	0.00335815	-0.498708	2.4739		1.25957	clpxb	1	0.868316	0.888098	0.624462	0.659883	0.66648
Q66HX8	gdap2	Ganglioside-induced differentiation-associated protein 2	Ganglioside-induced differentiation-associated protein 2 OS=Danio rerio OX=7955 GN=gdap2 PE=2 SV=1	0.031	1.617	1	1	1	504	57.5	5.57	0	1	1.45954	1.30549	1.2699	0.893074	1.08928	0.873929	1.34498	0.952093	0.707888	0.0120681	-0.498407	1.91836		1.45954	gdap2	1	0.894451	0.870063	0.611886	0.746313	0.598769
A0A8M1P530	smpdl3b	Acid sphingomyelinase-like phosphodiesterase	Acid sphingomyelinase-like phosphodiesterase OS=Danio rerio OX=7955 GN=smpdl3b PE=3 SV=1	0	23.559	14	9	9	457	52.3	7.18	23.23	9	1.25219	1.09388	1.13094	0.804912	0.779982	0.879971	1.159	0.821621	0.708904	0.00394198	-0.496337	2.40429		1.25219	smpdl3b	1	0.87358	0.903169	0.642805	0.622896	0.702748
A0JMK3	im:7138819	Carboxypeptidase N subunit 2 precursor	Carboxypeptidase N subunit 2 precursor OS=Danio rerio OX=7955 GN=im:7138819 PE=2 SV=1	0	9.896	8	4	4	496	55.4	6.42	19.49	8	1.28671	1.11403	1.09617	0.821149	0.855265	0.802599	1.16563	0.826337	0.708917	0.0056434	-0.496312	2.24846		1.28671	im:7138819	1	0.8658	0.851916	0.638179	0.664693	0.623762
A6H8R5	zgc:165430	Nuclear casein kinase and cyclin-dependent kinase substrate 1b	Nuclear casein kinase and cyclin-dependent kinase substrate 1b OS=Danio rerio OX=7955 GN=zgc:165430 PE=2 SV=1	0.005	4.018	7	2	1	300	34	4.74	5.33	2	1.25582	1.01102	1.07306	0.731368	0.961968	0.67705	1.1133	0.790129	0.709718	0.0472746	-0.494682	1.32537		1.25582	zgc:165430	1	0.805065	0.85447	0.582383	0.766008	0.539129
A1L2B1	zgc:158752	Aquaporin-8	Aquaporin-8 OS=Danio rerio OX=7955 GN=zgc:158752 PE=2 SV=1	0.011	2.942	5	2	2	257	27.4	6.52	4.09	2	1.20123	1.16342	1.16665	0.823338	0.817114	0.866738	1.1771	0.83573	0.70999	6.57457e-05	-0.49413	4.18213		1.20123	zgc:158752	1	0.968521	0.971212	0.68541	0.680229	0.72154
A5PMC1	wu:fk91f10	E3 ubiquitin-protein ligase synoviolin	E3 ubiquitin-protein ligase synoviolin OS=Danio rerio OX=7955 GN=wu:fk91f10 PE=4 SV=1	0	6.203	3	2	2	618	68	6.34	6.29	2	1.22761	1.10863	1.10469	0.835259	0.759228	0.848806	1.14698	0.814431	0.710067	0.0024668	-0.493974	2.60787		1.22761	wu:fk91f10	1	0.903075	0.89987	0.680392	0.618458	0.691427
B8JJQ4	LOC110440136	Peroxisomal N(1)-acetyl-spermine/spermidine oxidase	Peroxisomal N(1)-acetyl-spermine/spermidine oxidase OS=Danio rerio OX=7955 GN=LOC110440136 PE=4 SV=1	0.02	1.926	2	1	1	510	57	6.24	2.78	1	1.16885	1.12784	1.17589	0.758403	0.965473	0.743564	1.15753	0.82248	0.710549	0.0101932	-0.492993	1.99169		1.17589	LOC110440136	0.994018	0.959142	1	0.644963	0.82106	0.632343
Q05AP0	npsnl	Metalloendopeptidase	Metalloendopeptidase OS=Danio rerio OX=7955 GN=npsnl PE=1 SV=1	0	14.257	17	4	4	274	30.7	8.6	13.2	4	1.218	1.1774	1.132	0.86862	0.809188	0.82924	1.1758	0.835683	0.710735	0.000361401	-0.492616	3.44201		1.218	npsnl	1	0.966667	0.929398	0.713154	0.664359	0.680822
A0A8M2BIS1	slco5a1b	Receptor-type tyrosine-protein phosphatase N2-like	Receptor-type tyrosine-protein phosphatase N2-like OS=Danio rerio OX=7955 GN=slco5a1b PE=4 SV=1	0	10.928	9	3	3	381	42.8	5.2	10.23	3	1.21408	1.14175	1.19187	0.811659	0.906416	0.803674	1.18257	0.840583	0.710813	0.000962706	-0.492458	3.01651		1.21408	slco5a1b	1	0.940418	0.981703	0.668537	0.746585	0.66196
A0A8M9PRH1	mast2	non-specific serine/threonine protein kinase	non-specific serine/threonine protein kinase OS=Danio rerio OX=7955 GN=mast2 PE=3 SV=1	0.001	6.011	1	2	1	1858	203.1	8.9	17.94	7	1.26579	1.12284	1.16266	0.843472	0.835811	0.845667	1.18376	0.84165	0.710994	0.00131602	-0.49209	2.88074		1.26579	mast2	1	0.88707	0.918525	0.66636	0.660308	0.668094
A0A0R4IPW5	LOC100334697	Carboxylic ester hydrolase	Carboxylic ester hydrolase OS=Danio rerio OX=7955 GN=LOC100334697 PE=3 SV=2	0	6.624	3	1	1	576	63.5	8.44	4.75	1	1.09662	1.00878	1.05735	0.769699	0.773535	0.705503	1.05425	0.749579	0.711006	0.000824572	-0.492066	3.08377		1.09662	LOC100334697	1	0.919899	0.964186	0.701882	0.705379	0.643342
E7EXE7	zmp:0000000760	Collagen alpha-1(XXII) chain-like	Collagen alpha-1(XXII) chain-like OS=Danio rerio OX=7955 GN=zmp:0000000760 PE=1 SV=1	0	44.31	9	6	6	780	80.3	9.36	47.91	13	1.28556	1.25165	1.25596	0.836577	0.857314	1.00407	1.26439	0.89932	0.711267	0.00245949	-0.491538	2.60915		1.28556	zmp:0000000760	1	0.973622	0.976975	0.650747	0.666878	0.781036
Q802W2	aldh9a1b	4-trimethylaminobutyraldehyde dehydrogenase B	4-trimethylaminobutyraldehyde dehydrogenase B OS=Danio rerio OX=7955 GN=aldh9a1b PE=2 SV=2	0	26.425	13	6	5	518	56.4	6.95	31.15	10	1.15424	1.19157	1.2045	0.853543	0.834267	0.837973	1.18344	0.841928	0.711426	2.98151e-05	-0.491215	4.52556		1.2045	aldh9a1b	0.958271	0.989262	1	0.708627	0.692624	0.695701
A0A8M3AS96	prom1a	Prominin-1-A isoform X6	Prominin-1-A isoform X6 OS=Danio rerio OX=7955 GN=prom1a PE=3 SV=1	0	6.851	3	2	2	879	98	5.66	5.55	2	1.32116	1.14908	1.18632	0.891866	0.864339	0.845191	1.21885	0.867132	0.711434	0.00286773	-0.491198	2.54246		1.32116	prom1a	1	0.869749	0.897939	0.675064	0.654229	0.639735
Q1LUD3	rcv2b	Recoverin 3	Recoverin 3 OS=Danio rerio OX=7955 GN=rcv2b PE=1 SV=1	0	61.409	59	9	7	191	21.9	4.91	90.47	24	1.20601	1.16443	1.15211	0.820883	0.846982	0.839047	1.17418	0.835637	0.711677	4.75005e-05	-0.490705	4.3233		1.20601	rcv2b	1	0.965525	0.955309	0.680663	0.702304	0.695724
F1QA42	wu:fc31f08	Ataxin 2-like	Ataxin 2-like OS=Danio rerio OX=7955 GN=wu:fc31f08 PE=1 SV=1	0	43.561	12	9	1	1004	106.7	8.79	49.12	11	1.17304	1.17817	1.08709	0.798782	0.899436	0.75188	1.1461	0.816699	0.71259	0.0033184	-0.488856	2.47907		1.17817	wu:fc31f08	0.995646	1	0.922695	0.677986	0.763418	0.638177
A0A8M2B8R8	dnase1l4.1	Deoxyribonuclease	Deoxyribonuclease OS=Danio rerio OX=7955 GN=dnase1l4.1 PE=1 SV=1	0	43.188	37	9	9	294	34	5.78	47.17	16	1.18137	1.1717	1.16419	0.885502	0.76033	0.860535	1.17242	0.835456	0.71259	0.000945776	-0.488855	3.02421		1.18137	dnase1l4.1	1	0.99182	0.985464	0.749558	0.643602	0.728424
A0A8M9QB88	zgc:174704	Zinc finger protein 300-like isoform X1	Zinc finger protein 300-like isoform X1 OS=Danio rerio OX=7955 GN=zgc:174704 PE=4 SV=1	0	12.006	16	3	1	1351	154.1	9.44	29.29	9	1.173	1.14926	1.0987	0.824931	0.828959	0.784337	1.14032	0.812742	0.712731	0.000233131	-0.488571	3.6324		1.173	zgc:174704	1	0.979764	0.93666	0.703266	0.7067	0.668659
Q7ZVL5	zgc:55929	Glia-derived nexin precursor	Glia-derived nexin precursor OS=Danio rerio OX=7955 GN=zgc:55929 PE=2 SV=1	0	12.648	10	4	4	395	43.7	9.22	12.76	4	1.24628	1.20536	1.13768	0.77483	0.929984	0.854024	1.19644	0.852946	0.712902	0.00331813	-0.488223	2.47911		1.24628	zgc:55929	1	0.967163	0.912858	0.621712	0.746205	0.685256
Q4QRJ9	zgc:110409	alkaline phosphatase	alkaline phosphatase OS=Danio rerio OX=7955 GN=zgc:110409 PE=2 SV=1	0	12.29	7	3	3	521	56.9	6.09	10.44	3	1.36145	1.05786	1.18196	0.810698	0.921142	0.838532	1.20042	0.856791	0.71374	0.0217804	-0.48653	1.66193		1.36145	zgc:110409	1	0.777008	0.868163	0.595465	0.676588	0.61591
Q08CI4	ccnyl1	Cyclin-Y-like protein 1	Cyclin-Y-like protein 1 OS=Danio rerio OX=7955 GN=ccnyl1 PE=2 SV=1	0	7.204	7	2	2	339	38.8	5.88	7.17	2	1.26615	1.19278	1.11944	0.895813	0.812046	0.847069	1.19279	0.851643	0.713994	0.00220696	-0.486016	2.65621		1.26615	ccnyl1	1	0.94205	0.884128	0.70751	0.641351	0.669012
Q7T3F8	zgc:63889	Bystin	Bystin OS=Danio rerio OX=7955 GN=zgc:63889 PE=1 SV=1	0.005	4.049	5	2	2	422	48.1	6.68	5.46	2	1.19354	1.07727	1.07299	0.772864	0.836784	0.778035	1.1146	0.795894	0.714063	0.00201066	-0.485876	2.69666		1.19354	zgc:63889	1	0.902587	0.898995	0.64754	0.701095	0.651872
A0A8M6Z454	si:ch211-213a13.9	NACHT, LRR and PYD domains-containing protein 12 isoform X1	NACHT, LRR and PYD domains-containing protein 12 isoform X1 OS=Danio rerio OX=7955 GN=si:ch211-213a13.9 PE=4 SV=1	0	6.122	2	2	2	1733	195	6.19	4.76	2	1.34312	1.1313	1.21846	0.866211	0.927252	0.8456	1.23096	0.879688	0.714635	0.00605264	-0.484721	2.21806		1.34312	si:ch211-213a13.9	1	0.842297	0.907187	0.644926	0.690372	0.62958
A0A8M9PKV9	LOC110438308	Uncharacterized protein LOC110438308 isoform X1	Uncharacterized protein LOC110438308 isoform X1 OS=Danio rerio OX=7955 GN=LOC110438308 PE=4 SV=1	0.071	1.193	1	1	1	839	95.2	9.23	2.64	1	1.04798	1.06893	1.11779	0.718886	0.763181	0.830159	1.07824	0.770742	0.714818	0.00131777	-0.484352	2.88016		1.11779	LOC110438308	0.937552	0.956293	1	0.643132	0.68276	0.74268
Q564A4	bcl2	B-cell leukemia/lymphoma 2	B-cell leukemia/lymphoma 2 OS=Danio rerio OX=7955 GN=bcl2 PE=2 SV=1	0	6.582	8	2	2	228	26	5.14	5.31	2	1.19603	1.12408	1.18316	0.769668	0.876302	0.858312	1.16776	0.834761	0.714842	0.00110661	-0.484304	2.95601		1.19603	bcl2	1	0.939835	0.989234	0.643517	0.732673	0.717631
Q6IMW5	zgc:92421	Fatty acid-binding protein 6, ileal (gastrotropin)	Fatty acid-binding protein 6, ileal (gastrotropin) OS=Danio rerio OX=7955 GN=zgc:92421 PE=1 SV=1	0	46.387	50	6	6	131	14.4	7.18	59.53	19	1.08602	1.22313	1.1783	0.806127	0.927947	0.759894	1.16248	0.831323	0.715126	0.00676271	-0.48373	2.16988		1.22313	zgc:92421	0.887908	1	0.963355	0.659071	0.758669	0.621273
F1R0I2	apod	Apolipoprotein D	Apolipoprotein D OS=Danio rerio OX=7955 GN=apod PE=1 SV=1	0	23.877	30	5	5	185	20.9	7.83	24.7	7	1.23902	1.1607	1.16024	0.847462	0.807162	0.891904	1.18665	0.848843	0.715326	0.000706286	-0.483327	3.15102		1.23902	apod	1	0.936795	0.936417	0.68398	0.651455	0.719849
Q7ZZJ7	ae1	Anion exchange protein	Anion exchange protein OS=Danio rerio OX=7955 GN=ae1 PE=1 SV=1	0	40.721	10	8	8	905	101.4	6.35	45.58	14	1.18191	1.18171	1.19325	0.870134	0.762938	0.913447	1.18562	0.84884	0.715944	0.00168967	-0.482081	2.7722		1.19325	ae1	0.990495	0.990328	1	0.729213	0.639378	0.765511
A0A8M9PTP8	LOC101886621	Endonuclease G, mitochondrial-like	Endonuclease G, mitochondrial-like OS=Danio rerio OX=7955 GN=LOC101886621 PE=3 SV=1	0.059	1.359	3	1	1	298	33	8.44	1.98	1	1.21484	1.1557	1.23879	0.833517	0.896492	0.855343	1.20311	0.861784	0.716297	0.000378611	-0.481369	3.42181		1.23879	LOC101886621	0.980663	0.932926	1	0.672847	0.723683	0.690466
A0A8M6YZM1	upf2	LOW QUALITY PROTEIN: regulator of nonsense transcripts 2	LOW QUALITY PROTEIN: regulator of nonsense transcripts 2 OS=Danio rerio OX=7955 GN=upf2 PE=1 SV=1	0	10.02	5	2	2	583	67.3	5.68	8.04	2	1.22251	1.35308	1.11587	0.869106	0.881177	0.894517	1.23049	0.8816	0.716465	0.0071933	-0.481032	2.14307		1.35308	upf2	0.903502	1	0.824688	0.642317	0.651238	0.661097
F1QBZ9	megf8	Multiple EGF-like-domains 8	Multiple EGF-like-domains 8 OS=Danio rerio OX=7955 GN=megf8 PE=4 SV=2	0.002	4.731	0	1	1	2870	313.9	6.6	3.24	1	1.27395	1.32723	1.0667	0.893134	0.86427	0.871607	1.22263	0.876337	0.716765	0.0123291	-0.480428	1.90907		1.32723	megf8	0.959862	1	0.803708	0.672932	0.651185	0.656713
A0A8M1NTE7	col5a2a	Collagen alpha-2(V) chain precursor	Collagen alpha-2(V) chain precursor OS=Danio rerio OX=7955 GN=col5a2a PE=4 SV=1	0	33.851	13	10	9	1491	143.9	6.81	36.01	14	1.18427	1.13133	1.26221	0.84693	0.758848	0.959597	1.19261	0.855125	0.717023	0.00827305	-0.479909	2.08233		1.26221	col5a2a	0.93825	0.896312	1	0.670989	0.601206	0.760251
A8WGK2	wu:fj24c01	Ferritin	Ferritin OS=Danio rerio OX=7955 GN=wu:fj24c01 PE=2 SV=1	0.006	3.822	6	1	1	175	20.3	5.8	5	1	1.09266	1.31748	1.13096	0.411369	1.7715	0.35733	1.18036	0.846733	0.717349	0.515152	-0.479253	0.288065		1.7715	wu:fj24c01	0.616797	0.743707	0.638419	0.232215	1	0.20171
X1WCW5	chd6	DNA helicase	DNA helicase OS=Danio rerio OX=7955 GN=chd6 PE=1 SV=1	0	7.663	1	3	1	2935	329.1	5.88	9.51	3	1.20093	1.16237	1.21021	0.84322	1.01167	0.709833	1.19117	0.854909	0.717705	0.0191458	-0.478537	1.71793		1.21021	chd6	0.992326	0.960471	1	0.696754	0.835947	0.586535
F1RA91	zgc:63532	Argininosuccinate lyase	Argininosuccinate lyase OS=Danio rerio OX=7955 GN=zgc:63532 PE=1 SV=1	0	39.006	29	11	11	465	52.1	6.55	34.88	11	1.25876	1.12027	1.12794	0.847666	0.860028	0.809315	1.16899	0.839003	0.717717	0.00224851	-0.478513	2.6481		1.25876	zgc:63532	1	0.889979	0.896074	0.673415	0.683236	0.642948
B0S6A6	gfra2	GDNF family receptor alpha	GDNF family receptor alpha OS=Danio rerio OX=7955 GN=gfra2 PE=3 SV=1	0	10.789	6	2	2	495	55.8	7.44	8.15	2	1.26331	1.14598	1.02373	0.722556	0.925918	0.816138	1.14434	0.821537	0.717912	0.0236575	-0.47812	1.62603		1.26331	gfra2	1	0.907125	0.810353	0.571953	0.732928	0.64603
E7F9I7	slc26a2	Sulfate transporter	Sulfate transporter OS=Danio rerio OX=7955 GN=slc26a2 PE=1 SV=1	0.006	3.822	1	1	1	699	76.7	8.5	2.59	1	1.19752	1.12979	1.08813	0.798218	0.784507	0.869523	1.13848	0.817416	0.71799	0.00148397	-0.477965	2.82858		1.19752	slc26a2	1	0.943444	0.908657	0.666562	0.655112	0.726106
E9QCK5	btrc2	F-box and WD repeat domain containing 11b isoform X1	F-box and WD repeat domain containing 11b isoform X1 OS=Danio rerio OX=7955 GN=btrc2 PE=4 SV=1	0.002	5.191	2	1	1	524	60.2	7.05	2.85	1	0.989082	1.18771	1.14715	0.754881	0.8073	0.824394	1.10798	0.795525	0.717996	0.0081923	-0.477951	2.08659		1.18771	btrc2	0.832766	1	0.965852	0.635579	0.679713	0.694106
A0A8M9QIF9	elavl4	ELAV-like protein	ELAV-like protein OS=Danio rerio OX=7955 GN=elavl4 PE=1 SV=1	0	94.75	39	14	1	395	43.5	9.22	125.23	38	1.12108	1.11511	1.21449	0.821389	0.841175	0.817097	1.15022	0.826554	0.718602	0.000607118	-0.476735	3.21673		1.21449	elavl4	0.923088	0.918177	1	0.676327	0.692618	0.672793
A0A8M3AY88	ttyh3a	Protein tweety homolog	Protein tweety homolog OS=Danio rerio OX=7955 GN=ttyh3a PE=3 SV=1	0	7.805	5	2	2	527	58.9	5.67	6.03	2	1.34445	1.10541	1.16321	0.839971	0.901991	0.85484	1.20436	0.8656	0.718723	0.0103893	-0.476492	1.98342		1.34445	ttyh3a	1	0.822203	0.865194	0.624768	0.670898	0.635827
Q90ZM2	sec61al1	Protein transport protein Sec61 subunit alpha-like 1	Protein transport protein Sec61 subunit alpha-like 1 OS=Danio rerio OX=7955 GN=sec61al1 PE=2 SV=3	0	56.077	26	11	1	476	52.3	8.06	87.31	25	1.13075	1.22975	1.1272	0.86972	0.711778	0.925661	1.16257	0.83572	0.718858	0.0106642	-0.476222	1.97207		1.22975	sec61al1	0.919495	1	0.91661	0.707233	0.578799	0.752723
A0A8M9Q1X1	LOC561423	Cingulin a	Cingulin a OS=Danio rerio OX=7955 GN=LOC561423 PE=4 SV=1	0	9.388	4	4	4	1182	135.8	5.54	8.04	4	1.20796	1.16691	1.16866	0.822378	0.894173	0.830882	1.18117	0.849144	0.7189	0.000227157	-0.476138	3.64367		1.20796	LOC561423	1	0.966016	0.967466	0.680802	0.740236	0.687841
A3KP44	zgc:162938	Peroxiredoxin-4 precursor	Peroxiredoxin-4 precursor OS=Danio rerio OX=7955 GN=zgc:162938 PE=1 SV=1	0	67.892	50	11	9	260	29.1	6.79	103.47	29	1.2355	1.14823	1.1184	0.849506	0.824852	0.844228	1.16738	0.839529	0.719158	0.000799765	-0.475619	3.09704		1.2355	zgc:162938	1	0.929364	0.905224	0.687581	0.667626	0.683309
A0A8M9P0M0	sptbn5	Spectrin beta chain, non-erythrocytic 5 isoform X2	Spectrin beta chain, non-erythrocytic 5 isoform X2 OS=Danio rerio OX=7955 GN=sptbn5 PE=1 SV=1	0.001	5.588	1	4	2	3884	448.5	6.25	9.77	4	1.22539	1.11078	1.11502	0.822504	0.83149	0.829289	1.1504	0.827761	0.719544	0.00101449	-0.474844	2.99375		1.22539	sptbn5	1	0.906477	0.909934	0.671221	0.678554	0.676758
A0A8M3AP24	acbd5a	Acyl-CoA-binding domain-containing protein 5	Acyl-CoA-binding domain-containing protein 5 OS=Danio rerio OX=7955 GN=acbd5a PE=1 SV=1	0.002	5.161	4	1	1	513	56.9	5.25	4.14	1	1.35361	1.26932	1.2412	0.863666	1.05374	0.863779	1.28804	0.927063	0.719745	0.00733935	-0.474443	2.13434		1.35361	acbd5a	1	0.937731	0.916956	0.638047	0.778469	0.63813
Q6P0C0	stard10	PCTP-like protein	PCTP-like protein OS=Danio rerio OX=7955 GN=stard10 PE=1 SV=1	0	6.853	7	2	2	274	31.5	7.43	5.98	2	1.17333	1.13152	1.18205	0.841636	0.802244	0.865926	1.1623	0.836602	0.719781	0.000177393	-0.474371	3.75106		1.18205	stard10	0.99262	0.957255	1	0.712013	0.678688	0.732562
B3DKP9	si:dkey-30j22.6	Meprin A subunit	Meprin A subunit OS=Danio rerio OX=7955 GN=si:dkey-30j22.6 PE=2 SV=1	0	16.641	7	3	3	689	78.1	5.19	12.32	3	1.18954	1.14863	1.17138	0.820853	0.90346	0.802717	1.16985	0.842343	0.720044	0.00059144	-0.473843	3.22809		1.18954	si:dkey-30j22.6	1	0.965608	0.984737	0.69006	0.759504	0.674813
Q6NZ22	mettl14	N6-adenosine-methyltransferase non-catalytic subunit	N6-adenosine-methyltransferase non-catalytic subunit OS=Danio rerio OX=7955 GN=mettl14 PE=2 SV=1	0.064	1.258	2	1	1	455	52.1	6.37	1.7	1	1.16483	1.12066	1.13856	0.812607	0.839908	0.813174	1.14135	0.821896	0.72011	3.42281e-05	-0.473712	4.46562		1.16483	mettl14	1	0.962076	0.977444	0.697617	0.721055	0.698104
A0A8M3B5K8	LOC100536800	Protocadherin beta-16-like	Protocadherin beta-16-like OS=Danio rerio OX=7955 GN=LOC100536800 PE=4 SV=1	0	10.327	4	3	1	805	88.4	4.92	9.32	3	1.12112	1.0336	1.10311	0.787452	0.865111	0.694324	1.08594	0.782296	0.720384	0.00565169	-0.473161	2.24782		1.12112	LOC100536800	1	0.921935	0.983941	0.702382	0.771651	0.619314
Q860B9	wu:fb54c03	IK cytokine	IK cytokine OS=Danio rerio OX=7955 GN=wu:fb54c03 PE=1 SV=1	0	17.344	11	5	5	548	64.3	6.86	14.1	6	1.19801	1.17754	1.05603	0.852197	0.835773	0.784195	1.14386	0.824055	0.720413	0.00280708	-0.473104	2.55175		1.19801	wu:fb54c03	1	0.982912	0.881487	0.71134	0.697631	0.654579
A0A8M9P9N1	ccdc177	Coiled-coil domain-containing protein 177	Coiled-coil domain-containing protein 177 OS=Danio rerio OX=7955 GN=ccdc177 PE=4 SV=1	0.016	2.505	1	1	1	826	93.9	9.73	3.41	1	1.10137	1.07918	1.12623	0.765646	0.942269	0.674628	1.10226	0.794181	0.720502	0.0180879	-0.472926	1.74261		1.12623	ccdc177	0.977932	0.958229	1	0.679833	0.836661	0.599016
A0A0R4IUL0	si:ch73-199g24.2	peptidylprolyl isomerase	peptidylprolyl isomerase OS=Danio rerio OX=7955 GN=si:ch73-199g24.2 PE=1 SV=1	0	23.149	6	7	7	1201	133.8	4.78	24.02	9	1.1991	1.14344	1.25305	0.907287	0.811265	0.872795	1.19853	0.863782	0.720704	0.00138065	-0.472522	2.85992		1.25305	si:ch73-199g24.2	0.956945	0.912525	1	0.724065	0.647434	0.696539
Q4QRD9	chordc1a	Cysteine and histidine-rich domain (CHORD)-containing 1a	Cysteine and histidine-rich domain (CHORD)-containing 1a OS=Danio rerio OX=7955 GN=chordc1a PE=1 SV=1	0.004	4.448	4	2	2	339	38	6.99	4.72	2	1.12091	1.08275	1.26331	0.802181	0.930143	0.766367	1.15566	0.832897	0.720711	0.0120978	-0.472507	1.91729		1.26331	chordc1a	0.887281	0.857076	1	0.634982	0.736273	0.606633
Q568N1	zgc:110200	Uncharacterized protein LOC550523	Uncharacterized protein LOC550523 OS=Danio rerio OX=7955 GN=zgc:110200 PE=2 SV=1	0	74.948	52	11	6	278	30.7	6.61	128.38	39	1.3363	1.22026	0.987258	0.854907	0.795457	0.9038	1.18127	0.851388	0.720738	0.0371366	-0.472453	1.4302		1.3363	zgc:110200	1	0.913156	0.738797	0.639755	0.595266	0.676343
A0A8M9QJ16	npc1l1	Niemann-Pick C1-like protein 1	Niemann-Pick C1-like protein 1 OS=Danio rerio OX=7955 GN=npc1l1 PE=3 SV=1	0.002	5.395	1	2	2	1411	156.4	5.38	6.68	3	1.20314	1.10548	1.14911	0.850023	0.814735	0.827832	1.15258	0.830863	0.720876	0.000432061	-0.472178	3.36446		1.20314	npc1l1	1	0.918833	0.955092	0.706506	0.677176	0.688061
F1QAH5	aim1a	Absent in melanoma 1 protein isoform X1	Absent in melanoma 1 protein isoform X1 OS=Danio rerio OX=7955 GN=aim1a PE=1 SV=2	0.017	2.383	0	1	1	2843	312.2	6.07	2.33	1	1.27414	1.21131	1.18371	0.853912	0.979192	0.812744	1.22305	0.881949	0.721105	0.00385872	-0.47172	2.41356		1.27414	aim1a	1	0.950694	0.929028	0.670188	0.768514	0.637878
F1QAF6	ugt1a1	UDP-glucuronosyltransferase	UDP-glucuronosyltransferase OS=Danio rerio OX=7955 GN=ugt1a1 PE=1 SV=1	0	59.459	25	11	6	525	59.3	8.53	72.84	20	1.14398	1.22133	1.17167	0.800926	0.882174	0.868364	1.17899	0.850488	0.721368	0.000627006	-0.471192	3.20273		1.22133	ugt1a1	0.936667	1	0.95934	0.655782	0.722307	0.711
Q6P6F0	zgc:77702	Small ribosomal subunit protein eS17	Small ribosomal subunit protein eS17 OS=Danio rerio OX=7955 GN=zgc:77702 PE=1 SV=1	0	41.681	29	5	1	134	15.4	9.77	98.86	28	1.1964	1.28727	1.06908	0.970438	0.619113	0.974891	1.18425	0.854814	0.72182	0.0694917	-0.470288	1.15807		1.28727	zgc:77702	0.929406	1	0.830499	0.753873	0.480951	0.757333
Q1RM43	PDIA2	Protein disulfide-isomerase-like protein of the testis precursor	Protein disulfide-isomerase-like protein of the testis precursor OS=Danio rerio OX=7955 GN=PDIA2 PE=2 SV=1	0	9.529	9	4	4	510	58.4	6.44	8.07	4	1.19815	1.20301	1.16391	0.861224	0.884323	0.82935	1.18836	0.858299	0.722257	8.10585e-05	-0.469415	4.0912		1.20301	PDIA2	0.995961	1	0.967497	0.715891	0.735092	0.689396
A0A8M9PK39	si:ch73-44m9.1	Uncharacterized protein si:ch73-44m9.1 isoform X2	Uncharacterized protein si:ch73-44m9.1 isoform X2 OS=Danio rerio OX=7955 GN=si:ch73-44m9.1 PE=4 SV=1	0.017	2.427	3	1	1	290	32.7	7.23	2.54	1	1.18766	1.22232	1.22327	0.875073	0.85337	0.897333	1.21108	0.875259	0.722707	4.12579e-05	-0.468517	4.38449		1.22327	si:ch73-44m9.1	0.970887	0.999225	1	0.715356	0.697614	0.733553
Q503D2	hmbsl	hydroxymethylbilane synthase	hydroxymethylbilane synthase OS=Danio rerio OX=7955 GN=hmbsl PE=1 SV=1	0	13.187	8	3	1	360	39.4	7.49	13.28	4	1.22971	1.22855	1.17239	0.88546	0.921585	0.817422	1.21022	0.874822	0.722863	0.000732413	-0.468207	3.13524		1.22971	hmbsl	1	0.999062	0.953393	0.720057	0.749434	0.664728
A0A8J2HEG1	HICCMSTLAB_LOCUS8132	Similar to ddx11: ATP-dependent DNA helicase DDX11 (Danio rerio)	Similar to ddx11: ATP-dependent DNA helicase DDX11 (Danio rerio) OS=Cotesia congregata OX=51543 GN=HICCMSTLAB_LOCUS8132 PE=4 SV=1	0.026	1.705	1	1	1	854	96.3	8.47	5.26	2	1.21536	1.14962	1.1033	0.810616	0.884321	0.812427	1.15609	0.835788	0.722942	0.00139236	-0.468048	2.85625		1.21536	HICCMSTLAB_LOCUS8132	1	0.945905	0.907794	0.666975	0.727619	0.668464
O73872	sod1	Superoxide dismutase [Cu-Zn]	Superoxide dismutase [Cu-Zn] OS=Danio rerio OX=7955 GN=sod1 PE=2 SV=1	0	96.067	69	9	9	154	15.9	6.61	149.08	36	1.23636	1.12287	1.13863	0.847363	0.883998	0.797607	1.16595	0.842989	0.723004	0.00174702	-0.467924	2.7577		1.23636	sod1	1	0.908206	0.920954	0.685369	0.715	0.645125
A5PN01	si:dkeyp-120h9.1	Si:dkeyp-120h9.1	Si:dkeyp-120h9.1 OS=Danio rerio OX=7955 GN=si:dkeyp-120h9.1 PE=4 SV=1	0.026	1.701	1	1	1	487	53.2	6.92	2.72	1	1.17715	1.17584	1.08426	0.853395	0.711584	0.920609	1.14575	0.828529	0.723132	0.00997699	-0.467669	2.001		1.17715	si:dkeyp-120h9.1	1	0.998886	0.921089	0.724966	0.604497	0.782065
F1QSJ2	wu:fb34e11	Collagen alpha-1(XI) chain isoform X2	Collagen alpha-1(XI) chain isoform X2 OS=Danio rerio OX=7955 GN=wu:fb34e11 PE=1 SV=2	0	88.644	12	20	16	1813	180.6	5.21	138.42	45	1.19602	1.13375	1.20634	0.828003	0.773224	0.956516	1.17871	0.852581	0.72332	0.00518886	-0.467294	2.28493		1.20634	wu:fb34e11	0.991449	0.939829	1	0.686377	0.640967	0.792908
E7F638	msn	Moesin b	Moesin b OS=Danio rerio OX=7955 GN=msn PE=4 SV=2	0	45.753	19	13	3	577	67.9	7.08	70	22	1.25704	1.15156	1.17625	0.845915	0.877789	0.871566	1.19495	0.86509	0.723953	0.000583824	-0.466033	3.23372		1.25704	msn	1	0.916089	0.93573	0.67294	0.698297	0.693346
A0A2R8QJH1	lyric	Metadherin a	Metadherin a OS=Danio rerio OX=7955 GN=lyric PE=1 SV=1	0	35.969	16	9	9	543	58	9.72	39.8	13	1.25243	1.0925	1.11022	0.849598	0.834355	0.818143	1.15172	0.834032	0.724162	0.00348735	-0.465615	2.4575		1.25243	lyric	1	0.872306	0.886455	0.678359	0.666189	0.653244
A0A8M6Z4G1	elmo3	Engulfment and cell motility protein 3 isoform X1	Engulfment and cell motility protein 3 isoform X1 OS=Danio rerio OX=7955 GN=elmo3 PE=1 SV=1	0	9.868	6	3	2	724	82.9	6.1	11.28	3	1.25715	1.02553	1.12217	0.765551	0.927889	0.773227	1.13495	0.822222	0.724459	0.0216139	-0.465024	1.66527		1.25715	elmo3	1	0.815758	0.892633	0.60896	0.738092	0.615066
A0A8M2BE74	atp2b3a	Calcium-transporting ATPase	Calcium-transporting ATPase OS=Danio rerio OX=7955 GN=atp2b3a PE=1 SV=1	0	96.64	16	17	3	1195	131.6	5.53	114.82	32	1.19044	1.12096	1.18113	0.826195	0.839555	0.86619	1.16418	0.84398	0.724958	0.000205733	-0.464031	3.6867		1.19044	atp2b3a	1	0.941639	0.992183	0.694026	0.705248	0.727623
Q6VN46	mb	Myoglobin	Myoglobin OS=Danio rerio OX=7955 GN=mb PE=2 SV=3	0	33.564	50	6	6	147	15.6	7.55	28.08	8	1.14282	1.23779	1.15969	0.883019	0.872679	0.811168	1.1801	0.855622	0.725042	0.000918741	-0.463863	3.03681		1.23779	mb	0.923275	1	0.936902	0.713384	0.70503	0.655336
E7F533	epha2b	receptor protein-tyrosine kinase	receptor protein-tyrosine kinase OS=Danio rerio OX=7955 GN=epha2b PE=1 SV=1	0.006	3.693	2	2	2	979	108.9	7.01	5.02	2	1.29715	1.24257	1.24247	0.939155	0.844942	0.958923	1.26073	0.91434	0.725247	0.000941351	-0.463456	3.02625		1.29715	epha2b	1	0.957923	0.95785	0.724015	0.651384	0.739255
A0A8M3B5S0	dock3	Dedicator of cytokinesis protein 3 isoform X5	Dedicator of cytokinesis protein 3 isoform X5 OS=Danio rerio OX=7955 GN=dock3 PE=3 SV=1	0	15.317	2	5	5	2094	240.1	7.05	15.76	5	1.18107	1.09308	1.12859	0.820018	0.799093	0.849606	1.13425	0.822906	0.725507	0.000453646	-0.462938	3.34328		1.18107	dock3	1	0.925496	0.955567	0.694299	0.676582	0.719351
A7MCL7	MGC174082	Cystatin 14a, tandem duplicate 2	Cystatin 14a, tandem duplicate 2 OS=Danio rerio OX=7955 GN=MGC174082 PE=1 SV=1	0	36.882	78	7	2	100	11.2	6.37	61.22	15	1.21532	1.16694	1.14342	0.863858	0.864554	0.830345	1.17523	0.852919	0.725749	0.000177455	-0.462458	3.75091		1.21532	MGC174082	1	0.960188	0.940842	0.710807	0.71138	0.683232
A0A2R8Q8S1	wu:fa04e08	GTPase KRas isoform X1	GTPase KRas isoform X1 OS=Danio rerio OX=7955 GN=wu:fa04e08 PE=1 SV=1	0	19.181	25	4	2	189	21.8	6.23	20.95	6	1.37112	1.16022	1.13234	0.845613	0.894143	0.920435	1.22123	0.88673	0.726098	0.0130412	-0.461764	1.88468		1.37112	wu:fa04e08	1	0.846184	0.825852	0.616732	0.652126	0.671302
E7FCI5	myo5c	Myosin VC	Myosin VC OS=Danio rerio OX=7955 GN=myo5c PE=3 SV=1	0	18.401	3	4	1	1746	201.8	7.81	17.29	5	1.23097	1.08509	1.16802	0.804677	0.897984	0.827147	1.16136	0.84327	0.726105	0.00330512	-0.46175	2.48081		1.23097	myo5c	1	0.881492	0.948861	0.653693	0.729493	0.671947
F1R220	si:ch211-150c22.4	Apoptosis, caspase activation inhibitor	Apoptosis, caspase activation inhibitor OS=Danio rerio OX=7955 GN=si:ch211-150c22.4 PE=1 SV=1	0.019	2.084	2	1	1	322	36.1	5.03	2.24	1	1.34703	1.25556	1.18871	1.03392	0.848414	0.871354	1.26377	0.917897	0.726317	0.00960866	-0.461328	2.01734		1.34703	si:ch211-150c22.4	1	0.932094	0.882464	0.767555	0.629839	0.646868
F1QSQ8	letm2	LETM1 domain-containing protein LETM2, mitochondrial	LETM1 domain-containing protein LETM2, mitochondrial OS=Danio rerio OX=7955 GN=letm2 PE=1 SV=1	0.006	3.934	2	1	1	481	53.9	9.32	2.06	1	1.24502	1.09334	1.2231	0.874884	0.888474	0.823402	1.18715	0.862253	0.72632	0.00318449	-0.461324	2.49696		1.24502	letm2	1	0.878176	0.9824	0.702709	0.713625	0.661359
Q1LWY5	im:7136725	Zinc finger MYM-type protein 4	Zinc finger MYM-type protein 4 OS=Danio rerio OX=7955 GN=im:7136725 PE=1 SV=1	0.004	4.197	1	1	1	1523	169.8	7.47	2.02	1	1.18996	1.24862	1.02666	0.8939	0.788285	0.835451	1.15508	0.839212	0.726539	0.0124342	-0.460888	1.90538		1.24862	im:7136725	0.95302	1	0.822233	0.715908	0.631323	0.669098
Q06W28	SCN2B	Sodium channel subunit beta-2	Sodium channel subunit beta-2 OS=Danio rerio OX=7955 GN=SCN2B PE=2 SV=1	0	27.159	22	4	4	230	25.5	5.06	18.7	5	1.24156	1.15375	1.21811	0.90001	0.740874	0.984915	1.20447	0.875266	0.726681	0.0124398	-0.460606	1.90519		1.24156	SCN2B	1	0.929276	0.981117	0.724905	0.59673	0.793291
A0A8M9PSH0	si:dkey-11f4.20	T-cell surface antigen CD2 isoform X1	T-cell surface antigen CD2 isoform X1 OS=Danio rerio OX=7955 GN=si:dkey-11f4.20 PE=4 SV=1	0.01	3.104	4	2	2	321	35.4	6.01	4	2	1.24531	1.07171	1.08943	0.714181	0.947282	0.815199	1.13549	0.825554	0.72705	0.02367	-0.459874	1.6258		1.24531	si:dkey-11f4.20	1	0.860602	0.874831	0.573498	0.760681	0.654617
B8A5H6	cb370	hexokinase	hexokinase OS=Danio rerio OX=7955 GN=cb370 PE=1 SV=1	0	47.478	17	16	12	919	102.5	6.65	60.78	22	1.37922	1.03768	1.03693	0.856528	0.800748	0.853992	1.15128	0.83709	0.727095	0.0528622	-0.459784	1.27686		1.37922	cb370	1	0.752366	0.751824	0.621022	0.580579	0.619183
Q6NXD2	chmp2b	Charged multivesicular body protein 2b	Charged multivesicular body protein 2b OS=Danio rerio OX=7955 GN=chmp2b PE=2 SV=1	0	6.259	8	2	2	214	24	8.75	7.78	3	1.21807	1.2015	1.02631	0.772878	0.935539	0.797298	1.14863	0.835238	0.72716	0.0169648	-0.459655	1.77045		1.21807	chmp2b	1	0.986399	0.842573	0.634509	0.768049	0.654557
Q4KM17	zgc:85779	Transmembrane protein 37	Transmembrane protein 37 OS=Danio rerio OX=7955 GN=zgc:85779 PE=2 SV=1	0.022	1.878	3	1	1	211	22.5	8.43	3.54	1	1.28576	1.18887	1.16189	0.837727	0.955295	0.851646	1.21217	0.881556	0.727252	0.00332281	-0.459473	2.47849		1.28576	zgc:85779	1	0.924642	0.903663	0.651542	0.742981	0.662368
A5PN57	ostf1	Osteoclast stimulating factor 1	Osteoclast stimulating factor 1 OS=Danio rerio OX=7955 GN=ostf1 PE=4 SV=1	0	6.467	9	2	2	214	23.8	5.66	7.27	2	1.24443	1.12653	1.06213	0.868633	0.854956	0.77314	1.14436	0.832243	0.727254	0.00695736	-0.459468	2.15756		1.24443	ostf1	1	0.905255	0.853508	0.698017	0.687026	0.62128
Q7ZV00	otud6b	Deubiquitinase OTUD6B	Deubiquitinase OTUD6B OS=Danio rerio OX=7955 GN=otud6b PE=2 SV=1	0.01	3.096	3	1	1	293	33.5	5.53	3.54	1	1.29339	1.0349	1.079	0.855316	0.87777	0.745667	1.13576	0.826251	0.727485	0.0260052	-0.45901	1.58494		1.29339	otud6b	1	0.800148	0.834242	0.661298	0.678659	0.576522
E7F132	im:7160285	Adenosine 5'-monophosphoramidase HINT3	Adenosine 5'-monophosphoramidase HINT3 OS=Danio rerio OX=7955 GN=im:7160285 PE=3 SV=1	0.018	2.26	6	1	1	160	18.1	6.58	2.47	1	1.23214	1.09717	1.22724	0.82369	0.928543	0.835223	1.18552	0.862486	0.727518	0.00427454	-0.458946	2.36911		1.23214	im:7160285	1	0.890462	0.996024	0.668504	0.753602	0.677864
B8A4D2	im:7157354	Cystatin C-like precursor	Cystatin C-like precursor OS=Danio rerio OX=7955 GN=im:7157354 PE=4 SV=1	0.005	4.107	13	2	2	128	14.5	10.01	5.53	2	1.1838	1.18427	1.09458	0.8629	0.786039	0.87206	1.15422	0.840333	0.728055	0.00148104	-0.45788	2.82943		1.18427	im:7157354	0.999604	1	0.924266	0.728635	0.663734	0.73637
Q7T3E4	dbr1	Lariat debranching enzyme	Lariat debranching enzyme OS=Danio rerio OX=7955 GN=dbr1 PE=1 SV=1	0	7.209	5	3	3	568	62.9	5.11	7.41	3	1.16389	1.15218	1.1386	0.852205	0.840319	0.823145	1.15156	0.838556	0.728195	9.62016e-06	-0.457604	5.01682		1.16389	dbr1	1	0.989931	0.978265	0.732202	0.721989	0.707233
A0A0R4IXF0	fadd	FAS-associated death domain protein	FAS-associated death domain protein OS=Danio rerio OX=7955 GN=fadd PE=1 SV=1	0.001	5.609	11	2	2	192	22.1	7.12	2.94	2	1.21857	1.12799	1.1514	0.818719	0.930725	0.797798	1.16599	0.849081	0.728205	0.00303304	-0.457583	2.51812		1.21857	fadd	1	0.925668	0.944877	0.671866	0.763782	0.654698
Q7ZUK2	wu:fj36b10	General transcription factor IIA, 1	General transcription factor IIA, 1 OS=Danio rerio OX=7955 GN=wu:fj36b10 PE=2 SV=1	0.002	5.285	5	2	2	369	40.8	4.31	4.82	2	1.41105	1.05782	1.09216	0.880983	0.861583	0.850946	1.18701	0.864504	0.728305	0.0459743	-0.457386	1.33748		1.41105	wu:fj36b10	1	0.749665	0.774005	0.624346	0.610597	0.603059
F1RDP2	si:ch211-145n14.1	Gamma-aminobutyric acid receptor subunit gamma-2 isoform X1	Gamma-aminobutyric acid receptor subunit gamma-2 isoform X1 OS=Danio rerio OX=7955 GN=si:ch211-145n14.1 PE=3 SV=3	0.023	1.802	2	1	1	477	55.1	8.92	2.18	1	1.1426	1.11701	1.11294	0.715381	0.798963	0.94306	1.12418	0.819135	0.72865	0.0104694	-0.456702	1.98008		1.1426	si:ch211-145n14.1	1	0.977603	0.974042	0.626101	0.699251	0.825365
A0A8M9Q0X9	osbpl8	Oxysterol-binding protein	Oxysterol-binding protein OS=Danio rerio OX=7955 GN=osbpl8 PE=3 SV=1	0	6.135	2	2	2	907	103.2	6.98	5.49	2	1.21972	1.11893	1.10737	0.837909	0.8397	0.833401	1.14867	0.837003	0.72867	0.000951508	-0.456662	3.02159		1.21972	osbpl8	1	0.917364	0.907883	0.686967	0.688435	0.683271
A0A8M9Q653	scn1lab	Sodium channel protein	Sodium channel protein OS=Danio rerio OX=7955 GN=scn1lab PE=3 SV=1	0	14.243	2	4	1	1996	226.2	5.74	10.84	4	1.1928	1.15784	1.17673	0.824461	0.965924	0.780761	1.17579	0.857049	0.728913	0.00495036	-0.456182	2.30536		1.1928	scn1lab	1	0.97069	0.98653	0.691198	0.809796	0.654562
A0A8N7T7V0	fbxo21	F-box only protein 21	F-box only protein 21 OS=Danio rerio OX=7955 GN=fbxo21 PE=1 SV=1	0.06	1.32	1	1	1	637	73.6	6.96	2.94	1	1.31765	1.06037	1.14126	0.807474	0.864872	0.893717	1.17309	0.855354	0.729146	0.0165664	-0.455721	1.78077		1.31765	fbxo21	1	0.804742	0.86613	0.612814	0.656375	0.678266
A0A8M3AVV7	nup153	Nuclear pore complex protein Nup153 isoform X2	Nuclear pore complex protein Nup153 isoform X2 OS=Danio rerio OX=7955 GN=nup153 PE=1 SV=1	0	6.893	1	2	2	1435	146.1	9.22	5.84	3	1.22303	1.05167	1.07356	0.716892	1.01245	0.712125	1.11609	0.813823	0.729176	0.0554948	-0.455661	1.25575		1.22303	nup153	1	0.859888	0.877788	0.586161	0.827823	0.582263
F1RBR6	zgc:153666	Phosphotriesterase-related protein	Phosphotriesterase-related protein OS=Danio rerio OX=7955 GN=zgc:153666 PE=1 SV=1	0	43.981	29	8	8	349	39.2	6.65	35.37	10	1.21527	1.11966	1.15213	0.844151	0.873527	0.825248	1.16235	0.847642	0.729245	0.000556299	-0.455524	3.25469		1.21527	zgc:153666	1	0.921323	0.948046	0.694619	0.718791	0.679064
Q568V3	nccrp1	F-box only protein 50	F-box only protein 50 OS=Danio rerio OX=7955 GN=nccrp1 PE=2 SV=2	0	46.929	52	9	9	237	27.2	5.9	56.68	17	1.20295	1.107	1.13136	0.825438	0.856022	0.828332	1.1471	0.836597	0.729313	0.000517794	-0.45539	3.28584		1.20295	nccrp1	1	0.920235	0.94049	0.686179	0.711602	0.688584
Q5RI07	pdc2	Phosducin 2	Phosducin 2 OS=Danio rerio OX=7955 GN=pdc2 PE=1 SV=1	0	19.358	27	5	4	237	26.6	4.81	12.47	5	1.23629	1.2008	1.15684	0.881518	0.818948	0.921888	1.19798	0.874118	0.729661	0.00101354	-0.454701	2.99416		1.23629	pdc2	1	0.971294	0.935737	0.713035	0.662424	0.745689
A0A8M9QP33	stx3a	Syntaxin 3A	Syntaxin 3A OS=Danio rerio OX=7955 GN=stx3a PE=3 SV=1	0	27.985	22	6	5	285	32.4	5.1	24.95	8	1.18316	1.14675	1.20466	0.834456	0.872299	0.873222	1.17819	0.859992	0.729927	0.000114435	-0.454176	3.94144		1.20466	stx3a	0.982157	0.951932	1	0.692692	0.724106	0.724872
A0A0R4IKF9	tmem63ba	CSC1-like protein 2 isoform X1	CSC1-like protein 2 isoform X1 OS=Danio rerio OX=7955 GN=tmem63ba PE=3 SV=1	0.07	1.206	1	1	1	816	93.6	7.64	1.9	1	1.1734	1.14883	1.13793	0.855518	0.822976	0.84808	1.15339	0.842191	0.730191	2.7007e-05	-0.453655	4.56852		1.1734	tmem63ba	1	0.979068	0.969774	0.729096	0.701363	0.722757
A0A8M6Z4V8	frrs1b	Ferric-chelate reductase 1	Ferric-chelate reductase 1 OS=Danio rerio OX=7955 GN=frrs1b PE=3 SV=1	0.02	1.933	2	1	1	609	67.8	6.99	3.28	1	1.1585	1.04692	1.06803	0.803814	0.852467	0.734095	1.09115	0.796792	0.730231	0.00371939	-0.453576	2.42953		1.1585	frrs1b	1	0.903684	0.921904	0.693838	0.735835	0.633658
F1QCV2	hdac10	Polyamine deacetylase HDAC10	Polyamine deacetylase HDAC10 OS=Danio rerio OX=7955 GN=hdac10 PE=1 SV=2	0	29.638	12	6	6	675	74.5	6.07	22.65	6	1.21306	1.16708	1.14223	0.866874	0.886155	0.819743	1.17412	0.857591	0.730411	0.000380487	-0.45322	3.41966		1.21306	hdac10	1	0.962093	0.941611	0.714619	0.730513	0.675765
Q6P0E3	wu:fj97a11	Microspherule protein 1	Microspherule protein 1 OS=Danio rerio OX=7955 GN=wu:fj97a11 PE=1 SV=1	0	9.138	5	2	2	472	53.1	9.66	8.98	2	1.15205	1.14697	1.14073	0.846933	0.781023	0.88461	1.14658	0.837522	0.73045	0.000530369	-0.453142	3.27542		1.15205	wu:fj97a11	1	0.995589	0.990176	0.735153	0.677942	0.767857
A0A8M3AQW2	smg1	non-specific serine/threonine protein kinase	non-specific serine/threonine protein kinase OS=Danio rerio OX=7955 GN=smg1 PE=1 SV=1	0	26.75	3	8	8	3641	404.9	6.09	23.3	8	1.17923	1.16061	1.22745	0.848332	0.910298	0.847991	1.1891	0.868874	0.7307	0.000368927	-0.452648	3.43306		1.22745	smg1	0.960717	0.945547	1	0.691134	0.741618	0.690856
A0A8M2B358	srcap	Helicase SRCAP isoform X1	Helicase SRCAP isoform X1 OS=Danio rerio OX=7955 GN=srcap PE=1 SV=1	0.001	5.738	1	2	2	3931	430.4	5.66	0	2	1.18627	1.22544	1.12259	0.972101	0.691485	0.920459	1.1781	0.861348	0.731132	0.0255887	-0.451797	1.59195		1.22544	srcap	0.968034	1	0.916073	0.793265	0.564274	0.751123
A0A8M9QJC9	wu:fb20f08	Si:ch211-155e24.3	Si:ch211-155e24.3 OS=Danio rerio OX=7955 GN=wu:fb20f08 PE=4 SV=1	0.028	1.663	3	1	1	340	39.4	6.21	3.02	1	1.29554	1.06374	1.21222	0.844484	1.07199	0.69498	1.1905	0.870485	0.731193	0.0679845	-0.451676	1.16759		1.29554	wu:fb20f08	1	0.82108	0.935692	0.651841	0.827449	0.536442
A0A8M3B3C4	dlg2	Disks large homolog 2 isoform X6	Disks large homolog 2 isoform X6 OS=Danio rerio OX=7955 GN=dlg2 PE=3 SV=1	0	16.583	4	5	1	1063	118.9	6.28	18.19	5	0.906172	0.791082	0.905882	0.551085	0.779783	0.572577	0.867712	0.634482	0.731212	0.0472712	-0.451638	1.3254		0.906172	dlg2	1	0.872993	0.99968	0.608146	0.860524	0.631864
A7E288	syngr3b	Synaptogyrin	Synaptogyrin OS=Danio rerio OX=7955 GN=syngr3b PE=1 SV=1	0	8.195	8	2	2	233	25.6	6.11	9.79	3	1.20729	1.14362	1.18899	0.85878	0.823799	0.906175	1.17997	0.862918	0.731306	0.000481382	-0.451453	3.31751		1.20729	syngr3b	1	0.947256	0.984842	0.711326	0.682352	0.750583
A0A0R4ICU6	Lisch7	Lipolysis-stimulated lipoprotein receptor	Lipolysis-stimulated lipoprotein receptor OS=Danio rerio OX=7955 GN=Lisch7 PE=1 SV=1	0.047	1.497	1	1	1	599	66	7.87	2.78	1	1.25826	1.15347	1.15157	0.794153	1.01405	0.799018	1.18776	0.869075	0.731689	0.0167746	-0.450697	1.77535		1.25826	Lisch7	1	0.916717	0.915211	0.631153	0.805919	0.635019
A0A0R4IP71	si:ch73-152o7.1	Telomerase RNA component-interacting RNase	Telomerase RNA component-interacting RNase OS=Danio rerio OX=7955 GN=si:ch73-152o7.1 PE=1 SV=1	0	20.23	25	4	4	170	19.2	9.58	18.77	5	1.25648	1.14773	1.12407	0.882679	0.886522	0.813118	1.17609	0.860773	0.731892	0.0026173	-0.450297	2.58215		1.25648	si:ch73-152o7.1	1	0.913449	0.89462	0.702502	0.705561	0.64714
A4FUL9	qng1	Queuosine 5'-phosphate N-glycosylase/hydrolase	Queuosine 5'-phosphate N-glycosylase/hydrolase OS=Danio rerio OX=7955 GN=qng1 PE=1 SV=1	0	20.382	22	6	6	339	39.2	5.85	17.52	6	1.18472	1.12281	1.11177	0.806703	0.903028	0.794568	1.13976	0.834766	0.732402	0.00176637	-0.449292	2.75292		1.18472	qng1	1	0.947747	0.938427	0.680926	0.762232	0.670683
Q7ZWB2	ubl4a	Ubiquitin-like protein 4A	Ubiquitin-like protein 4A OS=Danio rerio OX=7955 GN=ubl4a PE=2 SV=1	0	12.888	24	4	4	157	17.3	6.34	13.61	5	1.16695	1.0927	1.09568	0.831416	0.830686	0.795435	1.11844	0.819179	0.732428	0.000377893	-0.449241	3.42263		1.16695	ubl4a	1	0.936367	0.938924	0.712468	0.711842	0.681635
E7FEW2	mtpap	Mitochondrial poly(A) polymerase	Mitochondrial poly(A) polymerase OS=Danio rerio OX=7955 GN=mtpap PE=1 SV=1	0.002	4.828	3	2	2	600	66.1	9.19	4.24	2	1.22573	1.17487	1.17107	0.87633	0.927902	0.812061	1.19055	0.872098	0.732514	0.00109323	-0.449072	2.96129		1.22573	mtpap	1	0.958507	0.95541	0.714948	0.757022	0.662514
Q7SXP8	gmppab	Mannose-1-phosphate guanyltransferase alpha-B	Mannose-1-phosphate guanyltransferase alpha-B OS=Danio rerio OX=7955 GN=gmppab PE=2 SV=1	0	17.934	13	5	3	422	47	7.25	15.44	5	1.27134	1.07436	1.17246	0.839207	0.884015	0.853932	1.17272	0.859051	0.732529	0.00579321	-0.449042	2.23708		1.27134	gmppab	1	0.845062	0.922223	0.660097	0.695342	0.671679
Q1LWP9	si:ch211-222e23.1	exo-alpha-sialidase	exo-alpha-sialidase OS=Danio rerio OX=7955 GN=si:ch211-222e23.1 PE=1 SV=1	0	20.847	16	6	6	383	42.1	6.44	22.37	7	1.20611	1.05548	1.10889	0.789093	0.841597	0.838315	1.12349	0.823002	0.732539	0.00313339	-0.449022	2.50399		1.20611	si:ch211-222e23.1	1	0.875109	0.919396	0.654247	0.69778	0.695058
Q6P027	CRALBPb	Cellular retinaldehyde-binding protein b	Cellular retinaldehyde-binding protein b OS=Danio rerio OX=7955 GN=CRALBPb PE=1 SV=1	0	104.077	53	15	8	307	35.4	5.64	124.63	35	1.17401	1.15103	1.13537	0.834607	0.891804	0.808902	1.15347	0.845104	0.732663	0.000332805	-0.448778	3.47781		1.17401	CRALBPb	1	0.980428	0.967088	0.710904	0.759624	0.689009
A0A8N7TDM0	wapla	WAPL cohesin release factor a	WAPL cohesin release factor a OS=Danio rerio OX=7955 GN=wapla PE=1 SV=1	0	9.847	3	4	1	1153	127.1	5.48	8.26	4	1.18844	1.16354	1.23635	0.801984	0.916915	0.910168	1.19611	0.876355	0.732673	0.00173584	-0.448759	2.76049		1.23635	wapla	0.961249	0.941108	1	0.648672	0.741632	0.736175
A0A8N7TAQ7	rad54l2	Helicase ARIP4 isoform X2	Helicase ARIP4 isoform X2 OS=Danio rerio OX=7955 GN=rad54l2 PE=1 SV=1	0.052	1.431	1	1	1	1437	158.7	6.34	0	1	1.24843	1.05206	1.20086	0.843864	0.87443	0.847448	1.16712	0.855247	0.732786	0.00649727	-0.448536	2.18727		1.24843	rad54l2	1	0.842706	0.961895	0.67594	0.700423	0.678811
A0A0R4IT78	si:dkey-12h3.1	Thrombospondin type-1 domain-containing protein 7A	Thrombospondin type-1 domain-containing protein 7A OS=Danio rerio OX=7955 GN=si:dkey-12h3.1 PE=4 SV=2	0	18.659	4	6	6	1684	186.9	7.75	14.59	6	1.29862	1.13657	1.14472	0.835392	0.860113	0.927986	1.1933	0.874497	0.732837	0.00586719	-0.448436	2.23157		1.29862	si:dkey-12h3.1	1	0.875212	0.881485	0.643291	0.662327	0.714592
B0S6B4	map1sb	Microtubule-associated protein 1S	Microtubule-associated protein 1S OS=Danio rerio OX=7955 GN=map1sb PE=1 SV=1	0	8.889	3	4	4	1318	143.8	6.4	7.27	4	1.27468	1.12317	1.08754	0.860152	0.76915	0.926355	1.1618	0.851886	0.733249	0.013371	-0.447624	1.87383		1.27468	map1sb	1	0.881138	0.853188	0.6748	0.603407	0.726736
A0A8M2B594	tpp1	Tripeptidyl-peptidase 1	Tripeptidyl-peptidase 1 OS=Danio rerio OX=7955 GN=tpp1 PE=1 SV=1	0	40.661	15	6	6	556	61.3	6.28	48.06	14	1.12445	1.12374	1.19219	0.832937	0.876359	0.814038	1.14679	0.841111	0.733447	0.000473776	-0.447235	3.32443		1.19219	tpp1	0.943183	0.942583	1	0.698662	0.735084	0.68281
B0VEQ2	tm4sf2b	Tetraspanin	Tetraspanin OS=Danio rerio OX=7955 GN=tm4sf2b PE=1 SV=1	0	7.557	9	2	2	249	27.5	7.94	10.82	3	1.22928	1.12846	1.1666	0.835021	0.844104	0.905897	1.17478	0.861674	0.733477	0.00105474	-0.447176	2.97686		1.22928	tm4sf2b	1	0.91798	0.949004	0.679274	0.686663	0.736931
Q6GQM9	eno3	phosphopyruvate hydratase	phosphopyruvate hydratase OS=Danio rerio OX=7955 GN=eno3 PE=1 SV=1	0	115.066	46	13	10	434	46.8	4.91	143.59	35	1.18087	1.11206	1.1399	0.83166	0.867359	0.820179	1.14428	0.839733	0.733852	0.000241502	-0.446439	3.61708		1.18087	eno3	1	0.941731	0.965307	0.704276	0.734507	0.694553
A2CEY7	im:6906298	Si:dkey-251i10.2	Si:dkey-251i10.2 OS=Danio rerio OX=7955 GN=im:6906298 PE=1 SV=1	0	34.853	40	6	6	193	20.4	9.19	53.96	12	1.21652	1.1364	1.08378	0.784045	0.9363	0.802034	1.14557	0.840793	0.733953	0.0077823	-0.44624	2.10889		1.21652	im:6906298	1	0.934138	0.890882	0.644497	0.769652	0.659284
E7F557	zfx	Zinc finger X-chromosomal protein	Zinc finger X-chromosomal protein OS=Danio rerio OX=7955 GN=zfx PE=4 SV=3	0.001	5.811	2	2	2	739	83.4	6.23	6.17	2	1.22878	1.15678	1.16938	0.871933	0.881421	0.855807	1.18498	0.86972	0.733954	0.000176409	-0.446239	3.75348		1.22878	zfx	1	0.941401	0.951654	0.70959	0.717311	0.696467
Q7ZYZ0	RAB3	RAB3 GTPase-activating protein subunit 2 (non-catalytic)	RAB3 GTPase-activating protein subunit 2 (non-catalytic) OS=Danio rerio OX=7955 GN=RAB3 PE=1 SV=1	0	11.219	3	3	3	1270	140.5	6.07	10.77	3	1.22835	1.10407	1.11263	0.855061	0.809397	0.866671	1.14835	0.843709	0.734713	0.00223038	-0.444747	2.65162		1.22835	RAB3	1	0.898826	0.905795	0.696105	0.65893	0.705557
A0A8M2BI05	chchd3b	Uncharacterized protein LOC325751 isoform X1	Uncharacterized protein LOC325751 isoform X1 OS=Danio rerio OX=7955 GN=chchd3b PE=4 SV=1	0	17.242	9	6	4	444	49.1	5.07	41.02	18	1.1156	1.12814	1.15405	0.768812	0.894573	0.833689	1.1326	0.832358	0.734912	0.00139275	-0.444357	2.85613		1.15405	chchd3b	0.966687	0.977548	1	0.666187	0.775161	0.722405
A9JR82	spint1b	Serine peptidase inhibitor, Kunitz type 1 b precursor	Serine peptidase inhibitor, Kunitz type 1 b precursor OS=Danio rerio OX=7955 GN=spint1b PE=1 SV=1	0	23.376	9	4	4	499	55.3	6.28	18.75	6	1.3267	1.17233	1.1039	0.831609	1.01987	0.79678	1.20098	0.882753	0.735029	0.0291592	-0.444126	1.53522		1.3267	spint1b	1	0.883644	0.832068	0.626826	0.768728	0.600573
A4IGC1	sb:cb578	Neuroplastin a	Neuroplastin a OS=Danio rerio OX=7955 GN=sb:cb578 PE=1 SV=1	0	15.655	14	4	3	277	31.1	6.04	18.44	7	1.23288	1.08659	1.17481	0.848839	0.825591	0.894186	1.16476	0.856205	0.735091	0.00279756	-0.444005	2.55322		1.23288	sb:cb578	1	0.881344	0.952899	0.688501	0.669643	0.725282
G4XPM4	Marcksa	Myristoylated alanine rich protein kinase C substrate a	Myristoylated alanine rich protein kinase C substrate a OS=Danio rerio OX=7955 GN=Marcksa PE=1 SV=1	0	42.848	36	6	3	236	24.4	4.45	31.67	8	1.11449	1.16204	1.13792	0.867544	0.8413	0.801113	1.13815	0.836652	0.735099	0.000219833	-0.443989	3.65791		1.16204	Marcksa	0.959087	1	0.979243	0.746572	0.723988	0.689404
F1Q8E9	zgc:153225	U5 small nuclear ribonucleoprotein TSSC4	U5 small nuclear ribonucleoprotein TSSC4 OS=Danio rerio OX=7955 GN=zgc:153225 PE=1 SV=1	0	9.035	12	3	3	306	34.1	5.39	8.06	3	1.20093	1.11309	1.1197	0.833211	0.900517	0.790689	1.14457	0.841472	0.735184	0.00207313	-0.443823	2.68337		1.20093	zgc:153225	1	0.926853	0.932361	0.693804	0.749848	0.658396
A0A8M3AJD4	rbms3	RNA-binding motif, single-stranded-interacting protein 3 isoform X3	RNA-binding motif, single-stranded-interacting protein 3 isoform X3 OS=Danio rerio OX=7955 GN=rbms3 PE=4 SV=1	0	10.333	10	4	1	398	43	8.09	11	4	1.21896	1.08763	1.1236	0.832249	0.894165	0.796319	1.1434	0.840911	0.735449	0.00336611	-0.443304	2.47287		1.21896	rbms3	1	0.892264	0.921771	0.682753	0.733548	0.653277
A7LCJ6	pum2	Pum-like protein	Pum-like protein OS=Danio rerio OX=7955 GN=pum2 PE=1 SV=1	0.002	5.04	2	2	1	1106	117.8	6.9	5.87	2	1.11696	1.07067	1.09592	0.82002	0.739925	0.854992	1.09452	0.804979	0.735466	0.00138044	-0.44327	2.85998		1.11696	pum2	1	0.958555	0.981162	0.734153	0.662445	0.765463
A0A0R4IRC7	zgc:153609	AVL9 homolog (S. cerevisiase)	AVL9 homolog (S. cerevisiase) OS=Danio rerio OX=7955 GN=zgc:153609 PE=4 SV=1	0.038	1.556	2	1	1	620	69.7	6.07	2.78	1	1.28843	1.14043	1.08439	0.847749	0.853937	0.882517	1.17108	0.861401	0.735561	0.00743171	-0.443083	2.12891		1.28843	zgc:153609	1	0.88513	0.841635	0.657972	0.662774	0.684956
A0A0G2KQY6	slc39a14	Metal cation symporter ZIP14	Metal cation symporter ZIP14 OS=Danio rerio OX=7955 GN=slc39a14 PE=2 SV=1	0.017	2.452	2	1	1	494	53.2	4.97	2.44	1	1.17699	1.09991	1.34283	0.964668	0.644015	1.05397	1.20658	0.887552	0.735595	0.0904875	-0.443017	1.04341		1.34283	slc39a14	0.876506	0.819104	1	0.718387	0.479597	0.784893
[truncated: 6,481 more rows]
