# Supplementary material for: The transcription factors Tfeb and Tfe3 are required for survival and embryonic development of pancreas and liver in zebrafish
Source: PLoS Genet. 2025 Jun 27;21(6):e1011754. doi: 10.1371/journal.pgen.1011754 (PMC12225984; doi:10.1371/journal.pgen.1011754)
Supplement: S3 Table — List of differentially expressed proteins in WT and TKO embryos at 5 dpf and their respective GO analysis as shown in the study. Downregulated (DOWN) and upregulated (UP) proteins have been separated in different tables and listed by the most down- and up-regulated, respectively. (XLSX) [file pgen.1011754.s010.xlsx]

## Sheet: Proteomics_5dpf_DOWN proteins
Accession	Gene	Protein name	Description	Log2-Ratio (TKO vs WT)	log10- T-Test (TKO vs WT)	FOLD CHANGE	Log2-Ratio (TKO vs WT) ABS	FOLD CHANGE	Gene	Gene name manually annotated for GO analysis
A0A8M9PGP8	LOC101884816	5-hydroxytryptamine receptor 3A	5-hydroxytryptamine receptor 3A OS=Danio rerio OX=7955 GN=LOC101884816 PE=4 SV=1	-3.24321	2.42793	0.105608	3.24321	9.46899	LOC101884816	htr3a
A0A8M1P6B6	si:ch211-145b13.4	E3 ubiquitin-protein ligase Topors	E3 ubiquitin-protein ligase Topors OS=Danio rerio OX=7955 GN=si:ch211-145b13.4 PE=4 SV=1	-2.88891	2.61648	0.135006	2.88891	7.40709	si:ch211-145b13.4	toporsa
A0A8M1RHW3	rev3l	DNA polymerase zeta catalytic subunit	DNA polymerase zeta catalytic subunit OS=Danio rerio OX=7955 GN=rev3l PE=3 SV=1	-2.60285	4.39502	0.164613	2.60285	6.07486	rev3l	rev3l
A0A8M1N1T2	ofd1	Oral-facial-digital syndrome 1 protein homolog isoform 2	Oral-facial-digital syndrome 1 protein homolog isoform 2 OS=Danio rerio OX=7955 GN=ofd1 PE=4 SV=1	-2.42014	2.19669	0.186838	2.42014	5.35223	ofd1	ofd1
A0A8M9Q0B1	unc80	Protein unc-80 homolog isoform X6	Protein unc-80 homolog isoform X6 OS=Danio rerio OX=7955 GN=unc80 PE=4 SV=1	-2.37583	4.78943	0.192666	2.37583	5.19033	unc80	unc80
A0A0R4IP11	ora4	Olfactory receptor class A-like protein 4	Olfactory receptor class A-like protein 4 OS=Danio rerio OX=7955 GN=ora4 PE=2 SV=1	-2.36802	4.35593	0.193712	2.36802	5.16232	ora4	ora4
A0A8M3ATP6	si:dkey-30g5.1	GTPase IMAP family member 4-like	GTPase IMAP family member 4-like OS=Danio rerio OX=7955 GN=si:dkey-30g5.1 PE=3 SV=1	-2.31481	2.60009	0.200989	2.31481	4.9754	si:dkey-30g5.1	si:dkey-30g5.1
Q6DH90	zgc:92594	Uncharacterized protein LOC436996	Uncharacterized protein LOC436996 OS=Danio rerio OX=7955 GN=zgc:92594 PE=2 SV=1	-2.24397	2.41249	0.211105	2.24397	4.73698	zgc:92594	zgc:92594
A0A1D5NS87	si:dkey-1h4.4	Plant intracellular Ras-group-related LRR protein 5 isoform X1	Plant intracellular Ras-group-related LRR protein 5 isoform X1 OS=Danio rerio OX=7955 GN=si:dkey-1h4.4 PE=4 SV=1	-2.12291	4.41355	0.229583	2.12291	4.35573	si:dkey-1h4.4	si:dkey-1h4.4
Q7ZUU4	zgc:56091	DnaJ (Hsp40) homolog, subfamily C, member 17	DnaJ (Hsp40) homolog, subfamily C, member 17 OS=Danio rerio OX=7955 GN=zgc:56091 PE=1 SV=1	-2.0142	3.29543	0.247552	2.0142	4.03956	zgc:56091	dnajc17
A0A8M9P9W8	prdm2a	PR domain zinc finger protein 2	PR domain zinc finger protein 2 OS=Danio rerio OX=7955 GN=prdm2a PE=4 SV=1	-1.97811	1.67688	0.253822	1.97811	3.93977	prdm2a	prdm2a
F8W5L7	zgc:110324	Grainyhead-like transcription factor 2a	Grainyhead-like transcription factor 2a OS=Danio rerio OX=7955 GN=zgc:110324 PE=4 SV=1	-1.89956	2.1831	0.268025	1.89956	3.731	zgc:110324	grhl2a
A0A8M2BI86	LOC101885235	Transmembrane protease serine 3-like	Transmembrane protease serine 3-like OS=Danio rerio OX=7955 GN=LOC101885235 PE=4 SV=1	-1.86209	2.73524	0.275077	1.86209	3.63534	LOC101885235	tmprss3b
A0A8M9PAJ8	LOC569534	Rho GTPase-activating protein 42 isoform X3	Rho GTPase-activating protein 42 isoform X3 OS=Danio rerio OX=7955 GN=LOC569534 PE=4 SV=1	-1.84753	2.59295	0.277868	1.84753	3.59883	LOC569534	arhgap42b
Q2YDP7	IFIT13	Uncharacterized protein LOC641567	Uncharacterized protein LOC641567 OS=Danio rerio OX=7955 GN=IFIT13 PE=2 SV=1	-1.8348	1.88496	0.280331	1.8348	3.56721	IFIT13	ifit8
A0A2R8RY18	si:ch1073-219n12.1	Neurabin-1 isoform X4	Neurabin-1 isoform X4 OS=Danio rerio OX=7955 GN=si:ch1073-219n12.1 PE=1 SV=1	-1.81993	3.25638	0.283235	1.81993	3.53064	si:ch1073-219n12.1	ppp1r9ala
A0A8M9PWA4	LOC108183334	Gastrula zinc finger protein XlCGF57.1-like	Gastrula zinc finger protein XlCGF57.1-like OS=Danio rerio OX=7955 GN=LOC108183334 PE=4 SV=1	-1.7684	2.00084	0.293535	1.7684	3.40675	LOC108183334	LOC108183334
A0A8M3BD11	ccdc83	Coiled-coil domain-containing protein 83 isoform X4	Coiled-coil domain-containing protein 83 isoform X4 OS=Danio rerio OX=7955 GN=ccdc83 PE=4 SV=1	-1.70278	4.50157	0.307194	1.70278	3.25528	ccdc83	ccdc83
A9C458	pla2g1b	Phospholipase A2	Phospholipase A2 OS=Danio rerio OX=7955 GN=pla2g1b PE=1 SV=1	-1.69476	2.77892	0.308906	1.69476	3.23723	pla2g1b	pla2g1b
A0A8J2HBP0	HICCMSTLAB_LOCUS5085	Similar to rad54l: DNA repair and recombination protein RAD54-like (Danio rerio)	Similar to rad54l: DNA repair and recombination protein RAD54-like (Danio rerio) OS=Cotesia congregata OX=51543 GN=HICCMSTLAB_LOCUS5085 PE=4 SV=1	-1.6853	2.85033	0.310938	1.6853	3.21607	HICCMSTLAB_LOCUS5085	n/a
Q5BJC4	zgc:112185	UPF0488 protein C8orf33 homolog	UPF0488 protein C8orf33 homolog OS=Danio rerio OX=7955 GN=zgc:112185 PE=2 SV=1	-1.68159	2.76764	0.311738	1.68159	3.20782	zgc:112185	zgc:112185
A0A1D5NT12	dnah2	Dynein heavy chain 2, axonemal isoform X1	Dynein heavy chain 2, axonemal isoform X1 OS=Danio rerio OX=7955 GN=dnah2 PE=3 SV=1	-1.67947	3.38156	0.312197	1.67947	3.20311	dnah2	dnah2
A0A8M3AZU1	atxn2	Ataxin-2 isoform X9	Ataxin-2 isoform X9 OS=Danio rerio OX=7955 GN=atxn2 PE=3 SV=1	-1.67499	2.03181	0.313167	1.67499	3.19318	atxn2	atxn2
E7F0L8	mast1a	non-specific serine/threonine protein kinase	non-specific serine/threonine protein kinase OS=Danio rerio OX=7955 GN=mast1a PE=3 SV=1	-1.66701	2.71412	0.314905	1.66701	3.17557	mast1a	mast1a
A9JRY4	fb80e10	Zgc:175159 protein	Zgc:175159 protein OS=Danio rerio OX=7955 GN=fb80e10 PE=2 SV=1	-1.65119	1.78817	0.318378	1.65119	3.14092	fb80e10	zmiz1a
A0A8M9Q1B0	si:ch211-150i13.1	Uncharacterized protein si:ch211-150i13.1 isoform X2	Uncharacterized protein si:ch211-150i13.1 isoform X2 OS=Danio rerio OX=7955 GN=si:ch211-150i13.1 PE=4 SV=1	-1.63578	4.30477	0.321796	1.63578	3.10756	si:ch211-150i13.1	psda
A0A8M9QC81	LOC110439423	ATP-dependent DNA helicase	ATP-dependent DNA helicase OS=Danio rerio OX=7955 GN=LOC110439423 PE=3 SV=1	-1.63437	3.72191	0.322111	1.63437	3.10452	LOC110439423	n/a
A0A8M9PVI9	plch2b	Phosphoinositide phospholipase C	Phosphoinositide phospholipase C OS=Danio rerio OX=7955 GN=plch2b PE=4 SV=1	-1.6275	2.62786	0.323647	1.6275	3.08978	plch2b	plch2b
A0A8M2BFS0	LOC101886196	Voltage-dependent calcium channel beta subunit-associated regulatory protein-like	Voltage-dependent calcium channel beta subunit-associated regulatory protein-like OS=Danio rerio OX=7955 GN=LOC101886196 PE=4 SV=1	-1.59481	2.06039	0.331066	1.59481	3.02054	LOC101886196	n/a
A0A8M3AIB7	serinc2l	Serine incorporator 2	Serine incorporator 2 OS=Danio rerio OX=7955 GN=serinc2l PE=3 SV=1	-1.59304	2.86027	0.331473	1.59304	3.01684	serinc2l	serinc2l
A0A2R8Q094	ccdc52	Spindle and centriole-associated protein 1	Spindle and centriole-associated protein 1 OS=Danio rerio OX=7955 GN=ccdc52 PE=4 SV=1	-1.58678	3.31263	0.332913	1.58678	3.00378	ccdc52	spice1
A0A8M2BLW7	rassf10a	Ras association domain-containing protein 10	Ras association domain-containing protein 10 OS=Danio rerio OX=7955 GN=rassf10a PE=4 SV=1	-1.57647	2.65222	0.335302	1.57647	2.98239	rassf10a	rassf10a
A0A8M1RK28	im:7141269	Gastrula zinc finger protein XlCGF8.2DB	Gastrula zinc finger protein XlCGF8.2DB OS=Danio rerio OX=7955 GN=im:7141269 PE=4 SV=1	-1.57443	2.38469	0.335775	1.57443	2.97819	im:7141269	im:7141269
Q4KMH9	zgc:110421	Transmembrane protein 128	Transmembrane protein 128 OS=Danio rerio OX=7955 GN=zgc:110421 PE=2 SV=1	-1.57254	4.00846	0.336216	1.57254	2.97428	zgc:110421
Q6NW65	zgc:85939	Angio-associated migratory cell protein	Angio-associated migratory cell protein OS=Danio rerio OX=7955 GN=zgc:85939 PE=1 SV=1	-1.55882	3.32164	0.33943	1.55882	2.94612	zgc:85939	aamp
A0A8M2BBZ0	gnptab	N-acetylglucosamine-1-phosphotransferase subunits alpha/beta isoform X1	N-acetylglucosamine-1-phosphotransferase subunits alpha/beta isoform X1 OS=Danio rerio OX=7955 GN=gnptab PE=3 SV=1	-1.55373	2.38964	0.340628	1.55373	2.93576	gnptab	gnptab
A0A8M3AXH3	hhla1	HERV-H LTR-associating protein 1 isoform X1	HERV-H LTR-associating protein 1 isoform X1 OS=Danio rerio OX=7955 GN=hhla1 PE=4 SV=1	-1.55086	2.28233	0.341307	1.55086	2.92992	hhla1	n/a
A0A8M2BKT2	casp3b	Caspase 3, apoptosis-related cysteine peptidase b	Caspase 3, apoptosis-related cysteine peptidase b OS=Danio rerio OX=7955 GN=casp3b PE=3 SV=1	-1.54298	4.08645	0.343175	1.54298	2.91396	casp3b	casp3b
R4GEJ6	hrc	Glutamic acid-rich protein isoform X2	Glutamic acid-rich protein isoform X2 OS=Danio rerio OX=7955 GN=hrc PE=4 SV=1	-1.5333	3.47081	0.345487	1.5333	2.89447	hrc	hrc
Q7ZWJ3	ostc	Oligosaccharyltransferase complex subunit ostc	Oligosaccharyltransferase complex subunit ostc OS=Danio rerio OX=7955 GN=ostc PE=2 SV=1	-1.53079	2.50358	0.346088	1.53079	2.88944	ostc	ostc
X1WGW0	si:ch211-69l10.4	Si:ch211-69l10.4	Si:ch211-69l10.4 OS=Danio rerio OX=7955 GN=si:ch211-69l10.4 PE=4 SV=2	-1.52642	3.10176	0.347137	1.52642	2.88071	si:ch211-69l10.4	si:ch211-69l10.4
E7FG94	myct1b	Myc target 1b	Myc target 1b OS=Danio rerio OX=7955 GN=myct1b PE=4 SV=1	-1.50973	3.33129	0.351176	1.50973	2.84757	myct1b	myct1b
G1EIL6	Tnk1bp1	Tankyrase 1 binding protein 1	Tankyrase 1 binding protein 1 OS=Danio rerio OX=7955 GN=Tnk1bp1 PE=2 SV=1	-1.49919	3.63386	0.353751	1.49919	2.82684	Tnk1bp1	tnks1bp1
D1MEM6	Actin alpha (Fragment) OS=Polypterus ornatipinnis OX=49895	Actin alpha (Fragment)	Actin alpha (Fragment) OS=Polypterus ornatipinnis OX=49895 PE=3 SV=1	-1.49433	2.2325	0.354944	1.49433	2.81734	Actin alpha (Fragment) OS=Polypterus ornatipinnis OX=49895	n/a
F1Q753	ppp6r2b	Protein phosphatase 6, regulatory subunit 2b	Protein phosphatase 6, regulatory subunit 2b OS=Danio rerio OX=7955 GN=ppp6r2b PE=1 SV=1	-1.46676	2.97181	0.361795	1.46676	2.764	ppp6r2b	ppp6r2b
A0A8M2B989	pan2	PAN2-PAN3 deadenylation complex catalytic subunit PAN2	PAN2-PAN3 deadenylation complex catalytic subunit PAN2 OS=Danio rerio OX=7955 GN=pan2 PE=1 SV=1	-1.45192	1.6349	0.365534	1.45192	2.73572	pan2	pan2
A0A8M6Z1W8	hydin	Hydrocephalus-inducing protein homolog isoform X1	Hydrocephalus-inducing protein homolog isoform X1 OS=Danio rerio OX=7955 GN=hydin PE=4 SV=1	-1.42965	3.10657	0.371222	1.42965	2.69381	hydin	hydin
B0S7K8	CLN80	Coilin	Coilin OS=Danio rerio OX=7955 GN=CLN80 PE=1 SV=1	-1.42274	2.56396	0.373002	1.42274	2.68095	CLN80	coil
A0A8M6Z1V0	LOC101885715	Inactive ubiquitin carboxyl-terminal hydrolase 53-like	Inactive ubiquitin carboxyl-terminal hydrolase 53-like OS=Danio rerio OX=7955 GN=LOC101885715 PE=4 SV=1	-1.41759	2.29539	0.374336	1.41759	2.6714	LOC101885715	n/a
F1QCB1	dhx57	ATP-dependent RNA helicase DHX57 isoform X1	ATP-dependent RNA helicase DHX57 isoform X1 OS=Danio rerio OX=7955 GN=dhx57 PE=4 SV=1	-1.40263	3.47664	0.378239	1.40263	2.64383	dhx57	dhx57
A0A8M3AZL6	cep290	Centrosomal protein of 290 kDa isoform X1	Centrosomal protein of 290 kDa isoform X1 OS=Danio rerio OX=7955 GN=cep290 PE=4 SV=1	-1.40072	3.70209	0.37874	1.40072	2.64034	cep290	cep290
Q4KME6	gigyf2	GRB10-interacting GYF protein 2	GRB10-interacting GYF protein 2 OS=Danio rerio OX=7955 GN=gigyf2 PE=2 SV=2	-1.38425	1.78611	0.383088	1.38425	2.61037	gigyf2	gigyf2
F1R894	prss2a	Trypsinogen 1a	Trypsinogen 1a OS=Danio rerio OX=7955 GN=prss2a PE=1 SV=1	-1.38187	2.92427	0.383722	1.38187	2.60606	prss2a	prss59.1
A0A8M9QCM5	si:dkey-82i20.1	NLR family CARD domain-containing protein 3-like	NLR family CARD domain-containing protein 3-like OS=Danio rerio OX=7955 GN=si:dkey-82i20.1 PE=4 SV=1	-1.3777	2.98761	0.384831	1.3777	2.59855	si:dkey-82i20.1	si:dkey-82i20.1
E7FE10	stim2b	Stromal interaction molecule 2	Stromal interaction molecule 2 OS=Danio rerio OX=7955 GN=stim2b PE=4 SV=1	-1.37199	2.25062	0.386357	1.37199	2.58828	stim2b	stim2b
Q5XJ73	zgc:103578	GLI pathogenesis-related 2,-like	GLI pathogenesis-related 2,-like OS=Danio rerio OX=7955 GN=zgc:103578 PE=1 SV=1	-1.35233	3.67045	0.391659	1.35233	2.55324	zgc:103578	glipr2l
A0A8M3B4N2	sfswap	Splicing factor, suppressor of white-apricot homolog isoform X1	Splicing factor, suppressor of white-apricot homolog isoform X1 OS=Danio rerio OX=7955 GN=sfswap PE=1 SV=1	-1.34194	3.36888	0.394489	1.34194	2.53493	sfswap	sfswap
Q7ZSY6	mt2	Metallothionein-2	Metallothionein-2 OS=Danio rerio OX=7955 GN=mt2 PE=2 SV=1	-1.33424	3.14929	0.396602	1.33424	2.52142	mt2	mt2
A0A8N7UYV2	si:ch211-133l5.7	Si:ch211-133l5.7	Si:ch211-133l5.7 OS=Danio rerio OX=7955 GN=si:ch211-133l5.7 PE=4 SV=1	-1.33066	4.72094	0.397586	1.33066	2.51518	si:ch211-133l5.7	si:ch211-133l5.7
E2FHP4	si:ch211-207o17.2	Complement factor H	Complement factor H OS=Danio rerio OX=7955 GN=si:ch211-207o17.2 PE=1 SV=1	-1.32456	3.48141	0.399272	1.32456	2.50456	si:ch211-207o17.2	cfh
Q6DHR7	amy2al2	Alpha-amylase	Alpha-amylase OS=Danio rerio OX=7955 GN=amy2al2 PE=1 SV=1	-1.31475	2.60319	0.401994	1.31475	2.4876	amy2al2	zgc:92137
A0A8M9PTQ2	si:ch73-217b7.1	Ensconsin isoform X3	Ensconsin isoform X3 OS=Danio rerio OX=7955 GN=si:ch73-217b7.1 PE=3 SV=1	-1.31366	2.83223	0.4023	1.31366	2.48571	si:ch73-217b7.1	si:ch73-217b7.1
X1WEE8	ftr66	FinTRIM family, member 66	FinTRIM family, member 66 OS=Danio rerio OX=7955 GN=ftr66 PE=4 SV=1	-1.29961	4.26803	0.406236	1.29961	2.46163	ftr66	ftr66
Q1XHM0	grk1	G protein-coupled receptor kinase	G protein-coupled receptor kinase OS=Danio rerio OX=7955 GN=grk1 PE=1 SV=1	-1.29102	2.85238	0.408661	1.29102	2.44701	grk1	grk1a
Q1ED31	zgc:136240	Si:ch211-240l19.5	Si:ch211-240l19.5 OS=Danio rerio OX=7955 GN=zgc:136240 PE=1 SV=1	-1.27842	2.03404	0.412246	1.27842	2.42573	zgc:136240	si:ch211-240l19.5
F1Q8R1	si:dkey-208m12.2	CD276 antigen-like	CD276 antigen-like OS=Danio rerio OX=7955 GN=si:dkey-208m12.2 PE=4 SV=2	-1.2691	4.59907	0.41492	1.2691	2.4101	si:dkey-208m12.2	si:dkey-208m12.2
A0A8M2B489	btr16	Bloodthirsty-related gene family, member 16 isoform X1	Bloodthirsty-related gene family, member 16 isoform X1 OS=Danio rerio OX=7955 GN=btr16 PE=4 SV=1	-1.26663	2.43497	0.41563	1.26663	2.40599	btr16	btr16
A0A8M1NVN7	ugt1a5	UDP-glucuronosyltransferase	UDP-glucuronosyltransferase OS=Danio rerio OX=7955 GN=ugt1a5 PE=3 SV=1	-1.26376	1.8255	0.416456	1.26376	2.40122	ugt1a5	ugt1a5
Q7T2C1	zgc:64071	Cullin-4A	Cullin-4A OS=Danio rerio OX=7955 GN=zgc:64071 PE=1 SV=1	-1.26195	4.23941	0.41698	1.26195	2.3982	zgc:64071	cul4a
A0A8M2B241	cep55l	Centrosomal protein of 55 kDa isoform X1	Centrosomal protein of 55 kDa isoform X1 OS=Danio rerio OX=7955 GN=cep55l PE=4 SV=1	-1.25987	2.89871	0.417581	1.25987	2.39475	cep55l	cep55l
A5D6U8	acp7	Acid phosphatase type 7	Acid phosphatase type 7 OS=Danio rerio OX=7955 GN=acp7 PE=2 SV=1	-1.25072	3.62155	0.420238	1.25072	2.37961	acp7	acp7
Q05AI9	zgc:153968	Uncharacterized protein LOC768292 precursor	Uncharacterized protein LOC768292 precursor OS=Danio rerio OX=7955 GN=zgc:153968 PE=2 SV=1	-1.24327	3.93455	0.422413	1.24327	2.36735	zgc:153968	zgc:153968
Q568R1	nsrp1	Nuclear speckle splicing regulatory protein 1	Nuclear speckle splicing regulatory protein 1 OS=Danio rerio OX=7955 GN=nsrp1 PE=1 SV=2	-1.24154	2.99805	0.42292	1.24154	2.36451	nsrp1	nsrp1
Q6GMH9	zgc:91794	Carboxypeptidase A2 precursor	Carboxypeptidase A2 precursor OS=Danio rerio OX=7955 GN=zgc:91794 PE=1 SV=1	-1.23407	2.10703	0.425117	1.23407	2.35229	zgc:91794	cpa4
B8A5M6	P4hb	Protein disulfide-isomerase	Protein disulfide-isomerase OS=Danio rerio OX=7955 GN=P4hb PE=1 SV=1	-1.22034	3.10927	0.429181	1.22034	2.33002	P4hb	pdia2
Q5CZP1	zgc:110786	Mitochondrial folate transporter/carrier	Mitochondrial folate transporter/carrier OS=Danio rerio OX=7955 GN=zgc:110786 PE=1 SV=1	-1.21644	1.61351	0.430344	1.21644	2.32372	zgc:110786	slc25a32b
A0A8M9Q793	foxp4	Forkhead box protein P4 isoform X2	Forkhead box protein P4 isoform X2 OS=Danio rerio OX=7955 GN=foxp4 PE=1 SV=1	-1.20964	2.60657	0.432376	1.20964	2.3128	foxp4	foxp4
E7FCX1	wfikkn2b	WAP, Kazal, immunoglobulin, Kunitz and NTR domain-containing protein 2	WAP, Kazal, immunoglobulin, Kunitz and NTR domain-containing protein 2 OS=Danio rerio OX=7955 GN=wfikkn2b PE=3 SV=1	-1.201	1.82051	0.434974	1.201	2.29899	wfikkn2b	wfikkn2b
F8W289	CHUNP6865	Galactosylgalactosylxylosylprotein 3-beta-glucuronosyltransferase	Galactosylgalactosylxylosylprotein 3-beta-glucuronosyltransferase OS=Danio rerio OX=7955 GN=CHUNP6865 PE=3 SV=1	-1.19491	1.80435	0.436814	1.19491	2.28931	CHUNP6865	b3gat3
E7FCI0	spink4	Serine peptidase inhibitor, Kazal type 4	Serine peptidase inhibitor, Kazal type 4 OS=Danio rerio OX=7955 GN=spink4 PE=4 SV=1	-1.1947	2.47755	0.436877	1.1947	2.28898	spink4	spink4
A0A8M1P444	zgc:101525	Solute carrier family 35 member G2	Solute carrier family 35 member G2 OS=Danio rerio OX=7955 GN=zgc:101525 PE=4 SV=1	-1.17632	3.72717	0.442479	1.17632	2.25999	zgc:101525	slc35g2a
A0A8M3ASS8	tmem132e	Transmembrane protein 132E isoform X1	Transmembrane protein 132E isoform X1 OS=Danio rerio OX=7955 GN=tmem132e PE=3 SV=1	-1.17402	2.45675	0.443183	1.17402	2.2564	tmem132e	tmem132e
Q5U3U5	zgc:101617	Syntaxin-17	Syntaxin-17 OS=Danio rerio OX=7955 GN=zgc:101617 PE=2 SV=1	-1.1729	4.72647	0.443529	1.1729	2.25464	zgc:101617	stx17
Q5SPB2	scaf11	Protein SCAF11 isoform X1	Protein SCAF11 isoform X1 OS=Danio rerio OX=7955 GN=scaf11 PE=1 SV=4	-1.17234	1.70424	0.443701	1.17234	2.25377	scaf11	scaf11
E7FH60	c24h7orf50	Uncharacterized protein C7orf50 homolog isoform X1	Uncharacterized protein C7orf50 homolog isoform X1 OS=Danio rerio OX=7955 GN=c24h7orf50 PE=1 SV=1	-1.16074	3.59448	0.447284	1.16074	2.23572	c24h7orf50	zmp:0000000624
Q6P404	zgc:63517	RNA helicase	RNA helicase OS=Danio rerio OX=7955 GN=zgc:63517 PE=1 SV=1	-1.15491	2.5126	0.449093	1.15491	2.22671	zgc:63517	dhx38
A0A2R8PY98	cdcp1b	CUB domain containing protein 1b	CUB domain containing protein 1b OS=Danio rerio OX=7955 GN=cdcp1b PE=4 SV=1	-1.15474	1.77659	0.449146	1.15474	2.22645	cdcp1b	cdcp1b
A3KP35	cyp4f3	Leukotriene-B(4) omega-hydroxylase 2	Leukotriene-B(4) omega-hydroxylase 2 OS=Danio rerio OX=7955 GN=cyp4f3 PE=2 SV=1	-1.15324	2.91103	0.449615	1.15324	2.22413	cyp4f3	cyp4f3
A0PJ31	zgc:110607	Cytochrome P450 CYP1C1	Cytochrome P450 CYP1C1 OS=Danio rerio OX=7955 GN=zgc:110607 PE=2 SV=1	-1.15015	2.39612	0.450579	1.15015	2.21937	zgc:110607	cyp1c1
A0A0R4IJE4	zgc:194469	Caspase 20, apoptosis-related cysteine peptidase	Caspase 20, apoptosis-related cysteine peptidase OS=Danio rerio OX=7955 GN=zgc:194469 PE=1 SV=1	-1.14554	4.07807	0.452021	1.14554	2.21229	zgc:194469	casp20
A0A8M9QII6	paxip1	PAX-interacting protein 1 isoform X1	PAX-interacting protein 1 isoform X1 OS=Danio rerio OX=7955 GN=paxip1 PE=1 SV=1	-1.14484	2.93669	0.45224	1.14484	2.21122	paxip1	paxip1
A0A8M2B9U2	pabpn1	Polyadenylate-binding protein 2 isoform X1	Polyadenylate-binding protein 2 isoform X1 OS=Danio rerio OX=7955 GN=pabpn1 PE=1 SV=1	-1.14339	2.34222	0.452694	1.14339	2.209	pabpn1	pabpn1
A0A8M9PEH8	hivep2b	Human immunodeficiency virus type I enhancer-binding protein 2 homolog	Human immunodeficiency virus type I enhancer-binding protein 2 homolog OS=Danio rerio OX=7955 GN=hivep2b PE=4 SV=1	-1.14215	2.02743	0.453084	1.14215	2.2071	hivep2b	hivep2b
E7EZ61	fc11a05	Zinc finger protein 217	Zinc finger protein 217 OS=Danio rerio OX=7955 GN=fc11a05 PE=1 SV=1	-1.13852	3.88053	0.454225	1.13852	2.20155	fc11a05	znf217
S5TZ97	TRPM4b3	Histidine-rich calcium-binding protein (Fragment)	Histidine-rich calcium-binding protein (Fragment) OS=Danio rerio OX=7955 GN=TRPM4b3 PE=2 SV=1	-1.13821	2.27167	0.454323	1.13821	2.20107	TRPM4b3	hrc
B8JLK1	si:ch73-203i15.4	Sjoegren syndrome nuclear autoantigen 1	Sjoegren syndrome nuclear autoantigen 1 OS=Danio rerio OX=7955 GN=si:ch73-203i15.4 PE=1 SV=1	-1.13535	2.80888	0.455223	1.13535	2.19672	si:ch73-203i15.4	ssna1
Q7T2T7	wu:fk96a04	Methyl-CpG-binding protein 2	Methyl-CpG-binding protein 2 OS=Danio rerio OX=7955 GN=wu:fk96a04 PE=2 SV=2	-1.1299	2.99623	0.456947	1.1299	2.18844	wu:fk96a04	mecp2
F1QJN9	wu:fb60d07	Carboxypeptidase B isoform 1 precursor	Carboxypeptidase B isoform 1 precursor OS=Danio rerio OX=7955 GN=wu:fb60d07 PE=1 SV=1	-1.12906	2.63325	0.457214	1.12906	2.18716	wu:fb60d07	cpb1
A4IGH8	gga3	Gga3 protein	Gga3 protein OS=Danio rerio OX=7955 GN=gga3 PE=2 SV=1	-1.10939	2.90145	0.46349	1.10939	2.15754	gga3	gga3a
A0A8M9PQG3	LOC110438079	Rho guanine nucleotide exchange factor 17-like	Rho guanine nucleotide exchange factor 17-like OS=Danio rerio OX=7955 GN=LOC110438079 PE=4 SV=1	-1.10574	3.13994	0.464664	1.10574	2.15209	LOC110438079	n/a
Q7SYJ9	spag7	Sperm-associated antigen 7 homolog	Sperm-associated antigen 7 homolog OS=Danio rerio OX=7955 GN=spag7 PE=1 SV=1	-1.10375	3.35322	0.465304	1.10375	2.14913	spag7	spag7
A0A8M2B8F0	zgc:193801	Uncharacterized protein LOC564476 isoform X1	Uncharacterized protein LOC564476 isoform X1 OS=Danio rerio OX=7955 GN=zgc:193801 PE=4 SV=1	-1.10368	3.20955	0.465327	1.10368	2.14903	zgc:193801	zgc:193801
A0A0R4IGF8	si:ch73-28h20.1	Lymphocyte antigen 6 family member pge	Lymphocyte antigen 6 family member pge OS=Danio rerio OX=7955 GN=si:ch73-28h20.1 PE=4 SV=1	-1.10118	2.0709	0.466134	1.10118	2.14531	si:ch73-28h20.1	ly6pge
A0A8M1P8V0	si:dkey-114l24.2	Uncharacterized protein LOC107990273 isoform 1 precursor	Uncharacterized protein LOC107990273 isoform 1 precursor OS=Danio rerio OX=7955 GN=si:dkey-114l24.2 PE=4 SV=1	-1.09407	3.76031	0.468437	1.09407	2.13476	si:dkey-114l24.2	si:dkey-114l24.2
A0A0R4IUF0	fc08c07	DNA topoisomerase 2	DNA topoisomerase 2 OS=Danio rerio OX=7955 GN=fc08c07 PE=1 SV=2	-1.09204	1.55483	0.469099	1.09204	2.13175	fc08c07	top2a
A0A8M9PME6	cubn	Cubilin	Cubilin OS=Danio rerio OX=7955 GN=cubn PE=1 SV=1	-1.08777	4.26257	0.470487	1.08777	2.12546	cubn	cubn
A9JSV4	tbc1d13	TBC1 domain family member 13	TBC1 domain family member 13 OS=Danio rerio OX=7955 GN=tbc1d13 PE=1 SV=1	-1.08689	2.83375	0.470775	1.08689	2.12416	tbc1d13	tbc1d13
A0A8M6Z617	LOC108184003	Protein NLRC3-like	Protein NLRC3-like OS=Danio rerio OX=7955 GN=LOC108184003 PE=4 SV=1	-1.08504	2.37104	0.471378	1.08504	2.12144	LOC108184003	n/a
A0A8M6Z0V0	pou2f1b	POU domain protein	POU domain protein OS=Danio rerio OX=7955 GN=pou2f1b PE=3 SV=1	-1.08285	3.77207	0.472097	1.08285	2.11821	pou2f1b	pou2f1b
A0A8M9QN70	rnf213b	E3 ubiquitin-protein ligase rnf213-beta isoform X1	E3 ubiquitin-protein ligase rnf213-beta isoform X1 OS=Danio rerio OX=7955 GN=rnf213b PE=4 SV=1	-1.07673	3.2975	0.474101	1.07673	2.10925	rnf213b	rnf213b
B9TS50	Cytb	Cytochrome b (Fragment)	Cytochrome b (Fragment) OS=Danio cf. rerio 'Assam' OX=496975 GN=Cytb PE=3 SV=1	-1.06889	2.57953	0.476685	1.06889	2.09782	Cytb	mt-cyb
Q503H9	gtf2a2	Transcription initiation factor IIA subunit 2	Transcription initiation factor IIA subunit 2 OS=Danio rerio OX=7955 GN=gtf2a2 PE=1 SV=1	-1.06076	2.40805	0.479379	1.06076	2.08603	gtf2a2	gtf2a2
A0A8M9P7I3	fa12a04	G patch domain-containing 8	G patch domain-containing 8 OS=Danio rerio OX=7955 GN=fa12a04 PE=1 SV=1	-1.06048	3.0704	0.479473	1.06048	2.08562	fa12a04	gpatch8
F1QF18	dcaf8	DDB1 and CUL4-associated factor 8	DDB1 and CUL4-associated factor 8 OS=Danio rerio OX=7955 GN=dcaf8 PE=1 SV=2	-1.05595	3.85544	0.480981	1.05595	2.07909	dcaf8	dcaf8
E7F2R8	si:dkey-52k20.7	Apolipoprotein D	Apolipoprotein D OS=Danio rerio OX=7955 GN=si:dkey-52k20.7 PE=3 SV=1	-1.0534	1.98783	0.48183	1.0534	2.07542	si:dkey-52k20.7	apoda.2
E7FB23	tbc1d2b	TBC1 domain family member 2B isoform X1	TBC1 domain family member 2B isoform X1 OS=Danio rerio OX=7955 GN=tbc1d2b PE=4 SV=1	-1.05337	2.16973	0.481842	1.05337	2.07537	tbc1d2b	tbc1d2b
Q1RM84	zgc:136352	Elongation of very long chain fatty acids protein	Elongation of very long chain fatty acids protein OS=Danio rerio OX=7955 GN=zgc:136352 PE=1 SV=1	-1.04824	2.65383	0.483556	1.04824	2.06801	zgc:136352	elovl2
A0A8M2B9L1	cdv3	Protein CDV3 homolog isoform X1	Protein CDV3 homolog isoform X1 OS=Danio rerio OX=7955 GN=cdv3 PE=1 SV=1	-1.04795	3.90903	0.483655	1.04795	2.06759	cdv3	cdv3
Q6NYX8	pithd1	PITH domain-containing protein 1	PITH domain-containing protein 1 OS=Danio rerio OX=7955 GN=pithd1 PE=2 SV=1	-1.0468	3.8494	0.484039	1.0468	2.06595	pithd1	pithd1
A0A8M9Q7N0	zmynd8	Protein kinase C-binding protein 1 isoform X3	Protein kinase C-binding protein 1 isoform X3 OS=Danio rerio OX=7955 GN=zmynd8 PE=4 SV=1	-1.04624	5.99886	0.484229	1.04624	2.06514	zmynd8	zmynd8
A0A8M9PKK4	LOC110438753	A-kinase anchor protein 13-like	A-kinase anchor protein 13-like OS=Danio rerio OX=7955 GN=LOC110438753 PE=4 SV=1	-1.04159	1.4644	0.485792	1.04159	2.05849	LOC110438753	n/a
Q7SZ51	zgc:63744	Elastase 2 like	Elastase 2 like OS=Danio rerio OX=7955 GN=zgc:63744 PE=1 SV=1	-1.03893	2.35957	0.486687	1.03893	2.05471	zgc:63744	ela2l
A0A8M3ARP1	LOC100537399	Protein NLRC3-like	Protein NLRC3-like OS=Danio rerio OX=7955 GN=LOC100537399 PE=4 SV=1	-1.03678	4.61372	0.487414	1.03678	2.05164	LOC100537399	n/a
A0A8M9PEG1	si:dkey-253d23.10	NLR family CARD domain-containing protein 3 isoform X4	NLR family CARD domain-containing protein 3 isoform X4 OS=Danio rerio OX=7955 GN=si:dkey-253d23.10 PE=4 SV=1	-1.01897	3.78078	0.493469	1.01897	2.02647	si:dkey-253d23.10	nlrc7
A0A8M6Z507	LOC100334873	Zinc finger protein 235-like	Zinc finger protein 235-like OS=Danio rerio OX=7955 GN=LOC100334873 PE=4 SV=1	-1.0179	1.98516	0.493834	1.0179	2.02497	LOC100334873	n/a
Q1RLR3	wu:fa96h10	Keratin 93	Keratin 93 OS=Danio rerio OX=7955 GN=wu:fa96h10 PE=2 SV=1	-1.0152	2.41397	0.49476	1.0152	2.02118	wu:fa96h10	krt93
A0A2R9YJH5	fi14g08	creatine kinase	creatine kinase OS=Danio rerio OX=7955 GN=fi14g08 PE=1 SV=1	-1.01416	3.1795	0.495115	1.01416	2.01973	fi14g08	ckmt2a
Q1MTH6	zgc:63685	Programmed cell death 2	Programmed cell death 2 OS=Danio rerio OX=7955 GN=zgc:63685 PE=1 SV=1	-1.01094	3.69531	0.496223	1.01094	2.01522	zgc:63685	pdcd2
Q6AZC0	cela1.6	Chymotrypsin-like elastase family member 1, tandem duplicate 6	Chymotrypsin-like elastase family member 1, tandem duplicate 6 OS=Danio rerio OX=7955 GN=cela1.6 PE=1 SV=1	-1.00882	2.47688	0.496951	1.00882	2.01227	cela1.6	cela1.6
A0A8M3AJX7	map7d1b	MAP7 domain containing 1 isoform X4	MAP7 domain containing 1 isoform X4 OS=Danio rerio OX=7955 GN=map7d1b PE=3 SV=1	-1.00769	2.7504	0.497342	1.00769	2.01069	map7d1b	map7d1b
A0A8M3B483	c6ast4	Metalloendopeptidase	Metalloendopeptidase OS=Danio rerio OX=7955 GN=c6ast4 PE=1 SV=1	-0.999787	2.07936	0.500074	0.999787	1.99971	c6ast4	c6ast4
F1QIJ6	eps15	Epidermal growth factor receptor pathway substrate 15	Epidermal growth factor receptor pathway substrate 15 OS=Danio rerio OX=7955 GN=eps15 PE=1 SV=1	-0.995519	1.53991	0.501555	0.995519	1.9938	eps15	eps15
A0A8M9QC86	LOC110439424	Zinc finger protein 721-like	Zinc finger protein 721-like OS=Danio rerio OX=7955 GN=LOC110439424 PE=4 SV=1	-0.990981	2.23951	0.503135	0.990981	1.98754	LOC110439424	n/a
A0A8M3AY46	tulp1a	Tubby-related protein 1-like	Tubby-related protein 1-like OS=Danio rerio OX=7955 GN=tulp1a PE=3 SV=1	-0.982724	2.35671	0.506023	0.982724	1.97619	tulp1a	tulp1a
A0A8M2B8S8	nkain4	Sodium/potassium-transporting ATPase subunit beta-1-interacting protein	Sodium/potassium-transporting ATPase subunit beta-1-interacting protein OS=Danio rerio OX=7955 GN=nkain4 PE=3 SV=1	-0.981116	3.22571	0.506588	0.981116	1.97399	nkain4	nkain4
A0A8M9PKI5	ncaph	Condensin complex subunit 2	Condensin complex subunit 2 OS=Danio rerio OX=7955 GN=ncaph PE=1 SV=1	-0.97584	2.70924	0.508444	0.97584	1.96679	ncaph	ncaph
Q6P5J0	amy3	Alpha-amylase	Alpha-amylase OS=Danio rerio OX=7955 GN=amy3 PE=1 SV=1	-0.975648	2.28088	0.508511	0.975648	1.96652	amy3	amy2a
Q504D4	wu:fd58f03	Ela3l protein	Ela3l protein OS=Danio rerio OX=7955 GN=wu:fd58f03 PE=1 SV=1	-0.974679	2.54424	0.508853	0.974679	1.9652	wu:fd58f03	ela3l
Q4QRH5	si:dkey-57c15.6	Chymotrypsin-like elastase family member 1, tandem duplicate 4	Chymotrypsin-like elastase family member 1, tandem duplicate 4 OS=Danio rerio OX=7955 GN=si:dkey-57c15.6 PE=2 SV=1	-0.972225	2.76622	0.509719	0.972225	1.96186	si:dkey-57c15.6	cela1.4
A0A8M9Q2K4	plekhg4	Pleckstrin homology domain-containing family G member 4B isoform X6	Pleckstrin homology domain-containing family G member 4B isoform X6 OS=Danio rerio OX=7955 GN=plekhg4 PE=1 SV=1	-0.971603	2.7407	0.509939	0.971603	1.96102	plekhg4	plekhg4
A0A8M9QB70	si:ch73-308l14.2	LisH domain-containing protein C1711.05-like isoform X2	LisH domain-containing protein C1711.05-like isoform X2 OS=Danio rerio OX=7955 GN=si:ch73-308l14.2 PE=1 SV=1	-0.966921	3.69786	0.511597	0.966921	1.95467	si:ch73-308l14.2	si:ch73-308l14.2
D3XD84	Ugt2b1	UDP-glucuronosyltransferase	UDP-glucuronosyltransferase OS=Danio rerio OX=7955 GN=Ugt2b1 PE=2 SV=1	-0.961342	3.8378	0.513579	0.961342	1.94712	Ugt2b1	ugt2b1
A0A8M2B9R8	adgrg2a	Adhesion G-protein coupled receptor G2	Adhesion G-protein coupled receptor G2 OS=Danio rerio OX=7955 GN=adgrg2a PE=4 SV=1	-0.95835	4.23573	0.514645	0.95835	1.94309	adgrg2a	adgrg2a
A0A8M9PJ78	LOC100329786	Zinc finger protein 91-like	Zinc finger protein 91-like OS=Danio rerio OX=7955 GN=LOC100329786 PE=4 SV=1	-0.958028	3.3501	0.51476	0.958028	1.94265	LOC100329786	n/a
A0A8M3B292	map7a	Ensconsin-like isoform X2	Ensconsin-like isoform X2 OS=Danio rerio OX=7955 GN=map7a PE=3 SV=1	-0.952833	3.9115	0.516617	0.952833	1.93567	map7a
Q0P3X7	UPF0545 protein C22orf39 homolog OS=Danio rerio OX=7955	UPF0545 protein C22orf39 homolog	UPF0545 protein C22orf39 homolog OS=Danio rerio OX=7955 PE=3 SV=2	-0.94637	3.71308	0.518937	0.94637	1.92702	UPF0545 protein C22orf39 homolog OS=Danio rerio OX=7955	si:ch211-51h9.6
A0A8M9PXM4	trim55b	Tripartite motif-containing protein 55 isoform X2	Tripartite motif-containing protein 55 isoform X2 OS=Danio rerio OX=7955 GN=trim55b PE=4 SV=1	-0.942282	3.77861	0.520409	0.942282	1.92157	trim55b	trim55b
Q6DHT0	zgc:92089	Cathepsin L.1	Cathepsin L.1 OS=Danio rerio OX=7955 GN=zgc:92089 PE=1 SV=1	-0.940911	3.57504	0.520904	0.940911	1.91974	zgc:92089	ctsl.1
Q08BH8	zgc:153675	Uncharacterized protein LOC768179	Uncharacterized protein LOC768179 OS=Danio rerio OX=7955 GN=zgc:153675 PE=1 SV=1	-0.939838	2.74557	0.521292	0.939838	1.91831	zgc:153675	zgc:153675
Q561U4	ctrb.3	Chymotrypsinogen B2 precursor	Chymotrypsinogen B2 precursor OS=Danio rerio OX=7955 GN=ctrb.3 PE=1 SV=1	-0.938833	2.80566	0.521655	0.938833	1.91698	ctrb.3	zgc:112160
F1R892	zgc:123218	Synaptosomal-associated protein	Synaptosomal-associated protein OS=Danio rerio OX=7955 GN=zgc:123218 PE=3 SV=1	-0.92434	2.63771	0.526922	0.92434	1.89782	zgc:123218	snap23.2
A0A8M1NX89	mustn1b	Musculoskeletal embryonic nuclear protein 1	Musculoskeletal embryonic nuclear protein 1 OS=Danio rerio OX=7955 GN=mustn1b PE=3 SV=1	-0.9242	3.55961	0.526973	0.9242	1.89763	mustn1b	mustn1b
A0A8M2B435	smtnl1	Smoothelin-like 1 isoform X1	Smoothelin-like 1 isoform X1 OS=Danio rerio OX=7955 GN=smtnl1 PE=4 SV=1	-0.917351	2.98732	0.52948	0.917351	1.88864	smtnl1	smtnl1
A0A8M2BF29	tmem163a	Transmembrane protein 163 isoform X1	Transmembrane protein 163 isoform X1 OS=Danio rerio OX=7955 GN=tmem163a PE=3 SV=1	-0.916518	2.07973	0.529786	0.916518	1.88755	tmem163a	tmem163a
A0A8M1RDA3	dtx4	E3 ubiquitin-protein ligase	E3 ubiquitin-protein ligase OS=Danio rerio OX=7955 GN=dtx4 PE=3 SV=1	-0.915112	2.83976	0.530303	0.915112	1.88572	dtx4	dtx4b
A7MCG9	syt5	Synaptotagmin V	Synaptotagmin V OS=Danio rerio OX=7955 GN=syt5 PE=1 SV=1	-0.913798	3.68988	0.530786	0.913798	1.884	syt5	syt5a
Q6P978	elovl4	Elongation of very long chain fatty acids protein 4	Elongation of very long chain fatty acids protein 4 OS=Danio rerio OX=7955 GN=elovl4 PE=2 SV=1	-0.913648	3.78413	0.530841	0.913648	1.8838	elovl4	elovl4b
A0A0R4IQW8	ssbp2	Single-stranded DNA binding protein 2	Single-stranded DNA binding protein 2 OS=Danio rerio OX=7955 GN=ssbp2 PE=4 SV=1	-0.908644	4.06585	0.532685	0.908644	1.87728	ssbp2	ssbp2
Q5RGP5	si:dkeyp-95d10.1	Dual specificity protein phosphatase 23	Dual specificity protein phosphatase 23 OS=Danio rerio OX=7955 GN=si:dkeyp-95d10.1 PE=1 SV=1	-0.907894	2.33171	0.532962	0.907894	1.8763	si:dkeyp-95d10.1	dusp23a
Q66I53	zgc:191605	COX17 cytochrome c oxidase assembly homolog (S. cerevisiae)	COX17 cytochrome c oxidase assembly homolog (S. cerevisiae) OS=Danio rerio OX=7955 GN=zgc:191605 PE=2 SV=1	-0.901672	2.25908	0.535266	0.901672	1.86823	zgc:191605	cox17
A0A8M9PTY0	depdc5	DEP domain-containing protein 5 isoform X4	DEP domain-containing protein 5 isoform X4 OS=Danio rerio OX=7955 GN=depdc5 PE=1 SV=1	-0.90081	3.43276	0.535586	0.90081	1.86712	depdc5	depdc5
Q29RB9	ahsa1	AHA1, activator of heat shock protein ATPase homolog 1a	AHA1, activator of heat shock protein ATPase homolog 1a OS=Danio rerio OX=7955 GN=ahsa1 PE=2 SV=1	-0.90075	3.95273	0.535608	0.90075	1.86704	ahsa1	ahsa1a
Q6P2T6	zgc:77740	Cysteine and glycine-rich protein 2	Cysteine and glycine-rich protein 2 OS=Danio rerio OX=7955 GN=zgc:77740 PE=2 SV=1	-0.900012	2.6596	0.535882	0.900012	1.86608	zgc:77740	csrp2
Q8AYN0	opn1lw2	Red-sensitive opsin-2	Red-sensitive opsin-2 OS=Danio rerio OX=7955 GN=opn1lw2 PE=1 SV=1	-0.899478	3.54385	0.536081	0.899478	1.86539	opn1lw2	opn1lw2
A0A8M9Q7X9	si:ch211-132g1.3	Uncharacterized protein si:ch211-132g1.3 isoform X2	Uncharacterized protein si:ch211-132g1.3 isoform X2 OS=Danio rerio OX=7955 GN=si:ch211-132g1.3 PE=1 SV=1	-0.895014	3.60365	0.537742	0.895014	1.85963	si:ch211-132g1.3	si:ch211-132g1.3
A0A8M2BIB1	cdadc1	Cytidine and dCMP deaminase domain-containing protein 1 isoform X1	Cytidine and dCMP deaminase domain-containing protein 1 isoform X1 OS=Danio rerio OX=7955 GN=cdadc1 PE=3 SV=1	-0.889978	2.5695	0.539622	0.889978	1.85315	cdadc1	cdadc1
Q1LWV7	meak7	MTOR-associated protein MEAK7	MTOR-associated protein MEAK7 OS=Danio rerio OX=7955 GN=meak7 PE=2 SV=1	-0.889682	2.64732	0.539733	0.889682	1.85277	meak7	meak7
A0A8M3AR02	unc119.2	Protein unc-119 homolog B	Protein unc-119 homolog B OS=Danio rerio OX=7955 GN=unc119.2 PE=1 SV=1	-0.8867	3.06851	0.54085	0.8867	1.84894	unc119.2	unc119.2
A0A8N7T882	atp10a	Phospholipid-transporting ATPase	Phospholipid-transporting ATPase OS=Danio rerio OX=7955 GN=atp10a PE=3 SV=1	-0.886139	2.2185	0.54106	0.886139	1.84822	atp10a	atp10a
A0A8M9Q2S6	LOC100331359	GTPase IMAP family member 7	GTPase IMAP family member 7 OS=Danio rerio OX=7955 GN=LOC100331359 PE=3 SV=1	-0.88003	2.86204	0.543356	0.88003	1.84041	LOC100331359	n/a
A8CVX7	ttll6	Tubulin polyglutamylase ttll6	Tubulin polyglutamylase ttll6 OS=Danio rerio OX=7955 GN=ttll6 PE=2 SV=1	-0.879798	1.92944	0.543443	0.879798	1.84012	ttll6	ttll6
Q8JFV4	heatr5a	HEAT repeat-containing protein 5A	HEAT repeat-containing protein 5A OS=Danio rerio OX=7955 GN=heatr5a PE=2 SV=1	-0.878298	2.31046	0.544009	0.878298	1.83821	heatr5a	heatr5a
A0A0R4IZ84	smg6	Telomerase-binding protein EST1A	Telomerase-binding protein EST1A OS=Danio rerio OX=7955 GN=smg6 PE=2 SV=1	-0.877403	2.55775	0.544346	0.877403	1.83706	smg6	smg6
A0A8M9PN28	si:dkey-195m11.11	Deleted in malignant brain tumors 1 protein-like	Deleted in malignant brain tumors 1 protein-like OS=Danio rerio OX=7955 GN=si:dkey-195m11.11 PE=4 SV=1	-0.876524	2.63882	0.544678	0.876524	1.83595	si:dkey-195m11.11	si:dkey-195m11.11
A2CEM8	fosl1	FOS-like 1, AP-1 transcription factor subunit a	FOS-like 1, AP-1 transcription factor subunit a OS=Danio rerio OX=7955 GN=fosl1 PE=4 SV=1	-0.872173	2.06257	0.546323	0.872173	1.83042	fosl1	fosl1a
A0A8M6Z3T0	LOC108180725	Endonuclease domain-containing 1 protein-like	Endonuclease domain-containing 1 protein-like OS=Danio rerio OX=7955 GN=LOC108180725 PE=4 SV=1	-0.865471	1.46282	0.548867	0.865471	1.82193	LOC108180725	n/a
Q7ZVK4	vps36	Vacuolar protein-sorting-associated protein 36	Vacuolar protein-sorting-associated protein 36 OS=Danio rerio OX=7955 GN=vps36 PE=2 SV=1	-0.864298	4.45284	0.549314	0.864298	1.82045	vps36	vps36
A0A8M2BHG7	sirt5	NAD-dependent protein deacylase sirtuin-5, mitochondrial	NAD-dependent protein deacylase sirtuin-5, mitochondrial OS=Danio rerio OX=7955 GN=sirt5 PE=1 SV=1	-0.862959	2.56358	0.549824	0.862959	1.81876	sirt5	sirt5
A0A8M3AYF7	fip1l1b	Pre-mRNA 3'-end-processing factor FIP1	Pre-mRNA 3'-end-processing factor FIP1 OS=Danio rerio OX=7955 GN=fip1l1b PE=3 SV=1	-0.861891	2.48627	0.550231	0.861891	1.81742	fip1l1b	fip1l1b
A0A2R8RJE4	fd07d11	AT-rich interactive domain 1B (SWI1-like)	AT-rich interactive domain 1B (SWI1-like) OS=Danio rerio OX=7955 GN=fd07d11 PE=4 SV=1	-0.854348	3.06388	0.553115	0.854348	1.80794	fd07d11	arid1b
Q5RH38	si:dkey-183c16.4	Transmembrane and coiled-coil domain family 3	Transmembrane and coiled-coil domain family 3 OS=Danio rerio OX=7955 GN=si:dkey-183c16.4 PE=2 SV=1	-0.85121	2.9468	0.55432	0.85121	1.80401	si:dkey-183c16.4	tmcc3
A0A8M1Q7B3	jam3a	Junctional adhesion molecule C	Junctional adhesion molecule C OS=Danio rerio OX=7955 GN=jam3a PE=4 SV=1	-0.850103	2.46727	0.554745	0.850103	1.80263	jam3a	jam3a
A0A8N7T5L8	myofl	Myoferlin	Myoferlin OS=Danio rerio OX=7955 GN=myofl PE=3 SV=1	-0.849812	2.79505	0.554857	0.849812	1.80227	myofl	myofl
Q7SZ54	zgc:63689	DnaJ (Hsp40) homolog, subfamily C, member 5 gamma b	DnaJ (Hsp40) homolog, subfamily C, member 5 gamma b OS=Danio rerio OX=7955 GN=zgc:63689 PE=2 SV=1	-0.848762	2.61653	0.555261	0.848762	1.80096	zgc:63689	dnajc5gb
A0A8M9PYW7	LOC100331665	Uncharacterized protein LOC100331665	Uncharacterized protein LOC100331665 OS=Danio rerio OX=7955 GN=LOC100331665 PE=1 SV=1	-0.848383	4.49469	0.555407	0.848383	1.80048	LOC100331665	n/a
A0A8M9PFP9	pclob	Protein piccolo isoform X5	Protein piccolo isoform X5 OS=Danio rerio OX=7955 GN=pclob PE=4 SV=1	-0.848376	3.49225	0.55541	0.848376	1.80047	pclob	pclob
Q7SY52	stk10	Serine/threonine-protein kinase 10	Serine/threonine-protein kinase 10 OS=Danio rerio OX=7955 GN=stk10 PE=2 SV=1	-0.844501	2.33194	0.556903	0.844501	1.79564	stk10	stk10
Q6DBT6	zgc:92045	Leptin receptor overlapping transcript-like 1	Leptin receptor overlapping transcript-like 1 OS=Danio rerio OX=7955 GN=zgc:92045 PE=2 SV=1	-0.844184	1.98341	0.557026	0.844184	1.79525	zgc:92045	zgc:92045
Q4V8W8	snip1	Smad nuclear-interacting protein	Smad nuclear-interacting protein OS=Danio rerio OX=7955 GN=snip1 PE=1 SV=1	-0.841218	1.69554	0.558172	0.841218	1.79156	snip1	snip1
A0A8M9PQ21	LOC110439061	Laminin subunit alpha-3-like	Laminin subunit alpha-3-like OS=Danio rerio OX=7955 GN=LOC110439061 PE=4 SV=1	-0.839006	2.23581	0.559029	0.839006	1.78882	LOC110439061	n/a
A0A8M9PN89	mtdhb	Protein LYRIC isoform X3	Protein LYRIC isoform X3 OS=Danio rerio OX=7955 GN=mtdhb PE=4 SV=1	-0.837425	1.92851	0.559641	0.837425	1.78686	mtdhb	mtdhb
Q641M3	tmem18	Transmembrane protein 18	Transmembrane protein 18 OS=Danio rerio OX=7955 GN=tmem18 PE=2 SV=1	-0.836169	2.64277	0.560129	0.836169	1.7853	tmem18	tmem18
F1QP25	c-myb	Transcriptional activator Myb isoform 2	Transcriptional activator Myb isoform 2 OS=Danio rerio OX=7955 GN=c-myb PE=4 SV=1	-0.830567	2.77214	0.562308	0.830567	1.77838	c-myb	myb
A0A8M2BBA0	si:ch211-234h8.7	Si:ch211-234h8.7	Si:ch211-234h8.7 OS=Danio rerio OX=7955 GN=si:ch211-234h8.7 PE=3 SV=1	-0.822695	1.66989	0.565385	0.822695	1.76871	si:ch211-234h8.7	si:ch211-234h8.7
Q804V9	wu:fj30d06	Parvalbumin	Parvalbumin OS=Danio rerio OX=7955 GN=wu:fj30d06 PE=2 SV=1	-0.821401	2.03118	0.565892	0.821401	1.76712	wu:fj30d06	pvalb5
A0A8M1QHR2	mast4	non-specific serine/threonine protein kinase	non-specific serine/threonine protein kinase OS=Danio rerio OX=7955 GN=mast4 PE=3 SV=1	-0.820646	3.0841	0.566188	0.820646	1.7662	mast4	mast4
A0A8M9PA02	LOC110438072	Uncharacterized protein LOC110438072	Uncharacterized protein LOC110438072 OS=Danio rerio OX=7955 GN=LOC110438072 PE=4 SV=1	-0.818953	3.4606	0.566853	0.818953	1.76412	LOC110438072	n/a
B3DJ80	plbd1	Phospholipase B-like	Phospholipase B-like OS=Danio rerio OX=7955 GN=plbd1 PE=2 SV=1	-0.818831	1.83205	0.566901	0.818831	1.76398	plbd1	plbd1
Q66HW7	rds2	Peripherin 2a (retinal degeneration, slow)	Peripherin 2a (retinal degeneration, slow) OS=Danio rerio OX=7955 GN=rds2 PE=1 SV=1	-0.817657	3.81614	0.567362	0.817657	1.76254	rds2	prph2a
F1QFD6	ccdc151	Coiled-coil domain containing 151	Coiled-coil domain containing 151 OS=Danio rerio OX=7955 GN=ccdc151 PE=1 SV=1	-0.81708	2.73472	0.56759	0.81708	1.76184	ccdc151	ccdc151
Q7ZSY2	mdh1b	Malate dehydrogenase	Malate dehydrogenase OS=Danio rerio OX=7955 GN=mdh1b PE=1 SV=1	-0.816478	4.18982	0.567826	0.816478	1.7611	mdh1b	mdh1ab
Q6NZS5	zgc:76872	Zgc:76872	Zgc:76872 OS=Danio rerio OX=7955 GN=zgc:76872 PE=2 SV=1	-0.815588	3.527	0.568177	0.815588	1.76002	zgc:76872	zgc:76872
A2RQR3	wu:fa66d11	Collagen alpha-1(X) chain precursor	Collagen alpha-1(X) chain precursor OS=Danio rerio OX=7955 GN=wu:fa66d11 PE=4 SV=1	-0.812832	2.02708	0.569263	0.812832	1.75666	wu:fa66d11	col10a1a
F1R412	tpm4	Tropomyosin 4a	Tropomyosin 4a OS=Danio rerio OX=7955 GN=tpm4 PE=1 SV=1	-0.812483	2.43695	0.569401	0.812483	1.75623	tpm4	tpm4a
A0A8M6Z4J9	myt1b	Myelin transcription factor 1 isoform X8	Myelin transcription factor 1 isoform X8 OS=Danio rerio OX=7955 GN=myt1b PE=3 SV=1	-0.809154	2.59393	0.570716	0.809154	1.75218	myt1b	myt1b
B6EUL7	wu:fd08c05	CASKb	CASKb OS=Danio rerio OX=7955 GN=wu:fd08c05 PE=1 SV=1	-0.804948	1.41938	0.572383	0.804948	1.74708	wu:fd08c05	caskb
F1Q5H4	im:7147391	UDP-glucose 4-epimerase	UDP-glucose 4-epimerase OS=Danio rerio OX=7955 GN=im:7147391 PE=1 SV=1	-0.801073	4.233	0.573922	0.801073	1.7424	im:7147391	gale
A4IGF3	atp23	Mitochondrial inner membrane protease ATP23 homolog	Mitochondrial inner membrane protease ATP23 homolog OS=Danio rerio OX=7955 GN=atp23 PE=2 SV=1	-0.800326	2.3198	0.57422	0.800326	1.74149	atp23	atp23
Q5XJ76	fb64g01	Kininogen 1	Kininogen 1 OS=Danio rerio OX=7955 GN=fb64g01 PE=1 SV=1	-0.799382	2.93407	0.574595	0.799382	1.74036	fb64g01	kng1
E7FBA9	si:ch73-103b2.3	Trypsinogen 1b	Trypsinogen 1b OS=Danio rerio OX=7955 GN=si:ch73-103b2.3 PE=1 SV=1	-0.795209	2.49173	0.57626	0.795209	1.73533	si:ch73-103b2.3	prss59.2
A0A8M6YXT6	LOC108179126	GTPase IMAP family member 8-like	GTPase IMAP family member 8-like OS=Danio rerio OX=7955 GN=LOC108179126 PE=3 SV=1	-0.794019	3.91614	0.576735	0.794019	1.7339	LOC108179126	LOC108179126
Q52KK6	casp6	Casp6 protein	Casp6 protein OS=Danio rerio OX=7955 GN=casp6 PE=2 SV=1	-0.793788	2.05534	0.576828	0.793788	1.73362	casp6	casp6a
F1Q7T3	MCT4b	Monocarboxylate transporter 4 isoform X1	Monocarboxylate transporter 4 isoform X1 OS=Danio rerio OX=7955 GN=MCT4b PE=3 SV=1	-0.789587	2.04171	0.57851	0.789587	1.72858	MCT4b	slc16a3
Q1LUQ5	si:dkey-21e2.16	Si:dkey-21e2.16	Si:dkey-21e2.16 OS=Danio rerio OX=7955 GN=si:dkey-21e2.16 PE=4 SV=1	-0.789551	2.50392	0.578524	0.789551	1.72854	si:dkey-21e2.16	si:dkey-21e2.16
A0A8M6YVM7	dpyda.1	Dihydropyrimidine dehydrogenase [NADP(+)]	Dihydropyrimidine dehydrogenase [NADP(+)] OS=Danio rerio OX=7955 GN=dpyda.1 PE=3 SV=1	-0.787995	1.56092	0.579148	0.787995	1.72667	dpyda.1	dpyda.1
B0S697	ch:af064832	Complement factor properdin	Complement factor properdin OS=Danio rerio OX=7955 GN=ch:af064832 PE=4 SV=1	-0.786662	2.39349	0.579684	0.786662	1.72508	ch:af064832	cfp
A0A0R4IT13	si:ch211-244c8.4	APC membrane recruitment protein 2-like	APC membrane recruitment protein 2-like OS=Danio rerio OX=7955 GN=si:ch211-244c8.4 PE=3 SV=1	-0.784129	2.83556	0.580702	0.784129	1.72205	si:ch211-244c8.4	si:ch211-244c8.4
Q90Z34	cb712	Sodium/potassium-transporting ATPase subunit beta	Sodium/potassium-transporting ATPase subunit beta OS=Danio rerio OX=7955 GN=cb712 PE=1 SV=1	-0.78385	3.15865	0.580815	0.78385	1.72172	cb712	atp1b2b
L7YAI7	b4gat1	Beta-1,4-glucuronyltransferase 1	Beta-1,4-glucuronyltransferase 1 OS=Danio rerio OX=7955 GN=b4gat1 PE=1 SV=1	-0.782757	2.15194	0.581255	0.782757	1.72042	b4gat1	b4gat1
A0A0R4IGV4	jam2a	Junctional adhesion molecule 2A	Junctional adhesion molecule 2A OS=Danio rerio OX=7955 GN=jam2a PE=2 SV=2	-0.780734	1.79034	0.582071	0.780734	1.71801	jam2a	jam2a
E7FET0	nat16	N-acetyltransferase 16	N-acetyltransferase 16 OS=Danio rerio OX=7955 GN=nat16 PE=4 SV=1	-0.780396	2.25181	0.582207	0.780396	1.7176	nat16	nat16
B8A5J5	ptprd	protein-tyrosine-phosphatase	protein-tyrosine-phosphatase OS=Danio rerio OX=7955 GN=ptprd PE=3 SV=1	-0.780037	2.93351	0.582352	0.780037	1.71717	ptprd	ptprdb
Q6NSP0	zgc:85716	Thyroid hormone receptor-associated protein 3	Thyroid hormone receptor-associated protein 3 OS=Danio rerio OX=7955 GN=zgc:85716 PE=1 SV=1	-0.779889	2.5562	0.582412	0.779889	1.717	zgc:85716	thrap3b
E7F1G4	r3hcc1l	Coiled-coil domain-containing protein R3HCC1L	Coiled-coil domain-containing protein R3HCC1L OS=Danio rerio OX=7955 GN=r3hcc1l PE=4 SV=1	-0.779423	2.1447	0.5826	0.779423	1.71644	r3hcc1l	r3hcc1l
Q6PHV5	cb1060	Carboxypeptidase A precursor	Carboxypeptidase A precursor OS=Danio rerio OX=7955 GN=cb1060 PE=1 SV=1	-0.775775	2.08166	0.584075	0.775775	1.71211	cb1060	cpa5
Q2YDR0	inpp5l	inositol-polyphosphate 5-phosphatase	inositol-polyphosphate 5-phosphatase OS=Danio rerio OX=7955 GN=inpp5l PE=2 SV=1	-0.774395	2.49578	0.584634	0.774395	1.71047	inpp5l	inpp5l
A0A8M2B7W8	camsap1a	Calmodulin regulated spectrin-associated protein 1a isoform X2	Calmodulin regulated spectrin-associated protein 1a isoform X2 OS=Danio rerio OX=7955 GN=camsap1a PE=3 SV=1	-0.771051	2.88904	0.58599	0.771051	1.70651	camsap1a	camsap1a
A0A8M9PGF3	sh3kbp1	SH3 domain-containing kinase-binding protein 1 isoform X3	SH3 domain-containing kinase-binding protein 1 isoform X3 OS=Danio rerio OX=7955 GN=sh3kbp1 PE=1 SV=1	-0.769522	3.29242	0.586612	0.769522	1.7047	sh3kbp1	sh3kbp1
B0UXH9	pierce1	Piercer of microtubule wall 2 protein	Piercer of microtubule wall 2 protein OS=Danio rerio OX=7955 GN=pierce1 PE=3 SV=1	-0.767349	3.23849	0.587496	0.767349	1.70214	pierce1	si:ch211-248e11.2
E7F1F5	gngt2b	Guanine nucleotide-binding protein subunit gamma	Guanine nucleotide-binding protein subunit gamma OS=Danio rerio OX=7955 GN=gngt2b PE=3 SV=1	-0.767266	3.17972	0.58753	0.767266	1.70204	gngt2b	gngt2b
Q6DHM1	zgc:92229	DNAation factor subunit alpha	DNAation factor subunit alpha OS=Danio rerio OX=7955 GN=zgc:92229 PE=1 SV=1	-0.765419	2.06832	0.588282	0.765419	1.69986	zgc:92229	dffa
Q29RA5	tigara	Probable fructose-2,6-bisphosphatase TIGAR A	Probable fructose-2,6-bisphosphatase TIGAR A OS=Danio rerio OX=7955 GN=tigara PE=2 SV=1	-0.765301	2.7902	0.588331	0.765301	1.69972	tigara	tigara
Q5TZ35	im:7159195	Visinin-like 1b	Visinin-like 1b OS=Danio rerio OX=7955 GN=im:7159195 PE=1 SV=2	-0.765258	2.05234	0.588348	0.765258	1.69967	im:7159195	vsnl1b
F1Q9F5	ipo13	Importin-13	Importin-13 OS=Danio rerio OX=7955 GN=ipo13 PE=1 SV=2	-0.761865	2.43318	0.589733	0.761865	1.69568	ipo13	ipo13
A0A8M1RI35	ccny	Cyclin-Y isoform X2	Cyclin-Y isoform X2 OS=Danio rerio OX=7955 GN=ccny PE=3 SV=1	-0.761769	3.93714	0.589773	0.761769	1.69557	ccny	ccny
A0A8M9PQY7	cel.2	Carboxylic ester hydrolase	Carboxylic ester hydrolase OS=Danio rerio OX=7955 GN=cel.2 PE=1 SV=1	-0.758485	3.20706	0.591117	0.758485	1.69171	cel.2	cel.2
A0A8M9PPV8	LOC110437758	Nesprin-2-like isoform X1	Nesprin-2-like isoform X1 OS=Danio rerio OX=7955 GN=LOC110437758 PE=3 SV=1	-0.758284	3.33208	0.591199	0.758284	1.69148	LOC110437758	si:ch211-207i1.2
A0A8M9QKU6	tex15	Testis-expressed protein 15	Testis-expressed protein 15 OS=Danio rerio OX=7955 GN=tex15 PE=4 SV=1	-0.758159	3.68848	0.591251	0.758159	1.69133	tex15	tex15
B2CZC2	ncx1n	Sodium/calcium exchanger 1 isoform X2	Sodium/calcium exchanger 1 isoform X2 OS=Danio rerio OX=7955 GN=ncx1n PE=1 SV=1	-0.756793	2.94747	0.591811	0.756793	1.68973	ncx1n	slc8a1b
E7FAS3	zgc:113118	ADP-ribosylation factor-related protein 1	ADP-ribosylation factor-related protein 1 OS=Danio rerio OX=7955 GN=zgc:113118 PE=1 SV=1	-0.756789	1.64944	0.591812	0.756789	1.68972	zgc:113118	arfrp1
Q6P2T9	cd163	Tetraspanin	Tetraspanin OS=Danio rerio OX=7955 GN=cd163 PE=1 SV=1	-0.756065	2.29834	0.592109	0.756065	1.68888	cd163	cd63
Q803W6	zgc:55403	PHD finger protein 6	PHD finger protein 6 OS=Danio rerio OX=7955 GN=zgc:55403 PE=1 SV=1	-0.753958	2.45957	0.592974	0.753958	1.68641	zgc:55403	phf6
Q4V925	bad	BCL2-antagonist of cell death	BCL2-antagonist of cell death OS=Danio rerio OX=7955 GN=bad PE=1 SV=1	-0.753133	2.07215	0.593314	0.753133	1.68545	bad	badb
Q7ZU18	fb10a06	Acat2 protein	Acat2 protein OS=Danio rerio OX=7955 GN=fb10a06 PE=1 SV=1	-0.753037	2.64371	0.593353	0.753037	1.68534	fb10a06	acat2
A0A8M6Z4B5	si:ch211-239m17.1	Uncharacterized protein si:ch211-239m17.1 isoform X3	Uncharacterized protein si:ch211-239m17.1 isoform X3 OS=Danio rerio OX=7955 GN=si:ch211-239m17.1 PE=4 SV=1	-0.752829	3.80691	0.593439	0.752829	1.68509	si:ch211-239m17.1	si:ch211-239m17.1
F6P9I0	cgref1	Cell growth regulator with EF hand domain protein 1	Cell growth regulator with EF hand domain protein 1 OS=Danio rerio OX=7955 GN=cgref1 PE=4 SV=1	-0.751645	3.01858	0.593926	0.751645	1.68371	cgref1	cgref1
A5WW28	si:dkey-105n5.1	Protein S100-A11	Protein S100-A11 OS=Danio rerio OX=7955 GN=si:dkey-105n5.1 PE=1 SV=1	-0.750733	4.03128	0.594302	0.750733	1.68265	si:dkey-105n5.1	s100a11
Q7SZN2	rnf170	E3 ubiquitin-protein ligase RNF170	E3 ubiquitin-protein ligase RNF170 OS=Danio rerio OX=7955 GN=rnf170 PE=2 SV=1	-0.750394	2.7716	0.594441	0.750394	1.68225	rnf170	rnf170
A0A8M9QKT6	si:ch73-43g23.1	Uncharacterized protein si:ch73-43g23.1	Uncharacterized protein si:ch73-43g23.1 OS=Danio rerio OX=7955 GN=si:ch73-43g23.1 PE=4 SV=1	-0.749622	2.66605	0.594759	0.749622	1.68135	si:ch73-43g23.1	si:ch73-43g23.1
A0A8M9P6P2	phf21ab	PHD finger protein 21A isoform X4	PHD finger protein 21A isoform X4 OS=Danio rerio OX=7955 GN=phf21ab PE=1 SV=1	-0.749544	2.97613	0.594791	0.749544	1.68126	phf21ab	phf21ab
A0A8M3AV42	adamts10	A disintegrin and metalloproteinase with thrombospondin motifs 10 isoform X2	A disintegrin and metalloproteinase with thrombospondin motifs 10 isoform X2 OS=Danio rerio OX=7955 GN=adamts10 PE=4 SV=1	-0.749442	2.37157	0.594834	0.749442	1.68114	adamts10	adamts10
Q6DHG0	setd7	Histone-lysine N-methyltransferase SETD7	Histone-lysine N-methyltransferase SETD7 OS=Danio rerio OX=7955 GN=setd7 PE=2 SV=1	-0.749174	2.5624	0.594944	0.749174	1.68083	setd7	setd7
E7FFZ6	LOC110438229	Syncollin, tandem duplicate 1	Syncollin, tandem duplicate 1 OS=Danio rerio OX=7955 GN=LOC110438229 PE=4 SV=2	-0.749085	3.03269	0.594981	0.749085	1.68073	LOC110438229	n/a
Q7ZW00	agk	Acylglycerol kinase, mitochondrial	Acylglycerol kinase, mitochondrial OS=Danio rerio OX=7955 GN=agk PE=2 SV=2	-0.748612	3.85694	0.595176	0.748612	1.68018	agk	agk
A0A8M9Q4D8	si:ch211-166a6.5	Clustered mitochondria protein homolog	Clustered mitochondria protein homolog OS=Danio rerio OX=7955 GN=si:ch211-166a6.5 PE=1 SV=1	-0.747876	2.62742	0.59548	0.747876	1.67932	si:ch211-166a6.5	si:ch211-166a6.5
Q4VBJ2	wu:fd42g02	Carboxypeptidase A1 (Pancreatic)	Carboxypeptidase A1 (Pancreatic) OS=Danio rerio OX=7955 GN=wu:fd42g02 PE=1 SV=1	-0.747384	1.60416	0.595683	0.747384	1.67875	wu:fd42g02	cpa1
Q6IQD5	zgc:86813	Ribokinase	Ribokinase OS=Danio rerio OX=7955 GN=zgc:86813 PE=1 SV=1	-0.746382	2.95735	0.596097	0.746382	1.67758	zgc:86813	rbks
A0A0R4IVN1	cetn2	Centrin, EF-hand protein, 2	Centrin, EF-hand protein, 2 OS=Danio rerio OX=7955 GN=cetn2 PE=3 SV=1	-0.746309	5.77192	0.596127	0.746309	1.6775	cetn2	cetn2
A0A8M3AWD9	si:ch211-39i22.1	Fibrous sheath CABYR-binding protein isoform X1	Fibrous sheath CABYR-binding protein isoform X1 OS=Danio rerio OX=7955 GN=si:ch211-39i22.1 PE=3 SV=1	-0.745383	3.39047	0.596509	0.745383	1.67642	si:ch211-39i22.1	si:ch211-39i22.1
A0A8M6Z9K3	metap1	Methionine aminopeptidase	Methionine aminopeptidase OS=Danio rerio OX=7955 GN=metap1 PE=1 SV=1	-0.742248	3.02822	0.597807	0.742248	1.67278	metap1	metap1
A0A8N7UVB4	cyp2k21	Cytochrome P450 2K1-like	Cytochrome P450 2K1-like OS=Danio rerio OX=7955 GN=cyp2k21 PE=3 SV=1	-0.741504	3.01088	0.598116	0.741504	1.67192	cyp2k21	cyp2k21
A0A8M6Z8X4	lmf1	Lipase maturation factor	Lipase maturation factor OS=Danio rerio OX=7955 GN=lmf1 PE=1 SV=1	-0.739223	1.83217	0.599062	0.739223	1.66928	lmf1	lmf1
Q6NZ31	cb438	Cyclin-G2	Cyclin-G2 OS=Danio rerio OX=7955 GN=cb438 PE=2 SV=1	-0.738843	2.22242	0.59922	0.738843	1.66884	cb438	ccng2
A0A8M2B5U7	stm	Protein starmaker isoform X2	Protein starmaker isoform X2 OS=Danio rerio OX=7955 GN=stm PE=4 SV=1	-0.738417	2.31495	0.599397	0.738417	1.66834	stm	stm
A0A8M2B988	nucks1b	Nuclear casein kinase and cyclin-dependent kinase substrate 1b isoform X1	Nuclear casein kinase and cyclin-dependent kinase substrate 1b isoform X1 OS=Danio rerio OX=7955 GN=nucks1b PE=4 SV=1	-0.736631	3.45904	0.600139	0.736631	1.66628	nucks1b	nucks1b
A0A2R8QI72	LOC100535643	CD59B glycoprotein-like	CD59B glycoprotein-like OS=Danio rerio OX=7955 GN=LOC100535643 PE=4 SV=1	-0.736262	2.03528	0.600293	0.736262	1.66585	LOC100535643	n/a
A0A8M9P0J8	cuzd1.1	ribonuclease H	ribonuclease H OS=Danio rerio OX=7955 GN=cuzd1.1 PE=3 SV=1	-0.7352	2.7784	0.600735	0.7352	1.66463	cuzd1.1	cuzd1.1
E7F006	pitpnm3	Membrane-associated phosphatidylinositol transfer protein 3	Membrane-associated phosphatidylinositol transfer protein 3 OS=Danio rerio OX=7955 GN=pitpnm3 PE=3 SV=1	-0.734475	2.69274	0.601037	0.734475	1.66379	pitpnm3	pitpnm3
A0A0R4IVL9	arhgef12b	Rho guanine nucleotide exchange factor (GEF) 12b	Rho guanine nucleotide exchange factor (GEF) 12b OS=Danio rerio OX=7955 GN=arhgef12b PE=1 SV=1	-0.734269	3.12247	0.601123	0.734269	1.66355	arhgef12b	arhgef12b
A0A8M3AUA8	si:ch211-195o20.7	Cytospin-A-like isoform X1	Cytospin-A-like isoform X1 OS=Danio rerio OX=7955 GN=si:ch211-195o20.7 PE=4 SV=1	-0.734143	3.40319	0.601175	0.734143	1.66341	si:ch211-195o20.7	si:ch211-195o20.7
B0JZP2	foxg1d	Forkhead box protein G1	Forkhead box protein G1 OS=Danio rerio OX=7955 GN=foxg1d PE=2 SV=1	-0.732831	2.25397	0.601722	0.732831	1.6619	foxg1d	foxg1d
Q90X38	gpkow	G-patch domain and KOW motifs-containing protein	G-patch domain and KOW motifs-containing protein OS=Danio rerio OX=7955 GN=gpkow PE=2 SV=2	-0.732608	3.28204	0.601815	0.732608	1.66164	gpkow	gpkow
E7F2H9	prex2	Phosphatidylinositol 3,4,5-trisphosphate-dependent Rac exchanger 2 protein	Phosphatidylinositol 3,4,5-trisphosphate-dependent Rac exchanger 2 protein OS=Danio rerio OX=7955 GN=prex2 PE=4 SV=1	-0.732327	3.75075	0.601932	0.732327	1.66132	prex2	prex2
Q7SZX5	zK13A21.17	Methyl-CpG binding domain protein 1	Methyl-CpG binding domain protein 1 OS=Danio rerio OX=7955 GN=zK13A21.17 PE=1 SV=1	-0.732012	3.68263	0.602064	0.732012	1.66095	zK13A21.17	mbd1b
Q08CH8	zftraf1	Zinc finger TRAF-type-containing protein 1	Zinc finger TRAF-type-containing protein 1 OS=Danio rerio OX=7955 GN=zftraf1 PE=2 SV=2	-0.731926	3.49185	0.6021	0.731926	1.66085	zftraf1	cyhr1
F6IA09	si:rp71-50c18.1	Dysferlin	Dysferlin OS=Danio rerio OX=7955 GN=si:rp71-50c18.1 PE=2 SV=1	-0.731514	1.60498	0.602272	0.731514	1.66038	si:rp71-50c18.1	dysf
B7SW26	col8a1	Collagen alpha-1(VIII) chain precursor	Collagen alpha-1(VIII) chain precursor OS=Danio rerio OX=7955 GN=col8a1 PE=1 SV=1	-0.731436	1.41636	0.602304	0.731436	1.66029	col8a1	col8a1 a
Q5U381	zgc:92355	High mobility group nucleosomal-binding domain 3	High mobility group nucleosomal-binding domain 3 OS=Danio rerio OX=7955 GN=zgc:92355 PE=2 SV=1	-0.730817	3.138	0.602563	0.730817	1.65958	zgc:92355	hmgn3
H9GXI3	LOC100330167	Gastrula zinc finger protein XlCGF8.2DB-like	Gastrula zinc finger protein XlCGF8.2DB-like OS=Danio rerio OX=7955 GN=LOC100330167 PE=4 SV=1	-0.729766	2.38266	0.603002	0.729766	1.65837	LOC100330167	n/a
E7F890	plpp2a	Phospholipid phosphatase 2-like	Phospholipid phosphatase 2-like OS=Danio rerio OX=7955 GN=plpp2a PE=1 SV=1	-0.729293	1.85793	0.603199	0.729293	1.65783	plpp2a	plpp2a
Q6P2T3	gdpd3	Glycerophosphodiester phosphodiesterase domain containing 1 like	Glycerophosphodiester phosphodiesterase domain containing 1 like OS=Danio rerio OX=7955 GN=gdpd3 PE=2 SV=1	-0.729121	2.17012	0.603271	0.729121	1.65763	gdpd3	gdpd3a
A0A8M9PF33	wu:fe17e08	Gastrula zinc finger protein XlCGF57.1	Gastrula zinc finger protein XlCGF57.1 OS=Danio rerio OX=7955 GN=wu:fe17e08 PE=4 SV=1	-0.719359	2.23007	0.607367	0.719359	1.64645	wu:fe17e08	wu:fe17e08
Q6NWB3	chunp6902	Splicing factor 3B subunit 4	Splicing factor 3B subunit 4 OS=Danio rerio OX=7955 GN=chunp6902 PE=1 SV=1	-0.71873	2.38197	0.607632	0.71873	1.64573	chunp6902	sf3b4
A0A8N7UVR0	luzp1	Leucine zipper protein 1	Leucine zipper protein 1 OS=Danio rerio OX=7955 GN=luzp1 PE=4 SV=1	-0.716911	2.08788	0.608399	0.716911	1.64366	luzp1	luzp1
A0A8M2B2K9	cbx1b	Chromobox protein homolog 1 isoform X2	Chromobox protein homolog 1 isoform X2 OS=Danio rerio OX=7955 GN=cbx1b PE=4 SV=1	-0.716678	4.13753	0.608497	0.716678	1.64339	cbx1b	cbx1b
A0A8M6Z476	bod1l1	Biorientation of chromosomes in cell division protein 1-like 1 isoform X3	Biorientation of chromosomes in cell division protein 1-like 1 isoform X3 OS=Danio rerio OX=7955 GN=bod1l1 PE=1 SV=1	-0.713763	3.86911	0.609728	0.713763	1.64008	bod1l1	bod1l1
A0A8M1RSH0	LOC100007086	Protein PFC0760c-like isoform X1	Protein PFC0760c-like isoform X1 OS=Danio rerio OX=7955 GN=LOC100007086 PE=1 SV=1	-0.713486	2.06478	0.609845	0.713486	1.63976	LOC100007086	n/a
E7FH00	grm8a	Glutamate receptor, metabotropic 8a	Glutamate receptor, metabotropic 8a OS=Danio rerio OX=7955 GN=grm8a PE=2 SV=1	-0.71343	3.3429	0.609869	0.71343	1.6397	grm8a	grm8a
F1Q6V3	zgc:77739	UPF0462 protein C4orf33 homolog isoform X1	UPF0462 protein C4orf33 homolog isoform X1 OS=Danio rerio OX=7955 GN=zgc:77739 PE=1 SV=1	-0.713204	3.65557	0.609964	0.713204	1.63944	zgc:77739	zgc:77739
Q66HW9	zgc:92292	Chymotrypsin-like	Chymotrypsin-like OS=Danio rerio OX=7955 GN=zgc:92292 PE=1 SV=1	-0.712676	2.23578	0.610187	0.712676	1.63884	zgc:92292	ctrl
A0A8M6YZ65	mat2ab	S-adenosylmethionine synthase	S-adenosylmethionine synthase OS=Danio rerio OX=7955 GN=mat2ab PE=1 SV=1	-0.711194	3.10829	0.610814	0.711194	1.63716	mat2ab	mat2ab
Q45NF8	fs99g04	Pcp4a	Pcp4a OS=Danio rerio OX=7955 GN=fs99g04 PE=1 SV=1	-0.708666	2.63992	0.611886	0.708666	1.63429	fs99g04	pcp4a
A0A8M9PX70	hdac7a	Histone deacetylase	Histone deacetylase OS=Danio rerio OX=7955 GN=hdac7a PE=3 SV=1	-0.708398	3.14297	0.611999	0.708398	1.63399	hdac7a	hdac7a
A0A2R8RTX1	LOC100329375	CD59 glycoprotein-like	CD59 glycoprotein-like OS=Danio rerio OX=7955 GN=LOC100329375 PE=1 SV=1	-0.707431	1.80572	0.61241	0.707431	1.63289	LOC100329375	ly97.3
Q32PN7	dzip1l	Cilium assembly protein DZIP1L	Cilium assembly protein DZIP1L OS=Danio rerio OX=7955 GN=dzip1l PE=2 SV=1	-0.70655	1.95102	0.612784	0.70655	1.6319	dzip1l	dzip1l
Q566Z3	zgc:112213	C1q and tumor necrosis factor related protein 4	C1q and tumor necrosis factor related protein 4 OS=Danio rerio OX=7955 GN=zgc:112213 PE=2 SV=1	-0.70653	2.04571	0.612792	0.70653	1.63187	zgc:112213	c1qtnf4
A0A8M2B3F5	anapc1	Anaphase-promoting complex subunit 1 isoform X3	Anaphase-promoting complex subunit 1 isoform X3 OS=Danio rerio OX=7955 GN=anapc1 PE=1 SV=1	-0.705863	2.89638	0.613076	0.705863	1.63112	anapc1	anapc1
B5M4A7	cryba1c	BetaA1c-crystallin	BetaA1c-crystallin OS=Danio rerio OX=7955 GN=cryba1c PE=1 SV=1	-0.704741	2.2515	0.613552	0.704741	1.62985	cryba1c	cryba1l2
Q503X6	tmx3	Thioredoxin-related transmembrane protein 3	Thioredoxin-related transmembrane protein 3 OS=Danio rerio OX=7955 GN=tmx3 PE=2 SV=1	-0.703007	3.89411	0.614291	0.703007	1.62789	tmx3	tmx3a
E9QDJ4	zgc:158234	PAX3 and PAX7-binding protein 1	PAX3 and PAX7-binding protein 1 OS=Danio rerio OX=7955 GN=zgc:158234 PE=1 SV=1	-0.702536	2.69264	0.614491	0.702536	1.62736	zgc:158234	paxbp1
F2Z4S3	si:ch211-102c2.6	Transcobalamin II	Transcobalamin II OS=Danio rerio OX=7955 GN=si:ch211-102c2.6 PE=3 SV=1	-0.701657	2.14757	0.614866	0.701657	1.62637	si:ch211-102c2.6	tcn2
Q2Q444	abcg2d	ATP-binding cassette sub-family G member 2	ATP-binding cassette sub-family G member 2 OS=Danio rerio OX=7955 GN=abcg2d PE=2 SV=1	-0.700035	1.47691	0.615557	0.700035	1.62454	abcg2d	abcg2d
A0A8M9PHB7	recql	ATP-dependent DNA helicase	ATP-dependent DNA helicase OS=Danio rerio OX=7955 GN=recql PE=1 SV=1	-0.697876	3.10515	0.616479	0.697876	1.62211	recql	recql
A0A8M9PXA8	adck2	AarF domain-containing kinase 2	AarF domain-containing kinase 2 OS=Danio rerio OX=7955 GN=adck2 PE=1 SV=1	-0.694368	2.75729	0.61798	0.694368	1.61817	adck2	adck2
A7MBU4	rmdn1	Regulator of microtubule dynamics protein 1	Regulator of microtubule dynamics protein 1 OS=Danio rerio OX=7955 GN=rmdn1 PE=1 SV=1	-0.692878	4.19602	0.618619	0.692878	1.61651	rmdn1	rmdn1
A0A8M3BCR2	ttc3	RING-type E3 ubiquitin transferase	RING-type E3 ubiquitin transferase OS=Danio rerio OX=7955 GN=ttc3 PE=1 SV=1	-0.690711	1.52652	0.619548	0.690711	1.61408	ttc3	ttc3
Q6PBS8	chchd2l	Chchd2l protein	Chchd2l protein OS=Danio rerio OX=7955 GN=chchd2l PE=1 SV=1	-0.688063	2.5808	0.620686	0.688063	1.61112	chchd2l	chchd2
Q58EM4	armt1	Damage-control phosphatase ARMT1	Damage-control phosphatase ARMT1 OS=Danio rerio OX=7955 GN=armt1 PE=2 SV=1	-0.687331	2.71099	0.621002	0.687331	1.6103	armt1	armt1
A0A8N7UV85	specc1	Cytospin-B isoform X1	Cytospin-B isoform X1 OS=Danio rerio OX=7955 GN=specc1 PE=4 SV=1	-0.686289	2.16736	0.62145	0.686289	1.60914	specc1	specc1
A0A8M1RDI9	pcnt	Pericentrin isoform X3	Pericentrin isoform X3 OS=Danio rerio OX=7955 GN=pcnt PE=1 SV=1	-0.685507	2.16473	0.621787	0.685507	1.60827	pcnt	pcnt
A0A8M3APH1	hephl1a	Uncharacterized protein LOC561607 isoform X1	Uncharacterized protein LOC561607 isoform X1 OS=Danio rerio OX=7955 GN=hephl1a PE=1 SV=1	-0.68403	1.87521	0.622424	0.68403	1.60662	hephl1a	hephl1a
A0A8M1NIG0	im:7137744	Outer dense fiber of sperm tails 2b	Outer dense fiber of sperm tails 2b OS=Danio rerio OX=7955 GN=im:7137744 PE=3 SV=1	-0.683904	1.84883	0.622478	0.683904	1.60648	im:7137744	odf2b
B8A4X5	si:ch211-10a23.2	Galectin	Galectin OS=Danio rerio OX=7955 GN=si:ch211-10a23.2 PE=1 SV=1	-0.683691	3.09491	0.622571	0.683691	1.60624	si:ch211-10a23.2	si:ch211-10a23.2
F1RCT9	arix	Paired mesoderm homeobox protein 2A isoform X1	Paired mesoderm homeobox protein 2A isoform X1 OS=Danio rerio OX=7955 GN=arix PE=4 SV=1	-0.682828	2.78219	0.622943	0.682828	1.60528	arix	phox2a
A0A8M9QFY5	LOC103911208	Gelsolin-related protein of 125 kDa-like	Gelsolin-related protein of 125 kDa-like OS=Danio rerio OX=7955 GN=LOC103911208 PE=4 SV=1	-0.682035	2.91035	0.623285	0.682035	1.6044	LOC103911208	n/a
A0A2R8QDV2	zgc:153129	Cystatin 14b, tandem duplicate 1	Cystatin 14b, tandem duplicate 1 OS=Danio rerio OX=7955 GN=zgc:153129 PE=1 SV=1	-0.680485	2.03884	0.623955	0.680485	1.60268	zgc:153129	cst14b.1
A0A8M2BLC5	LOC101885863	Ankyrin repeat and SAM domain-containing protein 1A-like	Ankyrin repeat and SAM domain-containing protein 1A-like OS=Danio rerio OX=7955 GN=LOC101885863 PE=4 SV=1	-0.680066	1.87512	0.624137	0.680066	1.60221	LOC101885863	n/a
Q1RLR5	bcl11a	B-cell CLL/lymphoma 11A	B-cell CLL/lymphoma 11A OS=Danio rerio OX=7955 GN=bcl11a PE=2 SV=1	-0.679836	2.21397	0.624236	0.679836	1.60196	bcl11a	bcl11aa
Q1RLN9	si:dkey-31f5.1	Chloride anion exchanger	Chloride anion exchanger OS=Danio rerio OX=7955 GN=si:dkey-31f5.1 PE=2 SV=1	-0.679679	3.2134	0.624304	0.679679	1.60178	si:dkey-31f5.1	slc26a3.2
E7EZ02	LSM8	U6 snRNA-associated Sm-like protein LSm8	U6 snRNA-associated Sm-like protein LSm8 OS=Danio rerio OX=7955 GN=LSM8 PE=1 SV=1	-0.678536	3.48944	0.624799	0.678536	1.60051	LSM8	lsm8
A0A0R4IYT3	si:dkey-203a12.1	E3 ubiquitin-protein ligase NEURL1B isoform X1	E3 ubiquitin-protein ligase NEURL1B isoform X1 OS=Danio rerio OX=7955 GN=si:dkey-203a12.1 PE=4 SV=1	-0.677739	2.27624	0.625144	0.677739	1.59963	si:dkey-203a12.1	neurl1b
Q6PC74	zgc:73076	Cellular retinaldehyde-binding protein a	Cellular retinaldehyde-binding protein a OS=Danio rerio OX=7955 GN=zgc:73076 PE=1 SV=1	-0.677707	3.62298	0.625158	0.677707	1.5996	zgc:73076	rlbp1a
A7MBP4	ift46	Intraflagellar transport protein 46 homolog	Intraflagellar transport protein 46 homolog OS=Danio rerio OX=7955 GN=ift46 PE=2 SV=2	-0.677	3.22455	0.625465	0.677	1.59881	ift46	ift46
A0A8M1QUP8	sdc3	Syndecan	Syndecan OS=Danio rerio OX=7955 GN=sdc3 PE=3 SV=1	-0.676297	2.45291	0.625769	0.676297	1.59803	sdc3	sdc3
Q1LY84	c3orf70a	UPF0524 protein C3orf70 homolog A	UPF0524 protein C3orf70 homolog A OS=Danio rerio OX=7955 GN=c3orf70a PE=2 SV=1	-0.674697	2.17746	0.626464	0.674697	1.59626	c3orf70a	si:dkey-22o12.2
Q7SZ61	zgc:63588	G protein pathway suppressor 2	G protein pathway suppressor 2 OS=Danio rerio OX=7955 GN=zgc:63588 PE=2 SV=1	-0.674322	3.04326	0.626627	0.674322	1.59585	zgc:63588	gps2
Q58EN3	wu:fj33c07	Ikbkg protein	Ikbkg protein OS=Danio rerio OX=7955 GN=wu:fj33c07 PE=1 SV=1	-0.673356	2.34721	0.627046	0.673356	1.59478	wu:fj33c07	ikbkg
A2AR64	tecrem	Complement receptor-like protein precursor	Complement receptor-like protein precursor OS=Danio rerio OX=7955 GN=tecrem PE=1 SV=1	-0.672769	2.83602	0.627301	0.672769	1.59413	tecrem	rca2.1
A0A140LFW6	si:ch1073-365p7.2	GTPase IMAP family member 8-like isoform X2	GTPase IMAP family member 8-like isoform X2 OS=Danio rerio OX=7955 GN=si:ch1073-365p7.2 PE=3 SV=1	-0.672421	4.03072	0.627453	0.672421	1.59374	si:ch1073-365p7.2	si:ch1073-365p7.2
Q6NWF2	wu:fc44c02	Cathepsin H	Cathepsin H OS=Danio rerio OX=7955 GN=wu:fc44c02 PE=1 SV=1	-0.671747	4.52498	0.627746	0.671747	1.593	wu:fc44c02	ctsh
A0A8M3AZQ6	si:ch211-102c2.8	Trichohyalin isoform X1	Trichohyalin isoform X1 OS=Danio rerio OX=7955 GN=si:ch211-102c2.8 PE=4 SV=1	-0.67093	2.09543	0.628102	0.67093	1.5921	si:ch211-102c2.8	si:ch211-102c2.8
A0A1D5NSC5	si:dkey-10f23.2	Si:dkey-10f23.2	Si:dkey-10f23.2 OS=Danio rerio OX=7955 GN=si:dkey-10f23.2 PE=1 SV=1	-0.670517	6.17367	0.628282	0.670517	1.59164	si:dkey-10f23.2	si:dkey-10f23.2
A0A8M2BCU9	erap2	Aminopeptidase	Aminopeptidase OS=Danio rerio OX=7955 GN=erap2 PE=3 SV=1	-0.669002	2.21738	0.628942	0.669002	1.58997	erap2	erap2
A0A8M1PFF3	bag2	BAG family molecular chaperone regulator 2	BAG family molecular chaperone regulator 2 OS=Danio rerio OX=7955 GN=bag2 PE=4 SV=1	-0.668992	1.93131	0.628946	0.668992	1.58996	bag2	bag2
A0A0R4IE87	mt-b	Metallothionein-B-like	Metallothionein-B-like OS=Danio rerio OX=7955 GN=mt-b PE=4 SV=1	-0.668345	2.01925	0.629228	0.668345	1.58925	mt-b	mtbl
A0A8M9QEF7	muc13b	Mucin 13b, cell surface associated isoform X2	Mucin 13b, cell surface associated isoform X2 OS=Danio rerio OX=7955 GN=muc13b PE=4 SV=1	-0.664997	2.0531	0.63069	0.664997	1.58556	muc13b	muc13b
A0A0R4IBX9	hmgn1b	Non-histone chromosomal protein HMG-17	Non-histone chromosomal protein HMG-17 OS=Danio rerio OX=7955 GN=hmgn1b PE=3 SV=1	-0.66253	2.71752	0.631769	0.66253	1.58286	hmgn1b	si:ch73-1a9.3
A0A8M9QBL9	wu:fi38g03	Plastin 1 (I isoform)	Plastin 1 (I isoform) OS=Danio rerio OX=7955 GN=wu:fi38g03 PE=1 SV=1	-0.66229	4.23729	0.631875	0.66229	1.58259	wu:fi38g03	pls1
A0A0R4I9V4	polr1a	DNA-directed RNA polymerase subunit	DNA-directed RNA polymerase subunit OS=Danio rerio OX=7955 GN=polr1a PE=1 SV=1	-0.662058	3.69343	0.631976	0.662058	1.58234	polr1a	polr1a
A0A8M9P716	mtus2b	Microtubule-associated tumor suppressor candidate 2	Microtubule-associated tumor suppressor candidate 2 OS=Danio rerio OX=7955 GN=mtus2b PE=4 SV=1	-0.661505	3.02014	0.632219	0.661505	1.58173	mtus2b	mtus2b
Q98TS3	zgc:55259	Hsp70 binding protein	Hsp70 binding protein OS=Danio rerio OX=7955 GN=zgc:55259 PE=1 SV=1	-0.661379	3.62749	0.632274	0.661379	1.58159	zgc:55259	hspbp1
F6NTT0	fb11b01	GRB2-associated-binding protein 1	GRB2-associated-binding protein 1 OS=Danio rerio OX=7955 GN=fb11b01 PE=3 SV=2	-0.660958	2.8742	0.632458	0.660958	1.58113	fb11b01	gab1
Q6DH25	zgc:92674	Ependymin related protein 1	Ependymin related protein 1 OS=Danio rerio OX=7955 GN=zgc:92674 PE=1 SV=1	-0.659064	3.14922	0.633289	0.659064	1.57906	zgc:92674	epdr1
P59723	hif1an	Hypoxia-inducible factor 1-alpha inhibitor	Hypoxia-inducible factor 1-alpha inhibitor OS=Danio rerio OX=7955 GN=hif1an PE=2 SV=2	-0.657218	2.56853	0.6341	0.657218	1.57704	hif1an	hif1an
Q4V8S2	rcv1a	Recoverin	Recoverin OS=Danio rerio OX=7955 GN=rcv1a PE=1 SV=1	-0.654274	3.52013	0.635395	0.654274	1.57382	rcv1a	rcvrna
A0A8M2B2I3	waca	WW domain-containing adapter protein with coiled-coil isoform X2	WW domain-containing adapter protein with coiled-coil isoform X2 OS=Danio rerio OX=7955 GN=waca PE=1 SV=1	-0.653929	2.84714	0.635547	0.653929	1.57345	waca	waca
B2GSM4	enpp6	Enpp6 protein	Enpp6 protein OS=Danio rerio OX=7955 GN=enpp6 PE=2 SV=1	-0.652819	4.09938	0.636036	0.652819	1.57224	enpp6	enpp6
Q6DH03	zgc:92701	Tumor suppressor candidate 2	Tumor suppressor candidate 2 OS=Danio rerio OX=7955 GN=zgc:92701 PE=2 SV=1	-0.651728	3.3249	0.636517	0.651728	1.57105	zgc:92701	tusc2b
Q6DI06	timm10	Mitochondrial import inner membrane translocase subunit Tim10	Mitochondrial import inner membrane translocase subunit Tim10 OS=Danio rerio OX=7955 GN=timm10 PE=3 SV=1	-0.651654	2.46503	0.63655	0.651654	1.57097	timm10	timm10
A2RV19	plbd2	Phospholipase B-like	Phospholipase B-like OS=Danio rerio OX=7955 GN=plbd2 PE=1 SV=1	-0.651438	3.11256	0.636646	0.651438	1.57073	plbd2	zgc:158619
Q66HW0	zgc:92337	Bifunctional coenzyme A synthase precursor	Bifunctional coenzyme A synthase precursor OS=Danio rerio OX=7955 GN=zgc:92337 PE=1 SV=1	-0.65122	2.64079	0.636741	0.65122	1.5705	zgc:92337	coasy
E9QIE6	pcsk1	Neuroendocrine convertase 1	Neuroendocrine convertase 1 OS=Danio rerio OX=7955 GN=pcsk1 PE=3 SV=1	-0.649968	3.10649	0.637295	0.649968	1.56913	pcsk1	pcsk1
Q803Y0	zgc:55363	Calcineurin B homologous protein 2	Calcineurin B homologous protein 2 OS=Danio rerio OX=7955 GN=zgc:55363 PE=2 SV=1	-0.648093	3.35427	0.638123	0.648093	1.5671	zgc:55363	chp2
A0A8M2BIE6	si:ch73-140j24.4	Uncharacterized protein si:ch73-140j24.4	Uncharacterized protein si:ch73-140j24.4 OS=Danio rerio OX=7955 GN=si:ch73-140j24.4 PE=4 SV=1	-0.647225	1.99053	0.638507	0.647225	1.56615	si:ch73-140j24.4	si:ch73-140j24.4
A0A8M1PUH5	si:ch73-334d15.4	Potassium voltage-gated channel subfamily C member 2-like	Potassium voltage-gated channel subfamily C member 2-like OS=Danio rerio OX=7955 GN=si:ch73-334d15.4 PE=4 SV=1	-0.645319	2.24786	0.639351	0.645319	1.56408	si:ch73-334d15.4	si:ch73-334d15.4
Q49HM9	grk7a	Rhodopsin kinase grk7a	Rhodopsin kinase grk7a OS=Danio rerio OX=7955 GN=grk7a PE=1 SV=2	-0.644624	3.95322	0.639659	0.644624	1.56333	grk7a	grk7a
F1Q653	ptp23a	Protein tyrosine phosphatase, non-receptor type 23, a	Protein tyrosine phosphatase, non-receptor type 23, a OS=Danio rerio OX=7955 GN=ptp23a PE=1 SV=1	-0.643115	2.79376	0.640329	0.643115	1.5617	ptp23a	ptpn23a
Q7SX97	ctrb1	Chymotrypsin B1 precursor	Chymotrypsin B1 precursor OS=Danio rerio OX=7955 GN=ctrb1 PE=1 SV=1	-0.642422	1.97768	0.640636	0.642422	1.56095	ctrb1	ctrb1
F1Q5G5	zgc:101584	Alpha-galactosidase	Alpha-galactosidase OS=Danio rerio OX=7955 GN=zgc:101584 PE=3 SV=1	-0.641276	3.37302	0.641146	0.641276	1.55971	zgc:101584	gla
A0A8M3ANV3	incenp	Inner centromere protein A	Inner centromere protein A OS=Danio rerio OX=7955 GN=incenp PE=1 SV=1	-0.641226	2.98388	0.641168	0.641226	1.55965	incenp	incenp
Q0V965	tmem4	Canopy 2	Canopy 2 OS=Danio rerio OX=7955 GN=tmem4 PE=1 SV=1	-0.641193	4.20032	0.641182	0.641193	1.55962	tmem4	cnpy2
B2GSD2	mtmr2	Phosphatidylinositol-3,5-bisphosphate 3-phosphatase	Phosphatidylinositol-3,5-bisphosphate 3-phosphatase OS=Danio rerio OX=7955 GN=mtmr2 PE=2 SV=1	-0.641184	2.72247	0.641187	0.641184	1.55961	mtmr2	mtmr2
Q66L51	coq5	2-methoxy-6-polyprenyl-1,4-benzoquinol methylase, mitochondrial	2-methoxy-6-polyprenyl-1,4-benzoquinol methylase, mitochondrial OS=Danio rerio OX=7955 GN=coq5 PE=2 SV=1	-0.640346	2.8528	0.641559	0.640346	1.5587	coq5	coq5
Q68FN6	cela1.1	Zgc:112368 protein (Fragment)	Zgc:112368 protein (Fragment) OS=Danio rerio OX=7955 GN=cela1.1 PE=2 SV=1	-0.640158	1.35619	0.641643	0.640158	1.5585	cela1.1	cela1.1
E7FDW2	pdzrn3b	E3 ubiquitin-protein ligase PDZRN3-B	E3 ubiquitin-protein ligase PDZRN3-B OS=Danio rerio OX=7955 GN=pdzrn3b PE=1 SV=1	-0.639947	1.66516	0.641736	0.639947	1.55827	pdzrn3b	pdzrn3b
Q1MTI4	tpi1a	Triosephosphate isomerase A	Triosephosphate isomerase A OS=Danio rerio OX=7955 GN=tpi1a PE=2 SV=1	-0.638135	4.1499	0.642543	0.638135	1.55632	tpi1a	tpi1a
Q6IMW7	hm:zehn1044	Parvalbumin	Parvalbumin OS=Danio rerio OX=7955 GN=hm:zehn1044 PE=1 SV=1	-0.637225	3.65929	0.642948	0.637225	1.55533	hm:zehn1044	pvalb4
Q0P3U6	zgc:153919	Lipocalin 15	Lipocalin 15 OS=Danio rerio OX=7955 GN=zgc:153919 PE=2 SV=1	-0.635938	2.55515	0.643522	0.635938	1.55395	zgc:153919	lcn15
C6KFA3	adgrg6	Adhesion G-protein coupled receptor G6	Adhesion G-protein coupled receptor G6 OS=Danio rerio OX=7955 GN=adgrg6 PE=1 SV=1	-0.634949	2.1081	0.643963	0.634949	1.55288	adgrg6	adgrg6
B0BLX4	fbxo2	F-box only protein 2	F-box only protein 2 OS=Danio rerio OX=7955 GN=fbxo2 PE=1 SV=1	-0.632839	2.24497	0.644906	0.632839	1.55061	fbxo2	zgc:175088
A0A1D5NS24	wdr60	WD repeat domain 60	WD repeat domain 60 OS=Danio rerio OX=7955 GN=wdr60 PE=4 SV=1	-0.632297	3.44843	0.645149	0.632297	1.55003	wdr60	wdr60
Q6TH03	xx:tdsubc_2c12	Guanine nucleotide-binding protein subunit gamma	Guanine nucleotide-binding protein subunit gamma OS=Danio rerio OX=7955 GN=xx:tdsubc_2c12 PE=1 SV=1	-0.629969	3.45544	0.64619	0.629969	1.54753	xx:tdsubc_2c12	gng5
Q6IQD6	AK6	Adenylate kinase isoenzyme 6	Adenylate kinase isoenzyme 6 OS=Danio rerio OX=7955 GN=AK6 PE=1 SV=1	-0.629787	3.51394	0.646272	0.629787	1.54734	AK6	zgc:86811
Q5XJX1	scgn	Secretagogin	Secretagogin OS=Danio rerio OX=7955 GN=scgn PE=1 SV=1	-0.629208	3.31987	0.646531	0.629208	1.54672	scgn	scgn
A0A0G2KUB6	fj16a03	Wu:fj16a03	Wu:fj16a03 OS=Danio rerio OX=7955 GN=fj16a03 PE=4 SV=1	-0.629034	2.11296	0.646609	0.629034	1.54653	fj16a03	wu:fj16a03
A0A8M3B568	zgc:110045	Uncharacterized protein LOC664755 isoform X3	Uncharacterized protein LOC664755 isoform X3 OS=Danio rerio OX=7955 GN=zgc:110045 PE=4 SV=1	-0.628884	4.5106	0.646676	0.628884	1.54637	zgc:110045	zgc:110045
A0A0R4ID81	rab11fip2	RAB11 family-interacting protein 2 (class I)	RAB11 family-interacting protein 2 (class I) OS=Danio rerio OX=7955 GN=rab11fip2 PE=4 SV=1	-0.628406	2.68399	0.646891	0.628406	1.54586	rab11fip2	rab11fip2
Q5RH02	sco2	Protein SCO2 homolog, mitochondrial	Protein SCO2 homolog, mitochondrial OS=Danio rerio OX=7955 GN=sco2 PE=3 SV=1	-0.628362	5.586	0.64691	0.628362	1.54581	sco2	sco2
Q6GMK5	zgc:91881	Small muscular protein	Small muscular protein OS=Danio rerio OX=7955 GN=zgc:91881 PE=2 SV=1	-0.628119	3.04517	0.64702	0.628119	1.54555	zgc:91881	smpx
A8WGA8	sncaip	Synphilin-1	Synphilin-1 OS=Danio rerio OX=7955 GN=sncaip PE=2 SV=1	-0.6278	1.79553	0.647163	0.6278	1.54521	sncaip	sncaip
B8JJJ6	guk1	guanylate kinase	guanylate kinase OS=Danio rerio OX=7955 GN=guk1 PE=1 SV=1	-0.625449	3.87637	0.648218	0.625449	1.54269	guk1	guk1b
A0A8M6Z1Z2	trim16	Tripartite motif-containing protein 16 isoform X1	Tripartite motif-containing protein 16 isoform X1 OS=Danio rerio OX=7955 GN=trim16 PE=1 SV=1	-0.625224	2.05856	0.648319	0.625224	1.54245	trim16	trim16
Q6DHC7	zgc:92513	CD36 antigen	CD36 antigen OS=Danio rerio OX=7955 GN=zgc:92513 PE=2 SV=1	-0.625186	3.36892	0.648336	0.625186	1.54241	zgc:92513	cd36
A0A8M9Q5N6	LOC100007727	Interferon-induced very large GTPase 1-like	Interferon-induced very large GTPase 1-like OS=Danio rerio OX=7955 GN=LOC100007727 PE=3 SV=1	-0.624422	1.48045	0.64868	0.624422	1.54159	LOC100007727	n/a
B2GSW9	chaf1a	Chaf1a protein	Chaf1a protein OS=Danio rerio OX=7955 GN=chaf1a PE=2 SV=1	-0.624171	2.88187	0.648792	0.624171	1.54133	chaf1a	chaf1a
A0A8M2BEP9	acot7	Cytosolic acyl coenzyme A thioester hydrolase isoform X1	Cytosolic acyl coenzyme A thioester hydrolase isoform X1 OS=Danio rerio OX=7955 GN=acot7 PE=4 SV=1	-0.623321	1.79278	0.649175	0.623321	1.54042	acot7	acot7
A0A8M9PLK3	LOC108179058	Glucose-6-phosphate exchanger SLC37A4-like isoform X2	Glucose-6-phosphate exchanger SLC37A4-like isoform X2 OS=Danio rerio OX=7955 GN=LOC108179058 PE=4 SV=1	-0.617607	2.10041	0.651751	0.617607	1.53433	LOC108179058	n/a
G8XYX6	slc16a2	Monocarboxylate transporter 8	Monocarboxylate transporter 8 OS=Danio rerio OX=7955 GN=slc16a2 PE=1 SV=1	-0.616443	3.62437	0.652277	0.616443	1.53309	slc16a2	slc16a2
P56224	pou3f3a	POU domain, class 3, transcription factor 3-A	POU domain, class 3, transcription factor 3-A OS=Danio rerio OX=7955 GN=pou3f3a PE=2 SV=2	-0.615991	1.50537	0.652481	0.615991	1.53261	pou3f3a	pou3f3a
A0A8M3B269	kcnip3a	Kv channel interacting protein 3a, calsenilin isoform X3	Kv channel interacting protein 3a, calsenilin isoform X3 OS=Danio rerio OX=7955 GN=kcnip3a PE=4 SV=1	-0.615629	4.14972	0.652645	0.615629	1.53223	kcnip3a	kcnip3a
Q503F9	zgc:110639	Pseudouridine-5'-phosphatase	Pseudouridine-5'-phosphatase OS=Danio rerio OX=7955 GN=zgc:110639 PE=1 SV=1	-0.615445	2.20379	0.652728	0.615445	1.53203	zgc:110639	pudp
A0A8M9PH76	wu:fi15d04	A-kinase anchor protein 13 isoform X5	A-kinase anchor protein 13 isoform X5 OS=Danio rerio OX=7955 GN=wu:fi15d04 PE=4 SV=1	-0.615157	1.86102	0.652859	0.615157	1.53172	wu:fi15d04	akap13
Q7ZV94	mobkl1a	MOB kinase activator 1Ba	MOB kinase activator 1Ba OS=Danio rerio OX=7955 GN=mobkl1a PE=1 SV=1	-0.613912	3.02908	0.653422	0.613912	1.5304	mobkl1a	mob1ba
Q7ZVE5	atp5g	ATP synthase lipid-binding protein	ATP synthase lipid-binding protein OS=Danio rerio OX=7955 GN=atp5g PE=2 SV=1	-0.61352	2.12244	0.6536	0.61352	1.52999	atp5g	atp5mc3b
Q6PC03	c20orf20	C20orf20 homolog (H. sapiens)	C20orf20 homolog (H. sapiens) OS=Danio rerio OX=7955 GN=c20orf20 PE=2 SV=1	-0.612218	2.60675	0.65419	0.612218	1.52861	c20orf20	mrgbp
A0A8M2B8K4	cdc14ab	protein-tyrosine-phosphatase	protein-tyrosine-phosphatase OS=Danio rerio OX=7955 GN=cdc14ab PE=3 SV=1	-0.611255	2.18048	0.654627	0.611255	1.52759	cdc14ab	cdc14ab
G8JL19	slc7a10a	Asc-type amino acid transporter 1	Asc-type amino acid transporter 1 OS=Danio rerio OX=7955 GN=slc7a10a PE=4 SV=1	-0.61	2.65137	0.655197	0.61	1.52626	slc7a10a	slc7a10a
A0A8M2B314	fam21c	WASH complex subunit 2C isoform X3	WASH complex subunit 2C isoform X3 OS=Danio rerio OX=7955 GN=fam21c PE=1 SV=1	-0.607762	2.29991	0.656214	0.607762	1.52389	fam21c	washc2c
B9VEN1	fa98e05	Rapunzel 2	Rapunzel 2 OS=Danio rerio OX=7955 GN=fa98e05 PE=1 SV=1	-0.607153	4.26324	0.656491	0.607153	1.52325	fa98e05	rpz2
A0A8M9QDB7	si:ch211-236d3.4	Protein FAM107B-like isoform X3	Protein FAM107B-like isoform X3 OS=Danio rerio OX=7955 GN=si:ch211-236d3.4 PE=4 SV=1	-0.606466	1.98453	0.656804	0.606466	1.52252	si:ch211-236d3.4	si:ch211-236d3.4
Q561Z7	try	Cationic trypsin-3 precursor	Cationic trypsin-3 precursor OS=Danio rerio OX=7955 GN=try PE=1 SV=1	-0.6059	1.89498	0.657061	0.6059	1.52193	try	prss1
Q6DGK2	ldhbb	L-lactate dehydrogenase B-B chain	L-lactate dehydrogenase B-B chain OS=Danio rerio OX=7955 GN=ldhbb PE=2 SV=1	-0.605643	3.81373	0.657179	0.605643	1.52166	ldhbb	ldhbb
F1Q7U0	plxnb1b	Plexin b1b	Plexin b1b OS=Danio rerio OX=7955 GN=plxnb1b PE=1 SV=1	-0.605095	1.85739	0.657428	0.605095	1.52108	plxnb1b	plxnb1b
F8W381	pre1	Presenilin	Presenilin OS=Danio rerio OX=7955 GN=pre1 PE=1 SV=1	-0.604889	3.13007	0.657522	0.604889	1.52086	pre1	psen1
A0A8M2B473	zgc:101640	Cytoplasmic phosphatidylinositol transfer protein 1 isoform X1	Cytoplasmic phosphatidylinositol transfer protein 1 isoform X1 OS=Danio rerio OX=7955 GN=zgc:101640 PE=4 SV=1	-0.604562	3.31335	0.657671	0.604562	1.52052	zgc:101640	pitpnc1b
D5FFZ1	aqp9	Aquaporin-9	Aquaporin-9 OS=Danio rerio OX=7955 GN=aqp9 PE=2 SV=1	-0.603586	2.48858	0.658116	0.603586	1.51949	aqp9	aqp9b
B8A6I4	fam160b1	Family with sequence similarity 160 member B1	Family with sequence similarity 160 member B1 OS=Danio rerio OX=7955 GN=fam160b1 PE=1 SV=1	-0.603027	4.03664	0.658371	0.603027	1.5189	fam160b1	fam160b1
F1QAA1	pcdh7a	Protocadherin 7a	Protocadherin 7a OS=Danio rerio OX=7955 GN=pcdh7a PE=4 SV=2	-0.601186	2.73493	0.659212	0.601186	1.51696	pcdh7a	pcdh7a
Q7T2B7	fibp	Acidic fibroblast growth factor intracellular-binding protein	Acidic fibroblast growth factor intracellular-binding protein OS=Danio rerio OX=7955 GN=fibp PE=1 SV=1	-0.601089	3.13159	0.659256	0.601089	1.51686	fibp	fibpa
F1QJS3	ercc5	DNA repair protein complementing XP-G cells	DNA repair protein complementing XP-G cells OS=Danio rerio OX=7955 GN=ercc5 PE=1 SV=1	-0.598567	1.56048	0.66041	0.598567	1.51421	ercc5	ercc5
A0A8M2BCL4	ltbp3	Latent-transforming growth factor beta-binding protein 3 isoform X3	Latent-transforming growth factor beta-binding protein 3 isoform X3 OS=Danio rerio OX=7955 GN=ltbp3 PE=4 SV=1	-0.597834	1.78572	0.660745	0.597834	1.51344	ltbp3	ltbp3
Q567I0	zgc:112031	Unc-45 homolog A (C. elegans)	Unc-45 homolog A (C. elegans) OS=Danio rerio OX=7955 GN=zgc:112031 PE=1 SV=1	-0.596977	2.98843	0.661138	0.596977	1.51254	zgc:112031	unc45a
A0A8M2BDK6	obsl1a	Obscurin-like protein 1 isoform X1	Obscurin-like protein 1 isoform X1 OS=Danio rerio OX=7955 GN=obsl1a PE=4 SV=1	-0.596259	3.20203	0.661467	0.596259	1.51179	obsl1a	obsl1a
A0A8M9PRH8	col5a3a	Collagen alpha-3(V) chain isoform X1	Collagen alpha-3(V) chain isoform X1 OS=Danio rerio OX=7955 GN=col5a3a PE=1 SV=1	-0.595397	2.56267	0.661863	0.595397	1.51089	col5a3a	col5a3a
A0A8M3B354	cngb1a	Cyclic nucleotide-gated cation channel beta-1 isoform X3	Cyclic nucleotide-gated cation channel beta-1 isoform X3 OS=Danio rerio OX=7955 GN=cngb1a PE=4 SV=1	-0.595311	2.47152	0.661902	0.595311	1.5108	cngb1a	cngb1a
A0A8M9Q6S9	clip1b	CAP-Gly domain-containing linker protein 1	CAP-Gly domain-containing linker protein 1 OS=Danio rerio OX=7955 GN=clip1b PE=4 SV=1	-0.591925	2.18608	0.663457	0.591925	1.50726	clip1b	clip1b
U3N867	LOC100331190	Metabotropic glutamate receptor 7	Metabotropic glutamate receptor 7 OS=Danio rerio OX=7955 GN=LOC100331190 PE=1 SV=1	-0.591565	2.29785	0.663623	0.591565	1.50688	LOC100331190	n/a
Q6TLF6	rgn	Regucalcin	Regucalcin OS=Danio rerio OX=7955 GN=rgn PE=2 SV=1	-0.591489	2.33992	0.663658	0.591489	1.5068	rgn	rgn
A0A8M9P989	LOC101886086	Uncharacterized protein LOC101886086	Uncharacterized protein LOC101886086 OS=Danio rerio OX=7955 GN=LOC101886086 PE=4 SV=1	-0.591469	2.28762	0.663667	0.591469	1.50678	LOC101886086	n/a
A0A0R4IWN8	hmgn1a	Non-histone chromosomal protein HMG-17	Non-histone chromosomal protein HMG-17 OS=Danio rerio OX=7955 GN=hmgn1a PE=3 SV=1	-0.591184	2.183	0.663798	0.591184	1.50648	hmgn1a	si:ch73-281n10.2
A0A8M9Q3S1	ubac1	Ubiquitin-associated domain-containing protein 1	Ubiquitin-associated domain-containing protein 1 OS=Danio rerio OX=7955 GN=ubac1 PE=4 SV=1	-0.590613	2.48177	0.664061	0.590613	1.50589	ubac1	ubac1
A0A8M9QCJ6	si:ch211-212k18.4	Zinc finger protein 638 isoform X3	Zinc finger protein 638 isoform X3 OS=Danio rerio OX=7955 GN=si:ch211-212k18.4 PE=1 SV=1	-0.590524	2.44885	0.664102	0.590524	1.50579	si:ch211-212k18.4	si:ch211-212k18.4
Q5TZ86	cyp2j23	Cytochrome P450, family 2, subfamily J, polypeptide 23	Cytochrome P450, family 2, subfamily J, polypeptide 23 OS=Danio rerio OX=7955 GN=cyp2j23 PE=2 SV=1	-0.589703	3.1635	0.66448	0.589703	1.50494	cyp2j23	cyp2p8
A0A8M3AUY0	rnf123	RING-type E3 ubiquitin transferase	RING-type E3 ubiquitin transferase OS=Danio rerio OX=7955 GN=rnf123 PE=4 SV=1	-0.588729	2.66365	0.664929	0.588729	1.50392	rnf123	rnf123
F8W5R6	polg	DNA polymerase subunit gamma-1	DNA polymerase subunit gamma-1 OS=Danio rerio OX=7955 GN=polg PE=3 SV=1	-0.588644	3.03625	0.664968	0.588644	1.50383	polg	polg
A0A8M9PX40	sorbs2a	Sorbin and SH3 domain-containing protein 2 isoform X4	Sorbin and SH3 domain-containing protein 2 isoform X4 OS=Danio rerio OX=7955 GN=sorbs2a PE=1 SV=1	-0.588461	2.62357	0.665052	0.588461	1.50364	sorbs2a	sorbs2a
A0A8J2HQ52	HICCMSTLAB_LOCUS12368	Similar to gskip: GSK3-beta interaction protein (Danio rerio)	Similar to gskip: GSK3-beta interaction protein (Danio rerio) OS=Cotesia congregata OX=51543 GN=HICCMSTLAB_LOCUS12368 PE=3 SV=1	-0.588432	2.94672	0.665065	0.588432	1.50361	HICCMSTLAB_LOCUS12368	n/a
Q6DBS8	zgc:109940	Complement factor D (adipsin)	Complement factor D (adipsin) OS=Danio rerio OX=7955 GN=zgc:109940 PE=1 SV=2	-0.587075	2.3567	0.665691	0.587075	1.5022	zgc:109940	cfd
E7FCD1	tmem259	Membralin isoform X1	Membralin isoform X1 OS=Danio rerio OX=7955 GN=tmem259 PE=1 SV=1	-0.584939	2.23288	0.666678	0.584939	1.49998	tmem259	tmem259
Q5XIZ3	zgc:92586	threonine--tRNA ligase	threonine--tRNA ligase OS=Danio rerio OX=7955 GN=zgc:92586 PE=1 SV=1	-0.583991	2.30414	0.667116	0.583991	1.49899	zgc:92586	tars1
Q7ZUH9	cd9l	Tetraspanin	Tetraspanin OS=Danio rerio OX=7955 GN=cd9l PE=2 SV=1	-0.583743	3.2695	0.66723	0.583743	1.49873	cd9l	cd9b
A3KPL8	fi15f05	Craniofacial development protein 1	Craniofacial development protein 1 OS=Danio rerio OX=7955 GN=fi15f05 PE=1 SV=1	-0.583294	2.76334	0.667438	0.583294	1.49827	fi15f05	cfdp1
A2CEY8	si:dkey-251i10.3	Si:dkey-251i10.3	Si:dkey-251i10.3 OS=Danio rerio OX=7955 GN=si:dkey-251i10.3 PE=1 SV=1	-0.582988	4.05249	0.66758	0.582988	1.49795	si:dkey-251i10.3	si:dkey-251i10.3
Q4V9F5	fc43a05	Biogenesis of lysosome-related organelles complex 1 subunit 5	Biogenesis of lysosome-related organelles complex 1 subunit 5 OS=Danio rerio OX=7955 GN=fc43a05 PE=2 SV=1	-0.582218	2.21778	0.667936	0.582218	1.49715	fc43a05	bloc1s5
Q6P969	zgc:73138	Elongation factor 1-alpha	Elongation factor 1-alpha OS=Danio rerio OX=7955 GN=zgc:73138 PE=1 SV=1	-0.582082	1.32544	0.667999	0.582082	1.49701	zgc:73138	eef1a1a
A0A8M9PP44	LOC100538266	Nucleoside diphosphate kinase	Nucleoside diphosphate kinase OS=Danio rerio OX=7955 GN=LOC100538266 PE=3 SV=1	-0.579056	4.90044	0.669402	0.579056	1.49387	LOC100538266	nme2a

## Sheet: DOWN_GO Molecular Function
Enrichment FDR	nGenes	Pathway Genes	Fold Enrichment	Pathway	URL	Genes
0.0200067	2	3	53.4628	GO:0004556 alpha-amylase activity	http://amigo.geneontology.org/amigo/term/GO:0004556	zgc:92137 amy2a
0.0200067	2	3	53.4628	GO:0016160 amylase activity	http://amigo.geneontology.org/amigo/term/GO:0016160	zgc:92137 amy2a
0.0488953	3	19	12.6622	GO:0031492 nucleosomal DNA binding	http://amigo.geneontology.org/amigo/term/GO:0031492	hmgn3 si:ch73-281n10.2 si:ch73-1a9.3
0.0259709	4	33	9.7205	GO:0004181 metallocarboxypeptidase activity	http://amigo.geneontology.org/amigo/term/GO:0004181	cpa5 cpa4 cpb1 cpa1
0.0259709	4	33	9.7205	GO:0031491 nucleosome binding	http://amigo.geneontology.org/amigo/term/GO:0031491	arid1b hmgn3 si:ch73-281n10.2 si:ch73-1a9.3
0.0125457	6	68	7.07595	GO:0008235 metalloexopeptidase activity	http://amigo.geneontology.org/amigo/term/GO:0008235	cpa5 cpa4 cpb1 cpa1 metap1 erap2
0.0111109	7	92	6.10173	GO:0004620 phospholipase activity	http://amigo.geneontology.org/amigo/term/GO:0004620	pitpnm3 plbd1 gdpd3a PLBD2 pla2g1b plch2b plcg2
0.0200067	7	110	5.10326	GO:0016298 lipase activity	http://amigo.geneontology.org/amigo/term/GO:0016298	pitpnm3 plbd1 gdpd3a PLBD2 pla2g1b plch2b plcg2
0.0427543	6	96	5.01213	GO:0008238 exopeptidase activity	http://amigo.geneontology.org/amigo/term/GO:0008238	cpa5 cpa4 cpb1 cpa1 metap1 erap2
5.10393e-05	16	271	4.73471	GO:0004252 serine-type endopeptidase activity	http://amigo.geneontology.org/amigo/term/GO:0004252	pcsk1 cela1.6 zgc:112160 prss1 cela1.4 cela1.1 ela2l zgc:153968 ctrl prss59.2 prss59.1 ctrb1 ela3l tmprss3b cfd si:dkey-21e2.16
7.20003e-05	16	287	4.47075	GO:0008236 serine-type peptidase activity	http://amigo.geneontology.org/amigo/term/GO:0008236	pcsk1 cela1.6 zgc:112160 prss1 cela1.4 cela1.1 ela2l zgc:153968 ctrl prss59.2 prss59.1 ctrb1 ela3l tmprss3b cfd si:dkey-21e2.16
7.20003e-05	16	289	4.43981	GO:0017171 serine hydrolase activity	http://amigo.geneontology.org/amigo/term/GO:0017171	pcsk1 cela1.6 zgc:112160 prss1 cela1.4 cela1.1 ela2l zgc:153968 ctrl prss59.2 prss59.1 ctrb1 ela3l tmprss3b cfd si:dkey-21e2.16
5.10393e-05	24	569	3.38253	GO:0004175 endopeptidase activity	http://amigo.geneontology.org/amigo/term/GO:0004175	pcsk1 ctsl.1 cela1.6 zgc:112160 prss1 cela1.4 cela1.1 c6ast4 ela2l zgc:153968 ctrl prss59.2 prss59.1 ctrb1 psen1 ela3l tmprss3b cfd casp3b atp23 adamts10 casp6a si:dkey-21e2.16 casp20
2.74218e-05	31	826	3.00971	GO:0008233 peptidase activity	http://amigo.geneontology.org/amigo/term/GO:0008233	pcsk1 ctsl.1 cela1.6 cpa5 zgc:112160 prss1 cela1.4 cela1.1 cpa4 cpb1 c6ast4 ela2l zgc:153968 ctrl prss59.2 prss59.1 ctrb1 psen1 ela3l cpa1 metap1 tmprss3b cfd ctsh casp3b atp23 adamts10 casp6a si:dkey-21e2.16 erap2 casp20

## Sheet: Proteomic_5dpf_UP proteins
Accession	Gene	Protein name	Description	FOLD CHANGE (TKO vs WT)	T-Test (TKO vs WT)	Log2-Ratio (TKO vs WT)	log10- T-Test (TKO vs WT)	Gene	Gene name manually annotated for GO analysis
Q6DG54	pkm2b	Pyruvate kinase	Pyruvate kinase OS=Danio rerio OX=7955 GN=pkm2b PE=1 SV=1	7.83514	5.91855e-05	2.96996	4.22778	pkm2b	pkmb
A8KBJ5	LOC108190746	Histone H3	Histone H3 OS=Danio rerio OX=7955 GN=LOC108190746 PE=1 SV=1	7.00392	7.25464e-05	2.80816	4.13938	LOC108190746	zgc:173552
Q6DHE8	rhoad	Rho-related GTP-binding protein RhoA-D	Rho-related GTP-binding protein RhoA-D OS=Danio rerio OX=7955 GN=rhoad PE=1 SV=1	5.63337	4.34636e-05	2.494	4.36187	rhoad	rhocb
Q6DEI6	mip1	Aquaporin-0a	Aquaporin-0a OS=Danio rerio OX=7955 GN=mip1 PE=2 SV=1	5.43754	0.00891798	2.44295	2.04973	mip1	mipa
F1QKS4	wu:fe06b12	Calnexin	Calnexin OS=Danio rerio OX=7955 GN=wu:fe06b12 PE=1 SV=1	5.29196	0.00891983	2.4038	2.04964	wu:fe06b12	canx
F1REM5	epha6	receptor protein-tyrosine kinase	receptor protein-tyrosine kinase OS=Danio rerio OX=7955 GN=epha6 PE=4 SV=1	4.53719	0.000115334	2.1818	3.93804	epha6	epha6
Q6NUY0	zgc:85790	Adenylate kinase 4, mitochondrial	Adenylate kinase 4, mitochondrial OS=Danio rerio OX=7955 GN=zgc:85790 PE=1 SV=1	4.44875	0.000479936	2.1534	3.31882	zgc:85790	ak4
Q9PT92	cat	Catalase	Catalase OS=Danio rerio OX=7955 GN=cat PE=2 SV=1	4.16156	2.04568e-05	2.05712	4.68916	cat	cat
Q6ZM23	si:ch211-239j9.2	Cytochrome c oxidase subunit 6C	Cytochrome c oxidase subunit 6C OS=Danio rerio OX=7955 GN=si:ch211-239j9.2 PE=1 SV=1	3.4017	5.80201e-05	1.76625	4.23642	si:ch211-239j9.2	cox6c
A0A0R4IH76	numa1	Nuclear mitotic apparatus protein 1	Nuclear mitotic apparatus protein 1 OS=Danio rerio OX=7955 GN=numa1 PE=4 SV=1	3.35227	0.0324906	1.74514	1.48824	numa1	numa1
A0A8M9PY77	neb	Nebulin isoform X16	Nebulin isoform X16 OS=Danio rerio OX=7955 GN=neb PE=1 SV=1	3.32577	0.00228708	1.73369	2.64072	neb	neb
Q6P1J5	atp5d	ATP synthase F1 subunit delta	ATP synthase F1 subunit delta OS=Danio rerio OX=7955 GN=atp5d PE=1 SV=1	3.2001	0.0346575	1.67811	1.4602	atp5d	atp5f1d
A0A8M3AWI5	arhgap39	Rho GTPase-activating protein 39	Rho GTPase-activating protein 39 OS=Danio rerio OX=7955 GN=arhgap39 PE=4 SV=1	3.19817	0.00273797	1.67725	2.56257	arhgap39	arhgap39
Q6DH81	zgc:92607	Acyl carrier protein	Acyl carrier protein OS=Danio rerio OX=7955 GN=zgc:92607 PE=1 SV=1	3.07254	0.00276426	1.61943	2.55842	zgc:92607	ndufab1a
Q803J2	ube2n	Ube2n protein	Ube2n protein OS=Danio rerio OX=7955 GN=ube2n PE=1 SV=1	3.00515	0.000127193	1.58744	3.89554	ube2n	ube2na
A3KMS4	wu:fb62f05	Vitellogenin 7 precursor	Vitellogenin 7 precursor OS=Danio rerio OX=7955 GN=wu:fb62f05 PE=1 SV=1	3.00361	0.000415081	1.5867	3.38187	wu:fb62f05	vtg7
A0A0R4IXC8	si:ch211-9a18.2	Tubulin beta chain	Tubulin beta chain OS=Danio rerio OX=7955 GN=si:ch211-9a18.2 PE=1 SV=1	2.9725	0.0020104	1.57168	2.69672	si:ch211-9a18.2	tubb6
Q7ZWD1	wu:fb05d04	Proteasome (Prosome, macropain) 26S subunit, ATPase, 1a	Proteasome (Prosome, macropain) 26S subunit, ATPase, 1a OS=Danio rerio OX=7955 GN=wu:fb05d04 PE=1 SV=1	2.96436	0.000461163	1.56772	3.33615	wu:fb05d04	psmc1a
Q802Y1	zgc:55809	Serine and arginine-rich-splicing factor 4	Serine and arginine-rich-splicing factor 4 OS=Danio rerio OX=7955 GN=zgc:55809 PE=1 SV=1	2.8866	0.000348098	1.52937	3.4583	zgc:55809	srsf4
Q66I52	zgc:103774	NADH dehydrogenase [ubiquinone] iron-sulfur protein 6, mitochondrial	NADH dehydrogenase [ubiquinone] iron-sulfur protein 6, mitochondrial OS=Danio rerio OX=7955 GN=zgc:103774 PE=1 SV=1	2.80275	0.000367583	1.48684	3.43464	zgc:103774	ndufs6
Q98874	erh	Enhancer of rudimentary homolog	Enhancer of rudimentary homolog OS=Danio rerio OX=7955 GN=erh PE=3 SV=1	2.78643	5.60869e-05	1.47842	4.25114	erh	erh
Q6DH12	crygm2d13	Crystallin, gamma M2d13	Crystallin, gamma M2d13 OS=Danio rerio OX=7955 GN=crygm2d13 PE=1 SV=1	2.75814	0.00913767	1.46369	2.03916	crygm2d13	crygm2d13
A0A8M1N6R0	vtg5	Vitellogenin 5 precursor	Vitellogenin 5 precursor OS=Danio rerio OX=7955 GN=vtg5 PE=1 SV=1	2.73338	0.00178311	1.45069	2.74882	vtg5	vtg5
F1Q8B0	ag1	Ag1	Ag1 OS=Danio rerio OX=7955 GN=ag1 PE=1 SV=1	2.72912	0.000166226	1.44844	3.7793	ag1	agr1
A0A8M2B4X9	cadm4	Cell adhesion molecule 4 isoform X3	Cell adhesion molecule 4 isoform X3 OS=Danio rerio OX=7955 GN=cadm4 PE=3 SV=1	2.72706	0.042021	1.44735	1.37653	cadm4	cadm4
F1Q7I7	LOC100150651	Metal transporter	Metal transporter OS=Danio rerio OX=7955 GN=LOC100150651 PE=1 SV=2	2.70802	0.025588	1.43724	1.59196	LOC100150651	cnnm4b
X1WBS5	si:ch73-15b2.6	Mitochondrial import receptor subunit TOM6 homolog	Mitochondrial import receptor subunit TOM6 homolog OS=Danio rerio OX=7955 GN=si:ch73-15b2.6 PE=4 SV=1	2.67623	0.0001307	1.4202	3.88372	si:ch73-15b2.6	tomm6
F1RCB6	zgc:86725	Actin alpha cardiac muscle 1a	Actin alpha cardiac muscle 1a OS=Danio rerio OX=7955 GN=zgc:86725 PE=1 SV=1	2.66383	0.000119781	1.4135	3.92161	zgc:86725	actc1a
Q6DHL4	sumo2	Small ubiquitin-related modifier 2	Small ubiquitin-related modifier 2 OS=Danio rerio OX=7955 GN=sumo2 PE=3 SV=1	2.64511	0.000284741	1.40333	3.54555	sumo2	sumo2b
Q7SXJ0	lgals1l3	Galectin	Galectin OS=Danio rerio OX=7955 GN=lgals1l3 PE=1 SV=1	2.63365	0.00571583	1.39706	2.24292	lgals1l3	lgals2b
F1QB44	emc10	ER membrane protein complex subunit 10	ER membrane protein complex subunit 10 OS=Danio rerio OX=7955 GN=emc10 PE=4 SV=1	2.62017	0.000115114	1.38966	3.93887	emc10	emc10
Q8AX65	ifabp	Fatty acid-binding protein, intestinal	Fatty acid-binding protein, intestinal OS=Danio rerio OX=7955 GN=ifabp PE=1 SV=1	2.61679	0.00021436	1.3878	3.66886	ifabp	fabp2
Q7ZV08	wu:fe48e09	Secretory carrier-associated membrane protein	Secretory carrier-associated membrane protein OS=Danio rerio OX=7955 GN=wu:fe48e09 PE=1 SV=1	2.58664	0.00605463	1.37108	2.21791	wu:fe48e09	scamp2
A0A0R4IJ74	nlgn3b	Neuroligin 3a	Neuroligin 3a OS=Danio rerio OX=7955 GN=nlgn3b PE=3 SV=1	2.50267	7.25695e-05	1.32347	4.13925	nlgn3b	nlgn3a
Q6DI31	zgc:86657	tRNA (adenine(58)-N(1))-methyltransferase catalytic subunit TRMT61A	tRNA (adenine(58)-N(1))-methyltransferase catalytic subunit TRMT61A OS=Danio rerio OX=7955 GN=zgc:86657 PE=1 SV=1	2.50167	0.000170741	1.32289	3.76766	zgc:86657	trmt61a
A7MC89	si:ch211-55g3.6	Crystallin, gamma M2d16	Crystallin, gamma M2d16 OS=Danio rerio OX=7955 GN=si:ch211-55g3.6 PE=2 SV=1	2.49852	0.00782393	1.32107	2.10657	si:ch211-55g3.6	crygm2d16
A0A8M9PPZ1	LOC797311	LOW QUALITY PROTEIN: succinyl-CoA:3-ketoacid coenzyme A transferase 1, mitochondrial-like isoform X1	LOW QUALITY PROTEIN: succinyl-CoA:3-ketoacid coenzyme A transferase 1, mitochondrial-like isoform X1 OS=Danio rerio OX=7955 GN=LOC797311 PE=4 SV=1	2.49783	0.0228111	1.32068	1.64185	LOC797311	oxct1a
A0A8M3AME1	vtg1	Vitellogenin 1 isoform X1	Vitellogenin 1 isoform X1 OS=Danio rerio OX=7955 GN=vtg1 PE=1 SV=1	2.49049	0.000626017	1.31643	3.20341	vtg1	vtg1
A0A2R8Q0U0	si:dkey-108k21.21	Si:dkey-108k21.21	Si:dkey-108k21.21 OS=Danio rerio OX=7955 GN=si:dkey-108k21.21 PE=3 SV=1	2.45128	0.0145746	1.29354	1.8364	si:dkey-108k21.21	si:dkey-108k21.21
Q1MTC4	si:dkey-4c23.2	Vitellogenin 2	Vitellogenin 2 OS=Danio rerio OX=7955 GN=si:dkey-4c23.2 PE=1 SV=1	2.43071	0.000299844	1.28138	3.5231	si:dkey-4c23.2	vtg2
A0A8M9PW60	LOC110438452	Vitellogenin-like	Vitellogenin-like OS=Danio rerio OX=7955 GN=LOC110438452 PE=1 SV=1	2.42562	0.00142396	1.27835	2.8465	LOC110438452	vtg1l
Q803U6	aqp3	Aquaporin-3	Aquaporin-3 OS=Danio rerio OX=7955 GN=aqp3 PE=2 SV=1	2.42464	0.000230679	1.27777	3.63699	aqp3	aqp3a
A0PGL8	zgc:195056	Cytochrome P450 CYP2AA9	Cytochrome P450 CYP2AA9 OS=Danio rerio OX=7955 GN=zgc:195056 PE=2 SV=1	2.41811	0.00290683	1.27388	2.53658	zgc:195056	cyp2aa9
Q6IQN5	zgc:86686	Rac family small GTPase 2	Rac family small GTPase 2 OS=Danio rerio OX=7955 GN=zgc:86686 PE=1 SV=1	2.38831	0.000273908	1.25599	3.56239	zgc:86686	rac2
Q7SXF1	dhcr7	7-dehydrocholesterol reductase	7-dehydrocholesterol reductase OS=Danio rerio OX=7955 GN=dhcr7 PE=2 SV=1	2.36725	8.86614e-05	1.24321	4.05227	dhcr7	dhcr7
A0A8M1NAN4	vtg4	Vitellogenin 4 precursor	Vitellogenin 4 precursor OS=Danio rerio OX=7955 GN=vtg4 PE=1 SV=1	2.36522	0.0031788	1.24197	2.49774	vtg4	vtg4
A0A8M2B8Q7	senp7b	Sentrin-specific protease 7 isoform X1	Sentrin-specific protease 7 isoform X1 OS=Danio rerio OX=7955 GN=senp7b PE=3 SV=1	2.34207	0.000558121	1.22778	3.25327	senp7b	senp7b
Q5XFY2	pdcd8	Apoptosis-inducing factor 1, mitochondrial	Apoptosis-inducing factor 1, mitochondrial OS=Danio rerio OX=7955 GN=pdcd8 PE=1 SV=1	2.29792	0.000897156	1.20033	3.04713	pdcd8	aifm1
A0A8M9PAT6	chtopa	Chromatin target of PRMT1 protein isoform X1	Chromatin target of PRMT1 protein isoform X1 OS=Danio rerio OX=7955 GN=chtopa PE=1 SV=1	2.29543	0.000455697	1.19877	3.34132	chtopa	chtopa
E7F1F0	wu:fb99a03	Myotubularin-related protein 10	Myotubularin-related protein 10 OS=Danio rerio OX=7955 GN=wu:fb99a03 PE=1 SV=1	2.28824	0.00266599	1.19424	2.57414	wu:fb99a03	mtmr10
Q6IQR3	si:ch73-187m15.4	Actin alpha cardiac muscle 1a	Actin alpha cardiac muscle 1a OS=Danio rerio OX=7955 GN=si:ch73-187m15.4 PE=2 SV=1	2.28813	0.00414234	1.19417	2.38275	si:ch73-187m15.4	actc1a
A0A8M1NG90	vtg6	Vitellogenin 6 precursor	Vitellogenin 6 precursor OS=Danio rerio OX=7955 GN=vtg6 PE=1 SV=1	2.28567	0.00352302	1.19262	2.45309	vtg6	vtg6
Q6PBP0	wu:fj49c05	Cytochrome c oxidase subunit 7C, mitochondrial	Cytochrome c oxidase subunit 7C, mitochondrial OS=Danio rerio OX=7955 GN=wu:fj49c05 PE=1 SV=1	2.27729	0.0066416	1.18732	2.17773	wu:fj49c05	cox7c
A0A8M1NYX2	si:dkey-172m14.1	Arrestin domain containing 3-like	Arrestin domain containing 3-like OS=Danio rerio OX=7955 GN=si:dkey-172m14.1 PE=1 SV=1	2.26961	7.8651e-06	1.18244	5.1043	si:dkey-172m14.1	si:dkey-172m14.1
Q6P3I8	gcdh	Glutaryl-CoA dehydrogenase a	Glutaryl-CoA dehydrogenase a OS=Danio rerio OX=7955 GN=gcdh PE=1 SV=1	2.26938	3.73071e-05	1.1823	4.42821	gcdh	gcdha
A8WG67	si:ch211-226h8.11	L-rhamnose-binding lectin ELEL-1	L-rhamnose-binding lectin ELEL-1 OS=Danio rerio OX=7955 GN=si:ch211-226h8.11 PE=2 SV=1	2.26473	6.24613e-05	1.17934	4.20439	si:ch211-226h8.11	si:ch211-226h8.11
A0A8M9QCR8	slc4a5	Anion exchange protein	Anion exchange protein OS=Danio rerio OX=7955 GN=slc4a5 PE=3 SV=1	2.22408	0.00147392	1.15321	2.83153	slc4a5	slc4a5b
A0A097	Tbeta-a	Thymosin beta	Thymosin beta OS=Danio rerio OX=7955 GN=Tbeta-a PE=1 SV=1	2.21927	0.00379239	1.15008	2.42109	Tbeta-a	tmsb1
Q5XJJ0	mgst1	glutathione transferase	glutathione transferase OS=Danio rerio OX=7955 GN=mgst1 PE=1 SV=1	2.214	7.31454e-05	1.14665	4.13581	mgst1	mgst1.1
Q3B7G4	apoa4	Apolipoprotein A-IV	Apolipoprotein A-IV OS=Danio rerio OX=7955 GN=apoa4 PE=1 SV=1	2.21368	9.14291e-05	1.14644	4.03892	apoa4	apoa4b.1
Q4L216	fa18f02	Antifreeze protein type IV	Antifreeze protein type IV OS=Danio rerio OX=7955 GN=fa18f02 PE=1 SV=1	2.20918	0.00104721	1.14351	2.97997	fa18f02	afp4
A0A8M3ARB7	sbf1	Myotubularin-related protein 5 isoform X2	Myotubularin-related protein 5 isoform X2 OS=Danio rerio OX=7955 GN=sbf1 PE=1 SV=1	2.20413	0.000294022	1.14021	3.53162	sbf1	sbf1
Q08CV8	wu:fc56h07	Ribosomal protein S6 kinase a, polypeptide 1	Ribosomal protein S6 kinase a, polypeptide 1 OS=Danio rerio OX=7955 GN=wu:fc56h07 PE=1 SV=1	2.19011	0.000106015	1.131	3.97463	wu:fc56h07	rps6ka1
A0A8M1QVB8	si:ch211-276a23.5	Aminopeptidase	Aminopeptidase OS=Danio rerio OX=7955 GN=si:ch211-276a23.5 PE=3 SV=1	2.18954	0.027219	1.13062	1.56513	si:ch211-276a23.5	si:ch211-276a23.5
Q6PBH4	dynll2	Dynein light chain	Dynein light chain OS=Danio rerio OX=7955 GN=dynll2 PE=1 SV=1	2.18723	0.000571719	1.12911	3.24282	dynll2	dynll2a
A0A8M9QL95	actn4	Alpha-actinin-4 isoform X3	Alpha-actinin-4 isoform X3 OS=Danio rerio OX=7955 GN=actn4 PE=1 SV=1	2.17803	8.82739e-05	1.12303	4.05417	actn4	actn4
A7YY99	atp5ia	ATP synthase subunit e, mitochondrial	ATP synthase subunit e, mitochondrial OS=Danio rerio OX=7955 GN=atp5ia PE=1 SV=1	2.15711	0.00348668	1.1091	2.45759	atp5ia	atp5mea
A0A8M1N1B6	ndufa3	NADH dehydrogenase [ubiquinone] 1 alpha subcomplex subunit 3	NADH dehydrogenase [ubiquinone] 1 alpha subcomplex subunit 3 OS=Danio rerio OX=7955 GN=ndufa3 PE=1 SV=1	2.15147	0.000425449	1.10532	3.37115	ndufa3	ndufa3
A0A0R4IVU8	im:7150988	Golgi-associated plant pathogenesis-related protein 1	Golgi-associated plant pathogenesis-related protein 1 OS=Danio rerio OX=7955 GN=im:7150988 PE=4 SV=1	2.13373	0.000541279	1.09338	3.26658	im:7150988	im:7150988
A0A8M9QIJ4	svila	Supervillin isoform X6	Supervillin isoform X6 OS=Danio rerio OX=7955 GN=svila PE=3 SV=1	2.12791	0.000258642	1.08944	3.5873	svila	svila
Q7ZTY9	wdr57	Small nuclear ribonucleoprotein 40 (U5)	Small nuclear ribonucleoprotein 40 (U5) OS=Danio rerio OX=7955 GN=wdr57 PE=1 SV=1	2.12699	0.00035114	1.08881	3.45452	wdr57	snrnp40
A0A8M3B372	als2b	Alsin isoform X1	Alsin isoform X1 OS=Danio rerio OX=7955 GN=als2b PE=4 SV=1	2.11464	0.0015407	1.08041	2.81228	als2b	als2b
Q4QRF5	zgc:113984	Histone H3	Histone H3 OS=Danio rerio OX=7955 GN=zgc:113984 PE=2 SV=1	2.10728	0.000238274	1.07538	3.62292	zgc:113984	zgc:113983
F1QQQ3	cb1001	Vitellogenin 3, phosvitinless	Vitellogenin 3, phosvitinless OS=Danio rerio OX=7955 GN=cb1001 PE=1 SV=3	2.10303	0.000304198	1.07247	3.51684	cb1001	vtg3
Q6PC70	rdh8	Retinol dehydrogenase 8	Retinol dehydrogenase 8 OS=Danio rerio OX=7955 GN=rdh8 PE=2 SV=1	2.09945	0.045984	1.07001	1.33739	rdh8	rdh8a
B3DFK4	LOC557217	6.8 kDa mitochondrial proteolipid	6.8 kDa mitochondrial proteolipid OS=Danio rerio OX=7955 GN=LOC557217 PE=1 SV=1	2.09725	0.00289746	1.0685	2.53798	LOC557217	zgc:193541
Q08C42	atp5i	ATP synthase subunit e, mitochondrial	ATP synthase subunit e, mitochondrial OS=Danio rerio OX=7955 GN=atp5i PE=1 SV=1	2.09465	0.00144245	1.06671	2.8409	atp5i	atp5meb
Q7ZVA3	sh3gl1	Endophilin-A2	Endophilin-A2 OS=Danio rerio OX=7955 GN=sh3gl1 PE=1 SV=1	2.08059	8.25727e-05	1.05699	4.08316	sh3gl1	sh3gl1b
Q7ZUS9	ETFA	Electron transfer flavoprotein subunit alpha	Electron transfer flavoprotein subunit alpha OS=Danio rerio OX=7955 GN=ETFA PE=1 SV=1	2.07398	0.000146705	1.0524	3.83356	ETFA	etfa
A8WGJ1	zfVtg2	Vitellogenin 2 isoform 2	Vitellogenin 2 isoform 2 OS=Danio rerio OX=7955 GN=zfVtg2 PE=1 SV=1	2.06003	0.000552171	1.04267	3.25793	zfVtg2	vtg2
Q08C80	fj41e11	Tubulin beta chain	Tubulin beta chain OS=Danio rerio OX=7955 GN=fj41e11 PE=1 SV=1	2.05791	3.69467e-05	1.04118	4.43242	fj41e11	zgc:153426
Q7ZTT8	ndufa4l	NADH dehydrogenase (Ubiquinone) 1 alpha subcomplex 4, like	NADH dehydrogenase (Ubiquinone) 1 alpha subcomplex 4, like OS=Danio rerio OX=7955 GN=ndufa4l PE=1 SV=1	2.05484	0.00167151	1.03903	2.77689	ndufa4l	ndufa4l
A0A8M1QV24	wu:fa03e10	Glutamic acid-rich protein	Glutamic acid-rich protein OS=Danio rerio OX=7955 GN=wu:fa03e10 PE=4 SV=1	2.05353	0.00221007	1.03811	2.65559	wu:fa03e10	wu:fa03e10
Q6IQM8	zgc:86696	Caveolin	Caveolin OS=Danio rerio OX=7955 GN=zgc:86696 PE=2 SV=1	2.05143	0.00166438	1.03663	2.77875	zgc:86696	cav2
A0A8M2BH80	cirh1a	U3 small nucleolar RNA-associated protein 4 homolog isoform X1	U3 small nucleolar RNA-associated protein 4 homolog isoform X1 OS=Danio rerio OX=7955 GN=cirh1a PE=1 SV=1	2.04794	0.000213053	1.03417	3.67151	cirh1a	utp4
Q6WZD2	ngrh2a	Nogo receptor homolog 2a	Nogo receptor homolog 2a OS=Danio rerio OX=7955 GN=ngrh2a PE=2 SV=1	2.04782	0.000209334	1.03409	3.67916	ngrh2a	rtn4rl1b
A0A8M6Z0C8	si:ch1073-75o15.4	L-rhamnose-binding lectin CSL1-like	L-rhamnose-binding lectin CSL1-like OS=Danio rerio OX=7955 GN=si:ch1073-75o15.4 PE=4 SV=1	2.04362	0.00459984	1.03113	2.33726	si:ch1073-75o15.4	si:ch1073-75o15.4
A8WHQ7	itga6a	Integrin alpha-6 isoform X2	Integrin alpha-6 isoform X2 OS=Danio rerio OX=7955 GN=itga6a PE=1 SV=1	2.04043	0.00136585	1.02887	2.8646	itga6a	itga6a
B3DJ50	cyp2aa3v1	Cytochrome P450, family 2, subfamily AA, polypeptide 3	Cytochrome P450, family 2, subfamily AA, polypeptide 3 OS=Danio rerio OX=7955 GN=cyp2aa3v1 PE=1 SV=1	2.03646	0.013982	1.02606	1.85443	cyp2aa3v1	cyp2aa3
P79735	ran	GTP-binding nuclear protein Ran	GTP-binding nuclear protein Ran OS=Danio rerio OX=7955 GN=ran PE=2 SV=1	2.03579	0.000104332	1.02559	3.98158	ran	ran
Q5CZM4	gpb6bb	Glycoprotein M6Bb	Glycoprotein M6Bb OS=Danio rerio OX=7955 GN=gpb6bb PE=1 SV=1	2.03518	0.000698883	1.02516	3.1556	gpb6bb	gpm6bb
A8WFS6	zgc:171446	Uncharacterized protein LOC100136837	Uncharacterized protein LOC100136837 OS=Danio rerio OX=7955 GN=zgc:171446 PE=1 SV=1	2.02384	6.63736e-05	1.01709	4.178	zgc:171446	zgc:171446
Q6DHF0	myoz1b	Myozenin 1	Myozenin 1 OS=Danio rerio OX=7955 GN=myoz1b PE=1 SV=1	2.02345	0.00389343	1.01682	2.40967	myoz1b	myoz1b
Q6NYD2	wu:fa03a09	Sidoreflexin	Sidoreflexin OS=Danio rerio OX=7955 GN=wu:fa03a09 PE=1 SV=1	2.01146	0.000876873	1.00824	3.05706	wu:fa03a09	sfxn2
X1WDH8	si:dkey-261m9.19	Histone H2B	Histone H2B OS=Danio rerio OX=7955 GN=si:dkey-261m9.19 PE=1 SV=1	2.00478	0.00148913	1.00344	2.82707	si:dkey-261m9.19	si:dkey-261m9.19
A0A8M9QGK4	si:zfos-2326c3.2	Misshapen-like kinase 1 isoform X3	Misshapen-like kinase 1 isoform X3 OS=Danio rerio OX=7955 GN=si:zfos-2326c3.2 PE=4 SV=1	2.00301	0.0177511	1.00217	1.75078	si:zfos-2326c3.2	si:zfos-2326c3.2
A0A8M2BJ50	btf3	Transcription factor BTF3	Transcription factor BTF3 OS=Danio rerio OX=7955 GN=btf3 PE=1 SV=1	1.9992	0.000340522	0.99942	3.46786	btf3	btf3
Q6IQJ7	mg:cb02e11	Ribosomal protein L37	Ribosomal protein L37 OS=Danio rerio OX=7955 GN=mg:cb02e11 PE=1 SV=1	1.99555	0.00719052	0.996788	2.14324	mg:cb02e11	rpl37
Q1LYN0	im:6897973	NADH dehydrogenase [ubiquinone] 1 beta subcomplex subunit 11, mitochondrial	NADH dehydrogenase [ubiquinone] 1 beta subcomplex subunit 11, mitochondrial OS=Danio rerio OX=7955 GN=im:6897973 PE=1 SV=1	1.99354	0.00263404	0.99533	2.57938	im:6897973	ndufb11
A0A8M9PW73	LOC562049	Formin-binding protein 1-like isoform X23	Formin-binding protein 1-like isoform X23 OS=Danio rerio OX=7955 GN=LOC562049 PE=4 SV=1	1.98521	0.0156925	0.989295	1.80431	LOC562049	n/a
A4FUP0	sult2st3	Sulfotransferase	Sulfotransferase OS=Danio rerio OX=7955 GN=sult2st3 PE=1 SV=1	1.98429	5.09222e-05	0.988625	4.29309	sult2st3	sult2st3
F1QGM0	Drgal1-L1	Galectin	Galectin OS=Danio rerio OX=7955 GN=Drgal1-L1 PE=1 SV=1	1.98147	0.000801318	0.986571	3.0962	Drgal1-L1	lgals1l1
Q7ZWJ7	rpl34	Large ribosomal subunit protein eL34	Large ribosomal subunit protein eL34 OS=Danio rerio OX=7955 GN=rpl34 PE=1 SV=3	1.976	0.000785757	0.98258	3.10471	rpl34	rpl34
Q801U3	sfrs3a	Serine and arginine-rich-splicing factor 3a	Serine and arginine-rich-splicing factor 3a OS=Danio rerio OX=7955 GN=sfrs3a PE=1 SV=1	1.96914	0.00165656	0.977566	2.78079	sfrs3a	srsf3a
A0A8M1P6M4	cirbpb	Cold-inducible RNA-binding protein isoform 3	Cold-inducible RNA-binding protein isoform 3 OS=Danio rerio OX=7955 GN=cirbpb PE=1 SV=1	1.96155	0.000223568	0.971991	3.65059	cirbpb	cirbpb
A0A0R4IX41	fj63g06	Chromatin modification-related protein MEAF6	Chromatin modification-related protein MEAF6 OS=Danio rerio OX=7955 GN=fj63g06 PE=1 SV=1	1.96111	0.000447783	0.971671	3.34893	fj63g06	meaf6
A0A8M9QFE9	ninl	Ninein-like protein isoform X1	Ninein-like protein isoform X1 OS=Danio rerio OX=7955 GN=ninl PE=4 SV=1	1.95622	0.000411162	0.968067	3.38599	ninl	ninl
B7ZD40	sar1a	GTP-binding protein SAR1a isoform X1	GTP-binding protein SAR1a isoform X1 OS=Danio rerio OX=7955 GN=sar1a PE=1 SV=1	1.95292	0.0019802	0.965634	2.70329	sar1a	sar1ab
A0A8M2BCF1	ewsr1b	RNA-binding protein EWS isoform X2	RNA-binding protein EWS isoform X2 OS=Danio rerio OX=7955 GN=ewsr1b PE=1 SV=1	1.94641	0.000252429	0.960817	3.59786	ewsr1b	ewsr1b
F1Q509	zgc:153556	COMM domain-containing 4	COMM domain-containing 4 OS=Danio rerio OX=7955 GN=zgc:153556 PE=1 SV=1	1.94276	0.00170986	0.95811	2.76704	zgc:153556	commd4
B2GQ67	exosc6	Exosc6 protein	Exosc6 protein OS=Danio rerio OX=7955 GN=exosc6 PE=2 SV=1	1.93847	0.000262872	0.954922	3.58026	exosc6	exosc6
Q6P5M9	tubb2c	Tubulin beta chain	Tubulin beta chain OS=Danio rerio OX=7955 GN=tubb2c PE=1 SV=1	1.938	0.000224498	0.954566	3.64879	tubb2c	tubb4b
A0A8M6Z6M9	nup214	Nuclear pore complex protein Nup214	Nuclear pore complex protein Nup214 OS=Danio rerio OX=7955 GN=nup214 PE=1 SV=1	1.93697	0.0010395	0.9538	2.98317	nup214	nup214
Q6P102	hm:zehn0976	Tyrosine 3-monooxygenase/tryptophan 5-monooxygenase activation protein, beta polypeptide like isoform X1	Tyrosine 3-monooxygenase/tryptophan 5-monooxygenase activation protein, beta polypeptide like isoform X1 OS=Danio rerio OX=7955 GN=hm:zehn0976 PE=1 SV=1	1.93502	0.000159719	0.952347	3.79664	hm:zehn0976	ywhabl
A0A2R8QB83	btbd17b	BTB (POZ) domain-containing 17b	BTB (POZ) domain-containing 17b OS=Danio rerio OX=7955 GN=btbd17b PE=1 SV=1	1.92066	4.44843e-05	0.941602	4.35179	btbd17b	btbd17b
A3KP08	fgfbp2b	Fibroblast growth factor binding protein 2b	Fibroblast growth factor binding protein 2b OS=Danio rerio OX=7955 GN=fgfbp2b PE=2 SV=1	1.91896	0.00202507	0.940321	2.69356	fgfbp2b	fgfbp2b
Q6PBK3	rps28	Small ribosomal subunit protein eS28	Small ribosomal subunit protein eS28 OS=Danio rerio OX=7955 GN=rps28 PE=1 SV=1	1.91373	0.000760769	0.93639	3.11875	rps28	rps28
Q7SXI1	D244	Cox7a2l protein	Cox7a2l protein OS=Danio rerio OX=7955 GN=D244 PE=1 SV=1	1.91245	0.00210951	0.935421	2.67582	D244	cox7a2l
A1A5Y1	im:6905414	Microsomal glutathione S-transferase 3b	Microsomal glutathione S-transferase 3b OS=Danio rerio OX=7955 GN=im:6905414 PE=1 SV=1	1.90984	0.000324852	0.933451	3.48832	im:6905414	mgst3b
F1QRX2	sumo3b	Small ubiquitin-related modifier	Small ubiquitin-related modifier OS=Danio rerio OX=7955 GN=sumo3b PE=3 SV=1	1.89686	0.00760143	0.923616	2.1191	sumo3b	sumo3b
Q7ZTH6	fb14g10	Hydroxyacyl-Coenzyme A dehydrogenase/3-ketoacyl-Coenzyme A thiolase/enoyl-Coenzyme A hydratase (Trifunctional protein), beta subunit	Hydroxyacyl-Coenzyme A dehydrogenase/3-ketoacyl-Coenzyme A thiolase/enoyl-Coenzyme A hydratase (Trifunctional protein), beta subunit OS=Danio rerio OX=7955 GN=fb14g10 PE=1 SV=1	1.89482	0.000374458	0.922061	3.4266	fb14g10	hadhb
A0A8M9QIJ7	cmn	Calymmin isoform X9	Calymmin isoform X9 OS=Danio rerio OX=7955 GN=cmn PE=4 SV=1	1.8857	0.000268995	0.915099	3.57026	cmn	cmn
A0A0R4IQZ2	zdhhc13	Putative palmitoyltransferase ZDHHC13	Putative palmitoyltransferase ZDHHC13 OS=Danio rerio OX=7955 GN=zdhhc13 PE=2 SV=1	1.87773	3.6399e-05	0.908993	4.43891	zdhhc13	zdhhc13
Q1LUK1	micos13	MICOS complex subunit MIC13	MICOS complex subunit MIC13 OS=Danio rerio OX=7955 GN=micos13 PE=3 SV=1	1.87154	0.0016209	0.904229	2.79024	micos13	micos13
Q6NYP5	zgc:77540	CDP-diacylglycerol--inositol 3-phosphatidyltransferase	CDP-diacylglycerol--inositol 3-phosphatidyltransferase OS=Danio rerio OX=7955 GN=zgc:77540 PE=1 SV=1	1.86822	0.00082338	0.901667	3.0844	zgc:77540	cdipt
Q4VBV2	wu:fa18f12	40S ribosomal protein S27	40S ribosomal protein S27 OS=Danio rerio OX=7955 GN=wu:fa18f12 PE=1 SV=1	1.86714	7.90689e-07	0.900833	6.10199	wu:fa18f12	rps27.1
A8KB68	si:ch211-154a22.8	Uncharacterized protein LOC566692 isoform X1	Uncharacterized protein LOC566692 isoform X1 OS=Danio rerio OX=7955 GN=si:ch211-154a22.8 PE=2 SV=1	1.8585	0.000816862	0.894142	3.08785	si:ch211-154a22.8	zgc:171717
A0A1D5NSL5	si:ch211-15b10.6	Si:ch211-15b10.6	Si:ch211-15b10.6 OS=Danio rerio OX=7955 GN=si:ch211-15b10.6 PE=4 SV=1	1.85629	0.00103048	0.892422	2.98696	si:ch211-15b10.6	si:ch211-15b10.6
X1WD98	shprh	E3 ubiquitin-protein ligase SHPRH isoform X1	E3 ubiquitin-protein ligase SHPRH isoform X1 OS=Danio rerio OX=7955 GN=shprh PE=1 SV=1	1.85161	0.00160825	0.888783	2.79365	shprh	shprh
B2GR26	si:ch211-208d15.4	Si:ch211-208d15.4 protein	Si:ch211-208d15.4 protein OS=Danio rerio OX=7955 GN=si:ch211-208d15.4 PE=2 SV=1	1.84644	0.000222025	0.884747	3.6536	si:ch211-208d15.4	arl3b
A7YY10	zgc:171772	60S ribosomal protein L37a	60S ribosomal protein L37a OS=Danio rerio OX=7955 GN=zgc:171772 PE=1 SV=1	1.84616	6.40471e-05	0.884531	4.1935	zgc:171772	zgc:171772
A0A8M3B0N0	zgc:165453	Pregnancy zone protein	Pregnancy zone protein OS=Danio rerio OX=7955 GN=zgc:165453 PE=1 SV=1	1.84544	0.000450631	0.883963	3.34618	zgc:165453	zgc:165453
F1QTL0	fc06a08	Phosducin-like	Phosducin-like OS=Danio rerio OX=7955 GN=fc06a08 PE=1 SV=2	1.84517	0.000238292	0.883754	3.62289	fc06a08	pdcl
Q5XIY2	tlcd4b	TLC domain-containing protein 4-B	TLC domain-containing protein 4-B OS=Danio rerio OX=7955 GN=tlcd4b PE=2 SV=1	1.84192	0.000285518	0.88121	3.54437	tlcd4b	tlcd4b
B2GP62	rpl27	60S ribosomal protein L27	60S ribosomal protein L27 OS=Danio rerio OX=7955 GN=rpl27 PE=2 SV=1	1.83915	0.000138244	0.879041	3.85935	rpl27	rpl27
Q6Q419	zgc:113935	Small ribosomal subunit protein uS14	Small ribosomal subunit protein uS14 OS=Danio rerio OX=7955 GN=zgc:113935 PE=1 SV=1	1.83898	0.00812099	0.878905	2.09039	zgc:113935	rps29
A0A2R8QPQ5	ppp1r27a	Protein phosphatase 1 regulatory subunit 27-like	Protein phosphatase 1 regulatory subunit 27-like OS=Danio rerio OX=7955 GN=ppp1r27a PE=4 SV=1	1.83519	0.00229021	0.875927	2.64012	ppp1r27a	ppp1r27a
Q5BJ18	zgc:113055	Heat shock factor binding protein 1-like	Heat shock factor binding protein 1-like OS=Danio rerio OX=7955 GN=zgc:113055 PE=2 SV=1	1.83183	0.00035778	0.873289	3.44638	zgc:113055	hsbp1a
Q6DGQ9	zp22	PRA1 family protein	PRA1 family protein OS=Danio rerio OX=7955 GN=zp22 PE=1 SV=1	1.8298	0.000507415	0.871689	3.29464	zp22	arl6ip5b
Q561T5	zgc:112438	PRA1 family protein	PRA1 family protein OS=Danio rerio OX=7955 GN=zgc:112438 PE=1 SV=1	1.82528	5.02583e-05	0.868118	4.29879	zgc:112438	praf2
A3KQ79	fj09f07	Rhamnose binding lectin-like precursor	Rhamnose binding lectin-like precursor OS=Danio rerio OX=7955 GN=fj09f07 PE=1 SV=1	1.82512	2.3393e-05	0.867988	4.63091	fj09f07	si:dkeyp-46h3.2
A0A8M2BKU1	tubb5	Tubulin beta chain	Tubulin beta chain OS=Danio rerio OX=7955 GN=tubb5 PE=1 SV=1	1.82014	9.48204e-05	0.864046	4.0231	tubb5	tubb5
Q6P0D5	wbp11	WW domain-binding protein 11	WW domain-binding protein 11 OS=Danio rerio OX=7955 GN=wbp11 PE=1 SV=1	1.82009	0.00232586	0.864008	2.63342	wbp11	wbp11
A0A8M2BKM7	cplx2b	Complexin 2	Complexin 2 OS=Danio rerio OX=7955 GN=cplx2b PE=1 SV=1	1.81932	0.00111338	0.863401	2.95336	cplx2b	cplx2
A0A8M6Z0E1	neb	Nebulin isoform X2	Nebulin isoform X2 OS=Danio rerio OX=7955 GN=neb PE=1 SV=1	1.81683	0.0244649	0.861427	1.61146	neb	neb
A0A8M6Z851	sypl2b	Synaptophysin-like 2b isoform X1	Synaptophysin-like 2b isoform X1 OS=Danio rerio OX=7955 GN=sypl2b PE=3 SV=1	1.81478	0.00668096	0.859797	2.17516	sypl2b	sypl2b
Q29R96	fj22d03	Uncharacterized protein LOC563946	Uncharacterized protein LOC563946 OS=Danio rerio OX=7955 GN=fj22d03 PE=1 SV=1	1.81331	0.00174098	0.858622	2.75921	fj22d03	zgc:136930
F1QS86	fa56g11	Alpha-2-macroglobulin-like precursor	Alpha-2-macroglobulin-like precursor OS=Danio rerio OX=7955 GN=fa56g11 PE=1 SV=3	1.81021	0.000141197	0.856159	3.85017	fa56g11	si:dkey-46g23.5
F1R442	sb:cb171	Arachidonate 5-lipoxygenase b, tandem duplicate 3	Arachidonate 5-lipoxygenase b, tandem duplicate 3 OS=Danio rerio OX=7955 GN=sb:cb171 PE=1 SV=1	1.80825	0.00231133	0.854596	2.63614	sb:cb171	alox5b.3
A1L1U1	strn	Striatin	Striatin OS=Danio rerio OX=7955 GN=strn PE=1 SV=1	1.80809	8.16871e-05	0.85447	4.08785	strn	strn
A0A8M1RMT4	im:7160594	Major facilitator superfamily domain-containing protein 1	Major facilitator superfamily domain-containing protein 1 OS=Danio rerio OX=7955 GN=im:7160594 PE=4 SV=1	1.80691	0.000557796	0.853525	3.25352	im:7160594	im:7160594
Q9MIY0	mt-nd5	NADH-ubiquinone oxidoreductase chain 5	NADH-ubiquinone oxidoreductase chain 5 OS=Danio rerio OX=7955 GN=mt-nd5 PE=3 SV=1	1.80517	0.00532348	0.852132	2.2738	mt-nd5	mt-nd5
Q8JGR2	chunp6913	RNA helicase	RNA helicase OS=Danio rerio OX=7955 GN=chunp6913 PE=1 SV=1	1.80311	9.90435e-06	0.850487	5.00417	chunp6913	ddx54
A2BIR7	wu:fc55b04	Stromal cell-derived factor 2-like 1	Stromal cell-derived factor 2-like 1 OS=Danio rerio OX=7955 GN=wu:fc55b04 PE=1 SV=1	1.80287	2.7344e-05	0.850291	4.56314	wu:fc55b04	sdf2l1
Q7SX92	zgc:66343	Beta-synuclein	Beta-synuclein OS=Danio rerio OX=7955 GN=zgc:66343 PE=1 SV=1	1.79738	0.02776	0.845898	1.55658	zgc:66343	sncb
B0R1E9	si:dkey-8m7.1	glutathione transferase	glutathione transferase OS=Danio rerio OX=7955 GN=si:dkey-8m7.1 PE=1 SV=1	1.79636	0.000469839	0.845081	3.32805	si:dkey-8m7.1	mgst1.2
A0A8N7UZX7	eaat2	Amino acid transporter	Amino acid transporter OS=Danio rerio OX=7955 GN=eaat2 PE=1 SV=1	1.79572	0.00211624	0.84456	2.67443	eaat2	slc1a2b
Q6IQH9	zgc:86755	Transmembrane emp24 domain-containing protein 4 precursor	Transmembrane emp24 domain-containing protein 4 precursor OS=Danio rerio OX=7955 GN=zgc:86755 PE=1 SV=1	1.79546	0.00975492	0.844352	2.01078	zgc:86755	tmed4
A0A140LGS3	jac1	Jacalin 1	Jacalin 1 OS=Danio rerio OX=7955 GN=jac1 PE=4 SV=1	1.79454	0.00545156	0.843611	2.26348	jac1	jac1
Q5PR98	ndrg2	Protein NDRG2	Protein NDRG2 OS=Danio rerio OX=7955 GN=ndrg2 PE=2 SV=1	1.79062	0.000173164	0.840455	3.76154	ndrg2	ndrg2
Q7ZV16	wu:fj06d02	Elongation factor 1-beta	Elongation factor 1-beta OS=Danio rerio OX=7955 GN=wu:fj06d02 PE=1 SV=1	1.78597	1.77004e-05	0.836711	4.75202	wu:fj06d02	eef1b2
Q6DBX5	zgc:101007	GRIP and coiled-coil domain containing 1	GRIP and coiled-coil domain containing 1 OS=Danio rerio OX=7955 GN=zgc:101007 PE=1 SV=1	1.78181	0.00109955	0.833348	2.95878	zgc:101007	gcc1
Q7ZWB7	bbs5	Bardet-Biedl syndrome 5 protein homolog	Bardet-Biedl syndrome 5 protein homolog OS=Danio rerio OX=7955 GN=bbs5 PE=2 SV=1	1.78038	0.00468599	0.832188	2.3292	bbs5	bbs5
Q3B7E4	zgc:92739	2-iminobutanoate/2-iminopropanoate deaminase	2-iminobutanoate/2-iminopropanoate deaminase OS=Danio rerio OX=7955 GN=zgc:92739 PE=1 SV=1	1.77696	0.00470219	0.829414	2.3277	zgc:92739	rida
E7FB37	ptbp3	Polypyrimidine tract-binding protein 3	Polypyrimidine tract-binding protein 3 OS=Danio rerio OX=7955 GN=ptbp3 PE=1 SV=1	1.77445	0.00132627	0.82737	2.87737	ptbp3	ptbp3
A0A0R4IKJ1	pcif1	mRNA (2'-O-methyladenosine-N(6)-)-methyltransferase	mRNA (2'-O-methyladenosine-N(6)-)-methyltransferase OS=Danio rerio OX=7955 GN=pcif1 PE=1 SV=1	1.77312	0.00112564	0.826288	2.9486	pcif1	pcif1
Q6TH01	si:dkey-29f10.1	Protein C10	Protein C10 OS=Danio rerio OX=7955 GN=si:dkey-29f10.1 PE=2 SV=1	1.76953	0.00779849	0.823367	2.10799	si:dkey-29f10.1	grcc10
Q7ZWF8	wu:fb57b08	Breast cancer metastasis-suppressor 1	Breast cancer metastasis-suppressor 1 OS=Danio rerio OX=7955 GN=wu:fb57b08 PE=2 SV=1	1.76622	0.00113756	0.820665	2.94403	wu:fb57b08	brms1
Q6PC19	ssu72	RNA polymerase II subunit A C-terminal domain phosphatase SSU72	RNA polymerase II subunit A C-terminal domain phosphatase SSU72 OS=Danio rerio OX=7955 GN=ssu72 PE=2 SV=1	1.76539	0.0129523	0.81999	1.88765	ssu72	ssu72
Q15I82	crygem2-7	Crystallin gamma EM2-7	Crystallin gamma EM2-7 OS=Danio rerio OX=7955 GN=crygem2-7 PE=2 SV=1	1.76395	0.00125235	0.818806	2.90228	crygem2-7	crygm2d7
A0A8M2BC90	pgam5	Serine/threonine-protein phosphatase PGAM5, mitochondrial isoform X1	Serine/threonine-protein phosphatase PGAM5, mitochondrial isoform X1 OS=Danio rerio OX=7955 GN=pgam5 PE=1 SV=1	1.76225	0.00023477	0.817415	3.62936	pgam5	pgam5
Q6P5K6	zgc:77760	Mitochondrial carnitine/acylcarnitine carrier protein	Mitochondrial carnitine/acylcarnitine carrier protein OS=Danio rerio OX=7955 GN=zgc:77760 PE=1 SV=1	1.75893	0.0012582	0.814695	2.90025	zgc:77760	slc25a20
Q5IHX7	mpges	glutathione transferase	glutathione transferase OS=Danio rerio OX=7955 GN=mpges PE=2 SV=1	1.75887	0.00154443	0.814649	2.81123	mpges	ptges
Q7ZW03	zgc:55448	Replication termination factor 2	Replication termination factor 2 OS=Danio rerio OX=7955 GN=zgc:55448 PE=1 SV=1	1.75768	0.00572463	0.813671	2.24225	zgc:55448	rtf2
Q6DC29	fam49a	Family with sequence similarity 49 member A,-like	Family with sequence similarity 49 member A,-like OS=Danio rerio OX=7955 GN=fam49a PE=1 SV=1	1.75605	0.000521002	0.812334	3.28316	fam49a	fam49al
A0A8M9PA81	arl15b	ADP-ribosylation factor-like protein 15 isoform X5	ADP-ribosylation factor-like protein 15 isoform X5 OS=Danio rerio OX=7955 GN=arl15b PE=1 SV=1	1.75048	0.00272322	0.80775	2.56492	arl15b	arl15b
A0A8M2B514	zgc:109986	Arsenite methyltransferase	Arsenite methyltransferase OS=Danio rerio OX=7955 GN=zgc:109986 PE=3 SV=1	1.74382	0.00123879	0.802254	2.907	zgc:109986	zgc:109986
Q7SXA1	atp6v0e1	60S ribosomal protein L26	60S ribosomal protein L26 OS=Danio rerio OX=7955 GN=atp6v0e1 PE=1 SV=1	1.74091	0.00044316	0.799843	3.35344	atp6v0e1	rpl26
B3DJV8	LOC569270	Centromere protein S	Centromere protein S OS=Danio rerio OX=7955 GN=LOC569270 PE=1 SV=1	1.73981	0.000427812	0.798931	3.36875	LOC569270	cenps
Q503M9	zgc:110425	Uncharacterized protein LOC553782	Uncharacterized protein LOC553782 OS=Danio rerio OX=7955 GN=zgc:110425 PE=1 SV=1	1.73762	0.00677241	0.797114	2.16926	zgc:110425	zgc:110425
Q7T3F3	ube2nl	Ubiquitin-conjugating enzyme E2N-like	Ubiquitin-conjugating enzyme E2N-like OS=Danio rerio OX=7955 GN=ube2nl PE=1 SV=1	1.73635	0.000362308	0.796057	3.44092	ube2nl	ube2nb
A0A8M6Z3C6	tpm4a	Tropomyosin alpha-4 chain isoform X2	Tropomyosin alpha-4 chain isoform X2 OS=Danio rerio OX=7955 GN=tpm4a PE=1 SV=1	1.73629	5.51229e-05	0.796006	4.25867	tpm4a	tpm4a
Q6PBK0	fj49f11	NADH dehydrogenase [ubiquinone] 1 beta subcomplex subunit 4	NADH dehydrogenase [ubiquinone] 1 beta subcomplex subunit 4 OS=Danio rerio OX=7955 GN=fj49f11 PE=1 SV=1	1.73452	0.00231597	0.794539	2.63527	fj49f11	ndufb4
Q7T380	tmem254	Transmembrane protein 254	Transmembrane protein 254 OS=Danio rerio OX=7955 GN=tmem254 PE=2 SV=1	1.73198	0.023147	0.792422	1.63551	tmem254	tmem254
A0A8M9P606	vapa	VAMP (Vesicle-associated membrane protein)-associated protein A	VAMP (Vesicle-associated membrane protein)-associated protein A OS=Danio rerio OX=7955 GN=vapa PE=1 SV=1	1.72951	0.00226587	0.790366	2.64477	vapa	vapa
E9QEQ1	fb71a04	Apolipoprotein C-II	Apolipoprotein C-II OS=Danio rerio OX=7955 GN=fb71a04 PE=1 SV=1	1.72905	0.000196903	0.789977	3.70575	fb71a04	apoc2
A0A8M9Q3I3	hcfc1b	Host cell factor 1 isoform X3	Host cell factor 1 isoform X3 OS=Danio rerio OX=7955 GN=hcfc1b PE=1 SV=1	1.72836	5.44538e-05	0.789405	4.26397	hcfc1b	hcfc1b
X1WCB3	ppm1j	Protein phosphatase 1H	Protein phosphatase 1H OS=Danio rerio OX=7955 GN=ppm1j PE=4 SV=1	1.72606	0.000408639	0.787486	3.38866	ppm1j	ppm1j
A0A8M9PY79	rbfox1	RNA binding protein fox-1 homolog	RNA binding protein fox-1 homolog OS=Danio rerio OX=7955 GN=rbfox1 PE=4 SV=1	1.72416	0.00403248	0.785891	2.39443	rbfox1	rbfox1
Q7ZW95	fa97a02	60S ribosomal protein L4	60S ribosomal protein L4 OS=Danio rerio OX=7955 GN=fa97a02 PE=1 SV=1	1.72379	0.000390766	0.785585	3.40808	fa97a02	rpl4
A0A8M2BJU8	rph3aa	Rabphilin-3A isoform X2	Rabphilin-3A isoform X2 OS=Danio rerio OX=7955 GN=rph3aa PE=4 SV=1	1.72376	0.000102181	0.785563	3.99063	rph3aa	rph3aa
A0A8M6Z9U1	tmx2a	Thioredoxin-related transmembrane protein 2-A isoform X1	Thioredoxin-related transmembrane protein 2-A isoform X1 OS=Danio rerio OX=7955 GN=tmx2a PE=4 SV=1	1.72319	0.00156142	0.785081	2.80648	tmx2a	tmx2a
Q7ZUC7	ptges2	Prostaglandin E synthase 2	Prostaglandin E synthase 2 OS=Danio rerio OX=7955 GN=ptges2 PE=2 SV=1	1.72169	0.00203481	0.783824	2.69148	ptges2	ptgesl
A0A8M2B3C3	pdlim3b	PDZ and LIM domain protein 3 isoform X2	PDZ and LIM domain protein 3 isoform X2 OS=Danio rerio OX=7955 GN=pdlim3b PE=4 SV=1	1.7201	0.00280833	0.782493	2.55155	pdlim3b	pdlim3b
A0A8M9PLJ0	LOC110438047	Uncharacterized protein LOC110438047	Uncharacterized protein LOC110438047 OS=Danio rerio OX=7955 GN=LOC110438047 PE=4 SV=1	1.71949	0.00149122	0.781982	2.82646	LOC110438047	n/a
Q7ZVD4	zgc:56097	Sf3a2 protein	Sf3a2 protein OS=Danio rerio OX=7955 GN=zgc:56097 PE=1 SV=1	1.71856	0.0264334	0.781199	1.57785	zgc:56097	sf3a2
Q9PTP1	pcna	Proliferating cell nuclear antigen	Proliferating cell nuclear antigen OS=Danio rerio OX=7955 GN=pcna PE=1 SV=2	1.71542	0.000620224	0.778562	3.20745	pcna	pcna
Q7ZWJ4	rpl18a	Large ribosomal subunit protein eL20	Large ribosomal subunit protein eL20 OS=Danio rerio OX=7955 GN=rpl18a PE=1 SV=1	1.7142	0.00101222	0.777536	2.99472	rpl18a	rpl18a
A7YT77	si:ch211-89f22.2	Qdpra protein	Qdpra protein OS=Danio rerio OX=7955 GN=si:ch211-89f22.2 PE=1 SV=1	1.71305	0.000123635	0.776563	3.90786	si:ch211-89f22.2	qdpra
Q6P0S2	wu:fb01e12	Voltage-dependent anion channel 3	Voltage-dependent anion channel 3 OS=Danio rerio OX=7955 GN=wu:fb01e12 PE=1 SV=1	1.71182	0.00116172	0.77553	2.9349	wu:fb01e12	vdac3
Q7ZUH8	zgc:56518	Microsomal glutathione S-transferase 3	Microsomal glutathione S-transferase 3 OS=Danio rerio OX=7955 GN=zgc:56518 PE=1 SV=1	1.71076	0.00257741	0.77464	2.58882	zgc:56518	mgst3a
P61485	rpl36a	Large ribosomal subunit protein eL42	Large ribosomal subunit protein eL42 OS=Danio rerio OX=7955 GN=rpl36a PE=1 SV=2	1.70898	0.000125197	0.773135	3.90241	rpl36a	rpl36a
Q5RHM7	man1a1	alpha-1,2-Mannosidase	alpha-1,2-Mannosidase OS=Danio rerio OX=7955 GN=man1a1 PE=1 SV=3	1.7085	0.0123682	0.772732	1.90769	man1a1	man1a1
Q7SYK9	amy2al1	Alpha-amylase	Alpha-amylase OS=Danio rerio OX=7955 GN=amy2al1 PE=1 SV=1	1.70143	0.0123953	0.76675	1.90674	amy2al1	zgc:66313
A0A8M2B2N5	rbms1a	RNA-binding motif, single-stranded-interacting protein 1 isoform X2	RNA-binding motif, single-stranded-interacting protein 1 isoform X2 OS=Danio rerio OX=7955 GN=rbms1a PE=1 SV=1	1.69988	0.00101498	0.765436	2.99354	rbms1a	rbms1a
Q6DC81	nutf2	Nuclear transport factor 2	Nuclear transport factor 2 OS=Danio rerio OX=7955 GN=nutf2 PE=1 SV=1	1.69917	0.00106373	0.764833	2.97317	nutf2	nutf2l
Q7SXW4	emc3	ER membrane protein complex subunit 3	ER membrane protein complex subunit 3 OS=Danio rerio OX=7955 GN=emc3 PE=2 SV=1	1.69869	0.00197006	0.764424	2.70552	emc3	emc3
Q499B2	fa97f07	Signal peptidase complex subunit 1	Signal peptidase complex subunit 1 OS=Danio rerio OX=7955 GN=fa97f07 PE=1 SV=1	1.69773	2.45223e-05	0.763605	4.61044	fa97f07	spcs1
A1A5Z3	tsfm	Elongation factor Ts, mitochondrial	Elongation factor Ts, mitochondrial OS=Danio rerio OX=7955 GN=tsfm PE=2 SV=1	1.69702	0.0008587	0.763002	3.06616	tsfm	tsfm
B8JKQ1	fe06g12	ESF1 homolog	ESF1 homolog OS=Danio rerio OX=7955 GN=fe06g12 PE=1 SV=1	1.69663	0.00342253	0.762669	2.46565	fe06g12	esf1
Q6PBK9	zgc:73360	Peroxiredoxin-6	Peroxiredoxin-6 OS=Danio rerio OX=7955 GN=zgc:73360 PE=1 SV=1	1.69518	0.000567728	0.761441	3.24586	zgc:73360	prdx6
E7FEZ7	fc04h03	Ndrg family member 3a	Ndrg family member 3a OS=Danio rerio OX=7955 GN=fc04h03 PE=1 SV=2	1.69416	0.000433268	0.760569	3.36324	fc04h03	ndrg3a
Q7ZVG1	zgc:56036	3-ketoacyl-CoA thiolase, mitochondrial	3-ketoacyl-CoA thiolase, mitochondrial OS=Danio rerio OX=7955 GN=zgc:56036 PE=1 SV=1	1.69414	0.000315761	0.760555	3.50064	zgc:56036	acaa2
Q6PBW8	zgc:73210	palmitoyl-protein hydrolase	palmitoyl-protein hydrolase OS=Danio rerio OX=7955 GN=zgc:73210 PE=1 SV=1	1.69355	0.000408792	0.760049	3.3885	zgc:73210	lypla2
Q5M9N3	sfrs6b	Serine and arginine rich splicing factor 6b	Serine and arginine rich splicing factor 6b OS=Danio rerio OX=7955 GN=sfrs6b PE=1 SV=1	1.69283	0.000989875	0.759441	3.00442	sfrs6b	srsf6b
Q566S7	wu:fj45h02	Small ribosomal subunit protein mS40	Small ribosomal subunit protein mS40 OS=Danio rerio OX=7955 GN=wu:fj45h02 PE=1 SV=1	1.69139	0.00108678	0.758213	2.96386	wu:fj45h02	mrps18b
Q6NWI0	tuba8l	Tubulin alpha chain	Tubulin alpha chain OS=Danio rerio OX=7955 GN=tuba8l PE=1 SV=1	1.69094	0.000125886	0.757822	3.90002	tuba8l	tuba8l
A0A8M2BFR0	sh3gl1a	SH3-domain GRB2-like 1a isoform X1	SH3-domain GRB2-like 1a isoform X1 OS=Danio rerio OX=7955 GN=sh3gl1a PE=1 SV=1	1.69089	0.000107458	0.757787	3.96876	sh3gl1a	sh3gl1a
Q6PCS6	mtfp1	Mitochondrial fission process protein 1	Mitochondrial fission process protein 1 OS=Danio rerio OX=7955 GN=mtfp1 PE=2 SV=1	1.6907	0.000117822	0.757622	3.92878	mtfp1	mtfp1
B3DIS0	naa30	N-acetyltransferase domain-containing protein	N-acetyltransferase domain-containing protein OS=Danio rerio OX=7955 GN=naa30 PE=2 SV=1	1.68884	0.000530426	0.756034	3.27538	naa30	naa30
A0A8M2BKD5	g3bp1	Ras GTPase-activating protein-binding protein 1 isoform X1	Ras GTPase-activating protein-binding protein 1 isoform X1 OS=Danio rerio OX=7955 GN=g3bp1 PE=1 SV=1	1.68879	0.000850151	0.75599	3.0705	g3bp1	g3bp1
A0A8M9QE74	serpina7	Serpin peptidase inhibitor, clade A (Alpha-1 antiproteinase, antitrypsin), member 7 isoform X1	Serpin peptidase inhibitor, clade A (Alpha-1 antiproteinase, antitrypsin), member 7 isoform X1 OS=Danio rerio OX=7955 GN=serpina7 PE=1 SV=1	1.68816	0.0148628	0.755455	1.8279	serpina7	serpina7
Q7ZVM6	TIA1	Cytotoxic granule-associated RNA-binding protein 1,-like	Cytotoxic granule-associated RNA-binding protein 1,-like OS=Danio rerio OX=7955 GN=TIA1 PE=1 SV=1	1.68749	0.000736459	0.754878	3.13285	TIA1	tia1l
Q7ZUZ6	zgc:56310	Replication protein A 14 kDa subunit	Replication protein A 14 kDa subunit OS=Danio rerio OX=7955 GN=zgc:56310 PE=1 SV=1	1.68427	0.000652819	0.752123	3.18521	zgc:56310	rpa3
A0A0R4IKE0	bZ1G18.2	Calsequestrin	Calsequestrin OS=Danio rerio OX=7955 GN=bZ1G18.2 PE=1 SV=2	1.68378	0.00321421	0.751702	2.49293	bZ1G18.2	casq1a
R4GDR2	im:7148817	Small nuclear ribonucleoprotein polypeptide B2	Small nuclear ribonucleoprotein polypeptide B2 OS=Danio rerio OX=7955 GN=im:7148817 PE=1 SV=1	1.6823	0.000696895	0.750434	3.15683	im:7148817	snrpb2
Q803Q1	gyg1	Glycogenin 1	Glycogenin 1 OS=Danio rerio OX=7955 GN=gyg1 PE=1 SV=1	1.68213	0.00249657	0.750292	2.60266	gyg1	gyg1a
Q7T2V4	fak1b	non-specific protein-tyrosine kinase	non-specific protein-tyrosine kinase OS=Danio rerio OX=7955 GN=fak1b PE=1 SV=1	1.68178	0.00250817	0.749989	2.60064	fak1b	ptk2aa
Q5RI43	kera	Keratocan	Keratocan OS=Danio rerio OX=7955 GN=kera PE=1 SV=1	1.68085	0.00539601	0.74919	2.26793	kera	kera
F1R3G8	fa18b03	Spermidine synthase	Spermidine synthase OS=Danio rerio OX=7955 GN=fa18b03 PE=1 SV=1	1.6784	0.000394095	0.747088	3.4044	fa18b03	n/a
A7E2I9	aspg	asparaginase	asparaginase OS=Danio rerio OX=7955 GN=aspg PE=1 SV=1	1.67785	5.60115e-05	0.746617	4.25172	aspg	aspg
A8WG05	bactin2	Bactin2 protein	Bactin2 protein OS=Danio rerio OX=7955 GN=bactin2 PE=2 SV=1	1.67635	0.000115239	0.745325	3.9384	bactin2	actb2
Q1LXE1	crtl1	Hyaluronan and proteoglycan link protein 1 isoform 1 precursor	Hyaluronan and proteoglycan link protein 1 isoform 1 precursor OS=Danio rerio OX=7955 GN=crtl1 PE=1 SV=1	1.67581	0.0184492	0.744861	1.73402	crtl1	hapln1a
Q9IAD3	nme2b1	Nucleoside diphosphate kinase	Nucleoside diphosphate kinase OS=Danio rerio OX=7955 GN=nme2b1 PE=1 SV=1	1.67545	0.000656438	0.744549	3.18281	nme2b1	nme2b.1
A0A0R4IMM3	cb318	Trafficking protein particle complex subunit 13	Trafficking protein particle complex subunit 13 OS=Danio rerio OX=7955 GN=cb318 PE=1 SV=1	1.67468	0.00605188	0.74389	2.21811	cb318	trappc13
Q802D5	pfn2	Profilin	Profilin OS=Danio rerio OX=7955 GN=pfn2 PE=1 SV=1	1.67224	0.00128009	0.741778	2.89276	pfn2	pfn2
Q6PBX2	sara2	GTP-binding protein SAR1b	GTP-binding protein SAR1b OS=Danio rerio OX=7955 GN=sara2 PE=1 SV=1	1.6712	0.000326434	0.740883	3.4862	sara2	sar1b
Q6PHG2	hpx	Hemopexin	Hemopexin OS=Danio rerio OX=7955 GN=hpx PE=2 SV=2	1.66967	0.0148848	0.739564	1.82726	hpx	hpxa
A0A0R4IVY2	si:dkey-24b15.4	Insulin-like growth factor 2 mRNA-binding protein 2b	Insulin-like growth factor 2 mRNA-binding protein 2b OS=Danio rerio OX=7955 GN=si:dkey-24b15.4 PE=1 SV=1	1.6684	0.0322543	0.738467	1.49141	si:dkey-24b15.4	igf2bp2b
Q802U8	h1fx	H1 histone family, member X	H1 histone family, member X OS=Danio rerio OX=7955 GN=h1fx PE=1 SV=1	1.66817	0.00276877	0.738269	2.55771	h1fx	h1-10
Q7SXI9	rpl28l	Large ribosomal subunit protein eL28	Large ribosomal subunit protein eL28 OS=Danio rerio OX=7955 GN=rpl28l PE=1 SV=1	1.66715	0.000800279	0.73738	3.09676	rpl28l	rpl28
Q7ZVI6	fa93f03	Tubulin alpha chain	Tubulin alpha chain OS=Danio rerio OX=7955 GN=fa93f03 PE=1 SV=1	1.66714	0.000398037	0.737374	3.40008	fa93f03	tuba8l4
Q5U3W7	nansb	Uncharacterized protein LOC492779	Uncharacterized protein LOC492779 OS=Danio rerio OX=7955 GN=nansb PE=2 SV=1	1.66424	0.000135049	0.734867	3.86951	nansb	nansb
A0A0R4IK67	phf14	PHD finger protein 14	PHD finger protein 14 OS=Danio rerio OX=7955 GN=phf14 PE=1 SV=1	1.66003	0.00112143	0.731205	2.95023	phf14	phf14
Q5XTN0	zgc:109980	Crygmx protein	Crygmx protein OS=Danio rerio OX=7955 GN=zgc:109980 PE=1 SV=1	1.65876	0.00578293	0.730106	2.23785	zgc:109980	crygmx
F1R676	fut12	GDP-fucose protein O-fucosyltransferase 1	GDP-fucose protein O-fucosyltransferase 1 OS=Danio rerio OX=7955 GN=fut12 PE=1 SV=1	1.65771	0.00196197	0.729195	2.70731	fut12	pofut1
Q4V8Z9	zgc:114070	Geranylgeranyl transferase type-1 subunit beta	Geranylgeranyl transferase type-1 subunit beta OS=Danio rerio OX=7955 GN=zgc:114070 PE=1 SV=1	1.65744	5.68754e-05	0.728959	4.24508	zgc:114070	pggt1b
Q7ZWC5	zgc:56548	Rod outer segment membrane protein 1	Rod outer segment membrane protein 1 OS=Danio rerio OX=7955 GN=zgc:56548 PE=1 SV=1	1.65735	0.0267533	0.72888	1.57262	zgc:56548	rom1b
Q5PR60	ube2k	E2 ubiquitin-conjugating enzyme	E2 ubiquitin-conjugating enzyme OS=Danio rerio OX=7955 GN=ube2k PE=1 SV=1	1.65395	0.000152635	0.725918	3.81634	ube2k	ube2kb
Q7ZVV5	mthfd1	C-1-tetrahydrofolate synthase, cytoplasmic	C-1-tetrahydrofolate synthase, cytoplasmic OS=Danio rerio OX=7955 GN=mthfd1 PE=1 SV=1	1.65234	0.000763039	0.72451	3.11745	mthfd1	mthfd1b
F1R0A4	si:ch211-287b5.1	Syndetin isoform X3	Syndetin isoform X3 OS=Danio rerio OX=7955 GN=si:ch211-287b5.1 PE=1 SV=1	1.65032	0.000938805	0.722743	3.02742	si:ch211-287b5.1	vps50
Q58ER0	rnpc2l	RNA binding motif protein 39b isoform X1	RNA binding motif protein 39b isoform X1 OS=Danio rerio OX=7955 GN=rnpc2l PE=1 SV=1	1.64656	0.000401271	0.719451	3.39656	rnpc2l	rbm39b
Q6DRP3	fb37b08	SNW domain-containing protein 1	SNW domain-containing protein 1 OS=Danio rerio OX=7955 GN=fb37b08 PE=1 SV=1	1.6456	0.00125748	0.718613	2.9005	fb37b08	snw1
A0A8M9PNN2	LOC103910580	Prosaposin-like	Prosaposin-like OS=Danio rerio OX=7955 GN=LOC103910580 PE=4 SV=1	1.64168	0.000200263	0.715176	3.6984	LOC103910580	n/a
Q7ZUN6	wu:fa28a05	Multifunctional protein ADE2	Multifunctional protein ADE2 OS=Danio rerio OX=7955 GN=wu:fa28a05 PE=1 SV=1	1.63936	0.000480864	0.713128	3.31798	wu:fa28a05	paics
Q6DGJ1	grifin	Grifin	Grifin OS=Danio rerio OX=7955 GN=grifin PE=1 SV=1	1.63563	0.00194957	0.709843	2.71006	grifin	grifin
A0A8M1PS86	fmodb	Fibromodulin	Fibromodulin OS=Danio rerio OX=7955 GN=fmodb PE=1 SV=1	1.63498	0.00617301	0.709273	2.2095	fmodb	fmodb
F1QY25	im:7160392	Uncharacterized protein LOC553299	Uncharacterized protein LOC553299 OS=Danio rerio OX=7955 GN=im:7160392 PE=1 SV=1	1.63436	0.00750929	0.708728	2.1244	im:7160392	zgc:162509
Q4VBI6	tubb2a	Tubulin beta chain	Tubulin beta chain OS=Danio rerio OX=7955 GN=tubb2a PE=1 SV=1	1.63157	0.0005933	0.70626	3.22673	tubb2a	tubb2
A0A2R8PYX8	LOC100334800	Microfibril-associated glycoprotein 4-like	Microfibril-associated glycoprotein 4-like OS=Danio rerio OX=7955 GN=LOC100334800 PE=1 SV=1	1.63077	0.00447572	0.705555	2.34914	LOC100334800	n/a
Q7ZUP4	zgc:77429	Eukaryotic translation initiation factor 5A	Eukaryotic translation initiation factor 5A OS=Danio rerio OX=7955 GN=zgc:77429 PE=1 SV=1	1.63041	0.000946629	0.705238	3.02382	zgc:77429	eif5a2
Q0P463	wu:fk42e01	dolichyl-phosphate beta-glucosyltransferase	dolichyl-phosphate beta-glucosyltransferase OS=Danio rerio OX=7955 GN=wu:fk42e01 PE=1 SV=1	1.62851	0.000848571	0.703553	3.07131	wu:fk42e01	alg5
A8WG99	si:dkey-183c16.7	Acyl-CoA thioesterase 18	Acyl-CoA thioesterase 18 OS=Danio rerio OX=7955 GN=si:dkey-183c16.7 PE=2 SV=1	1.62582	0.0185452	0.701163	1.73177	si:dkey-183c16.7	acot18
Q6PBI0	wu:fb18c11	Succinate--CoA ligase [ADP-forming] subunit beta, mitochondrial	Succinate--CoA ligase [ADP-forming] subunit beta, mitochondrial OS=Danio rerio OX=7955 GN=wu:fb18c11 PE=1 SV=1	1.62306	0.000295087	0.698715	3.53005	wu:fb18c11	sucla2
A0A8M6Z827	dync1i2a	Cytoplasmic dynein 1 intermediate chain 2 isoform X1	Cytoplasmic dynein 1 intermediate chain 2 isoform X1 OS=Danio rerio OX=7955 GN=dync1i2a PE=1 SV=1	1.62087	0.00567492	0.696766	2.24604	dync1i2a	dync1i2a
A0A0R4ILA8	wu:fb39a02	26S protease regulatory subunit 6A isoform X1	26S protease regulatory subunit 6A isoform X1 OS=Danio rerio OX=7955 GN=wu:fb39a02 PE=1 SV=1	1.62022	3.25339e-05	0.696192	4.48766	wu:fb39a02	psmc3
Q7ZUD6	wu:fd60d11	Reticulon	Reticulon OS=Danio rerio OX=7955 GN=wu:fd60d11 PE=1 SV=1	1.61991	0.0133855	0.695916	1.87336	wu:fd60d11	rtn3
O42364	apoeb	Apolipoprotein Eb	Apolipoprotein Eb OS=Danio rerio OX=7955 GN=apoeb PE=2 SV=1	1.61903	0.000155281	0.695126	3.80888	apoeb	apoeb
Q6IQG1	zgc:86776	guanylate kinase	guanylate kinase OS=Danio rerio OX=7955 GN=zgc:86776 PE=1 SV=1	1.61726	0.00199864	0.693549	2.69927	zgc:86776	guk1a
A0A2R8Q9P1	LOC101885612	SLC35A4 upstream open reading frame protein-like	SLC35A4 upstream open reading frame protein-like OS=Danio rerio OX=7955 GN=LOC101885612 PE=4 SV=1	1.61596	0.00102013	0.692394	2.99134	LOC101885612	n/a
A0A8M9PP65	lbr	Lamin-B receptor isoform X1	Lamin-B receptor isoform X1 OS=Danio rerio OX=7955 GN=lbr PE=1 SV=1	1.61458	0.00384846	0.691159	2.41471	lbr	lbr
Q5VSI2	zgc:162401	28S ribosomal protein S11, mitochondrial	28S ribosomal protein S11, mitochondrial OS=Danio rerio OX=7955 GN=zgc:162401 PE=1 SV=1	1.61394	0.0138861	0.69059	1.85742	zgc:162401	mrps11
Q24JV3	zgc:136896	Large ribosomal subunit protein eL31	Large ribosomal subunit protein eL31 OS=Danio rerio OX=7955 GN=zgc:136896 PE=1 SV=1	1.61349	0.000202781	0.690188	3.69297	zgc:136896	rpl31
A0A286Y9F3	otos	Otospiralin	Otospiralin OS=Danio rerio OX=7955 GN=otos PE=4 SV=1	1.61269	0.000682173	0.689469	3.16611	otos	otos
A8KB80	fc89f08	mitogen-activated protein kinase	mitogen-activated protein kinase OS=Danio rerio OX=7955 GN=fc89f08 PE=1 SV=1	1.61041	0.00207705	0.687432	2.68255	fc89f08	zgc:171775
A0A8M9PJM7	celf5a	CUGBP Elav-like family member 5 isoform X12	CUGBP Elav-like family member 5 isoform X12 OS=Danio rerio OX=7955 GN=celf5a PE=3 SV=1	1.60963	0.00188024	0.686728	2.72579	celf5a	celf5a
Q4VBU5	zgc:110005	DNA-directed RNA polymerase II subunit RPB11-a	DNA-directed RNA polymerase II subunit RPB11-a OS=Danio rerio OX=7955 GN=zgc:110005 PE=1 SV=1	1.60761	5.93267e-06	0.684922	5.22675	zgc:110005	polr2j
A0A0R4IYT0	dvr1rbp	Insulin-like growth factor 2 mRNA-binding protein 3	Insulin-like growth factor 2 mRNA-binding protein 3 OS=Danio rerio OX=7955 GN=dvr1rbp PE=1 SV=1	1.60713	0.00169876	0.684488	2.76987	dvr1rbp	igf2bp3
Q6NYQ7	wu:fa20d10	proton-translocating NAD(P)(+) transhydrogenase	proton-translocating NAD(P)(+) transhydrogenase OS=Danio rerio OX=7955 GN=wu:fa20d10 PE=1 SV=1	1.60567	0.0154812	0.683176	1.8102	wu:fa20d10	nnt
Q8JGR4	rpl24	Large ribosomal subunit protein eL24	Large ribosomal subunit protein eL24 OS=Danio rerio OX=7955 GN=rpl24 PE=2 SV=1	1.60296	0.00176858	0.680742	2.75237	rpl24	rpl24
B0JZM6	ugt5g1	UDP-glucuronosyltransferase	UDP-glucuronosyltransferase OS=Danio rerio OX=7955 GN=ugt5g1 PE=1 SV=1	1.60252	0.00284272	0.680345	2.54627	ugt5g1	ugt5g1
B8A569	ns:zf-e68	Myosin heavy chain, fast skeletal muscle	Myosin heavy chain, fast skeletal muscle OS=Danio rerio OX=7955 GN=ns:zf-e68 PE=1 SV=1	1.60144	0.00103078	0.679369	2.98683	ns:zf-e68	myhz1.3
A0A8N7UVC2	mmp17a	Matrix metalloproteinase-17	Matrix metalloproteinase-17 OS=Danio rerio OX=7955 GN=mmp17a PE=3 SV=1	1.60096	0.00448706	0.67894	2.34804	mmp17a	mmp17a
F1Q5K3	zgc:56363	Sarcosine dehydrogenase	Sarcosine dehydrogenase OS=Danio rerio OX=7955 GN=zgc:56363 PE=1 SV=1	1.59987	0.000841989	0.677957	3.07469	zgc:56363	sardh
A0A8M9P7C2	engase	mannosyl-glycoprotein endo-beta-N-acetylglucosaminidase	mannosyl-glycoprotein endo-beta-N-acetylglucosaminidase OS=Danio rerio OX=7955 GN=engase PE=1 SV=1	1.59681	0.00127121	0.675191	2.89578	engase	engase
Q7T326	cisd2	CDGSH iron-sulfur domain-containing protein 2	CDGSH iron-sulfur domain-containing protein 2 OS=Danio rerio OX=7955 GN=cisd2 PE=2 SV=1	1.5959	1.64152e-05	0.674374	4.78475	cisd2	cisd2
B2GQ13	sdha	Succinate dehydrogenase [ubiquinone] flavoprotein subunit, mitochondrial	Succinate dehydrogenase [ubiquinone] flavoprotein subunit, mitochondrial OS=Danio rerio OX=7955 GN=sdha PE=2 SV=1	1.59496	0.000160379	0.673518	3.79485	sdha	sdha
Q6PFU1	cd81	Tetraspanin	Tetraspanin OS=Danio rerio OX=7955 GN=cd81 PE=1 SV=1	1.59394	0.00319663	0.672597	2.49531	cd81	cd81a
A4VAK4	hsp1	Heat shock protein beta-1	Heat shock protein beta-1 OS=Danio rerio OX=7955 GN=hsp1 PE=1 SV=1	1.59187	0.00610568	0.670725	2.21427	hsp1	hspb1
A0A8M2B8T5	srsf6a	Serine/arginine-rich splicing factor 6a isoform X1	Serine/arginine-rich splicing factor 6a isoform X1 OS=Danio rerio OX=7955 GN=srsf6a PE=1 SV=1	1.59156	0.000982115	0.67044	3.00784	srsf6a	srsf6a
Q6TGV6	PSMA5	Proteasome subunit alpha type	Proteasome subunit alpha type OS=Danio rerio OX=7955 GN=PSMA5 PE=1 SV=1	1.59059	0.000142157	0.669562	3.84723	PSMA5	psma5
Q7SZD2	slc16a8	Pdgfa-associated protein 1a	Pdgfa-associated protein 1a OS=Danio rerio OX=7955 GN=slc16a8 PE=1 SV=1	1.59007	0.00575855	0.669095	2.23969	slc16a8	pdap1a
Q7SYK0	chid1	Chitinase domain-containing protein 1	Chitinase domain-containing protein 1 OS=Danio rerio OX=7955 GN=chid1 PE=2 SV=1	1.58839	0.00048771	0.667566	3.31184	chid1	chid1
Q7SYA8	zgc:63792	chitinase	chitinase OS=Danio rerio OX=7955 GN=zgc:63792 PE=1 SV=1	1.58799	2.02457e-05	0.667204	4.69367	zgc:63792	chia.4
A0A2R8QE41	MAPK14	mitogen-activated protein kinase	mitogen-activated protein kinase OS=Danio rerio OX=7955 GN=MAPK14 PE=1 SV=1	1.58739	0.00211555	0.666659	2.67458	MAPK14	mapk14a
Q567X7	wu:fy34f10	PDZ and LIM domain 1 (Elfin)	PDZ and LIM domain 1 (Elfin) OS=Danio rerio OX=7955 GN=wu:fy34f10 PE=1 SV=1	1.58724	0.000812891	0.666521	3.08997	wu:fy34f10	pdlim1
Q6TH32	CFL2	Cofilin-1	Cofilin-1 OS=Danio rerio OX=7955 GN=CFL2 PE=1 SV=1	1.58623	0.00787893	0.665601	2.10353	CFL2	cfl1
A0A8N7TE76	rca2.2	Complement receptor type 1	Complement receptor type 1 OS=Danio rerio OX=7955 GN=rca2.2 PE=4 SV=1	1.58501	9.45125e-05	0.66449	4.02451	rca2.2	n/a
Q7ZUG5	rps21	Small ribosomal subunit protein eS21	Small ribosomal subunit protein eS21 OS=Danio rerio OX=7955 GN=rps21 PE=1 SV=1	1.58431	0.0108049	0.663857	1.96638	rps21	rps21
A8Y5U1	rimoc1	RAB7A-interacting MON1-CCZ1 complex subunit 1	RAB7A-interacting MON1-CCZ1 complex subunit 1 OS=Danio rerio OX=7955 GN=rimoc1 PE=2 SV=1	1.58373	5.32208e-05	0.663326	4.27392	rimoc1	si:dkey-46a10.3
Q7SZ53	si:ch211-234p6.13	Pentraxin family member	Pentraxin family member OS=Danio rerio OX=7955 GN=si:ch211-234p6.13 PE=1 SV=2	1.58306	0.000154105	0.662712	3.81218	si:ch211-234p6.13	crp2
F1QYU7	MAT2AA	S-adenosylmethionine synthase	S-adenosylmethionine synthase OS=Danio rerio OX=7955 GN=MAT2AA PE=1 SV=1	1.58304	0.000182261	0.662701	3.73931	MAT2AA	mat2aa
A4FVH7	hao1	Hao1 protein	Hao1 protein OS=Danio rerio OX=7955 GN=hao1 PE=1 SV=1	1.58301	0.00238199	0.66267	2.62306	hao1	hao1
Q6PC80	chunp6933	40S ribosomal protein S5 isoform X1	40S ribosomal protein S5 isoform X1 OS=Danio rerio OX=7955 GN=chunp6933 PE=1 SV=1	1.58278	0.000124359	0.662458	3.90532	chunp6933	rps5
A0A8M6Z8G4	ddx3a	RNA helicase	RNA helicase OS=Danio rerio OX=7955 GN=ddx3a PE=3 SV=1	1.58278	0.00020631	0.662457	3.68548	ddx3a	ddx3xa
A0A2R8RYH8	slc25a3	Solute carrier family 25 member 3	Solute carrier family 25 member 3 OS=Danio rerio OX=7955 GN=slc25a3 PE=1 SV=1	1.57918	0.0047462	0.659176	2.32365	slc25a3	slc25a3b
H2ZRH9	nmt2	Glycylpeptide N-tetradecanoyltransferase	Glycylpeptide N-tetradecanoyltransferase OS=Danio rerio OX=7955 GN=nmt2 PE=3 SV=1	1.5781	0.00900145	0.658189	2.04569	nmt2	nmt2
A0A8M2BC05	tmpoa	Thymopoietin a isoform X1	Thymopoietin a isoform X1 OS=Danio rerio OX=7955 GN=tmpoa PE=1 SV=1	1.57449	0.00168816	0.654883	2.77259	tmpoa	tmpoa
Q7ZV05	wu:fa91c09	Small ribosomal subunit protein uS17	Small ribosomal subunit protein uS17 OS=Danio rerio OX=7955 GN=wu:fa91c09 PE=1 SV=1	1.57425	0.000120656	0.654662	3.91845	wu:fa91c09	rps11
Q6DBT3	txndc17	Thioredoxin domain-containing protein 17	Thioredoxin domain-containing protein 17 OS=Danio rerio OX=7955 GN=txndc17 PE=2 SV=1	1.57384	0.000933404	0.65429	3.02993	txndc17	txndc17
A0A8M2BIZ3	LOC100332207	Potassium voltage-gated channel subfamily A member 7-like	Potassium voltage-gated channel subfamily A member 7-like OS=Danio rerio OX=7955 GN=LOC100332207 PE=4 SV=1	1.57276	0.00232463	0.653297	2.63365	LOC100332207	n/a
Q501S3	zgc:113307	Uncharacterized protein LOC553753	Uncharacterized protein LOC553753 OS=Danio rerio OX=7955 GN=zgc:113307 PE=2 SV=1	1.5723	0.00141054	0.652873	2.85062	zgc:113307	zgc:113307
A0A8M3B1J7	unm_hu7910	Aspartyl/asparaginyl beta-hydroxylase isoform X1	Aspartyl/asparaginyl beta-hydroxylase isoform X1 OS=Danio rerio OX=7955 GN=unm_hu7910 PE=4 SV=1	1.5718	0.0390545	0.652417	1.40833	unm_hu7910	unm_hu7910
Q6IQH0	hm:zeh0062	SPARC	SPARC OS=Danio rerio OX=7955 GN=hm:zeh0062 PE=1 SV=1	1.57166	0.022487	0.652291	1.64807	hm:zeh0062	sparc
Q802Z9	serbp1	SERPINE1 mRNA binding protein 1	SERPINE1 mRNA binding protein 1 OS=Danio rerio OX=7955 GN=serbp1 PE=1 SV=1	1.56928	0.0012599	0.650102	2.89967	serbp1	serbp1a
Q4KME8	VATI	Synaptic vesicle membrane protein VAT-1 homolog	Synaptic vesicle membrane protein VAT-1 homolog OS=Danio rerio OX=7955 GN=VATI PE=1 SV=1	1.5691	5.23896e-06	0.649935	5.28075	VATI	vat1
F1QBM2	wu:fa55g03	Programmed cell death protein 4	Programmed cell death protein 4 OS=Danio rerio OX=7955 GN=wu:fa55g03 PE=1 SV=1	1.56864	0.000376594	0.649517	3.42413	wu:fa55g03	pdcd4a
A4FVK4	rab8	RAB8A, member RAS oncogene family	RAB8A, member RAS oncogene family OS=Danio rerio OX=7955 GN=rab8 PE=1 SV=1	1.56815	0.000168831	0.649065	3.77255	rab8	rab8a
Q6DH28	mobkl3	MOB family member 4, phocein	MOB family member 4, phocein OS=Danio rerio OX=7955 GN=mobkl3 PE=1 SV=1	1.5675	0.000323628	0.648462	3.48995	mobkl3	mob4
Q6P0V7	zgc:77636	Zgc:77636	Zgc:77636 OS=Danio rerio OX=7955 GN=zgc:77636 PE=2 SV=1	1.56705	0.000156437	0.648053	3.80566	zgc:77636	grhprb
A0A8M9P5I3	hspg2	Basement membrane-specific heparan sulfate proteoglycan core protein isoform X4	Basement membrane-specific heparan sulfate proteoglycan core protein isoform X4 OS=Danio rerio OX=7955 GN=hspg2 PE=1 SV=1	1.56627	0.0108082	0.647336	1.96625	hspg2	hspg2
Q3B7F0	zgc:123326	Ubiquitin-conjugating enzyme E2 variant 1	Ubiquitin-conjugating enzyme E2 variant 1 OS=Danio rerio OX=7955 GN=zgc:123326 PE=1 SV=1	1.56517	0.000229777	0.646323	3.63869	zgc:123326	ube2v1
Q7ZV01	wu:fj98c08	Uncharacterized protein LOC406683	Uncharacterized protein LOC406683 OS=Danio rerio OX=7955 GN=wu:fj98c08 PE=1 SV=1	1.56505	0.000494015	0.646213	3.30626	wu:fj98c08	zgc:56304
Q9I9P9	smad2	Mothers against decapentaplegic homolog 2	Mothers against decapentaplegic homolog 2 OS=Danio rerio OX=7955 GN=smad2 PE=2 SV=1	1.56482	0.00152827	0.645996	2.8158	smad2	smad2
A0A8M9PJ56	dnm3b	Dynamin-2	Dynamin-2 OS=Danio rerio OX=7955 GN=dnm3b PE=1 SV=1	1.56465	0.000230443	0.645839	3.63744	dnm3b	dnm3b
A7E2K7	crygm2d12	Crystallin, gamma M2d12	Crystallin, gamma M2d12 OS=Danio rerio OX=7955 GN=crygm2d12 PE=1 SV=1	1.56451	0.0126915	0.645709	1.89649	crygm2d12	crygm2d12
A0AUR8	zgc:154056	Aspartate--tRNA ligase, cytoplasmic	Aspartate--tRNA ligase, cytoplasmic OS=Danio rerio OX=7955 GN=zgc:154056 PE=1 SV=1	1.56354	0.000165933	0.644817	3.78007	zgc:154056	dars1
F1QQ04	cb216	Serpin H1 precursor	Serpin H1 precursor OS=Danio rerio OX=7955 GN=cb216 PE=1 SV=2	1.56347	0.000336093	0.644754	3.47354	cb216	serpinh1b
Q5XJV1	zgc:101527	Saccharopine dehydrogenase b	Saccharopine dehydrogenase b OS=Danio rerio OX=7955 GN=zgc:101527 PE=1 SV=1	1.56197	0.000334434	0.643368	3.47569	zgc:101527	sccpdhb
Q6PC91	btf3l4	Transcription factor BTF3 homolog 4	Transcription factor BTF3 homolog 4 OS=Danio rerio OX=7955 GN=btf3l4 PE=2 SV=1	1.5613	0.00135435	0.642752	2.86827	btf3l4	btf3l4
Q7SXU3	aldh2a	Aldehyde dehydrogenase 2	Aldehyde dehydrogenase 2 OS=Danio rerio OX=7955 GN=aldh2a PE=1 SV=1	1.56117	0.000773302	0.642625	3.11165	aldh2a	aldh2.1
X1WGG7	cntnap1	Contactin-associated protein 1 (Fragment)	Contactin-associated protein 1 (Fragment) OS=Danio rerio OX=7955 GN=cntnap1 PE=3 SV=1	1.5605	0.0256203	0.642006	1.59142	cntnap1	cntnap1
Q6DC73	wu:fc13b08	Kaptin	Kaptin OS=Danio rerio OX=7955 GN=wu:fc13b08 PE=1 SV=1	1.56012	0.002924	0.641659	2.53402	wu:fc13b08	kptn
Q9YGC9	zgc:86583	Spermine synthase	Spermine synthase OS=Danio rerio OX=7955 GN=zgc:86583 PE=1 SV=1	1.55902	0.00224579	0.640641	2.64863	zgc:86583	sms
Q6NYJ1	fb92f05	LIM and SH3 domain protein 1	LIM and SH3 domain protein 1 OS=Danio rerio OX=7955 GN=fb92f05 PE=1 SV=1	1.55783	0.0018646	0.639535	2.72941	fb92f05	lasp1
A0A8M2BA87	ndrg4	Protein NDRG4 isoform X3	Protein NDRG4 isoform X3 OS=Danio rerio OX=7955 GN=ndrg4 PE=1 SV=1	1.55699	6.33992e-05	0.63876	4.19792	ndrg4	ndrg4
Q802Z0	fb49c02	YTH domain-containing family protein	YTH domain-containing family protein OS=Danio rerio OX=7955 GN=fb49c02 PE=1 SV=1	1.55649	0.00104849	0.638293	2.97943	fb49c02	ythdf1
E9QE54	wu:fi30c11	RAB41, member RAS oncogene family	RAB41, member RAS oncogene family OS=Danio rerio OX=7955 GN=wu:fi30c11 PE=1 SV=1	1.55602	0.000291702	0.637858	3.53506	wu:fi30c11	rab41
Q08BF2	zgc:153860	Solute carrier family 27 (Fatty acid transporter), member 1	Solute carrier family 27 (Fatty acid transporter), member 1 OS=Danio rerio OX=7955 GN=zgc:153860 PE=1 SV=1	1.55548	3.63662e-05	0.637362	4.4393	zgc:153860	slc27a1b
Q4ZJI3	mip2	Aquaporin-0b	Aquaporin-0b OS=Danio rerio OX=7955 GN=mip2 PE=1 SV=1	1.55515	0.0203516	0.637058	1.6914	mip2	mipb
C1KH59	zgc:154116	Beta-1,4-galactosyltransferase	Beta-1,4-galactosyltransferase OS=Danio rerio OX=7955 GN=zgc:154116 PE=1 SV=1	1.55199	0.000224854	0.634116	3.6481	zgc:154116	b4galt1l
Q803U8	sfrs11	Serine/arginine-rich splicing factor 11	Serine/arginine-rich splicing factor 11 OS=Danio rerio OX=7955 GN=sfrs11 PE=1 SV=1	1.55188	0.000609723	0.634016	3.21487	sfrs11	srsf11
F1R9C6	zgc:86841	Prohibitin	Prohibitin OS=Danio rerio OX=7955 GN=zgc:86841 PE=1 SV=2	1.55145	3.71665e-06	0.633617	5.42985	zgc:86841	phb2b
Q6DGH3	zgc:92922	Protein transport protein Sec61 subunit beta	Protein transport protein Sec61 subunit beta OS=Danio rerio OX=7955 GN=zgc:92922 PE=1 SV=1	1.55118	0.000209635	0.633368	3.67854	zgc:92922	sec61b
E9QGU7	LOC568656	Antifreeze protein type IV	Antifreeze protein type IV OS=Danio rerio OX=7955 GN=LOC568656 PE=4 SV=1	1.55077	0.0034678	0.632986	2.45995	LOC568656	afp4
A0A0H3UK16	si:ch73-18k18.1	Transforming growth factor beta receptor III	Transforming growth factor beta receptor III OS=Danio rerio OX=7955 GN=si:ch73-18k18.1 PE=2 SV=1	1.54781	0.000513312	0.630228	3.28962	si:ch73-18k18.1	tgfbr3
Q90263	emx1	Empty spiracles homeobox 3	Empty spiracles homeobox 3 OS=Danio rerio OX=7955 GN=emx1 PE=2 SV=1	1.54568	0.017606	0.628246	1.75434	emx1	emx1
Q5XJQ9	zgc:101672	DNA replication complex GINS protein PSF1	DNA replication complex GINS protein PSF1 OS=Danio rerio OX=7955 GN=zgc:101672 PE=1 SV=1	1.5455	0.000219761	0.628073	3.65805	zgc:101672	gins1
Q0P482	zgc:153305	G-rich sequence factor 1	G-rich sequence factor 1 OS=Danio rerio OX=7955 GN=zgc:153305 PE=1 SV=1	1.54476	0.0028454	0.627387	2.54586	zgc:153305	grsf1
A0A2R8QPC9	zgc:86647	Isocitrate dehydrogenase [NAD] subunit, mitochondrial	Isocitrate dehydrogenase [NAD] subunit, mitochondrial OS=Danio rerio OX=7955 GN=zgc:86647 PE=1 SV=1	1.54376	0.000117884	0.626449	3.92855	zgc:86647	idh3b
Q6Q415	rpl36	Large ribosomal subunit protein eL36	Large ribosomal subunit protein eL36 OS=Danio rerio OX=7955 GN=rpl36 PE=1 SV=1	1.54362	0.000108603	0.626321	3.96416	rpl36	rpl36
A0A8M2BLW8	tpm1	Tropomyosin alpha-1 chain isoform X2	Tropomyosin alpha-1 chain isoform X2 OS=Danio rerio OX=7955 GN=tpm1 PE=1 SV=1	1.54305	0.00134229	0.625786	2.87215	tpm1	tpm1
Q802U9	papss2	3'-phosphoadenosine 5'-phosphosulfate synthase 2	3'-phosphoadenosine 5'-phosphosulfate synthase 2 OS=Danio rerio OX=7955 GN=papss2 PE=1 SV=1	1.54291	0.000552327	0.625658	3.2578	papss2	papss2b
E9QH38	si:dkey-12j5.1	Probable assembly chaperone of rpl4	Probable assembly chaperone of rpl4 OS=Danio rerio OX=7955 GN=si:dkey-12j5.1 PE=1 SV=1	1.54289	0.000317578	0.625631	3.49815	si:dkey-12j5.1	si:dkey-12j5.1
Q8UUT0	zgc:136505	DMgamma1	DMgamma1 OS=Danio rerio OX=7955 GN=zgc:136505 PE=1 SV=1	1.54269	0.00314967	0.625451	2.50174	zgc:136505	gpm6ba
F1QVC6	zgc:77449	Serine and arginine-rich-splicing factor 9	Serine and arginine-rich-splicing factor 9 OS=Danio rerio OX=7955 GN=zgc:77449 PE=1 SV=1	1.54086	0.00103481	0.623735	2.98514	zgc:77449	srsf9
Q5BKX3	sb:cb587	Lysosomal membrane glycoprotein 2	Lysosomal membrane glycoprotein 2 OS=Danio rerio OX=7955 GN=sb:cb587 PE=1 SV=1	1.5407	0.000167589	0.623582	3.77575	sb:cb587	lamp2
Q801M3	cmlc2	Myosin light chain 2 Mlc2a	Myosin light chain 2 Mlc2a OS=Danio rerio OX=7955 GN=cmlc2 PE=1 SV=1	1.54013	0.00151768	0.623052	2.81882	cmlc2	myl7
Q567K2	fb58f05	S-formylglutathione hydrolase	S-formylglutathione hydrolase OS=Danio rerio OX=7955 GN=fb58f05 PE=1 SV=1	1.53903	0.000638772	0.622024	3.19465	fb58f05	esd
A0A8M9PEB6	si:ch73-9j13.2	Serine dehydratase-like	Serine dehydratase-like OS=Danio rerio OX=7955 GN=si:ch73-9j13.2 PE=4 SV=1	1.53823	0.00777592	0.621271	2.10925	si:ch73-9j13.2	sdsl
Q6PHI8	TKT	Tkt protein	Tkt protein OS=Danio rerio OX=7955 GN=TKT PE=1 SV=1	1.53813	0.00339298	0.621178	2.46942	TKT	tktb
Q7SXP0	sec22bb	Vesicle-trafficking protein SEC22b-B	Vesicle-trafficking protein SEC22b-B OS=Danio rerio OX=7955 GN=sec22bb PE=2 SV=1	1.53674	0.000497698	0.619869	3.30303	sec22bb	sec22bb
A0A8M3AU07	stxbp5b	Syntaxin-binding protein 5 isoform X3	Syntaxin-binding protein 5 isoform X3 OS=Danio rerio OX=7955 GN=stxbp5b PE=3 SV=1	1.53476	0.00051968	0.618012	3.28426	stxbp5b	stxbp5b
Q7SXX6	zgc:63693	Acetyl-coenzyme A transporter 1	Acetyl-coenzyme A transporter 1 OS=Danio rerio OX=7955 GN=zgc:63693 PE=2 SV=1	1.53323	0.00129021	0.616577	2.88934	zgc:63693	slc33a1
A0A8M9PI97	spna2	Spectrin alpha chain, non-erythrocytic 1 isoform X10	Spectrin alpha chain, non-erythrocytic 1 isoform X10 OS=Danio rerio OX=7955 GN=spna2 PE=1 SV=1	1.53318	0.00906436	0.616525	2.04266	spna2	sptan1
Q6NWK3	hm:zeh1094	RAN-binding protein 1	RAN-binding protein 1 OS=Danio rerio OX=7955 GN=hm:zeh1094 PE=1 SV=1	1.53172	0.00196875	0.615152	2.70581	hm:zeh1094	ranbp1
Q5XJS7	zgc:101610	deoxyribose-phosphate aldolase	deoxyribose-phosphate aldolase OS=Danio rerio OX=7955 GN=zgc:101610 PE=1 SV=1	1.52996	0.000387671	0.613492	3.41154	zgc:101610	dera
Q4V981	wu:fb55b11	D-amino-acid oxidase 1	D-amino-acid oxidase 1 OS=Danio rerio OX=7955 GN=wu:fb55b11 PE=2 SV=1	1.52949	0.0166452	0.613047	1.77871	wu:fb55b11	dao.1
A5D6S6	polr2l	DNA-directed RNA polymerases I, II, and III subunit RPABC5	DNA-directed RNA polymerases I, II, and III subunit RPABC5 OS=Danio rerio OX=7955 GN=polr2l PE=1 SV=1	1.52932	0.00173919	0.612894	2.75965	polr2l	polr2l
Q9DDE2	aspartic proteinase	Nothepsin	Nothepsin OS=Danio rerio OX=7955 GN=aspartic proteinase PE=1 SV=1	1.52829	0.000264159	0.61192	3.57814	aspartic proteinase	nots
B0V1K6	prpf4ba	Serine/threonine-protein kinase PRP4 homolog	Serine/threonine-protein kinase PRP4 homolog OS=Danio rerio OX=7955 GN=prpf4ba PE=1 SV=1	1.5262	0.00641942	0.609944	2.1925	prpf4ba	prpf4ba
Q6P5L5	nduf8	NADH dehydrogenase [ubiquinone] 1 beta subcomplex subunit 8, mitochondrial	NADH dehydrogenase [ubiquinone] 1 beta subcomplex subunit 8, mitochondrial OS=Danio rerio OX=7955 GN=nduf8 PE=1 SV=1	1.5257	0.00198987	0.609473	2.70117	nduf8	ndufb8
F1Q4U1	zgc:66234	Transmembrane 9 superfamily member	Transmembrane 9 superfamily member OS=Danio rerio OX=7955 GN=zgc:66234 PE=1 SV=1	1.52558	0.00542571	0.609362	2.26554	zgc:66234	tm9sf4
Q7ZUQ0	wu:fk93e03	Actin-related protein 2/3 complex subunit	Actin-related protein 2/3 complex subunit OS=Danio rerio OX=7955 GN=wu:fk93e03 PE=1 SV=1	1.52546	0.00111168	0.609244	2.95402	wu:fk93e03	arpc1a
A0A8M3AYN3	myt1a	Myelin transcription factor 1	Myelin transcription factor 1 OS=Danio rerio OX=7955 GN=myt1a PE=3 SV=1	1.52467	0.000554325	0.6085	3.25624	myt1a	myt1a
Q6P2M0	wu:fa93g12	Large ribosomal subunit protein uL15	Large ribosomal subunit protein uL15 OS=Danio rerio OX=7955 GN=wu:fa93g12 PE=1 SV=1	1.52443	0.000808769	0.608272	3.09218	wu:fa93g12	rpl27a
Q0D272	zgc:154164	Histone H4	Histone H4 OS=Danio rerio OX=7955 GN=zgc:154164 PE=1 SV=1	1.52396	0.00412499	0.607826	2.38458	zgc:154164	zgc:154164
A0A8M2B5J6	hipk2	Homeodomain-interacting protein kinase 2 isoform X1	Homeodomain-interacting protein kinase 2 isoform X1 OS=Danio rerio OX=7955 GN=hipk2 PE=4 SV=1	1.52237	0.000237641	0.60632	3.62408	hipk2	hipk2
A0A8M6Z0J2	LOC100333618	RNA-binding motif, single-stranded-interacting protein 1-like	RNA-binding motif, single-stranded-interacting protein 1-like OS=Danio rerio OX=7955 GN=LOC100333618 PE=1 SV=1	1.52229	0.0118344	0.606246	1.92685	LOC100333618	n/a
Q7ZW09	zgc:55429	Heterogeneous nuclear ribonucleoprotein L	Heterogeneous nuclear ribonucleoprotein L OS=Danio rerio OX=7955 GN=zgc:55429 PE=2 SV=1	1.52182	0.000293109	0.605799	3.53297	zgc:55429	hnrnpl
A0A0R4IMY9	GDTN	Dystrobrevin	Dystrobrevin OS=Danio rerio OX=7955 GN=GDTN PE=1 SV=1	1.5216	0.000520317	0.60559	3.28373	GDTN	dtnba
E7F0W1	smc5	Structural maintenance of chromosomes protein 5	Structural maintenance of chromosomes protein 5 OS=Danio rerio OX=7955 GN=smc5 PE=3 SV=3	1.51958	0.00226628	0.603674	2.64469	smc5	smc5
Q4KMI5	zgc:110115	Splicing factor U2AF subunit	Splicing factor U2AF subunit OS=Danio rerio OX=7955 GN=zgc:110115 PE=1 SV=1	1.51914	0.00151095	0.60325	2.82075	zgc:110115	u2af2a
B8JMZ3	zgc:92638	Dpy-30 histone methyltransferase complex regulatory subunit	Dpy-30 histone methyltransferase complex regulatory subunit OS=Danio rerio OX=7955 GN=zgc:92638 PE=1 SV=1	1.51797	4.35745e-05	0.602145	4.36077	zgc:92638	dpy30
Q66I58	zgc:103729	Succinate--CoA ligase [ADP/GDP-forming] subunit alpha, mitochondrial	Succinate--CoA ligase [ADP/GDP-forming] subunit alpha, mitochondrial OS=Danio rerio OX=7955 GN=zgc:103729 PE=1 SV=1	1.51795	0.00249415	0.602129	2.60308	zgc:103729	suclg1
A0A8M1RN22	LOC100334014	Prolyl endopeptidase-like	Prolyl endopeptidase-like OS=Danio rerio OX=7955 GN=LOC100334014 PE=4 SV=1	1.51768	0.00201309	0.60187	2.69614	LOC100334014	prepl
A8KB78	rps23	Small ribosomal subunit protein uS12	Small ribosomal subunit protein uS12 OS=Danio rerio OX=7955 GN=rps23 PE=1 SV=1	1.51697	0.000343378	0.601197	3.46423	rps23	rps23
A0A8M3B5D8	cacna2d2b	Calcium channel, voltage-dependent, alpha 2/delta subunit 2 isoform X3	Calcium channel, voltage-dependent, alpha 2/delta subunit 2 isoform X3 OS=Danio rerio OX=7955 GN=cacna2d2b PE=1 SV=1	1.51621	0.00607051	0.600468	2.21677	cacna2d2b	cacna2d2b
E7FC95	dnm1	dynamin GTPase	dynamin GTPase OS=Danio rerio OX=7955 GN=dnm1 PE=1 SV=2	1.51583	0.000959453	0.600112	3.01798	dnm1	dnm1b
Q6DGM9	zgc:92850	NADH dehydrogenase [ubiquinone] 1 alpha subcomplex subunit 7	NADH dehydrogenase [ubiquinone] 1 alpha subcomplex subunit 7 OS=Danio rerio OX=7955 GN=zgc:92850 PE=1 SV=1	1.51413	0.000340952	0.598485	3.46731	zgc:92850	ndufa7
Q6AXL2	zgc:92739	2-iminobutanoate/2-iminopropanoate deaminase	2-iminobutanoate/2-iminopropanoate deaminase OS=Danio rerio OX=7955 GN=zgc:92739 PE=1 SV=1	1.51412	0.00139514	0.59848	2.85538	zgc:92739	rida
Q66HZ5	wu:fb83e08	TAF6 RNA polymerase II, TATA box-binding protein (TBP)-associated factor	TAF6 RNA polymerase II, TATA box-binding protein (TBP)-associated factor OS=Danio rerio OX=7955 GN=wu:fb83e08 PE=1 SV=1	1.51406	0.00144155	0.598418	2.84117	wu:fb83e08	taf6
A0A0R4IZT6	ppp1cc	Serine/threonine-protein phosphatase	Serine/threonine-protein phosphatase OS=Danio rerio OX=7955 GN=ppp1cc PE=1 SV=1	1.51374	0.00337417	0.598113	2.47183	ppp1cc	ppp1cc
E7FBA3	smg8	Nonsense-mediated mRNA decay factor SMG8	Nonsense-mediated mRNA decay factor SMG8 OS=Danio rerio OX=7955 GN=smg8 PE=3 SV=2	1.51329	0.0448301	0.597691	1.34843	smg8	smg8
Q7T3B8	ard1a	N-terminal amino-acid N(alpha)-acetyltransferase NatA	N-terminal amino-acid N(alpha)-acetyltransferase NatA OS=Danio rerio OX=7955 GN=ard1a PE=1 SV=1	1.51251	0.000821186	0.596947	3.08556	ard1a	naa10
P59679	actr8	Actin-related protein 8	Actin-related protein 8 OS=Danio rerio OX=7955 GN=actr8 PE=2 SV=1	1.51243	0.000562584	0.596865	3.24981	actr8	actr8
A0A140LH34	si:ch1073-159d7.7	Histone H1-like	Histone H1-like OS=Danio rerio OX=7955 GN=si:ch1073-159d7.7 PE=3 SV=1	1.51191	0.00629369	0.596375	2.20109	si:ch1073-159d7.7	si:ch1073-159d7.7
Q6PBZ2	zgc:73182	40S ribosomal protein S26	40S ribosomal protein S26 OS=Danio rerio OX=7955 GN=zgc:73182 PE=2 SV=1	1.51163	1.63745e-05	0.596109	4.78583	zgc:73182	rps26l
Q803D0	GLCLR	GCS light chain	GCS light chain OS=Danio rerio OX=7955 GN=GLCLR PE=2 SV=1	1.51132	0.00279994	0.595812	2.55285	GLCLR	gclm
A0A8M9PAQ3	suclg2	Succinate--CoA ligase [GDP-forming] subunit beta, mitochondrial	Succinate--CoA ligase [GDP-forming] subunit beta, mitochondrial OS=Danio rerio OX=7955 GN=suclg2 PE=1 SV=1	1.51106	0.0166549	0.595561	1.77846	suclg2	suclg2
A0A8M1NUG4	im:7139709	Myomesin 1a	Myomesin 1a OS=Danio rerio OX=7955 GN=im:7139709 PE=1 SV=1	1.51104	0.00167623	0.595537	2.77567	im:7139709	myom1a
A0A8M1RFX1	LOC100537023	RNA-binding Raly-like protein	RNA-binding Raly-like protein OS=Danio rerio OX=7955 GN=LOC100537023 PE=4 SV=1	1.51091	0.00131863	0.595422	2.87988	LOC100537023	n/a
Q08BR9	zgc:152881	Protein phosphatase 1 regulatory subunit 12C	Protein phosphatase 1 regulatory subunit 12C OS=Danio rerio OX=7955 GN=zgc:152881 PE=2 SV=1	1.5109	0.00175778	0.595404	2.75504	zgc:152881	ppp1r12c
Q5XJN2	ifi30	Gamma-interferon-inducible lysosomal thiol reductase	Gamma-interferon-inducible lysosomal thiol reductase OS=Danio rerio OX=7955 GN=ifi30 PE=1 SV=1	1.51044	0.000179108	0.594969	3.74688	ifi30	ifi30
A0A8M2BA47	tnni2a.4	Troponin I, skeletal, fast 2a.4 isoform X1	Troponin I, skeletal, fast 2a.4 isoform X1 OS=Danio rerio OX=7955 GN=tnni2a.4 PE=1 SV=1	1.51023	0.000462131	0.594764	3.33523	tnni2a.4	tnni2a.4
A0A8M9QP77	sept8b	Septin	Septin OS=Danio rerio OX=7955 GN=sept8b PE=1 SV=1	1.5099	0.0345829	0.594455	1.46114	sept8b	sept8b
A0A8M6YYY8	cfi	Complement factor I	Complement factor I OS=Danio rerio OX=7955 GN=cfi PE=1 SV=1	1.50984	0.000505954	0.594396	3.29589	cfi	cfi
A0A8M2B3P0	mcmbp	Mini-chromosome maintenance complex-binding protein	Mini-chromosome maintenance complex-binding protein OS=Danio rerio OX=7955 GN=mcmbp PE=1 SV=1	1.50982	0.00136843	0.594376	2.86378	mcmbp	mcmbp
A0A8M9QGP4	zgc:136254	Fish-egg lectin-like isoform X1	Fish-egg lectin-like isoform X1 OS=Danio rerio OX=7955 GN=zgc:136254 PE=1 SV=1	1.50687	0.000611997	0.591559	3.21325	zgc:136254	zgc:136254
F6P0E6	prr36a	Si:ch211-214c7.4	Si:ch211-214c7.4 OS=Danio rerio OX=7955 GN=prr36a PE=1 SV=1	1.50662	0.000461232	0.591313	3.33608	prr36a	Si:ch211-214c7.4
Q6IQJ1	cb381	Mitochondrial import receptor subunit TOM22 homolog	Mitochondrial import receptor subunit TOM22 homolog OS=Danio rerio OX=7955 GN=cb381 PE=1 SV=1	1.50651	0.00317675	0.591209	2.49802	cb381	tomm22
Q642J7	zgc:103596	40S ribosomal protein S24	40S ribosomal protein S24 OS=Danio rerio OX=7955 GN=zgc:103596 PE=1 SV=1	1.50551	0.00156503	0.590252	2.80548	zgc:103596	rps24
Q8AVB1	tnnt1	Slow troponin T	Slow troponin T OS=Danio rerio OX=7955 GN=tnnt1 PE=1 SV=1	1.50463	0.000423212	0.589409	3.37344	tnnt1	tnnt2c
F1QEJ5	mg:bb03b10	Cytochrome b-c1 complex subunit 8	Cytochrome b-c1 complex subunit 8 OS=Danio rerio OX=7955 GN=mg:bb03b10 PE=1 SV=1	1.50409	0.000127553	0.588896	3.89431	mg:bb03b10	uqcrq
A0A8M6Z396	slc6a11b	Transporter	Transporter OS=Danio rerio OX=7955 GN=slc6a11b PE=1 SV=1	1.50263	0.00174325	0.587492	2.75864	slc6a11b	slc6a11b
A0A8M6Z7M7	cd99l2	CD99 antigen-like protein 2 isoform X4	CD99 antigen-like protein 2 isoform X4 OS=Danio rerio OX=7955 GN=cd99l2 PE=1 SV=1	1.50237	0.0133506	0.587236	1.8745	cd99l2	cd99l2
E7EYT7	si:ch73-199e17.1	Tubulin alpha chain	Tubulin alpha chain OS=Danio rerio OX=7955 GN=si:ch73-199e17.1 PE=3 SV=2	1.50197	0.0112066	0.586857	1.95053	si:ch73-199e17.1	si:ch73-199e17.1
B0V1J1	pld1	Phospholipase	Phospholipase OS=Danio rerio OX=7955 GN=pld1 PE=3 SV=1	1.50181	0.00776346	0.5867	2.10994	pld1	pld1a
A0A8M1N7Z8	tubb2b	Tubulin beta chain	Tubulin beta chain OS=Danio rerio OX=7955 GN=tubb2b PE=1 SV=1	1.5018	0.000626193	0.586697	3.20329	tubb2b	tubb2b
F1QGI3	rpl23a	Ribosomal protein L23a	Ribosomal protein L23a OS=Danio rerio OX=7955 GN=rpl23a PE=1 SV=1	1.50169	0.0106526	0.58659	1.97254	rpl23a	rpl23a

## Sheet: UP_GO KEGG
Enrichment FDR	nGenes	Pathway Genes	Fold Enrichment	Pathway	URL	Genes
4.17444e-15	21	130	12.3626	Path:dre03010 Ribosome	http://www.genome.jp/kegg-bin/show_pathway?dre03010	rps5 rpl24 rpl36a rpl27 rpl23a rpl4 rps26l rpl18a rpl28 rpl34 rps21 rps24 rpl36 rps29 rps28 rpl26 rps11 rps27.1 mrps11 RPL37A rpl31
0.000845788	5	34	11.2545	Path:dre00020 Citrate cycle (TCA cycle)	http://www.genome.jp/kegg-bin/show_pathway?dre00020	suclg2 sdha sucla2 idh3b suclg1
2.49676e-10	17	142	9.1621	Path:dre00190 Oxidative phosphorylation	http://www.genome.jp/kegg-bin/show_pathway?dre00190	mt-nd5 atp5f1d cox7a2l cox7c ndufb8 sdha ndufb4 ndufa4l uqcrq ndufa7 ndufa3 ndufs6 cox6c atp5mea ndufb11 ndufab1a atp5meb
0.000373438	7	67	7.99572	Path:dre00480 Glutathione metabolism	http://www.genome.jp/kegg-bin/show_pathway?dre00480	gclm prdx6 mgst3a mgst1.2 mgst1.1 si:ch211-276a23.5 mgst3b
0.0242389	4	46	6.65482	Path:dre00260 Glycine serine and threonine metabolism	http://www.genome.jp/kegg-bin/show_pathway?dre00260	sardh grhprb sdsl dao.1
0.00997614	5	59	6.48563	Path:dre00982 Drug metabolism-cytochrome P450	http://www.genome.jp/kegg-bin/show_pathway?dre00982	mgst3a mgst1.2 mgst1.1 mgst3b ugt5g1
1.3503e-06	14	166	6.45438	Path:dre04145 Phagosome	http://www.genome.jp/kegg-bin/show_pathway?dre04145	sec22bb tubb4b tuba8l tubb5 tuba8l4 canx tubb6 tubb2 actb2 tubb2b dync1i2a zgc:153426 sec61b si:ch73-199e17.1
2.64322e-05	11	131	6.42622	Path:dre01200 Carbon metabolism	http://www.genome.jp/kegg-bin/show_pathway?dre01200	cat suclg2 tktb sdha hao1 sucla2 idh3b suclg1 pkmb esd sdsl
0.0106504	5	61	6.27299	Path:dre00980 Metabolism of xenobiotics by cytochrome P450	http://www.genome.jp/kegg-bin/show_pathway?dre00980	mgst3a mgst1.2 mgst1.1 mgst3b ugt5g1
0.000414831	9	122	5.64569	Path:dre04540 Gap junction	http://www.genome.jp/kegg-bin/show_pathway?dre04540	tubb4b tuba8l tubb5 tuba8l4 tubb6 tubb2 tubb2b zgc:153426 si:ch73-199e17.1
0.0375101	4	55	5.56585	Path:dre00071 Fatty acid degradation	http://www.genome.jp/kegg-bin/show_pathway?dre00071	hadhb aldh2.1 gcdha acaa2
0.000304394	10	142	5.38947	Path:dre04260 Cardiac muscle contraction	http://www.genome.jp/kegg-bin/show_pathway?dre04260	cox7a2l cox7c tnnt2c tpm1 tpm4a actc1a uqcrq cox6c unm_hu7910 cacna2d2b
0.000304394	10	143	5.35178	Path:dre03040 Spliceosome	http://www.genome.jp/kegg-bin/show_pathway?dre03040	snw1 srsf4 srsf3a snrnp40 sf3a2 snrpb2 srsf9 srsf6a srsf6b u2af2a
0.0429977	4	58	5.27796	Path:dre00280 Valine leucine and isoleucine degradation	http://www.genome.jp/kegg-bin/show_pathway?dre00280	hadhb aldh2.1 acaa2 oxct1a
0.00997614	6	88	5.21799	Path:dre00983 Drug metabolism-other enzymes	http://www.genome.jp/kegg-bin/show_pathway?dre00983	nme2b.1 mgst3a mgst1.2 mgst1.1 mgst3b ugt5g1
0.037219	5	86	4.44945	Path:dre01230 Biosynthesis of amino acids	http://www.genome.jp/kegg-bin/show_pathway?dre01230	mat2aa tktb idh3b pkmb sdsl
5.11041e-06	18	314	4.3871	Path:dre05132 Salmonella infection	http://www.genome.jp/kegg-bin/show_pathway?dre05132	myl7 tubb4b tuba8l dynll2a tubb5 tuba8l4 pfn2 arpc1a rhocb tubb6 tubb2 zgc:171775 actb2 tubb2b mapk14a dync1i2a zgc:153426 si:ch73-199e17.1
4.17444e-15	70	1763	3.03865	Path:dre01100 Metabolic pathways	http://www.genome.jp/kegg-bin/show_pathway?dre01100	mt-nd5 mthfd1b rdh8a cat nme2b.1 suclg2 paics mat2aa gclm atp5f1d cox7a2l cox7c hadhb chia.4 lbr dhcr7 tktb zgc:66313 aldh2.1 prdx6 ndufb8 gcdha sdha slc33a1 sardh hao1 grhprb cdipt sucla2 ndufb4 acaa2 ak4 nnt ndufa4l mgst3a gyg1a guk1a idh3b mgst1.2 uqcrq suclg1 oxct1a ndufa7 pkmb ndufa3 ndufs6 mgst1.1 dera nansb cox6c ptges esd si:ch211-276a23.5 pld1a atp5mea ndufb11 sdsl man1a1 qdpra mgst3b ug…
0.0242389	9	227	3.03425	Path:dre04530 Tight junction	http://www.genome.jp/kegg-bin/show_pathway?dre04530	pcna actn4 tuba8l tuba8l4 arpc1a rhocb rab8a actb2 si:ch73-199e17.1
0.0344564	10	287	2.66657	Path:dre04810 Reg. of actin cytoskeleton	http://www.genome.jp/kegg-bin/show_pathway?dre04810	myl7 cfl1 actn4 pfn2 arpc1a rac2 rhocb itga6a ppp1r12c actb2
						x

## Sheet: UP_GO Molecular function
Enrichment FDR	nGenes	Pathway Genes	Fold Enrichment	Pathway	URL	Genes
0.0266681	2	4	38.2652	GO:0004774 succinate-CoA ligase activity	http://amigo.geneontology.org/amigo/term/GO:0004774	sucla2 suclg2
0.0266681	2	4	38.2652	GO:0004776 succinate-CoA ligase (GDP-forming) activity	http://amigo.geneontology.org/amigo/term/GO:0004776	sucla2 suclg2
3.49333e-05	5	13	29.4348	GO:0045735 nutrient reservoir activity	http://amigo.geneontology.org/amigo/term/GO:0045735	vtg3 vtg6 vtg4 vtg5 vtg7
0.0274864	3	16	14.3495	GO:0005372 water transmembrane transporter activity	http://amigo.geneontology.org/amigo/term/GO:0005372	aqp3a mipa mipb
0.00267334	5	32	11.9579	GO:0004364 glutathione transferase activity	http://amigo.geneontology.org/amigo/term/GO:0004364	mgst1.2 mgst1.1 mgst3b mgst3a ptges
9.22797e-06	9	61	11.2914	GO:0005200 structural constituent of cytoskeleton	http://amigo.geneontology.org/amigo/term/GO:0005200	tubb4b tuba8l4 tubb5 tuba8l zgc:153426 tubb2 si:ch73-199e17.1 tubb2b tubb6
0.000179932	8	67	9.13796	GO:0016765 transferase activity transferring alkyl or aryl (other than methyl) g	http://amigo.geneontology.org/amigo/term/GO:0016765	mgst1.2 mgst1.1 mgst3b mat2aa mgst3a pggt1b sms ptges
3.06482e-12	22	193	8.72368	GO:0003735 structural constituent of ribosome	http://amigo.geneontology.org/amigo/term/GO:0003735	rpl23a rps23 rps27.1 rps26l rpl4 rps29 rps5 rps11 rpl31 mrps11 rpl26 rpl28 mrps18b rpl27 rpl18a rps21 rpl34 rps28 rps24 rpl36a rpl36 RPL37A
5.16922e-06	15	193	5.94796	GO:0003729 mRNA binding	http://amigo.geneontology.org/amigo/term/GO:0003729	srsf6a ythdf1 srsf6b g3bp1 rps26l hnrnpl rps5 ptbp3 chtopa celf5a serbp1a G3BP2 mrps11 igf2bp2b srsf4
2.37798e-13	43	748	4.39948	GO:0005198 structural molecule activity	http://amigo.geneontology.org/amigo/term/GO:0005198	tubb4b tuba8l4 rpl23a nup214 rps23 rps27.1 rps26l tubb5 rpl4 rps29 tuba8l rps5 rps11 rpl31 crygmx zgc:136930 crygm2d13 crygm2d12 mrps11 crygm2d7 crygm2d16 rpl26 zgc:153426 rpl28 mrps18b rpl27 rpl18a rps21 rpl34 rps28 rps24 tubb2 rpl36a zgc:110425 zgc:113983 si:dkey-108k21.21 si:ch73-199e17.1 tubb2b rpl36 tubb6 zgc:173552 zgc:154164 RPL37A
0.0187782	8	142	4.31158	GO:0005319 lipid transporter activity	http://amigo.geneontology.org/amigo/term/GO:0005319	vtg3 vtg6 slc27a1b vtg4 vtg5 vtg7 vtg2 vtg1
0.00106991	19	477	3.04838	GO:0003924 GTPase activity	http://amigo.geneontology.org/amigo/term/GO:0003924	rab41 sar1ab rac2 sar1b tubb4b tuba8l4 dnm1b rhocb tubb5 tubb2 tuba8l ran arl15b rab8a arl3b si:ch73-199e17.1 tubb2b zgc:153426 tubb6
1.26124e-06	36	929	2.96566	GO:0003723 RNA binding	http://amigo.geneontology.org/amigo/term/GO:0003723	srsf9 esf1 u2af2a srsf6a ythdf1 srsf6b g3bp1 ewsr1b ddx3xa rps27.1 rps26l hnrnpl snrpb2 rpl4 rps5 ptbp3 grsf1 chtopa celf5a serbp1a G3BP2 mrps11 srsf11 igf2bp2b srsf3a rpl26 srsf4 rpl23a igf2bp3 cirbpb rbfox1 tia1l rbm39b eif5a2 rbms1a ddx54
0.0187782	16	477	2.56706	GO:0003779 actin binding	http://amigo.geneontology.org/amigo/term/GO:0003779	pfn2 arpc1a pdlim3b kptn sptan1 pdlim1 cfl1 tpm4a neb svila lasp1 myoz1b tpm1 tmsb1 myhz1.3 actn4
0.000259266	31	961	2.46872	GO:0016491 oxidoreductase activity	http://amigo.geneontology.org/amigo/term/GO:0016491	lbr grhprb nnt mgst3b dao.1 gcdha qdpra mthfd1b aifm1 sardh alox5b.3 etfa mgst3a cyp2aa3 sdha hao1 sccpdhb rdh8a ywhabl prdx6 idh3b cox7a2l ifi30 vat1 mt-nd5 ptgesl unm_hu7910 aldh2.1 cyp2aa9 dhcr7 cat
0.0125704	21	682	2.35651	GO:0005525 GTP binding	http://amigo.geneontology.org/amigo/term/GO:0005525	tubb4b tuba8l4 tubb5 rac2 tuba8l zgc:153426 ak4 dnm1b sept8b rhocb rab41 sar1ab tubb2 ran arl15b rab8a arl3b si:ch73-199e17.1 tubb2b sar1b tubb6
0.0177927	21	705	2.27963	GO:0032561 guanyl ribonucleotide binding	http://amigo.geneontology.org/amigo/term/GO:0032561	tubb4b tuba8l4 tubb5 rac2 tuba8l zgc:153426 ak4 dnm1b sept8b rhocb rab41 sar1ab tubb2 ran arl15b rab8a arl3b si:ch73-199e17.1 tubb2b sar1b tubb6
0.0187782	21	724	2.21981	GO:0019001 guanyl nucleotide binding	http://amigo.geneontology.org/amigo/term/GO:0019001	tubb4b tuba8l4 tubb5 rac2 tuba8l zgc:153426 ak4 dnm1b sept8b rhocb rab41 sar1ab tubb2 ran arl15b rab8a arl3b si:ch73-199e17.1 tubb2b sar1b tubb6
0.0187033	22	763	2.20664	GO:0017111 nucleoside-triphosphatase activity	http://amigo.geneontology.org/amigo/term/GO:0017111	rab41 sar1ab rac2 sar1b tubb4b tuba8l4 psmc3 dnm1b rhocb psmc1a tubb5 tubb2 tuba8l smc5 ran arl15b rab8a arl3b si:ch73-199e17.1 tubb2b zgc:153426 tubb6
0.0313379	22	821	2.05076	GO:0016462 pyrophosphatase activity	http://amigo.geneontology.org/amigo/term/GO:0016462	rab41 sar1ab rac2 sar1b tubb4b tuba8l4 psmc3 dnm1b rhocb psmc1a tubb5 tubb2 tuba8l smc5 ran arl15b rab8a arl3b si:ch73-199e17.1 tubb2b zgc:153426 tubb6
