# Supplementary material for: The transcription factors Tfeb and Tfe3 are required for survival and embryonic development of pancreas and liver in zebrafish
Source: PLoS Genet. 2025 Jun 27;21(6):e1011754. doi: 10.1371/journal.pgen.1011754 (PMC12225984; doi:10.1371/journal.pgen.1011754)
Supplement: S4 Table — List of marker genes for each cluster shown in the different UMAPs of GFP+ cells. The last table lists the genes differentially expressed between the TKO and the WT acinar cells (from the most down- to the most up-regulated). (XLSX) [file pgen.1011754.s011.xlsx]

## Sheet: WT_GFP
List of marker genes for WT-GFP clustering
gene	p_val	avg_log2FC	pct.1	pct.2	p_val_adj	cluster	gene
elavl4	0	3.13268	0.73	0.122	0	0	elavl4
nrxn2a	2.87011e-281	2.4752	0.649	0.126	6.08779e-277	0	nrxn2a
snap25a	7.85903e-223	2.51095	0.547	0.121	1.66698e-218	0	snap25a
stmn4l	9.70505e-203	2.68161	0.485	0.092	2.05854e-198	0	stmn4l
mab21l2	2.51388e-202	3.19163	0.384	0.043	5.33219e-198	0	mab21l2
elavl3	5.06581e-188	1.83691	0.692	0.237	1.07451e-183	0	elavl3
marcksl1b	1.59162e-172	1.82738	0.758	0.398	3.37598e-168	0	marcksl1b
stx1b	5.76945e-170	1.82526	0.629	0.217	1.22376e-165	0	stx1b
nrxn1a	2.50939e-162	1.93595	0.609	0.209	5.32268e-158	0	nrxn1a
camta1b	7.8448e-161	2.2087	0.421	0.087	1.66396e-156	0	camta1b
ptmaa	8.0709e-151	1.34572	0.894	0.636	1.71192e-146	0	ptmaa
nrxn3a	6.18683e-146	2.26586	0.505	0.154	1.31229e-141	0	nrxn3a
aplp1	1.38367e-144	1.74392	0.509	0.145	2.93491e-140	0	aplp1
myt1la	1.81842e-142	1.9583	0.31	0.042	3.85706e-138	0	myt1la
rbfox1	2.30696e-142	2.60998	0.494	0.153	4.8933e-138	0	rbfox1
adgrl1a	9.56046e-139	1.91488	0.501	0.151	2.02787e-134	0	adgrl1a
egr4	4.42405e-132	2.33773	0.517	0.179	9.38386e-128	0	egr4
tuba1c	4.90351e-132	1.83388	0.628	0.282	1.04008e-127	0	tuba1c
stmn1b	2.30007e-129	1.46174	0.61	0.25	4.87867e-125	0	stmn1b
csmd2	3.40286e-129	2.07481	0.319	0.055	7.21781e-125	0	csmd2
celf4	3.33715e-128	2.00996	0.435	0.119	7.07843e-124	0	celf4
nova2	7.2034e-127	1.47822	0.67	0.322	1.52791e-122	0	nova2
cacna1ab	2.15028e-123	1.83075	0.286	0.043	4.56097e-119	0	cacna1ab
ENSDARG00000037122	6.00795e-121	2.41614	0.365	0.083	1.27435e-116	0	ENSDARG00000037122
csmd3a.1	1.54101e-119	1.95419	0.337	0.071	3.26864e-115	0	csmd3a.1
gpm6ab	3.59801e-119	1.59052	0.572	0.232	7.63174e-115	0	gpm6ab
syt2a	5.74845e-119	1.93352	0.305	0.054	1.2193e-114	0	syt2a
cdh4	3.97979e-117	2.33391	0.407	0.117	8.44152e-113	0	cdh4
plxna4	7.72633e-116	2.26725	0.339	0.076	1.63883e-111	0	plxna4
rbfox3a	3.46081e-115	2.69629	0.384	0.105	7.34072e-111	0	rbfox3a
si:dkey-178k16.1	2.29476e-114	1.71614	0.41	0.115	4.86741e-110	0	si:dkey-178k16.1
ctnnd2a	8.6204e-113	1.90517	0.358	0.087	1.82847e-108	0	ctnnd2a
unc5a	9.15148e-109	2.01002	0.408	0.122	1.94112e-104	0	unc5a
stxbp1a	5.33894e-108	1.5819	0.445	0.147	1.13244e-103	0	stxbp1a
hoxb3a	6.24829e-108	2.08605	0.294	0.058	1.32532e-103	0	hoxb3a
grid1b	2.13772e-106	2.33226	0.37	0.1	4.53432e-102	0	grid1b
grid2	4.72543e-105	1.58961	0.488	0.175	1.00231e-100	0	grid2
si:ch211-195b15.8	9.08576e-104	2.05454	0.486	0.203	1.92718e-99	0	si:ch211-195b15.8
clstn2	1.60982e-103	2.05457	0.309	0.068	3.41459e-99	0	clstn2
ywhag2	3.29453e-102	1.71361	0.577	0.284	6.98803e-98	0	ywhag2
nlgn1	1.03046e-101	2.19965	0.404	0.128	2.1857e-97	0	nlgn1
pcp4a	4.85651e-101	2.60106	0.285	0.058	1.03012e-96	0	pcp4a
edil3a	1.00989e-100	2.31348	0.273	0.053	2.14207e-96	0	edil3a
eno2	8.85328e-100	1.61844	0.392	0.121	1.87787e-95	0	eno2
dscamb	2.07719e-99	1.78322	0.267	0.049	4.40592e-95	0	dscamb
pcdh17	2.7521e-98	2.15471	0.379	0.119	5.83748e-94	0	pcdh17
stmn2a	1.42344e-97	1.74815	0.315	0.078	3.01925e-93	0	stmn2a
ctnna2	1.4146e-96	1.60264	0.495	0.207	3.00052e-92	0	ctnna2
npas4a	2.78062e-95	1.71018	0.296	0.067	5.89797e-91	0	npas4a
ENSDARG00000040048	9.27211e-95	2.47584	0.259	0.049	1.96671e-90	0	ENSDARG00000040048
ncam2	9.74585e-95	2.55214	0.29	0.066	2.06719e-90	0	ncam2
camta1a	2.04592e-94	2.11806	0.337	0.095	4.3396e-90	0	camta1a
ywhag1	1.84105e-93	1.69902	0.275	0.06	3.90506e-89	0	ywhag1
scn8aa	6.63419e-92	1.55232	0.251	0.047	1.40718e-87	0	scn8aa
olfm1b	5.99382e-91	1.70664	0.458	0.176	1.27135e-86	0	olfm1b
ebf3a.1	1.44198e-90	2.63905	0.298	0.075	3.05858e-86	0	ebf3a.1
gas7a	3.5261e-90	1.55016	0.262	0.053	7.47921e-86	0	gas7a
sncb	4.26227e-90	1.47597	0.467	0.182	9.0407e-86	0	sncb
ENSDARG00000022176	1.87917e-89	1.52261	0.49	0.198	3.9859e-85	0	ENSDARG00000022176
tmem59l	1.8998e-89	1.50571	0.29	0.069	4.02967e-85	0	tmem59l
gap43	9.00791e-87	1.71747	0.265	0.058	1.91067e-82	0	gap43
hmgb3a	2.5227e-86	1.57421	0.532	0.277	5.3509e-82	0	hmgb3a
sncgb	2.95469e-86	1.58674	0.323	0.086	6.2672e-82	0	sncgb
map1aa	4.7533e-86	1.66006	0.317	0.09	1.00822e-81	0	map1aa
gabbr2	5.76193e-86	1.49094	0.354	0.107	1.22216e-81	0	gabbr2
tuba2	8.49539e-86	1.52161	0.276	0.065	1.80196e-81	0	tuba2
pcdh7b	2.31372e-85	1.69633	0.427	0.165	4.90764e-81	0	pcdh7b
gria3b	1.12913e-84	1.5514	0.309	0.081	2.39501e-80	0	gria3b
sox11a	1.82251e-84	2.34002	0.461	0.217	3.86573e-80	0	sox11a
fgf13a	3.69108e-84	1.50562	0.321	0.091	7.82915e-80	0	fgf13a
auts2a	1.06181e-83	1.67346	0.453	0.199	2.2522e-79	0	auts2a
ENSDARG00000113771	4.80058e-83	2.04988	0.265	0.061	1.01825e-78	0	ENSDARG00000113771
dscaml1	8.6931e-83	1.48011	0.376	0.124	1.84389e-78	0	dscaml1
celf5a	6.48684e-82	1.20032	0.5	0.213	1.37592e-77	0	celf5a
pcdh9	8.63155e-82	1.84915	0.262	0.061	1.83084e-77	0	pcdh9
ntrk3a	2.30653e-81	1.4972	0.333	0.099	4.89238e-77	0	ntrk3a
cacna1aa	4.33865e-81	1.63626	0.276	0.07	9.2027e-77	0	cacna1aa
atp2b3b	9.22176e-81	1.43265	0.285	0.071	1.95603e-76	0	atp2b3b
zgc:65894	3.83157e-80	1.63304	0.352	0.119	8.12713e-76	0	zgc:65894
asic2	1.7306e-79	2.10387	0.335	0.109	3.67077e-75	0	asic2
cacna2d2a	3.44813e-79	1.74236	0.357	0.123	7.31383e-75	0	cacna2d2a
ppfia3	5.33761e-79	1.48919	0.328	0.103	1.13216e-74	0	ppfia3
nanos1	5.79323e-79	2.03087	0.262	0.065	1.2288e-74	0	nanos1
slc32a1	1.22857e-78	1.37893	0.419	0.159	2.60592e-74	0	slc32a1
kcnc3a	7.27912e-78	1.48133	0.266	0.064	1.54398e-73	0	kcnc3a
maptb	1.51003e-77	1.52972	0.266	0.068	3.20292e-73	0	maptb
gnao1a	2.59679e-77	1.21988	0.523	0.255	5.50805e-73	0	gnao1a
cadm4	2.0439e-76	1.54697	0.48	0.233	4.33532e-72	0	cadm4
ank3a	2.28171e-76	1.55544	0.314	0.097	4.83973e-72	0	ank3a
cntnap2a	1.26203e-75	1.99783	0.308	0.093	2.6769e-71	0	cntnap2a
cadpsb	7.77322e-75	1.46305	0.345	0.117	1.64878e-70	0	cadpsb
astn1	1.27295e-74	1.53187	0.29	0.083	2.70005e-70	0	astn1
pbx1a	4.78584e-74	1.41242	0.422	0.178	1.01512e-69	0	pbx1a
dab1a	6.13507e-74	1.49804	0.351	0.121	1.30131e-69	0	dab1a
gng3	1.4914e-73	1.26532	0.418	0.167	3.1634e-69	0	gng3
pbx3b	2.04162e-73	1.95902	0.458	0.224	4.33047e-69	0	pbx3b
h2ax1	1.28598e-72	1.32598	0.697	0.564	2.72769e-68	0	h2ax1
nbeaa	1.5206e-72	1.27305	0.424	0.179	3.22534e-68	0	nbeaa
nptna	6.36255e-72	1.41592	0.301	0.091	1.34956e-67	0	nptna
map4l	6.67747e-72	1.41597	0.334	0.115	1.41636e-67	0	map4l
si:ch211-26b3.4	8.27476e-72	1.47789	0.27	0.074	1.75516e-67	0	si:ch211-26b3.4
kcnma1a	1.17883e-71	1.37642	0.484	0.234	2.50041e-67	0	kcnma1a
scg2b	5.6289e-71	1.76848	0.295	0.089	1.19395e-66	0	scg2b
gabbr1b	8.6883e-70	1.51506	0.297	0.093	1.84288e-65	0	gabbr1b
ppp3ca	8.61632e-69	1.4891	0.361	0.139	1.82761e-64	0	ppp3ca
nrxn3b	6.91366e-67	1.22564	0.367	0.136	1.46646e-62	0	nrxn3b
fosaa	1.28758e-66	1.70829	0.349	0.137	2.73109e-62	0	fosaa
sv2a	2.41137e-66	1.207	0.378	0.147	5.11477e-62	0	sv2a
rtn1b	2.5671e-66	1.34997	0.301	0.099	5.44508e-62	0	rtn1b
mapk10	2.63888e-66	1.33175	0.363	0.142	5.59734e-62	0	mapk10
basp1	1.28791e-65	1.41796	0.334	0.125	2.73179e-61	0	basp1
grin1a	2.17732e-62	1.21684	0.251	0.069	4.61831e-58	0	grin1a
ENSDARG00000059773	3.83449e-62	1.26675	0.321	0.116	8.13333e-58	0	ENSDARG00000059773
mknk2b	4.70209e-62	1.79246	0.594	0.468	9.9736e-58	0	mknk2b
gad2	2.79465e-61	1.36062	0.302	0.102	5.92773e-57	0	gad2
gpm6aa	3.48916e-61	1.00349	0.562	0.308	7.40086e-57	0	gpm6aa
spock1	4.15606e-61	1.57238	0.266	0.084	8.81542e-57	0	spock1
ENSDARG00000011602	6.00337e-61	1.27189	0.266	0.083	1.27337e-56	0	ENSDARG00000011602
ptmab	1.16958e-60	0.719562	0.892	0.773	2.48079e-56	0	ptmab
nrg3b	7.6657e-60	1.43521	0.25	0.073	1.62597e-55	0	nrg3b
igsf21a	1.72608e-59	1.59947	0.27	0.086	3.66118e-55	0	igsf21a
sema6e	2.0081e-59	1.82631	0.353	0.157	4.25938e-55	0	sema6e
st8sia5	5.39306e-59	1.11097	0.305	0.106	1.14392e-54	0	st8sia5
ywhah	1.01102e-58	1.25333	0.53	0.331	2.14448e-54	0	ywhah
cbx1b	1.43629e-58	1.39302	0.298	0.111	3.04651e-54	0	cbx1b
brsk2b	4.92528e-58	1.25426	0.401	0.18	1.0447e-53	0	brsk2b
znf385c	8.49973e-58	1.36399	0.273	0.089	1.80288e-53	0	znf385c
snap91b	8.9587e-58	1.26991	0.278	0.095	1.90023e-53	0	snap91b
zfhx3	1.86024e-56	2.00545	0.383	0.196	3.94575e-52	0	zfhx3
cpe	7.8864e-56	1.32538	0.35	0.153	1.67278e-51	0	cpe
sox4a	2.21533e-55	1.87594	0.386	0.196	4.69893e-51	0	sox4a
cspg5a	2.96301e-55	1.229	0.37	0.167	6.28484e-51	0	cspg5a
adam22	3.43792e-55	1.30736	0.264	0.088	7.29217e-51	0	adam22
jpt1b	6.60478e-55	1.32484	0.485	0.3	1.40094e-50	0	jpt1b
atp1a3a	5.47074e-54	1.22121	0.335	0.138	1.1604e-49	0	atp1a3a
cadm3	1.11816e-53	1.12484	0.381	0.174	2.37173e-49	0	cadm3
dclk1a	1.87563e-53	1.31546	0.27	0.095	3.97841e-49	0	dclk1a
pik3r3b	4.31584e-53	2.03885	0.329	0.147	9.15434e-49	0	pik3r3b
zgc:153426	4.81397e-53	1.2543	0.316	0.129	1.02109e-48	0	zgc:153426
kdm6bb	6.36383e-53	1.41254	0.376	0.187	1.34983e-48	0	kdm6bb
mcf2l2	8.36908e-53	1.28126	0.254	0.086	1.77517e-48	0	mcf2l2
atp6v0cb	2.15769e-52	1.23893	0.58	0.418	4.57667e-48	0	atp6v0cb
slc6a17	8.48017e-52	1.48334	0.251	0.086	1.79873e-47	0	slc6a17
hsp70l	9.76173e-52	1.06194	0.734	0.602	2.07056e-47	0	hsp70l
epb41a	1.02911e-51	1.14824	0.362	0.167	2.18286e-47	0	epb41a
sypa	1.36092e-51	1.23997	0.272	0.098	2.88664e-47	0	sypa
nsg2	2.1489e-51	1.32002	0.266	0.097	4.55802e-47	0	nsg2
ank2b	3.53627e-51	1.29235	0.391	0.196	7.50078e-47	0	ank2b
ENSDARG00000104264	6.34182e-51	1.2786	0.276	0.102	1.34516e-46	0	ENSDARG00000104264
lrp8	1.74677e-50	1.46175	0.411	0.226	3.70507e-46	0	lrp8
zfhx4	1.98663e-50	1.65944	0.282	0.11	4.21385e-46	0	zfhx4
nkain2	1.44609e-49	1.42584	0.329	0.145	3.0673e-45	0	nkain2
olfm2a	7.25842e-49	1.24005	0.275	0.102	1.53958e-44	0	olfm2a
dnajc5aa	6.71791e-48	1.27815	0.327	0.148	1.42494e-43	0	dnajc5aa
nlgn3a	6.77067e-48	1.14379	0.313	0.13	1.43613e-43	0	nlgn3a
tob1a	2.55215e-47	1.64727	0.592	0.509	5.41337e-43	0	tob1a
vamp2	3.36548e-47	1.13452	0.397	0.204	7.13852e-43	0	vamp2
iqsec3a	3.76686e-47	1.12676	0.263	0.096	7.98988e-43	0	iqsec3a
msi2b	9.28724e-47	1.7991	0.546	0.429	1.96992e-42	0	msi2b
enox1	9.66734e-47	1.31344	0.273	0.107	2.05054e-42	0	enox1
luzp2	1.62156e-46	1.39785	0.277	0.107	3.43949e-42	0	luzp2
si:ch211-222l21.1	2.22877e-46	0.822538	0.73	0.574	4.72745e-42	0	si:ch211-222l21.1
syt1a	3.90005e-46	0.867811	0.454	0.241	8.2724e-42	0	syt1a
pcdh19	4.41017e-46	1.22958	0.303	0.127	9.3544e-42	0	pcdh19
phactr3b	8.41711e-46	1.2196	0.292	0.122	1.78535e-41	0	phactr3b
ENSDARG00000089877	8.35836e-45	1.27088	0.265	0.107	1.77289e-40	0	ENSDARG00000089877
tenm4	1.7171e-44	1.13333	0.406	0.212	3.64214e-40	0	tenm4
negr1	2.73176e-44	1.28308	0.268	0.107	5.79434e-40	0	negr1
pacsin1a	3.75829e-44	1.14262	0.265	0.105	7.97171e-40	0	pacsin1a
pcloa	1.25012e-43	1.09479	0.27	0.109	2.65164e-39	0	pcloa
camk2d2	3.14154e-43	1.01714	0.298	0.125	6.66352e-39	0	camk2d2
hmgb1a	1.52897e-42	1.11814	0.559	0.424	3.24309e-38	0	hmgb1a
calm1a	5.24069e-41	0.83317	0.623	0.522	1.1116e-36	0	calm1a
erc2	7.75009e-41	1.1149	0.254	0.102	1.64387e-36	0	erc2
robo2.1	8.33605e-41	1.47242	0.257	0.109	1.76816e-36	0	robo2.1
ENSDARG00000109820	1.13078e-40	1.24948	0.343	0.169	2.3985e-36	0	ENSDARG00000109820
pclob	2.79436e-40	1.00369	0.275	0.114	5.92711e-36	0	pclob
camk2n1a	6.17083e-40	1.3041	0.293	0.132	1.30889e-35	0	camk2n1a
si:ch73-46j18.5	8.96467e-40	1.45807	0.295	0.147	1.9015e-35	0	si:ch73-46j18.5
fam168a	1.44803e-39	1.14812	0.412	0.249	3.07141e-35	0	fam168a
kif1aa	5.08832e-39	0.58292	0.379	0.189	1.07928e-34	0	kif1aa
bcr	7.23055e-39	1.30035	0.28	0.13	1.53367e-34	0	bcr
marcksl1a	4.00805e-38	1.13571	0.502	0.355	8.50147e-34	0	marcksl1a
si:dkey-276j7.1	3.1931e-37	1.24011	0.291	0.144	6.77288e-33	0	si:dkey-276j7.1
appb	1.1689e-36	1.26857	0.265	0.123	2.47935e-32	0	appb
zc4h2	2.61747e-36	1.24353	0.339	0.187	5.55192e-32	0	zc4h2
hsp90aa1.2	1.68551e-35	0.569321	0.874	0.787	3.57513e-31	0	hsp90aa1.2
tmem178b	1.98263e-35	1.05218	0.265	0.118	4.20535e-31	0	tmem178b
hmgb1b	2.95578e-35	1.05365	0.45	0.295	6.26951e-31	0	hmgb1b
mab21l1	4.55096e-35	1.18377	0.259	0.115	9.65305e-31	0	mab21l1
rnasekb	3.494e-34	1.01415	0.413	0.257	7.41113e-30	0	rnasekb
tubb5	8.92987e-34	1.23094	0.325	0.176	1.89411e-29	0	tubb5
sypb	5.7867e-33	0.870024	0.275	0.128	1.22742e-28	0	sypb
ppm1e	5.87599e-33	1.21129	0.287	0.143	1.24636e-28	0	ppm1e
clstn1	6.03701e-33	1.23437	0.361	0.226	1.28051e-28	0	clstn1
syt11a	6.13956e-33	1.05806	0.323	0.174	1.30226e-28	0	syt11a
plxna2	8.566e-33	1.01755	0.369	0.211	1.81693e-28	0	plxna2
tnrc6c1	2.35154e-32	1.15158	0.347	0.202	4.98784e-28	0	tnrc6c1
AL935186.10	9.76215e-32	2.12957	0.333	0.195	2.07065e-27	0	AL935186.10
tmsb	1.40939e-31	1.26572	0.283	0.145	2.98946e-27	0	tmsb
atp1b3b	1.97574e-31	1.17236	0.28	0.144	4.19074e-27	0	atp1b3b
dpysl3	2.08045e-31	1.07873	0.252	0.12	4.41285e-27	0	dpysl3
tuba1a	4.55994e-31	0.975834	0.403	0.25	9.67209e-27	0	tuba1a
sgip1a	5.38978e-31	0.977156	0.309	0.163	1.14323e-26	0	sgip1a
zgc:153409	1.17204e-30	1.0728	0.508	0.404	2.48601e-26	0	zgc:153409
golga7ba	3.91317e-30	0.9932	0.262	0.127	8.30022e-26	0	golga7ba
rbms3	1.90549e-29	1.33654	0.258	0.13	4.04173e-25	0	rbms3
ckbb	2.42219e-29	0.608781	0.536	0.368	5.1377e-25	0	ckbb
si:ch211-195b13.1	4.04929e-29	1.05911	0.327	0.185	8.58895e-25	0	si:ch211-195b13.1
slc4a10a	7.14947e-29	0.950874	0.284	0.148	1.51647e-24	0	slc4a10a
atp1b2a	9.14599e-29	0.987171	0.33	0.19	1.93996e-24	0	atp1b2a
ncam1a	1.74065e-28	0.896247	0.396	0.246	3.69208e-24	0	ncam1a
plxna3	2.82879e-28	1.11937	0.287	0.157	6.00015e-24	0	plxna3
kif1b	1.15176e-27	1.1875	0.338	0.214	2.44299e-23	0	kif1b
pdcd4b	1.2782e-27	1.09877	0.497	0.412	2.71118e-23	0	pdcd4b
cadm1a	1.82266e-27	1.50528	0.273	0.147	3.86605e-23	0	cadm1a
aldocb	3.52603e-27	0.824863	0.397	0.261	7.47907e-23	0	aldocb
rtn1a	5.30254e-27	0.608928	0.613	0.483	1.12472e-22	0	rtn1a
atpv0e2	3.21094e-26	0.939301	0.264	0.137	6.81073e-22	0	atpv0e2
gapdhs	3.49553e-26	0.507347	0.631	0.513	7.41436e-22	0	gapdhs
elmo1	4.04031e-26	0.988307	0.32	0.189	8.56991e-22	0	elmo1
tshz2	4.40844e-26	1.35858	0.266	0.144	9.35074e-22	0	tshz2
calm2a	4.55837e-26	1.21726	0.456	0.374	9.66876e-22	0	calm2a
mycn	1.67404e-25	1.37651	0.253	0.138	3.55081e-21	0	mycn
myt1b	5.01955e-25	1.02683	0.251	0.131	1.0647e-20	0	myt1b
fez1	7.64491e-25	0.968436	0.272	0.15	1.62156e-20	0	fez1
tjp1b	1.08741e-24	1.2716	0.299	0.184	2.3065e-20	0	tjp1b
tubb2b	1.38102e-24	0.774357	0.618	0.564	2.92928e-20	0	tubb2b
tenm3	2.28848e-24	1.68444	0.269	0.155	4.8541e-20	0	tenm3
pcdh1b	5.02948e-24	2.0526	0.354	0.26	1.0668e-19	0	pcdh1b
hsp70.2	1.01409e-23	0.729045	0.669	0.605	2.151e-19	0	hsp70.2
tmeff1b	1.50207e-23	0.997948	0.269	0.151	3.18603e-19	0	tmeff1b
aff2	3.09465e-23	1.27015	0.43	0.349	6.56406e-19	0	aff2
fbrsl1	1.13835e-22	1.33101	0.284	0.175	2.41455e-18	0	fbrsl1
adarb1b	1.1718e-22	1.07883	0.448	0.36	2.48551e-18	0	adarb1b
pcdh2g28	3.85138e-22	0.887441	0.33	0.21	8.16916e-18	0	pcdh2g28
marcksb	9.49172e-22	1.0114	0.288	0.177	2.01329e-17	0	marcksb
iqsec1b	1.31429e-21	1.19316	0.319	0.211	2.78775e-17	0	iqsec1b
si:ch211-196l7.4	1.08463e-20	0.729816	0.586	0.549	2.30061e-16	0	si:ch211-196l7.4
hsp70.1	1.14578e-20	1.0043	0.574	0.511	2.4303e-16	0	hsp70.1
macroh2a2	3.3817e-19	1.0395	0.35	0.26	7.17293e-15	0	macroh2a2
ptprga	4.53032e-19	1.64438	0.319	0.229	9.60926e-15	0	ptprga
h3f3c	4.53645e-19	0.978554	0.451	0.391	9.62227e-15	0	h3f3c
h3f3d	6.64257e-19	0.641859	0.678	0.675	1.40895e-14	0	h3f3d
baz2ba	7.31182e-17	0.913904	0.382	0.303	1.55091e-12	0	baz2ba
slc6a8	1.37856e-16	0.941124	0.25	0.158	2.92406e-12	0	slc6a8
ENSDARG00000056490	1.42975e-16	1.00353	0.262	0.172	3.03263e-12	0	ENSDARG00000056490
dock3	2.66136e-16	0.752042	0.252	0.153	5.64502e-12	0	dock3
snap25b	4.91791e-16	0.569209	0.322	0.206	1.04314e-11	0	snap25b
nat16	2.61665e-15	0.787856	0.292	0.197	5.55017e-11	0	nat16
dusp8a	3.02276e-15	1.06767	0.356	0.281	6.41157e-11	0	dusp8a
rapgef2	4.56009e-15	1.04586	0.285	0.205	9.6724e-11	0	rapgef2
BX284638.2	9.94573e-15	0.82517	0.266	0.178	2.10959e-10	0	BX284638.2
ankrd12	5.32315e-14	1.01904	0.419	0.378	1.12909e-09	0	ankrd12
histh1l	1.01861e-13	1.36474	0.384	0.334	2.16057e-09	0	histh1l
ccni	2.55134e-13	0.933048	0.347	0.284	5.41165e-09	0	ccni
calm3a.1	1.98966e-12	1.18435	0.276	0.212	4.22027e-08	0	calm3a.1
zmiz1a	2.06612e-12	0.992332	0.25	0.178	4.38246e-08	0	zmiz1a
magi1b	2.25434e-12	0.794198	0.309	0.236	4.78168e-08	0	magi1b
ndrg3a	2.35087e-12	0.908662	0.259	0.185	4.98644e-08	0	ndrg3a
maml3	5.26444e-12	0.94274	0.295	0.227	1.11664e-07	0	maml3
ppp2r5cb	5.59536e-12	0.977741	0.252	0.181	1.18683e-07	0	ppp2r5cb
rsrp1	7.07653e-12	0.504299	0.55	0.516	1.501e-07	0	rsrp1
eno1a	8.98097e-12	0.574273	0.328	0.25	1.90495e-07	0	eno1a
hist2h2l	1.10559e-11	1.15294	0.314	0.265	2.34507e-07	0	hist2h2l
appa	2.73307e-11	0.72973	0.277	0.208	5.79712e-07	0	appa
atrx	2.76113e-11	0.962103	0.346	0.301	5.85662e-07	0	atrx
camk2g1	8.13916e-11	0.951948	0.271	0.211	1.7264e-06	0	camk2g1
bahcc1b	1.13973e-10	0.899401	0.257	0.189	2.41749e-06	0	bahcc1b
hmgn7	1.31965e-10	0.738157	0.462	0.451	2.79911e-06	0	hmgn7
calm3a	1.77163e-10	0.550876	0.482	0.455	3.75781e-06	0	calm3a
atp2b4	2.83166e-10	0.979235	0.26	0.199	6.00623e-06	0	atp2b4
bach2b	3.41388e-10	0.857147	0.36	0.316	7.24119e-06	0	bach2b
cirbpb	4.84719e-10	0.506398	0.685	0.717	1.02814e-05	0	cirbpb
meis1b	7.93899e-10	1.33171	0.345	0.319	1.68394e-05	0	meis1b
jmjd1cb	1.59649e-09	0.907414	0.385	0.359	3.38632e-05	0	jmjd1cb
pptc7a	2.18032e-09	0.960745	0.31	0.261	4.62468e-05	0	pptc7a
dbn1	4.50032e-09	0.586416	0.294	0.229	9.54564e-05	0	dbn1
rerea	4.91226e-09	0.988787	0.259	0.208	0.000104194	0	rerea
btg1	7.5905e-09	0.538615	0.592	0.623	0.000161002	0	btg1
hsp70.3	9.87727e-09	0.548018	0.704	0.727	0.000209507	0	hsp70.3
nr1d2a	2.81733e-08	0.685892	0.33	0.286	0.000597583	0	nr1d2a
ube2e3	2.97517e-08	0.888303	0.337	0.311	0.000631064	0	ube2e3
atp6v1e1b	3.38518e-08	0.853518	0.325	0.283	0.00071803	0	atp6v1e1b
macrod2	6.97383e-08	0.965087	0.29	0.251	0.00147922	0	macrod2
h1-0	9.55883e-08	1.14546	0.282	0.245	0.00202752	0	h1-0
ywhaqb	2.32003e-07	0.573296	0.452	0.455	0.00492102	0	ywhaqb
znf385b	2.39557e-07	0.924179	0.258	0.206	0.00508124	0	znf385b
nucks1a	8.16575e-07	0.695438	0.313	0.278	0.0173204	0	nucks1a
cicb	9.57936e-07	0.843351	0.289	0.255	0.0203188	0	cicb
cnbpb	1.04486e-06	0.703418	0.474	0.512	0.0221626	0	cnbpb
eif4ebp1	1.36356e-06	0.515648	0.187	0.309	0.0289225	0	eif4ebp1
brdt	4.18431e-06	1.00412	0.353	0.353	0.0887533	0	brdt
atp6ap2	4.76857e-06	0.643116	0.251	0.207	0.101146	0	atp6ap2
id2a	6.90078e-06	1.05995	0.328	0.304	0.146372	0	id2a
atp2b1a	1.26466e-05	0.526184	0.395	0.386	0.268248	0	atp2b1a
atp6v1g1	1.35732e-05	0.862662	0.331	0.32	0.287902	0	atp6v1g1
ywhabl	2.77824e-05	0.582327	0.415	0.423	0.589292	0	ywhabl
hivep2a	5.12047e-05	0.796677	0.349	0.348	1	0	hivep2a
spen	5.12719e-05	0.901253	0.281	0.265	1	0	spen
agap1	7.07945e-05	0.813123	0.25	0.222	1	0	agap1
cux1a	7.34393e-05	0.581114	0.282	0.251	1	0	cux1a
si:ch211-13k12.2	0.000144087	1.01766	0.253	0.235	1	0	si:ch211-13k12.2
mycbp2	0.000173956	0.747238	0.268	0.25	1	0	mycbp2
per1b	0.000411279	0.76388	0.311	0.311	1	0	per1b
dedd1	0.000485761	0.605287	0.425	0.46	1	0	dedd1
ier2b	0.000569211	0.626013	0.407	0.423	1	0	ier2b
ppp1r10	0.000816217	0.765802	0.326	0.332	1	0	ppp1r10
gnb1b	0.000904412	0.532295	0.442	0.484	1	0	gnb1b
pbx4	0.00142794	0.748886	0.299	0.3	1	0	pbx4
vdac1	0.00187689	0.659056	0.336	0.351	1	0	vdac1
nfil3-5	0.00351136	0.600728	0.378	0.392	1	0	nfil3-5
plk3	0.00377644	0.568447	0.178	0.254	1	0	plk3
dynll1	0.00801385	0.527927	0.398	0.424	1	0	dynll1
si:ch211-288g17.3	0.00915498	0.538139	0.308	0.306	1	0	si:ch211-288g17.3
prss59.1	0	5.50487	0.99	0.248	0	1	prss59.1
prss59.2	0	5.48548	0.999	0.461	0	1	prss59.2
prss1	0	5.45644	0.999	0.438	0	1	prss1
ctrb1	0	5.41147	0.999	0.364	0	1	ctrb1
cela1.6	0	5.33057	1	0.379	0	1	cela1.6
ctrl	0	5.24884	0.994	0.165	0	1	ctrl
cpa5	0	5.22883	0.991	0.144	0	1	cpa5
zgc:112160	0	5.19608	0.989	0.154	0	1	zgc:112160
sycn.2	0	5.11946	0.977	0.12	0	1	sycn.2
apoda.2	0	5.0979	0.978	0.192	0	1	apoda.2
ela3l	0	5.07742	0.985	0.181	0	1	ela3l
ela2l	0	5.03586	0.978	0.163	0	1	ela2l
zgc:136461	0	5.01976	0.954	0.137	0	1	zgc:136461
ela2	0	4.74951	0.967	0.15	0	1	ela2
spink4	0	4.5164	0.962	0.076	0	1	spink4
c6ast4	0	4.5136	0.933	0.112	0	1	c6ast4
cpb1	0	4.3113	0.957	0.061	0	1	cpb1
zgc:92137	0	4.26251	0.887	0.063	0	1	zgc:92137
pdia2	0	4.21834	0.961	0.049	0	1	pdia2
si:ch211-240l19.5	0	4.0508	0.9	0.047	0	1	si:ch211-240l19.5
amy2a	0	3.96537	0.888	0.049	0	1	amy2a
cel.1	0	3.96114	0.883	0.044	0	1	cel.1
cel.2	0	3.89199	0.894	0.041	0	1	cel.2
cpa4	0	3.80523	0.892	0.033	0	1	cpa4
fkbp11	0	3.7481	0.934	0.077	0	1	fkbp11
si:dkey-14d8.6	0	3.57609	0.708	0.037	0	1	si:dkey-14d8.6
pla2g1b	0	3.22055	0.662	0.022	0	1	pla2g1b
si:ch211-240l19.6	0	3.21087	0.807	0.025	0	1	si:ch211-240l19.6
aqp12	0	3.12407	0.897	0.081	0	1	aqp12
nupr1b	0	3.11188	0.937	0.129	0	1	nupr1b
sycn.3	0	2.89121	0.773	0.023	0	1	sycn.3
si:ch211-195b11.3	0	2.81821	0.823	0.038	0	1	si:ch211-195b11.3
si:dkey-14d8.7	0	2.41401	0.738	0.016	0	1	si:dkey-14d8.7
dap	0	2.37212	0.892	0.151	0	1	dap
sec61g	0	2.31384	0.947	0.511	0	1	sec61g
ENSDARG00000076223	0	2.30437	0.899	0.27	0	1	ENSDARG00000076223
gamt	0	2.30286	0.906	0.165	0	1	gamt
cpa1	0	2.24031	0.729	0.016	0	1	cpa1
cela1.5.1	0	2.12326	0.736	0.016	0	1	cela1.5.1
sec61b	0	2.04733	0.887	0.213	0	1	sec61b
si:ch211-255i20.3	0	2.03241	0.76	0.017	0	1	si:ch211-255i20.3
cela1.4	0	2.01648	0.721	0.01	0	1	cela1.4
eif4ebp3	0	1.94869	0.743	0.066	0	1	eif4ebp3
si:ch73-44m9.5	0	1.90031	0.741	0.014	0	1	si:ch73-44m9.5
endou	0	1.89685	0.75	0.015	0	1	endou
ost4	0	1.85624	0.854	0.153	0	1	ost4
stard13b	0	1.78176	0.755	0.087	0	1	stard13b
gatm	0	1.77081	0.714	0.034	0	1	gatm
cela1.2	0	1.73826	0.659	0.013	0	1	cela1.2
cgref1	0	1.67591	0.715	0.048	0	1	cgref1
rrbp1a	0	1.5872	0.745	0.055	0	1	rrbp1a
ppdpfa	0	1.56533	0.76	0.087	0	1	ppdpfa
tram1	0	1.51284	0.705	0.087	0	1	tram1
hyou1	0	1.4601	0.801	0.129	0	1	hyou1
slc38a5b	0	1.45849	0.721	0.054	0	1	slc38a5b
rbpjl	0	1.45818	0.589	0.007	0	1	rbpjl
ENSDARG00000042899	0	1.45584	0.663	0.02	0	1	ENSDARG00000042899
si:ch211-156j16.1	0	1.40199	0.697	0.024	0	1	si:ch211-156j16.1
cox8b	0	1.39292	0.736	0.064	0	1	cox8b
CABZ01040054.1	0	1.29457	0.606	0.012	0	1	CABZ01040054.1
arid3c	0	1.2356	0.53	0.037	0	1	arid3c
slc16a10	0	1.22669	0.629	0.039	0	1	slc16a10
si:dkey-266f7.9	0	1.21776	0.606	0.008	0	1	si:dkey-266f7.9
c6ast3	0	1.2121	0.47	0.012	0	1	c6ast3
grb10a	0	1.17779	0.611	0.059	0	1	grb10a
bhmt	0	1.1245	0.94	0.207	0	1	bhmt
zgc:92040	0	1.10203	0.577	0.009	0	1	zgc:92040
si:dkey-188g12.1	0	1.05859	0.643	0.037	0	1	si:dkey-188g12.1
si:dkey-183n20.15	0	1.05713	0.436	0.014	0	1	si:dkey-183n20.15
chn2	0	1.04046	0.592	0.05	0	1	chn2
mat1a	0	1.02897	0.698	0.059	0	1	mat1a
cnpy1	0	1.02731	0.646	0.055	0	1	cnpy1
stard10	0	1.01436	0.673	0.06	0	1	stard10
larp1b	0	1.0098	0.594	0.055	0	1	larp1b
cebpa	0	0.969988	0.575	0.046	0	1	cebpa
nr5a2	0	0.931837	0.564	0.039	0	1	nr5a2
gnmt	0	0.919647	0.615	0.047	0	1	gnmt
CABZ01058650.1	0	0.905036	0.605	0.038	0	1	CABZ01058650.1
mcfd2	0	0.865272	0.624	0.06	0	1	mcfd2
fip1l1a	0	0.820097	0.473	0.009	0	1	fip1l1a
dnajc3a	0	0.800115	0.545	0.026	0	1	dnajc3a
cela1.1	0	0.756153	0.437	0.004	0	1	cela1.1
cx32.3	0	0.749833	0.52	0.016	0	1	cx32.3
cdk5rap3	0	0.720943	0.542	0.032	0	1	cdk5rap3
uba5	0	0.715109	0.539	0.035	0	1	uba5
cracr2b	0	0.705357	0.463	0.01	0	1	cracr2b
si:ch211-173a9.6.1	0	0.646069	0.493	0.014	0	1	si:ch211-173a9.6.1
hoga1	0	0.62406	0.494	0.023	0	1	hoga1
tmed6	0	0.610332	0.425	0.004	0	1	tmed6
cx28.9	0	0.519155	0.417	0.008	0	1	cx28.9
si:dkey-204f11.64	1.49051e-307	0.832803	0.554	0.044	3.16151e-303	1	si:dkey-204f11.64
slc22a16	1.7489e-305	0.559918	0.385	0.005	3.70959e-301	1	slc22a16
snd1	2.80604e-302	1.7314	0.834	0.179	5.9519e-298	1	snd1
afap1l1a	5.16702e-295	0.821329	0.418	0.014	1.09598e-290	1	afap1l1a
lman1	6.36281e-294	0.715371	0.548	0.047	1.34961e-289	1	lman1
si:ch211-226m16.2	2.59647e-292	0.533352	0.442	0.02	5.50737e-288	1	si:ch211-226m16.2
bglapl	2.03019e-291	0.738562	0.36	0.004	4.30623e-287	1	bglapl
lmf2b	2.03782e-290	0.742335	0.492	0.033	4.32243e-286	1	lmf2b
sec22ba	3.02131e-289	0.574484	0.506	0.035	6.4085e-285	1	sec22ba
adka	4.19487e-287	1.17014	0.747	0.121	8.89773e-283	1	adka
si:dkey-262k9.2	8.62337e-287	0.586866	0.526	0.041	1.8291e-282	1	si:dkey-262k9.2
slc31a2	1.94851e-286	0.813508	0.45	0.023	4.13299e-282	1	slc31a2
srp72	1.4732e-283	0.661685	0.537	0.047	3.12481e-279	1	srp72
herpud1	2.50222e-282	0.891148	0.551	0.052	5.30745e-278	1	herpud1
rhag	1.09763e-278	0.61956	0.459	0.026	2.32819e-274	1	rhag
sil1	4.8696e-277	0.575804	0.45	0.026	1.03289e-272	1	sil1
derl3	6.48119e-276	0.538508	0.383	0.011	1.37473e-271	1	derl3
slc30a7	1.49702e-271	0.799975	0.62	0.077	3.17533e-267	1	slc30a7
oat	6.55511e-267	0.633535	0.541	0.052	1.3904e-262	1	oat
gata6	7.56826e-266	0.630718	0.458	0.03	1.6053e-261	1	gata6
dhdhl	9.99796e-266	0.621961	0.494	0.04	2.12067e-261	1	dhdhl
gcgra	1.78729e-265	0.606598	0.451	0.028	3.79101e-261	1	gcgra
krtcap2	8.98923e-265	1.2725	0.762	0.157	1.90671e-260	1	krtcap2
hspb8	6.6466e-264	0.58374	0.44	0.026	1.40981e-259	1	hspb8
tfpia	1.28125e-260	1.02555	0.469	0.036	2.71767e-256	1	tfpia
npdc1a	4.36133e-257	0.551723	0.498	0.043	9.25082e-253	1	npdc1a
hm13	6.31966e-257	0.582289	0.517	0.049	1.34046e-252	1	hm13
ero1b	5.02367e-254	0.566524	0.479	0.04	1.06557e-249	1	ero1b
lrrc59	3.73788e-251	0.621738	0.569	0.069	7.92841e-247	1	lrrc59
emd	1.23267e-250	0.645886	0.512	0.051	2.61461e-246	1	emd
iars1	6.03492e-248	0.528167	0.496	0.047	1.28007e-243	1	iars1
hdlbpa	2.74344e-246	1.22225	0.786	0.176	5.81912e-242	1	hdlbpa
cd82b	1.15059e-245	0.593455	0.378	0.017	2.44052e-241	1	cd82b
pck1	3.42249e-245	0.565788	0.586	0.072	7.25944e-241	1	pck1
si:ch211-263k4.2	6.26709e-245	0.577185	0.477	0.041	1.32931e-240	1	si:ch211-263k4.2
slc35b1	1.12405e-244	0.574277	0.48	0.043	2.38423e-240	1	slc35b1
slc16a12b	1.36465e-243	0.577429	0.379	0.018	2.89456e-239	1	slc16a12b
ahcy	1.49921e-243	1.17708	0.816	0.21	3.17998e-239	1	ahcy
ssr3	1.15015e-242	1.68207	0.888	0.366	2.43958e-238	1	ssr3
shc1	3.21142e-241	2.1939	0.667	0.13	6.81175e-237	1	shc1
ssr1	1.45307e-239	0.618521	0.527	0.059	3.08211e-235	1	ssr1
si:dkey-163f12.6	3.16711e-235	0.621363	0.307	0.005	6.71777e-231	1	si:dkey-163f12.6
myo5c	4.2286e-235	0.597501	0.308	0.006	8.96929e-231	1	myo5c
srprb	7.8699e-233	0.876614	0.691	0.133	1.66928e-228	1	srprb
spcs3	7.3151e-229	0.748403	0.698	0.132	1.55161e-224	1	spcs3
cth	2.0055e-227	0.681938	0.602	0.09	4.25387e-223	1	cth
spcs1	2.85841e-226	1.15986	0.79	0.198	6.06297e-222	1	spcs1
srp19	6.81501e-226	0.697575	0.624	0.101	1.44553e-221	1	srp19
si:ch73-7i4.1	3.93345e-224	0.55607	0.299	0.006	8.34323e-220	1	si:ch73-7i4.1
rpl3	3.4886e-222	1.57126	0.924	0.437	7.39967e-218	1	rpl3
ssr2	3.84566e-222	1.48256	0.847	0.287	8.15704e-218	1	ssr2
wu:fi09b08	3.47177e-221	1.26522	0.702	0.131	7.36397e-217	1	wu:fi09b08
krt18a.1	1.71461e-215	0.715109	0.763	0.158	3.63685e-211	1	krt18a.1
ssr4	1.50909e-214	1.55155	0.817	0.284	3.20094e-210	1	ssr4
bhlhe41	5.96542e-208	0.684984	0.464	0.052	1.26533e-203	1	bhlhe41
slc43a3b	7.67694e-207	0.577152	0.345	0.02	1.62835e-202	1	slc43a3b
sec61a1l	4.70925e-206	0.52532	0.489	0.061	9.9888e-202	1	sec61a1l
sec61a1	6.02846e-206	1.02955	0.674	0.146	1.2787e-201	1	sec61a1
hs3st3b1a	2.09396e-205	0.529013	0.311	0.013	4.44149e-201	1	hs3st3b1a
pinx1	5.99253e-204	0.700792	0.634	0.115	1.27108e-199	1	pinx1
sycn.1	2.21379e-202	0.878572	0.262	0.004	4.69566e-198	1	sycn.1
serp1	3.81407e-200	1.07301	0.763	0.206	8.09002e-196	1	serp1
prdx4	1.14276e-198	1.08778	0.753	0.207	2.42391e-194	1	prdx4
tmed10	1.41013e-198	1.06181	0.817	0.24	2.99103e-194	1	tmed10
zfp36l1b	4.3251e-198	0.984625	0.558	0.093	9.17397e-194	1	zfp36l1b
rbm24a	5.01459e-198	0.642903	0.422	0.043	1.06364e-193	1	rbm24a
rpl4	3.40101e-197	1.45212	0.876	0.362	7.21387e-193	1	rpl4
coa6	1.00048e-194	0.536029	0.61	0.11	2.12212e-190	1	coa6
phlda2	1.89674e-193	1.08204	0.696	0.158	4.02317e-189	1	phlda2
eif4ebp3l	3.62757e-193	0.511721	0.494	0.067	7.69445e-189	1	eif4ebp3l
aldh7a1	3.88021e-193	0.588194	0.655	0.131	8.23031e-189	1	aldh7a1
keap1a	1.01128e-192	0.614888	0.37	0.031	2.14502e-188	1	keap1a
fkbp2	4.21575e-192	0.758463	0.697	0.161	8.94204e-188	1	fkbp2
ak2	6.1945e-189	0.544535	0.61	0.116	1.31392e-184	1	ak2
eif5a2	6.38636e-187	1.09803	0.767	0.221	1.35461e-182	1	eif5a2
ndufa1	1.062e-184	0.845935	0.771	0.208	2.25261e-180	1	ndufa1
zfpm1	2.56892e-184	0.631857	0.407	0.045	5.44893e-180	1	zfpm1
krt8	1.58449e-183	0.583954	0.748	0.17	3.36087e-179	1	krt8
si:ch211-217k17.7	1.66634e-183	0.554671	0.592	0.108	3.53448e-179	1	si:ch211-217k17.7
ndufa3	1.72166e-182	0.66817	0.716	0.168	3.6518e-178	1	ndufa3
rhpn2	2.0094e-182	0.552975	0.451	0.059	4.26214e-178	1	rhpn2
sec11a	2.8059e-182	0.740036	0.724	0.183	5.9516e-178	1	sec11a
cyp1a	3.15819e-182	1.15793	0.61	0.123	6.69883e-178	1	cyp1a
ENSDARG00000110700	1.3356e-181	0.541323	0.605	0.116	2.83295e-177	1	ENSDARG00000110700
bambia	1.86382e-181	0.704941	0.534	0.09	3.95336e-177	1	bambia
dnajc1	5.34369e-181	0.518149	0.627	0.126	1.13345e-176	1	dnajc1
pawr	1.7935e-179	1.02857	0.532	0.093	3.80419e-175	1	pawr
ostc	3.73346e-179	0.666897	0.641	0.143	7.91904e-175	1	ostc
ndrg1a	1.40292e-178	0.562834	0.439	0.058	2.97573e-174	1	ndrg1a
rpl6	6.38588e-177	1.29016	0.897	0.46	1.35451e-172	1	rpl6
arhgap29a	4.74695e-176	0.810391	0.48	0.073	1.00688e-171	1	arhgap29a
si:dkey-151g10.6	1.76227e-175	1.12976	0.99	0.854	3.73795e-171	1	si:dkey-151g10.6
lrrc58a	2.42269e-175	0.630935	0.26	0.01	5.13876e-171	1	lrrc58a
pa2g4a	9.50717e-175	0.720057	0.611	0.127	2.01657e-170	1	pa2g4a
ddx21	9.45745e-173	0.735109	0.708	0.169	2.00602e-168	1	ddx21
fbl	1.11937e-170	0.530204	0.589	0.116	2.3743e-166	1	fbl
tmed2	8.27262e-170	0.850757	0.719	0.199	1.75471e-165	1	tmed2
rhbdf1a	4.1948e-166	0.807028	0.582	0.12	8.89759e-162	1	rhbdf1a
rbpjb	4.5248e-166	0.54148	0.549	0.102	9.59755e-162	1	rbpjb
micos10	8.48023e-165	0.554986	0.655	0.153	1.79874e-160	1	micos10
serpine1	2.87536e-164	0.697483	0.411	0.055	6.09892e-160	1	serpine1
tmem258	3.03515e-164	1.07581	0.802	0.281	6.43785e-160	1	tmem258
hsp90b1	5.21272e-159	0.892565	0.757	0.219	1.10567e-154	1	hsp90b1
nop10	7.24694e-159	0.731061	0.714	0.185	1.53715e-154	1	nop10
elf1	1.03017e-154	0.624137	0.496	0.09	2.18509e-150	1	elf1
rpl7l1	1.4653e-153	0.50196	0.607	0.134	3.10805e-149	1	rpl7l1
ddost	3.92088e-151	0.510631	0.592	0.136	8.31659e-147	1	ddost
eef1da	5.70858e-151	0.72717	0.788	0.235	1.21085e-146	1	eef1da
rps18	1.35988e-147	1.06471	0.861	0.376	2.88443e-143	1	rps18
bhlhe40	4.81709e-147	1.00521	0.676	0.185	1.02175e-142	1	bhlhe40
eif4g1a	1.83771e-144	0.627748	0.736	0.212	3.89796e-140	1	eif4g1a
bcl2l11	2.08045e-144	0.533277	0.397	0.06	4.41285e-140	1	bcl2l11
rpl29	2.76305e-141	1.0795	0.939	0.584	5.8607e-137	1	rpl29
hypk	2.77939e-137	0.538523	0.678	0.182	5.89537e-133	1	hypk
ppiaa	2.871e-137	0.982353	0.835	0.353	6.08968e-133	1	ppiaa
c1qbp	1.10284e-133	0.542979	0.696	0.2	2.33922e-129	1	c1qbp
mbnl1	9.07247e-133	0.559621	0.389	0.063	1.92436e-128	1	mbnl1
mt-atp8	1.2284e-132	0.681856	0.646	0.169	2.60557e-128	1	mt-atp8
mt-nd3	7.4621e-130	0.803519	0.816	0.266	1.58279e-125	1	mt-nd3
sqstm1	1.56743e-129	0.805036	0.579	0.154	3.32467e-125	1	sqstm1
rps6	2.23151e-128	1.0241	0.882	0.463	4.73325e-124	1	rps6
dad1	4.01371e-125	0.97179	0.844	0.408	8.51348e-121	1	dad1
ENSDARG00000076547	3.65301e-123	0.539156	0.265	0.027	7.74839e-119	1	ENSDARG00000076547
BX548011.2	6.2256e-123	1.05017	0.816	0.281	1.32051e-118	1	BX548011.2
rpl22l1	9.00161e-123	0.917491	0.876	0.404	1.90933e-118	1	rpl22l1
atp5if1a	3.07362e-122	0.567437	0.73	0.228	6.51945e-118	1	atp5if1a
clec16a	1.60911e-121	1.46761	0.432	0.091	3.41309e-117	1	clec16a
rtn1a1	7.5321e-121	0.966207	0.873	0.437	1.59763e-116	1	rtn1a
rpl23a	1.44685e-119	0.934264	0.905	0.481	3.06891e-115	1	rpl23a
nupr1a	4.79664e-118	0.585556	0.579	0.155	1.01741e-113	1	nupr1a
nfkbiaa	1.26228e-117	0.648905	0.494	0.116	2.67743e-113	1	nfkbiaa
kcnn4	5.74635e-116	0.994422	0.37	0.07	1.21886e-111	1	kcnn4
eif2b2	6.57705e-114	0.665573	0.383	0.072	1.39506e-109	1	eif2b2
mych	1.02146e-113	0.613297	0.703	0.222	2.16662e-109	1	mych
rps28	1.133e-112	0.921768	0.944	0.637	2.40322e-108	1	rps28
rplp2l	7.32626e-110	0.822797	0.981	0.708	1.55397e-105	1	rplp2l
atp5if1b	1.16579e-109	0.600739	0.804	0.311	2.47275e-105	1	atp5if1b
eif5a	1.77519e-107	0.506579	0.663	0.22	3.76536e-103	1	eif5a
rpl5b	1.85291e-106	0.733592	0.828	0.347	3.9302e-102	1	rpl5b
lpin1	9.80729e-106	0.539985	0.625	0.188	2.08022e-101	1	lpin1
zgc:162730	2.44545e-105	0.522659	0.636	0.2	5.18704e-101	1	zgc:162730
ppib	7.19631e-103	0.688658	0.876	0.459	1.52641e-98	1	ppib
rpl34	2.29415e-102	0.806578	0.949	0.614	4.86612e-98	1	rpl34
tma7	1.3855e-101	0.597615	0.777	0.285	2.93877e-97	1	tma7
arrdc3a	3.71038e-96	0.619894	0.56	0.168	7.87008e-92	1	arrdc3a
rps29	8.87291e-95	0.749059	0.957	0.725	1.88203e-90	1	rps29
rpl38	5.98135e-94	0.831543	0.942	0.627	1.2687e-89	1	rpl38
rpl23	3.39554e-93	0.769524	0.954	0.75	7.20229e-89	1	rpl23
rpl36	7.98399e-93	0.794674	0.939	0.593	1.69348e-88	1	rpl36
rpl14	3.02117e-92	0.724971	0.947	0.619	6.40821e-88	1	rpl14
rpl35a	1.96346e-88	0.736647	0.93	0.651	4.16469e-84	1	rpl35a
idh2	4.09818e-87	0.70658	0.793	0.365	8.69265e-83	1	idh2
hspa5	1.10125e-86	0.822233	0.901	0.552	2.33585e-82	1	hspa5
eef2b	1.76317e-83	0.742922	0.923	0.563	3.73986e-79	1	eef2b
eef1a1l1	1.26833e-82	0.648101	0.99	0.837	2.69025e-78	1	eef1a1l1
rpl15	1.64415e-82	0.677658	0.875	0.495	3.48741e-78	1	rpl15
cox6a1	2.39736e-79	0.668475	0.847	0.507	5.08503e-75	1	cox6a1
rpl18a	2.74957e-77	0.625241	0.916	0.603	5.83212e-73	1	rpl18a
rps3	6.70636e-76	0.726144	0.862	0.526	1.42249e-71	1	rps3
rpl11	3.50015e-75	0.615895	0.971	0.735	7.42417e-71	1	rpl11
ENSDARG00000115271	7.06023e-74	0.643325	0.959	0.727	1.49754e-69	1	ENSDARG00000115271
rps24	1.51549e-71	0.61835	0.959	0.726	3.21452e-67	1	rps24
rpl35	3.04505e-64	0.572003	0.951	0.691	6.45886e-60	1	rpl35
rpl36a	4.22672e-63	0.583366	0.957	0.744	8.96529e-59	1	rpl36a
rpsa	4.67786e-62	0.520573	0.959	0.674	9.9222e-58	1	rpsa
mt-nd5	2.0058e-60	0.801758	0.873	0.425	4.2545e-56	1	mt-nd5
rps19	1.54206e-57	0.519466	0.971	0.761	3.27086e-53	1	rps19
rps26l	4.31987e-57	0.518374	0.925	0.642	9.16288e-53	1	rps26l
rpl27	2.67974e-56	0.523105	0.919	0.643	5.684e-52	1	rpl27
mt-nd2	6.6988e-49	1.03169	0.911	0.59	1.42088e-44	1	mt-nd2
mt-nd4	1.71584e-47	1.08972	0.923	0.603	3.63948e-43	1	mt-nd4
ttc9b	8.45362e-38	0.935833	0.255	0.088	1.7931e-33	1	ttc9b
mt-co1	3.6261e-25	1.17454	0.953	0.905	7.69131e-21	1	mt-co1
zgc:158463	1.07882e-10	0.627132	0.999	0.977	2.2883e-06	1	zgc:158463
mt-co2	0.000601891	0.675632	0.965	0.961	1	1	mt-co2
atp1a1b	0	4.61143	0.628	0.037	0	2	atp1a1b
f3a	0	4.23795	0.604	0.033	0	2	f3a
mdka	0	4.22768	0.774	0.115	0	2	mdka
si:ch211-251b21.1	0	3.78424	0.495	0.027	0	2	si:ch211-251b21.1
si:ch211-66e2.5	9.3509e-295	3.18151	0.386	0.009	1.98342e-290	2	si:ch211-66e2.5
atp1b4	2.36482e-293	2.56493	0.399	0.012	5.01602e-289	2	atp1b4
prss35	3.48874e-278	3.54365	0.413	0.018	7.39996e-274	2	prss35
wnt7aa	2.21906e-242	2.73831	0.338	0.011	4.70685e-238	2	wnt7aa
fabp7a	5.65042e-241	4.02609	0.869	0.323	1.19851e-236	2	fabp7a
gpm6bb	1.95772e-238	3.01647	0.492	0.054	4.15251e-234	2	gpm6bb
endouc	5.76283e-238	4.01163	0.37	0.019	1.22235e-233	2	endouc
si:ch1073-303k11.2	1.01028e-235	2.71541	0.343	0.013	2.14291e-231	2	si:ch1073-303k11.2
ptgdsb.2	5.80136e-221	5.61592	0.468	0.054	1.23053e-216	2	ptgdsb.2
pax3a	5.31416e-208	1.85779	0.316	0.013	1.12719e-203	2	pax3a
qkib	1.01486e-207	2.71084	0.454	0.051	2.15262e-203	2	qkib
fgfr1b	1.12212e-205	2.01217	0.364	0.025	2.38012e-201	2	fgfr1b
dla	4.40025e-194	2.044	0.346	0.024	9.33337e-190	2	dla
qki2	6.0086e-188	1.88811	0.338	0.024	1.27448e-183	2	qki2
rassf7a	2.15524e-177	2.00487	0.33	0.025	4.57148e-173	2	rassf7a
slc1a2b	4.23355e-173	3.71166	0.404	0.052	8.97977e-169	2	slc1a2b
atp1b1a	4.35666e-169	3.36854	0.764	0.329	9.24092e-165	2	atp1b1a
msi1	1.93496e-168	1.24099	0.279	0.015	4.10424e-164	2	msi1
mdkb	2.50116e-167	3.21255	0.769	0.292	5.3052e-163	2	mdkb
cd82a	1.8295e-158	2.09868	0.375	0.047	3.88055e-154	2	cd82a
cldn5a	1.20285e-157	1.69676	0.26	0.014	2.55137e-153	2	cldn5a
dchs1a	8.46141e-155	1.86956	0.316	0.029	1.79475e-150	2	dchs1a
notch3	1.11894e-153	1.64044	0.333	0.035	2.37338e-149	2	notch3
slc4a4a	3.77786e-150	2.66816	0.301	0.028	8.01322e-146	2	slc4a4a
cx43	3.62784e-145	2.88376	0.296	0.029	7.69501e-141	2	cx43
akap12b	4.50703e-143	1.77074	0.338	0.041	9.55987e-139	2	akap12b
kirrel3l	7.14769e-141	2.13685	0.407	0.067	1.5161e-136	2	kirrel3l
msna	3.41745e-133	1.67003	0.487	0.111	7.24876e-129	2	msna
cd81a	3.80356e-133	2.29865	0.742	0.324	8.06773e-129	2	cd81a
tnfrsfa	9.91324e-133	2.09706	0.397	0.071	2.1027e-128	2	tnfrsfa
boc	1.26024e-124	1.51205	0.314	0.041	2.67309e-120	2	boc
s1pr1	7.36928e-124	1.78482	0.285	0.032	1.5631e-119	2	s1pr1
ddr1	1.14386e-119	1.96104	0.304	0.041	2.42625e-115	2	ddr1
jam3b	1.17784e-116	1.55828	0.269	0.03	2.49831e-112	2	jam3b
zgc:174888	3.00076e-111	2.19687	0.292	0.042	6.3649e-107	2	zgc:174888
neo1a	1.09303e-110	2.04809	0.532	0.163	2.31843e-106	2	neo1a
ptgdsb.1	1.42723e-110	5.02042	0.452	0.126	3.0273e-106	2	ptgdsb.1
tpm4a	3.80772e-110	1.68441	0.415	0.092	8.07655e-106	2	tpm4a
sema5ba	3.86671e-110	1.85227	0.335	0.056	8.20169e-106	2	sema5ba
gli2a	5.86435e-110	1.78362	0.306	0.048	1.24389e-105	2	gli2a
si:dkey-7j14.6	5.72857e-109	1.63317	0.332	0.059	1.21509e-104	2	si:dkey-7j14.6
psat1	2.02582e-104	1.3427	0.386	0.084	4.29696e-100	2	psat1
sox2	1.35776e-101	1.00225	0.314	0.05	2.87994e-97	2	sox2
mki67	1.59338e-100	1.47228	0.256	0.035	3.37972e-96	2	mki67
hmga2	5.31975e-98	1.96161	0.361	0.082	1.12837e-93	2	hmga2
stat3	5.03515e-97	2.16939	0.587	0.233	1.06801e-92	2	stat3
si:ch211-156b7.4	9.46418e-94	1.48144	0.377	0.095	2.00745e-89	2	si:ch211-156b7.4
nppc	1.38618e-93	2.98305	0.264	0.041	2.94024e-89	2	nppc
dut	1.49952e-92	1.93075	0.335	0.075	3.18063e-88	2	dut
znrf3	1.33139e-89	1.91555	0.367	0.092	2.824e-85	2	znrf3
stmn1a	1.50515e-89	1.61793	0.356	0.085	3.19257e-85	2	stmn1a
ptpn13	2.42203e-87	1.62191	0.338	0.077	5.13738e-83	2	ptpn13
tmem47	3.38309e-87	1.59762	0.293	0.058	7.17588e-83	2	tmem47
metrnla	5.48871e-85	1.46085	0.25	0.04	1.16421e-80	2	metrnla
sdc4	2.24169e-84	1.59269	0.639	0.296	4.75485e-80	2	sdc4
ntm	1.61131e-83	2.30139	0.348	0.086	3.41774e-79	2	ntm
arhgef12b	1.28583e-82	1.36284	0.261	0.046	2.72736e-78	2	arhgef12b
hspb1	5.20181e-82	2.22896	0.292	0.058	1.10336e-77	2	hspb1
pclaf	6.11975e-82	1.57198	0.256	0.045	1.29806e-77	2	pclaf
arhgef10la	1.23619e-81	1.31696	0.26	0.045	2.62208e-77	2	arhgef10la
lbr	3.90535e-81	1.20827	0.264	0.048	8.28364e-77	2	lbr
lfng	2.68741e-78	1.26014	0.321	0.072	5.70026e-74	2	lfng
CABZ01080702.1	2.08379e-75	1.46208	0.415	0.127	4.41993e-71	2	CABZ01080702.1
yap1	2.96269e-74	1.38177	0.325	0.083	6.28416e-70	2	yap1
ENSDARG000001098201	1.21021e-73	1.7766	0.471	0.167	2.56698e-69	2	ENSDARG00000109820
nexmifb	1.61919e-72	1.97924	0.486	0.183	3.43447e-68	2	nexmifb
chaf1a	1.68137e-72	1.10175	0.258	0.053	3.56635e-68	2	chaf1a
pdlim4	4.0132e-71	1.75502	0.282	0.066	8.51239e-67	2	pdlim4
cnn3a	4.50603e-69	1.36322	0.446	0.164	9.55774e-65	2	cnn3a
hmgb2a	4.30458e-68	2.90723	0.498	0.234	9.13045e-64	2	hmgb2a
epha2a	1.20912e-67	1.70305	0.312	0.085	2.56466e-63	2	epha2a
rtca	3.17299e-67	1.0874	0.354	0.107	6.73024e-63	2	rtca
ppap2d	4.84888e-64	1.69053	0.253	0.058	1.0285e-59	2	ppap2d
nfixb	3.48058e-63	1.00401	0.276	0.064	7.38265e-59	2	nfixb
pcna	1.01244e-62	1.81598	0.356	0.119	2.14748e-58	2	pcna
zic1	3.99734e-62	0.7218	0.269	0.059	8.47875e-58	2	zic1
cd63	4.20056e-61	2.24033	0.497	0.244	8.90981e-57	2	cd63
sparc	1.96602e-60	0.568821	0.322	0.088	4.17013e-56	2	sparc
glula	3.25813e-60	1.56176	0.34	0.104	6.91081e-56	2	glula
ccnd2a	1.67315e-59	1.46796	0.308	0.09	3.54891e-55	2	ccnd2a
nat8l	2.80503e-59	1.0749	0.356	0.106	5.94975e-55	2	nat8l
f3b	7.06093e-57	2.22248	0.349	0.118	1.49769e-52	2	f3b
agrn	7.42712e-57	1.35337	0.518	0.234	1.57537e-52	2	agrn
hmga1a	2.0903e-56	1.77159	0.599	0.379	4.43373e-52	2	hmga1a
elmsan1b	1.05778e-55	1.52546	0.5	0.242	2.24367e-51	2	elmsan1b
cdh2	1.5244e-54	1.13829	0.486	0.211	3.23339e-50	2	cdh2
rassf2a	3.31202e-54	1.13111	0.346	0.114	7.02513e-50	2	rassf2a
srgap3	3.90982e-53	1.26524	0.463	0.197	8.29312e-49	2	srgap3
map3k14a	3.54101e-52	1.2024	0.317	0.107	7.51083e-48	2	map3k14a
angptl4	4.4595e-52	1.73787	0.421	0.179	9.45905e-48	2	angptl4
arhgef4	8.78815e-52	1.39722	0.285	0.085	1.86405e-47	2	arhgef4
id1	1.16663e-51	1.65801	0.502	0.249	2.47454e-47	2	id1
tuba8l	1.86624e-51	1.0806	0.487	0.231	3.95849e-47	2	tuba8l
dock1	1.37003e-50	1.16037	0.295	0.093	2.90596e-46	2	dock1
slc4a7	4.42966e-50	1.24029	0.276	0.083	9.39575e-46	2	slc4a7
tspan7	7.85414e-50	1.04361	0.253	0.071	1.66594e-45	2	tspan7
znf536	5.89902e-48	0.654391	0.325	0.102	1.25124e-43	2	znf536
prrg1	3.19629e-47	1.19609	0.3	0.098	6.77966e-43	2	prrg1
CT990561.1	6.75039e-47	0.837363	0.343	0.116	1.43182e-42	2	CT990561.1
tubb4b	1.17186e-46	1.07398	0.715	0.533	2.48564e-42	2	tubb4b
anp32b	3.11871e-44	0.931216	0.332	0.129	6.61511e-40	2	anp32b
tanc1b	1.22737e-43	1.38783	0.378	0.166	2.60338e-39	2	tanc1b
cntfr	1.66766e-43	1.06043	0.327	0.114	3.53726e-39	2	cntfr
fosl1a	1.01188e-42	1.22677	0.526	0.288	2.1463e-38	2	fosl1a
cnn2	1.18104e-42	1.48231	0.34	0.14	2.50511e-38	2	cnn2
cxcl18b	1.29048e-42	0.822413	0.268	0.083	2.73723e-38	2	cxcl18b
tgif1	1.3809e-42	1.16764	0.439	0.219	2.92903e-38	2	tgif1
fgfr2	1.06969e-41	1.20164	0.264	0.089	2.26893e-37	2	fgfr2
ncam1a1	2.15671e-41	0.921785	0.513	0.244	4.57459e-37	2	ncam1a
hbegfa	2.56828e-41	3.01584	0.369	0.173	5.44757e-37	2	hbegfa
rbbp4	3.18776e-41	0.792994	0.321	0.118	6.76157e-37	2	rbbp4
cbx3a	4.01783e-41	1.05657	0.478	0.256	8.52222e-37	2	cbx3a
scarb2a	5.03589e-41	1.17832	0.397	0.176	1.06816e-36	2	scarb2a
socs3b	1.7031e-40	1.5153	0.314	0.127	3.61244e-36	2	socs3b
bcam	7.44882e-40	0.809987	0.332	0.126	1.57997e-35	2	bcam
selenoh	5.55145e-39	0.868268	0.34	0.147	1.17752e-34	2	selenoh
hmgb2b	1.0724e-38	1.91541	0.527	0.362	2.27467e-34	2	hmgb2b
nfia	7.6677e-38	0.711422	0.322	0.125	1.62639e-33	2	nfia
seta	1.91752e-37	1.05717	0.519	0.314	4.06724e-33	2	seta
dap1b.1	1.16808e-36	1.64735	0.497	0.292	2.47762e-32	2	dap1b.1
ctsla	2.24553e-36	0.996935	0.647	0.413	4.76299e-32	2	ctsla
il6st	2.30756e-36	1.25774	0.388	0.189	4.89456e-32	2	il6st
ranbp1	4.88419e-36	0.958375	0.405	0.213	1.03599e-31	2	ranbp1
dacha	5.89474e-36	0.537656	0.381	0.163	1.25033e-31	2	dacha
actb1	7.64634e-36	0.894581	0.755	0.602	1.62187e-31	2	actb1
btg3	9.44376e-36	0.678631	0.282	0.107	2.00312e-31	2	btg3
itm2ba	1.05425e-35	1.17372	0.429	0.221	2.23617e-31	2	itm2ba
nedd4l	3.71081e-35	1.37204	0.279	0.11	7.87099e-31	2	nedd4l
banf1	5.18716e-35	0.863731	0.296	0.127	1.10025e-30	2	banf1
tuba8l4	6.42135e-35	1.20037	0.577	0.408	1.36203e-30	2	tuba8l4
rtn4a	1.72246e-34	1.0184	0.444	0.24	3.65352e-30	2	rtn4a
ssrp1a	3.38704e-34	0.74275	0.255	0.096	7.18426e-30	2	ssrp1a
si:ch73-281n10.2	1.53151e-32	1.2723	0.558	0.397	3.24849e-28	2	si:ch73-281n10.2
cdkn1a	5.66048e-32	1.20634	0.34	0.163	1.20064e-27	2	cdkn1a
ran	7.31059e-32	1.14357	0.593	0.474	1.55065e-27	2	ran
dnmbp	1.03899e-31	1.04205	0.272	0.113	2.2038e-27	2	dnmbp
zhx2a	1.51805e-31	1.00785	0.282	0.116	3.21994e-27	2	zhx2a
BX284638.21	1.81435e-31	0.685578	0.378	0.169	3.84841e-27	2	BX284638.2
hes6	1.01202e-30	0.606288	0.266	0.1	2.1466e-26	2	hes6
pbx41	5.58117e-30	0.731906	0.492	0.269	1.18382e-25	2	pbx4
skia	1.54036e-29	0.904401	0.311	0.139	3.26725e-25	2	skia
prdx5	7.42121e-29	0.636533	0.288	0.128	1.57411e-24	2	prdx5
pgrmc1	7.98594e-29	0.942672	0.367	0.19	1.6939e-24	2	pgrmc1
bzw1b	1.42233e-28	0.989689	0.458	0.261	3.0169e-24	2	bzw1b
nop58	1.94628e-28	1.0365	0.417	0.251	4.12827e-24	2	nop58
ddx39aa	3.49754e-28	0.685093	0.343	0.168	7.41864e-24	2	ddx39aa
fam76b	4.85872e-28	0.508769	0.287	0.121	1.03058e-23	2	fam76b
si:dkey-79d12.5	8.84821e-28	1.21451	0.322	0.166	1.87679e-23	2	si:dkey-79d12.5
srgap1a	1.59841e-27	1.23755	0.304	0.149	3.39039e-23	2	srgap1a
snrpf	1.78394e-27	1.01756	0.455	0.298	3.78391e-23	2	snrpf
clic4	2.07944e-27	1.13284	0.25	0.107	4.4107e-23	2	clic4
cebpd	6.32147e-27	1.43055	0.423	0.252	1.34085e-22	2	cebpd
lsm7	9.73565e-27	0.791638	0.37	0.194	2.06503e-22	2	lsm7
gng5	2.69052e-26	0.645379	0.325	0.162	5.70686e-22	2	gng5
tegt	3.11141e-26	1.03325	0.324	0.163	6.59961e-22	2	tegt
bcl2a	3.84145e-26	0.807744	0.287	0.126	8.14809e-22	2	bcl2a
met	4.38617e-26	1.73569	0.252	0.116	9.3035e-22	2	met
efnb3b	8.47674e-26	0.60832	0.288	0.123	1.798e-21	2	efnb3b
atf3	9.72996e-26	0.973312	0.561	0.384	2.06382e-21	2	atf3
bsg	1.08756e-25	1.06064	0.543	0.363	2.30682e-21	2	bsg
h2az2a	2.70698e-25	0.808684	0.426	0.252	5.74176e-21	2	h2az2a
slc6a1b	7.61247e-25	2.1563	0.308	0.155	1.61468e-20	2	slc6a1b
hmgn2	8.59553e-25	1.92748	0.655	0.569	1.8232e-20	2	hmgn2
sumo3b	1.84809e-24	0.553683	0.255	0.11	3.91999e-20	2	sumo3b
pvrl2l	2.17367e-24	0.958345	0.296	0.139	4.61057e-20	2	pvrl2l
nop2	2.66776e-24	0.981348	0.298	0.156	5.65858e-20	2	nop2
dkc1	3.85308e-24	0.997582	0.385	0.232	8.17277e-20	2	dkc1
ppan	4.69369e-24	0.818417	0.253	0.117	9.95579e-20	2	ppan
degs1	5.93346e-24	0.943906	0.361	0.192	1.25855e-19	2	degs1
snrpd1	6.37137e-24	0.830474	0.468	0.317	1.35143e-19	2	snrpd1
setb	1.1863e-23	0.792909	0.524	0.376	2.51625e-19	2	setb
h2az2b	1.34787e-23	1.24107	0.556	0.445	2.85898e-19	2	h2az2b
bmpr2b	1.89501e-23	1.07294	0.279	0.134	4.0195e-19	2	bmpr2b
smad3a	2.04698e-23	0.987843	0.271	0.13	4.34186e-19	2	smad3a
ptges3b	2.32346e-23	0.822884	0.345	0.191	4.92829e-19	2	ptges3b
etf1b	5.1631e-23	0.825574	0.465	0.308	1.09515e-18	2	etf1b
psma5	5.5405e-23	0.715291	0.353	0.201	1.1752e-18	2	psma5
zgc:153115	6.04045e-23	0.691001	0.261	0.121	1.28124e-18	2	zgc:153115
ddx61	8.18028e-23	0.723083	0.417	0.252	1.73512e-18	2	ddx61
pprc1	8.29371e-23	1.07583	0.312	0.174	1.75918e-18	2	pprc1
ddx18	1.15699e-22	0.993802	0.312	0.169	2.45408e-18	2	ddx18
hsp90aa1.21	2.04941e-22	1.02363	0.901	0.793	4.347e-18	2	hsp90aa1.2
ENSDARG000000221761	2.05064e-22	0.579426	0.433	0.239	4.34962e-18	2	ENSDARG00000022176
snu13b	2.40507e-22	0.779183	0.349	0.205	5.10139e-18	2	snu13b
pa2g4b	3.26651e-22	0.642141	0.351	0.203	6.92859e-18	2	pa2g4b
npm1a	7.8294e-22	1.14512	0.498	0.365	1.66069e-17	2	npm1a
pnn	9.02125e-22	0.673203	0.351	0.194	1.9135e-17	2	pnn
ucp2	9.04401e-22	0.836234	0.45	0.291	1.91832e-17	2	ucp2
u2af1	1.04083e-21	0.526964	0.279	0.136	2.20772e-17	2	u2af1
emc6	1.32458e-21	0.569884	0.346	0.189	2.80957e-17	2	emc6
nop56	1.75503e-21	0.919951	0.452	0.316	3.72259e-17	2	nop56
dag1	1.78879e-21	0.855841	0.357	0.202	3.7942e-17	2	dag1
cst3	4.16204e-21	1.13299	0.415	0.252	8.82811e-17	2	cst3
foxo1a	1.04311e-20	1.07341	0.282	0.146	2.21254e-16	2	foxo1a
arg2	1.16241e-20	0.672558	0.401	0.237	2.46558e-16	2	arg2
khdrbs1a	1.72149e-20	0.534756	0.681	0.585	3.65145e-16	2	khdrbs1a
actb2	1.95033e-20	0.587808	0.761	0.691	4.13685e-16	2	actb2
ube2ib	2.06287e-20	0.578201	0.322	0.173	4.37556e-16	2	ube2ib
rrs1	4.34007e-20	0.666774	0.253	0.128	9.20572e-16	2	rrs1
stip1	5.12735e-20	0.823045	0.348	0.202	1.08756e-15	2	stip1
hsd17b12a	6.12722e-20	1.06893	0.316	0.174	1.29964e-15	2	hsd17b12a
emc10	1.24553e-19	1.03063	0.391	0.25	2.64189e-15	2	emc10
hnrnpabb	1.43323e-19	0.771253	0.577	0.48	3.04002e-15	2	hnrnpabb
ahsa1b	2.24473e-19	0.905302	0.316	0.173	4.7613e-15	2	ahsa1b
slc20a1b	2.65558e-19	1.04458	0.327	0.194	5.63276e-15	2	slc20a1b
si:dkey-177p2.6	6.85418e-19	0.810389	0.468	0.312	1.45384e-14	2	si:dkey-177p2.6
kaznb	1.17431e-18	0.97541	0.287	0.156	2.49083e-14	2	kaznb
eif4a3	1.28141e-18	0.567051	0.356	0.213	2.718e-14	2	eif4a3
chd7	1.34526e-18	0.586524	0.367	0.219	2.85344e-14	2	chd7
fat3a	2.02619e-18	0.581593	0.255	0.122	4.29776e-14	2	fat3a
ENSDARG00000031435	3.22989e-18	0.596872	0.53	0.397	6.85092e-14	2	ENSDARG00000031435
mgst3b	4.34786e-18	0.806343	0.409	0.261	9.22225e-14	2	mgst3b
snrpd2	6.75131e-18	0.637414	0.41	0.274	1.43202e-13	2	snrpd2
brd4	9.60509e-18	0.773454	0.46	0.309	2.03734e-13	2	brd4
flna	1.09461e-17	0.94244	0.26	0.138	2.32178e-13	2	flna
ptprfb	1.13915e-17	0.736912	0.498	0.348	2.41624e-13	2	ptprfb
etv5a	1.41936e-17	0.906384	0.26	0.139	3.01061e-13	2	etv5a
ccnl1a	3.35622e-17	0.754287	0.381	0.239	7.11887e-13	2	ccnl1a
ddx39ab	3.38457e-17	0.58844	0.404	0.27	7.17902e-13	2	ddx39ab
hdac1	4.15705e-17	0.527585	0.388	0.24	8.81752e-13	2	hdac1
mmgt1	9.53453e-17	0.627545	0.346	0.208	2.02237e-12	2	mmgt1
bcar1	1.21164e-16	1.22115	0.396	0.274	2.57e-12	2	bcar1
eif4h	1.37247e-16	0.609874	0.359	0.227	2.91114e-12	2	eif4h
cct7	1.46438e-16	0.536163	0.465	0.327	3.1061e-12	2	cct7
psma2	1.78569e-16	0.562705	0.333	0.202	3.78763e-12	2	psma2
eif4a1a	2.53936e-16	0.607704	0.487	0.358	5.38623e-12	2	eif4a1a
sub1a	2.8367e-16	0.664239	0.404	0.268	6.01693e-12	2	sub1a
fkbp3	4.25743e-16	0.5493	0.308	0.189	9.03043e-12	2	fkbp3
rnf24	4.95296e-16	0.679739	0.295	0.161	1.05057e-11	2	rnf24
mych1	5.35584e-16	0.785975	0.425	0.287	1.13603e-11	2	mych
fbl1	7.02248e-16	0.701352	0.298	0.183	1.48954e-11	2	fbl
zranb2	7.04882e-16	0.520581	0.253	0.135	1.49513e-11	2	zranb2
gnl3	9.97895e-16	0.655194	0.271	0.159	2.11664e-11	2	gnl3
pdap1a	1.33249e-15	0.539824	0.324	0.202	2.82635e-11	2	pdap1a
cbx7a	1.62009e-15	1.17399	0.33	0.213	3.43637e-11	2	cbx7a
snrpb	2.13146e-15	0.557927	0.385	0.264	4.52105e-11	2	snrpb
ENSDARG00000042409	2.20499e-15	0.813527	0.325	0.202	4.677e-11	2	ENSDARG00000042409
wdr43	2.36967e-15	0.572962	0.312	0.192	5.02631e-11	2	wdr43
srrm2	2.47011e-15	0.542843	0.367	0.231	5.23936e-11	2	srrm2
cadm41	2.60732e-15	0.969629	0.409	0.272	5.53038e-11	2	cadm4
psmb2	2.7956e-15	0.506579	0.362	0.234	5.92975e-11	2	psmb2
ncl	2.89954e-15	0.842949	0.54	0.453	6.15022e-11	2	ncl
mvp	2.9764e-15	0.719726	0.303	0.177	6.31325e-11	2	mvp
eef1b2	3.36074e-15	0.502322	0.716	0.613	7.12847e-11	2	eef1b2
snrpe	5.61967e-15	0.565083	0.393	0.269	1.19199e-10	2	snrpe
jak1	8.09036e-15	0.741796	0.274	0.16	1.71605e-10	2	jak1
mcl1b	8.51843e-15	0.710708	0.263	0.147	1.80684e-10	2	mcl1b
serbp1a	1.5187e-14	0.570915	0.643	0.581	3.22132e-10	2	serbp1a
ntrk3a1	1.7777e-14	0.504778	0.258	0.137	3.77068e-10	2	ntrk3a
ndst1b	2.16807e-14	0.988371	0.26	0.151	4.59869e-10	2	ndst1b
hnrnpa0b	2.81022e-14	0.504632	0.601	0.505	5.96075e-10	2	hnrnpa0b
higd1a	2.83233e-14	0.616685	0.486	0.355	6.00765e-10	2	higd1a
eif2s2	3.63533e-14	0.566774	0.494	0.376	7.71089e-10	2	eif2s2
cnbpa	3.64754e-14	0.607704	0.479	0.368	7.73679e-10	2	cnbpa
mycb	4.10987e-14	0.713548	0.385	0.25	8.71743e-10	2	mycb
pim3	5.14059e-14	0.620983	0.274	0.158	1.09037e-09	2	pim3
eif4e1c	7.4549e-14	0.500143	0.338	0.216	1.58126e-09	2	eif4e1c
junbb	7.70832e-14	0.539593	0.554	0.41	1.63501e-09	2	junbb
ctsd	9.96498e-14	1.01798	0.288	0.183	2.11367e-09	2	ctsd
btg2	1.10864e-13	0.582459	0.611	0.478	2.35154e-09	2	btg2
eif3ea	1.87915e-13	0.566744	0.486	0.38	3.98586e-09	2	eif3ea
id2b	1.99777e-13	0.719476	0.252	0.139	4.23748e-09	2	id2b
si:ch211-288g17.31	2.18761e-13	0.62858	0.418	0.289	4.64014e-09	2	si:ch211-288g17.3
cirbpa	2.6462e-13	0.623833	0.596	0.548	5.61286e-09	2	cirbpa
kdm7ab	2.75017e-13	0.868223	0.301	0.184	5.83338e-09	2	kdm7ab
atp2a2b	2.79109e-13	0.838144	0.296	0.19	5.92017e-09	2	atp2a2b
coro1ca	3.06154e-13	1.01992	0.316	0.208	6.49382e-09	2	coro1ca
eif3s10	3.17288e-13	0.595438	0.426	0.306	6.73e-09	2	eif3s10
si:ch73-335l21.4	4.12691e-13	1.21972	0.325	0.215	8.7536e-09	2	si:ch73-335l21.4
eif4bb	4.76541e-13	0.543273	0.357	0.248	1.01079e-08	2	eif4bb
si:ch211-222l21.11	7.93772e-13	0.808025	0.651	0.604	1.68367e-08	2	si:ch211-222l21.1
ubap2b	1.28764e-12	0.534168	0.287	0.179	2.7312e-08	2	ubap2b
ipo7	1.55445e-12	0.557218	0.314	0.207	3.29713e-08	2	ipo7
grb10b	3.3856e-12	0.841442	0.263	0.162	7.1812e-08	2	grb10b
rpl10a	4.98753e-12	0.534122	0.776	0.774	1.0579e-07	2	rpl10a
ccng1	7.14888e-12	0.901258	0.486	0.364	1.51635e-07	2	ccng1
tmem147	1.23502e-11	0.814374	0.298	0.199	2.6196e-07	2	tmem147
prelid1a	1.70928e-11	0.523013	0.359	0.25	3.62555e-07	2	prelid1a
igf1ra	1.77779e-11	0.602801	0.285	0.18	3.77088e-07	2	igf1ra
hspa9	3.11133e-11	0.590427	0.357	0.252	6.59944e-07	2	hspa9
abcf2a	4.63918e-11	0.537517	0.389	0.279	9.84016e-07	2	abcf2a
acsl4a	1.48513e-10	0.631669	0.3	0.197	3.15011e-06	2	acsl4a
ctnna1	2.14248e-10	0.699959	0.258	0.165	4.54441e-06	2	ctnna1
psmb7	2.31264e-10	0.521407	0.458	0.367	4.90535e-06	2	psmb7
eif6	2.74838e-10	0.577108	0.303	0.215	5.82958e-06	2	eif6
usp2a	3.62507e-10	0.702612	0.279	0.179	7.68914e-06	2	usp2a
anxa11a	4.50659e-10	0.884413	0.304	0.212	9.55893e-06	2	anxa11a
macf1a	4.79477e-10	0.829891	0.474	0.382	1.01702e-05	2	macf1a
gtpbp4	6.24453e-10	0.554885	0.353	0.257	1.32453e-05	2	gtpbp4
nop101	6.45477e-10	0.565592	0.357	0.264	1.36912e-05	2	nop10
rsl1d1	1.6405e-09	0.595618	0.266	0.185	3.47965e-05	2	rsl1d1
rpl7l11	2.21751e-09	0.529122	0.288	0.205	4.70356e-05	2	rpl7l1
tomm20a.1	2.26494e-09	0.594622	0.324	0.238	4.80417e-05	2	tomm20a.1
sgk1	2.79724e-09	0.503989	0.322	0.225	5.93324e-05	2	sgk1
selenot1a	3.88381e-09	0.530474	0.324	0.224	8.23794e-05	2	selenot1a
jarid2b	4.79474e-09	0.620413	0.25	0.163	0.000101701	2	jarid2b
dlgap1a	4.85425e-09	0.874219	0.252	0.161	0.000102964	2	dlgap1a
arid5b	5.95748e-09	0.549674	0.276	0.181	0.000126364	2	arid5b
bach2b1	7.08689e-09	0.61345	0.41	0.312	0.00015032	2	bach2b
insrb	8.53746e-09	0.842257	0.295	0.211	0.000181088	2	insrb
maff	1.13132e-08	0.521765	0.348	0.253	0.000239965	2	maff
add3a	1.95459e-08	0.684642	0.34	0.256	0.000414587	2	add3a
adipor2	3.19046e-07	0.782454	0.367	0.294	0.00676729	2	adipor2
h3f3b.1	1.41192e-05	0.937712	0.591	0.597	0.299483	2	h3f3b.1
gnai2a	3.67336e-05	0.517324	0.28	0.221	0.779157	2	gnai2a
hspa4a	4.29111e-05	0.554111	0.47	0.409	0.910187	2	hspa4a
reep5	4.29821e-05	0.607152	0.359	0.301	0.911694	2	reep5
hsp70.21	0.000352286	0.670946	0.647	0.615	1	2	hsp70.2
pax10	0	2.84046	0.472	0.014	0	3	pax10
pax6a	5.83312e-255	3.18936	0.631	0.071	1.23726e-250	3	pax6a
tkta	1.45409e-233	2.81324	0.482	0.036	3.08426e-229	3	tkta
cabp1b	4.27509e-199	2.69672	0.396	0.027	9.0679e-195	3	cabp1b
pcbp3	3.03083e-183	2.11585	0.51	0.059	6.4287e-179	3	pcbp3
six6b	5.64746e-180	2.18278	0.402	0.033	1.19788e-175	3	six6b
pax6b	2.7124e-168	2.83164	0.604	0.11	5.75327e-164	3	pax6b
foxg1b	4.24854e-148	1.74079	0.371	0.036	9.01157e-144	3	foxg1b
tfap2c	2.90688e-138	2.43488	0.318	0.028	6.16577e-134	3	tfap2c
nectin1b	1.11245e-135	2.37779	0.813	0.319	2.35961e-131	3	nectin1b
bhlhe22	1.94267e-134	2.45258	0.376	0.044	4.1206e-130	3	bhlhe22
nr6a1a.1	1.55725e-132	1.80848	0.28	0.02	3.30308e-128	3	nr6a1a.1
slc32a11	1.05389e-128	1.90933	0.689	0.174	2.2354e-124	3	slc32a1
tfap2e	1.22431e-119	2.47381	0.285	0.026	2.59688e-115	3	tfap2e
barhl2	7.25702e-117	1.59617	0.28	0.025	1.53929e-112	3	barhl2
ephb6	2.19399e-112	1.69052	0.321	0.037	4.65368e-108	3	ephb6
tfap2a	3.17245e-109	1.93743	0.48	0.096	6.72909e-105	3	tfap2a
glra3	1.95811e-107	2.14935	0.263	0.024	4.15334e-103	3	glra3
celf5a1	3.73151e-104	2.18235	0.702	0.239	7.91491e-100	3	celf5a
gpm6aa1	7.38238e-104	1.74115	0.798	0.325	1.56588e-99	3	gpm6aa
dscama	3.34662e-101	2.01259	0.422	0.079	7.09851e-97	3	dscama
mab21l11	1.07883e-96	1.56559	0.503	0.115	2.28831e-92	3	mab21l1
cacng3b	7.38774e-94	1.42567	0.28	0.034	1.56701e-89	3	cacng3b
zgc:165603	6.27858e-89	1.64788	0.321	0.049	1.33175e-84	3	zgc:165603
meis2a	1.38515e-88	1.96509	0.374	0.069	2.93804e-84	3	meis2a
grm8b	6.25515e-88	2.59675	0.278	0.037	1.32678e-83	3	grm8b
slc24a3	1.55904e-84	2.31456	0.482	0.129	3.30688e-80	3	slc24a3
ppp1r14c	1.39403e-78	1.62802	0.434	0.105	2.95688e-74	3	ppp1r14c
adgrl3.1	3.54854e-78	1.71298	0.477	0.129	7.5268e-74	3	adgrl3.1
tfap2b	1.88218e-77	1.78297	0.306	0.052	3.99229e-73	3	tfap2b
zmat4a	1.45803e-74	1.72347	0.308	0.054	3.09262e-70	3	zmat4a
znf385a	1.30754e-72	1.76475	0.396	0.095	2.77343e-68	3	znf385a
cnksr2b	2.19947e-72	1.37372	0.323	0.062	4.6653e-68	3	cnksr2b
syt1a1	3.83729e-72	1.66798	0.641	0.257	8.13928e-68	3	syt1a
dlgap1a1	3.99995e-72	1.96869	0.485	0.143	8.48429e-68	3	dlgap1a
elavl31	1.37919e-70	1.21061	0.742	0.304	2.9254e-66	3	elavl3
fam49a	1.24463e-68	1.66646	0.348	0.082	2.63998e-64	3	fam49a
ppfia4	8.38545e-66	1.62966	0.449	0.132	1.77864e-61	3	ppfia4
ENSDARG00000076310	2.45926e-64	1.26305	0.29	0.055	5.21634e-60	3	ENSDARG00000076310
slc2a3a	1.59176e-63	1.40588	0.374	0.093	3.37628e-59	3	slc2a3a
si:ch211-284f22.3	1.71484e-63	1.51959	0.328	0.074	3.63735e-59	3	si:ch211-284f22.3
ccdc85ca	3.2031e-62	1.56847	0.29	0.059	6.79409e-58	3	ccdc85ca
dtnbp1b	1.27599e-61	1.89063	0.285	0.057	2.70649e-57	3	dtnbp1b
BX511178.2	1.91628e-61	1.27912	0.381	0.096	4.06462e-57	3	BX511178.2
snap25b1	3.0568e-61	1.42619	0.553	0.202	6.48378e-57	3	snap25b
znf385c1	7.22526e-61	1.4354	0.399	0.107	1.53255e-56	3	znf385c
rorb	3.80305e-58	1.20637	0.273	0.054	8.06665e-54	3	rorb
gad21	2.21613e-56	1.53782	0.414	0.123	4.70064e-52	3	gad2
rorab	2.56001e-56	1.55547	0.442	0.156	5.43004e-52	3	rorab
tuba1a1	2.59124e-56	1.36656	0.598	0.256	5.49627e-52	3	tuba1a
atp6v0cb1	4.1334e-56	1.59678	0.732	0.429	8.76736e-52	3	atp6v0cb
adgra1a	1.86974e-55	1.46994	0.275	0.057	3.9659e-51	3	adgra1a
tiam1a	2.36293e-55	1.37992	0.346	0.093	5.01201e-51	3	tiam1a
acap3b	6.8329e-55	1.64066	0.354	0.098	1.44933e-50	3	acap3b
celf2	2.37465e-52	1.14655	0.53	0.2	5.03688e-48	3	celf2
cux1a1	1.34009e-51	1.42151	0.543	0.231	2.84247e-47	3	cux1a
gpm6ab1	1.55711e-51	1.09794	0.649	0.279	3.30279e-47	3	gpm6ab
ptmab1	2.10761e-51	1.14153	0.899	0.792	4.47044e-47	3	ptmab
olfm2a1	4.60466e-51	1.32771	0.394	0.118	9.76695e-47	3	olfm2a
pcbp4	5.45267e-51	1.44605	0.374	0.11	1.15657e-46	3	pcbp4
cadm31	7.65646e-51	1.26024	0.523	0.193	1.62401e-46	3	cadm3
sgip1a1	1.01458e-50	1.1535	0.48	0.169	2.15203e-46	3	sgip1a
si:ch211-137a8.4	5.31679e-50	1.36606	0.477	0.179	1.12774e-45	3	si:ch211-137a8.4
nat161	8.54876e-50	1.25801	0.503	0.192	1.81328e-45	3	nat16
ndrg4	1.02043e-49	1.29573	0.379	0.113	2.16444e-45	3	ndrg4
gria3a	1.27359e-49	1.53093	0.303	0.076	2.70141e-45	3	gria3a
stx1b1	1.87234e-49	1.07609	0.634	0.282	3.97141e-45	3	stx1b
tubb2b1	2.29368e-49	1.3178	0.775	0.558	4.86512e-45	3	tubb2b
nfil3-51	4.21306e-49	1.4774	0.652	0.363	8.93633e-45	3	nfil3-5
tox	1.5159e-48	1.64249	0.452	0.172	3.21537e-44	3	tox
vamp21	3.87786e-48	1.18572	0.54	0.221	8.22532e-44	3	vamp2
cacna1da	3.71243e-47	1.4244	0.275	0.067	7.87444e-43	3	cacna1da
asap1b	2.17603e-46	1.38195	0.328	0.096	4.61557e-42	3	asap1b
meis2a.1	1.0733e-45	1.25512	0.331	0.095	2.27657e-41	3	meis2a.1
mtss1lb	1.50929e-44	1.32257	0.386	0.127	3.20136e-40	3	mtss1lb
slc6a1a	1.55345e-43	1.63712	0.311	0.089	3.29502e-39	3	slc6a1a
sncb1	2.08227e-42	1.1657	0.528	0.222	4.4167e-38	3	sncb
plxna21	3.14247e-42	1.49614	0.515	0.222	6.6655e-38	3	plxna2
slc38a3a	4.24851e-42	1.52104	0.366	0.122	9.01151e-38	3	slc38a3a
si:ch73-1a9.3	1.94772e-41	1.04347	0.785	0.579	4.13131e-37	3	si:ch73-1a9.3
mid1ip1b	1.87554e-40	1.44426	0.556	0.294	3.97822e-36	3	mid1ip1b
ptmaa1	1.24436e-39	0.899829	0.869	0.68	2.63941e-35	3	ptmaa
sv2a1	4.86619e-39	1.37483	0.434	0.179	1.03217e-34	3	sv2a
nbeaa1	6.27843e-39	1.18045	0.497	0.211	1.33172e-34	3	nbeaa
eml1	1.06528e-38	1.55435	0.308	0.099	2.25956e-34	3	eml1
marcksl1b1	1.24995e-38	0.939023	0.745	0.456	2.65126e-34	3	marcksl1b
lmo4b	1.83662e-38	1.45704	0.374	0.141	3.89565e-34	3	lmo4b
st8sia51	2.84566e-38	1.1659	0.376	0.131	6.03594e-34	3	st8sia5
zeb2a	7.28715e-37	1.42889	0.28	0.087	1.54568e-32	3	zeb2a
nptnb	1.1935e-36	1.25595	0.303	0.095	2.53154e-32	3	nptnb
gnao1a1	1.8038e-36	1.04221	0.586	0.292	3.82604e-32	3	gnao1a
stxbp1a1	2.55547e-36	0.982493	0.467	0.192	5.42041e-32	3	stxbp1a
nrxn2a1	8.69393e-36	1.40433	0.495	0.224	1.84407e-31	3	nrxn2a
zc4h21	9.47002e-36	1.12199	0.452	0.2	2.00869e-31	3	zc4h2
tmem35	1.52924e-35	1.12279	0.46	0.2	3.24366e-31	3	tmem35
ubc	3.00571e-35	0.967342	0.821	0.696	6.37541e-31	3	ubc
hnrnpaba	3.45397e-35	1.14232	0.72	0.538	7.32622e-31	3	hnrnpaba
pcdh2g281	3.69379e-35	1.15254	0.48	0.215	7.8349e-31	3	pcdh2g28
ctbp1	3.92717e-35	1.28417	0.394	0.169	8.32993e-31	3	ctbp1
ckbb1	6.73996e-35	0.959736	0.659	0.383	1.42961e-30	3	ckbb
ENSDARG00000077715	1.56599e-34	1.26594	0.25	0.07	3.32162e-30	3	ENSDARG00000077715
tenm41	1.57085e-34	1.33574	0.5	0.234	3.33192e-30	3	tenm4
gad1b	2.02716e-34	1.05707	0.301	0.096	4.29981e-30	3	gad1b
srrm4	2.11564e-34	1.81516	0.371	0.149	4.48748e-30	3	srrm4
dab2ipa	2.38609e-34	1.03392	0.346	0.123	5.06114e-30	3	dab2ipa
fscn1a	4.20902e-34	1.04212	0.343	0.126	8.92775e-30	3	fscn1a
nhsb	4.88304e-34	1.09888	0.255	0.073	1.03574e-29	3	nhsb
grin1b	7.64308e-34	1.32478	0.285	0.09	1.62117e-29	3	grin1b
atp1a3a1	1.48263e-33	0.979846	0.409	0.162	3.14481e-29	3	atp1a3a
rnasekb1	3.74425e-33	1.23732	0.528	0.271	7.94194e-29	3	rnasekb
ppfia2	1.06421e-32	1.32395	0.336	0.124	2.2573e-28	3	ppfia2
gpm6ba	1.62219e-32	1.07819	0.255	0.076	3.44082e-28	3	gpm6ba
atp2b1a1	2.0452e-32	1.17564	0.604	0.367	4.33808e-28	3	atp2b1a
thsd7ab	3.25053e-32	1.19917	0.263	0.081	6.89471e-28	3	thsd7ab
nrxn3b1	2.30176e-30	0.997697	0.404	0.17	4.88226e-26	3	nrxn3b
pbx1a1	3.3721e-30	1.83073	0.444	0.215	7.15257e-26	3	pbx1a
hmgb1a1	4.92922e-30	1.03369	0.654	0.437	1.04554e-25	3	hmgb1a
gria3b1	5.18585e-30	1.07812	0.321	0.116	1.09997e-25	3	gria3b
cnrip1a	6.5481e-30	0.866697	0.263	0.084	1.38892e-25	3	cnrip1a
myt1a	6.92596e-30	1.00254	0.348	0.137	1.46906e-25	3	myt1a
dbn11	2.25222e-29	0.949702	0.467	0.223	4.77717e-25	3	dbn1
cirbpb1	2.95936e-29	1.02618	0.785	0.702	6.27711e-25	3	cirbpb
cspg5a1	3.83583e-29	1.11651	0.432	0.194	8.13617e-25	3	cspg5a
tmem198a	4.37375e-29	0.99054	0.28	0.097	9.27715e-25	3	tmem198a
cacng2a	8.66005e-29	1.18385	0.285	0.101	1.83688e-24	3	cacng2a
dnajc5aa1	2.11687e-28	0.861008	0.396	0.17	4.4901e-24	3	dnajc5aa
slc35g2a	2.47604e-28	1.24884	0.306	0.117	5.25193e-24	3	slc35g2a
nrxn1a1	3.71518e-28	0.991508	0.535	0.279	7.88026e-24	3	nrxn1a
elovl6	5.998e-28	1.00132	0.278	0.097	1.27224e-23	3	elovl6
tle2a	1.17532e-27	1.02501	0.253	0.084	2.49297e-23	3	tle2a
ENSDARG00000006301	1.72427e-27	1.14603	0.354	0.151	3.65736e-23	3	ENSDARG00000006301
basp11	1.74678e-27	0.794219	0.371	0.155	3.7051e-23	3	basp1
hmgn6	1.76001e-27	1.09418	0.652	0.509	3.73316e-23	3	hmgn6
kcnma1a1	5.4331e-27	1.1196	0.505	0.272	1.15242e-22	3	kcnma1a
scrt2	1.13192e-26	1.01563	0.278	0.099	2.40092e-22	3	scrt2
caskin1	1.14737e-26	0.928981	0.316	0.121	2.43368e-22	3	caskin1
stxbp5a	1.29734e-26	1.10766	0.26	0.09	2.7518e-22	3	stxbp5a
si:dkey-56f14.7	2.83892e-26	0.993529	0.255	0.088	6.02163e-22	3	si:dkey-56f14.7
tnrc6c11	3.00021e-26	0.781184	0.447	0.215	6.36374e-22	3	tnrc6c1
gapdhs1	3.5167e-26	0.614562	0.745	0.521	7.45927e-22	3	gapdhs
hsp90ab1	4.58406e-26	0.756195	0.917	0.904	9.72325e-22	3	hsp90ab1
ppp3ca1	1.37266e-25	0.876398	0.386	0.172	2.91155e-21	3	ppp3ca
ppiab	1.8071e-25	0.773416	0.78	0.725	3.83304e-21	3	ppiab
gng31	2.10105e-25	0.71663	0.444	0.204	4.45655e-21	3	gng3
nfasca	2.84545e-25	0.971602	0.273	0.101	6.03548e-21	3	nfasca
fez11	2.94567e-25	0.824298	0.369	0.16	6.24807e-21	3	fez1
ppdpfb	4.32798e-25	0.870418	0.73	0.6	9.18008e-21	3	ppdpfb
ywhah1	4.81161e-25	0.834146	0.581	0.358	1.02059e-20	3	ywhah
aif1l	5.33083e-25	0.900089	0.295	0.119	1.13072e-20	3	aif1l
ccser2a	5.82074e-25	1.04213	0.278	0.108	1.23464e-20	3	ccser2a
mpp6b	6.08252e-25	0.884599	0.26	0.095	1.29016e-20	3	mpp6b
atp1b2a1	9.79077e-25	0.841287	0.424	0.204	2.07672e-20	3	atp1b2a
dmxl2	1.11824e-24	1.12933	0.323	0.139	2.37189e-20	3	dmxl2
elmo11	9.87483e-24	0.841916	0.417	0.201	2.09455e-19	3	elmo1
cadpsb1	1.03584e-23	0.931279	0.351	0.153	2.19711e-19	3	cadpsb
ENSDARG000001042641	1.46731e-23	0.832712	0.313	0.126	3.11231e-19	3	ENSDARG00000104264
tet3	1.55644e-23	0.946737	0.379	0.188	3.30136e-19	3	tet3
dock31	1.57919e-23	0.935476	0.356	0.159	3.34961e-19	3	dock3
atpv0e21	2.01626e-23	0.902143	0.341	0.15	4.27669e-19	3	atpv0e2
pclob1	4.00397e-23	0.86677	0.321	0.135	8.49282e-19	3	pclob
bmpr2a	7.16252e-23	0.962835	0.301	0.125	1.51924e-18	3	bmpr2a
hnrnpa0l.1	2.21905e-22	0.971308	0.72	0.614	4.70683e-18	3	hnrnpa0l.1
iqsec3a1	3.25625e-22	0.968843	0.293	0.12	6.90683e-18	3	iqsec3a
ctnna21	4.21152e-22	0.752216	0.48	0.255	8.93306e-18	3	ctnna2
stox2b	4.96362e-22	1.02939	0.301	0.133	1.05283e-17	3	stox2b
nova21	6.16615e-22	0.608754	0.639	0.381	1.3079e-17	3	nova2
carmil2	1.24953e-21	0.821903	0.258	0.103	2.65037e-17	3	carmil2
amph	1.36568e-21	0.774323	0.25	0.094	2.89675e-17	3	amph
erc21	1.8989e-21	0.73171	0.295	0.122	4.02775e-17	3	erc2
magi1b1	1.9736e-21	1.01611	0.432	0.235	4.1862e-17	3	magi1b
stmn1b1	2.25845e-21	0.550755	0.556	0.312	4.79039e-17	3	stmn1b
prr12b	3.59176e-21	0.804931	0.285	0.118	7.61848e-17	3	prr12b
kif13ba	3.79475e-21	1.11041	0.285	0.131	8.04904e-17	3	kif13ba
asic21	4.19513e-21	0.830232	0.326	0.146	8.8983e-17	3	asic2
ldb1a	4.70303e-21	0.964676	0.303	0.137	9.9756e-17	3	ldb1a
si:ch211-196l7.41	8.11089e-21	0.851683	0.697	0.544	1.7204e-16	3	si:ch211-196l7.4
khdrbs1a1	8.82385e-21	0.876985	0.689	0.589	1.87163e-16	3	khdrbs1a
tuba1c1	2.07443e-20	0.532467	0.576	0.342	4.40008e-16	3	tuba1c
calm1a1	2.14041e-20	0.530809	0.689	0.532	4.54003e-16	3	calm1a
celf41	2.86447e-20	0.83946	0.366	0.176	6.07584e-16	3	celf4
ncam1b	3.33512e-20	1.18068	0.316	0.148	7.07412e-16	3	ncam1b
hp1bp3	3.65536e-20	0.885556	0.391	0.214	7.75339e-16	3	hp1bp3
map4l1	3.81599e-20	0.644546	0.336	0.15	8.09411e-16	3	map4l
pdcl	4.06204e-20	0.871843	0.331	0.162	8.616e-16	3	pdcl
ywhaqb1	5.11399e-20	0.822217	0.601	0.441	1.08473e-15	3	ywhaqb
nrxn3a1	5.19967e-20	0.551825	0.434	0.216	1.1029e-15	3	nrxn3a
zgc:1534261	5.3938e-20	0.736018	0.341	0.156	1.14408e-15	3	zgc:153426
dlg2	5.59069e-20	1.20226	0.283	0.126	1.18584e-15	3	dlg2
fam168a1	7.32869e-20	0.848419	0.47	0.269	1.55449e-15	3	fam168a
celf3a	8.96288e-20	0.885531	0.338	0.165	1.90112e-15	3	celf3a
camk2d21	1.10373e-19	0.806951	0.331	0.15	2.34113e-15	3	camk2d2
gnb1a	1.33605e-19	0.763968	0.573	0.41	2.83389e-15	3	gnb1a
phactr3b1	1.52115e-19	0.895782	0.316	0.147	3.22651e-15	3	phactr3b
spock3	2.52612e-19	0.922213	0.285	0.125	5.35815e-15	3	spock3
mapk101	3.35997e-19	0.660475	0.369	0.176	7.12683e-15	3	mapk10
plxna31	3.75011e-19	0.932065	0.346	0.172	7.95437e-15	3	plxna3
jpt1b1	4.00409e-19	0.638028	0.533	0.325	8.49307e-15	3	jpt1b
dlg3	4.1621e-19	0.926748	0.311	0.145	8.82822e-15	3	dlg3
hmgb3a1	1.07876e-18	0.616318	0.525	0.318	2.28816e-14	3	hmgb3a
apc	1.35389e-18	0.807782	0.288	0.129	2.87174e-14	3	apc
ENSDARG00000009493	1.62387e-18	0.941981	0.301	0.145	3.44439e-14	3	ENSDARG00000009493
chd4a	1.79626e-18	0.912594	0.399	0.224	3.81004e-14	3	chd4a
eno21	2.92253e-18	0.680098	0.348	0.168	6.19899e-14	3	eno2
kdm6bb1	1.29214e-17	0.712309	0.399	0.215	2.74076e-13	3	kdm6bb
apc2	1.7891e-17	0.803381	0.25	0.106	3.79487e-13	3	apc2
h3f3d1	1.91591e-17	0.831362	0.722	0.671	4.06384e-13	3	h3f3d
rims2a	2.60133e-17	1.13055	0.255	0.114	5.51768e-13	3	rims2a
smarcd1	4.84994e-17	0.983323	0.313	0.165	1.02872e-12	3	smarcd1
pde4ba	6.07931e-17	0.864253	0.326	0.17	1.28948e-12	3	pde4ba
itm2cb	6.20932e-17	0.928254	0.316	0.16	1.31706e-12	3	itm2cb
vdac11	1.47976e-16	0.862348	0.49	0.334	3.13872e-12	3	vdac1
hnrnpa0b1	1.538e-16	0.817278	0.619	0.509	3.26226e-12	3	hnrnpa0b
sypa1	1.65864e-16	0.81624	0.273	0.126	3.51814e-12	3	sypa
golga7ba1	1.75765e-16	0.559886	0.306	0.144	3.72816e-12	3	golga7ba
dnajc5ab	2.16517e-16	0.8572	0.28	0.135	4.59253e-12	3	dnajc5ab
slc4a10a1	2.72128e-16	0.888291	0.321	0.166	5.7721e-12	3	slc4a10a
mfsd2ab	3.15599e-16	1.02309	0.321	0.173	6.69417e-12	3	mfsd2ab
marcksb1	3.40181e-16	0.640583	0.356	0.188	7.21557e-12	3	marcksb
atp6ap21	3.82999e-16	1.07642	0.361	0.204	8.12379e-12	3	atp6ap2
fabp3	1.29115e-15	0.67222	0.662	0.538	2.73866e-11	3	fabp3
cyfip2	1.3534e-15	0.516979	0.26	0.116	2.87069e-11	3	cyfip2
fgf13a1	1.81444e-15	0.989438	0.275	0.132	3.84862e-11	3	fgf13a
gnb1b1	1.9431e-15	0.713022	0.593	0.463	4.12151e-11	3	gnb1b
oaz1b	2.60345e-15	0.671451	0.621	0.492	5.52217e-11	3	oaz1b
CU929259.1	2.62337e-15	1.03817	0.27	0.135	5.56443e-11	3	CU929259.1
nsfa	2.8177e-15	0.649874	0.263	0.121	5.97662e-11	3	nsfa
ttyh3b	2.84118e-15	0.704434	0.263	0.124	6.02643e-11	3	ttyh3b
ywhabl1	3.9907e-15	0.680507	0.553	0.409	8.46467e-11	3	ywhabl
zswim5	4.5649e-15	0.827042	0.412	0.259	9.68261e-11	3	zswim5
ywhag21	5.77347e-15	0.601628	0.515	0.336	1.22461e-10	3	ywhag2
hnrnph1l	6.28817e-15	0.872614	0.356	0.212	1.33378e-10	3	hnrnph1l
nlk1	7.8018e-15	0.861396	0.275	0.142	1.65484e-10	3	nlk1
nkain21	1.12843e-14	0.713404	0.331	0.174	2.39351e-10	3	nkain2
fam168b	1.4199e-14	0.71104	0.29	0.148	3.01175e-10	3	fam168b
dgkh	2.18967e-14	0.727751	0.263	0.127	4.6445e-10	3	dgkh
gabbr21	3.77806e-14	0.736238	0.301	0.152	8.01363e-10	3	gabbr2
insig1	3.8765e-14	1.03917	0.424	0.282	8.22244e-10	3	insig1
atf7ip	5.06056e-14	0.969164	0.422	0.286	1.0734e-09	3	atf7ip
rtn1b1	5.44359e-14	0.5467	0.278	0.133	1.15464e-09	3	rtn1b
tmeff1b1	5.89455e-14	0.549761	0.316	0.165	1.25029e-09	3	tmeff1b
pcloa1	6.15985e-14	0.633099	0.275	0.134	1.30657e-09	3	pcloa
ankrd121	8.66651e-14	0.624497	0.523	0.374	1.83825e-09	3	ankrd12
rbfox2	1.64365e-13	0.744249	0.278	0.146	3.48635e-09	3	rbfox2
kif5ba.1	1.72546e-13	0.745256	0.263	0.132	3.65987e-09	3	kif5ba.1
gng2	2.53202e-13	0.727618	0.25	0.123	5.37066e-09	3	gng2
znf865	3.22911e-13	0.811282	0.311	0.179	6.84926e-09	3	znf865
dyrk1b	4.24769e-13	0.792044	0.326	0.19	9.00977e-09	3	dyrk1b
ENSDARG00000113702	5.70079e-13	0.683224	0.273	0.137	1.2092e-08	3	ENSDARG00000113702
kdm1a	6.37462e-13	0.91796	0.361	0.229	1.35212e-08	3	kdm1a
hnrnpua	6.8209e-13	0.843307	0.313	0.184	1.44678e-08	3	hnrnpua
cfl1	8.36192e-13	0.676261	0.672	0.64	1.77365e-08	3	cfl1
ENSDARG000000221762	8.7671e-13	0.782945	0.412	0.252	1.85959e-08	3	ENSDARG00000022176
ptena	1.02219e-12	0.696432	0.318	0.185	2.16817e-08	3	ptena
ENSDARG00000024966	1.11386e-12	0.787624	0.258	0.135	2.3626e-08	3	ENSDARG00000024966
ube2d2	1.18262e-12	0.7631	0.492	0.378	2.50845e-08	3	ube2d2
CU639469.1	1.28098e-12	0.776734	0.265	0.141	2.71709e-08	3	CU639469.1
cpe1	1.40485e-12	0.556787	0.336	0.186	2.97982e-08	3	cpe
ywhaba	1.47632e-12	0.753551	0.525	0.421	3.13143e-08	3	ywhaba
h3f3b.11	1.51684e-12	0.648222	0.657	0.59	3.21737e-08	3	h3f3b.1
trim3b	1.70895e-12	0.836087	0.258	0.135	3.62486e-08	3	trim3b
si:ch211-133n4.4	1.94823e-12	0.512011	0.295	0.157	4.13239e-08	3	si:ch211-133n4.4
hmgn71	2.12932e-12	0.77015	0.545	0.445	4.51651e-08	3	hmgn7
ndrg2	2.19255e-12	0.981434	0.419	0.304	4.65061e-08	3	ndrg2
ENSDARG000000371221	3.06721e-12	0.594958	0.27	0.137	6.50586e-08	3	ENSDARG00000037122
dynll11	5.64626e-12	0.728007	0.523	0.408	1.19763e-07	3	dynll1
si:ch211-222l21.12	6.20597e-12	0.529178	0.71	0.6	1.31635e-07	3	si:ch211-222l21.1
iqsec1b1	7.55893e-12	0.9557	0.354	0.224	1.60333e-07	3	iqsec1b
adgrl1a1	1.22965e-11	0.835526	0.369	0.22	2.6082e-07	3	adgrl1a
cry3a	1.51141e-11	0.921252	0.422	0.3	3.20585e-07	3	cry3a
agap11	1.65303e-11	0.764009	0.346	0.217	3.50624e-07	3	agap1
snap91a	2.19144e-11	0.593528	0.253	0.133	4.64826e-07	3	snap91a
bud31	2.68873e-11	0.770605	0.399	0.287	5.70305e-07	3	bud31
roraa	3.05064e-11	0.860807	0.333	0.213	6.47071e-07	3	roraa
pacsin1a1	3.07836e-11	0.720342	0.25	0.132	6.5295e-07	3	pacsin1a
cirbpa1	4.98521e-11	0.646108	0.619	0.549	1.05741e-06	3	cirbpa
ilf3b	7.14027e-11	0.653794	0.394	0.268	1.51452e-06	3	ilf3b
h2az2a1	8.72704e-11	0.921291	0.381	0.266	1.85109e-06	3	h2az2a
ubap2a	9.25344e-11	0.568749	0.29	0.17	1.96275e-06	3	ubap2a
tusc3	1.19765e-10	0.658833	0.26	0.143	2.54034e-06	3	tusc3
tardbp	1.37745e-10	0.832259	0.341	0.225	2.9217e-06	3	tardbp
tmem178b1	1.52981e-10	0.575606	0.263	0.142	3.24488e-06	3	tmem178b
h2ax11	1.55707e-10	0.551042	0.636	0.591	3.3027e-06	3	h2ax1
galnt1	1.71064e-10	0.871162	0.301	0.186	3.62843e-06	3	galnt1
smarce1	1.87134e-10	0.841879	0.341	0.231	3.9693e-06	3	smarce1
nucks1a1	2.39777e-10	0.607702	0.404	0.275	5.08591e-06	3	nucks1a
sem1	2.87529e-10	0.810019	0.452	0.361	6.09878e-06	3	sem1
sumo3a	3.38522e-10	0.791621	0.364	0.253	7.18039e-06	3	sumo3a
ptprga1	3.43734e-10	1.38646	0.354	0.24	7.29094e-06	3	ptprga
nlgn11	4.78055e-10	0.809782	0.306	0.181	1.014e-05	3	nlgn1
hnrnpa0a	5.43889e-10	0.673479	0.323	0.205	1.15364e-05	3	hnrnpa0a
ndrg3a1	7.06414e-10	0.510958	0.316	0.191	1.49837e-05	3	ndrg3a
ip6k2a	7.19779e-10	0.688697	0.293	0.178	1.52672e-05	3	ip6k2a
kmt2e	8.11852e-10	0.63455	0.263	0.154	1.72202e-05	3	kmt2e
fkbp1aa	1.13362e-09	0.641889	0.556	0.483	2.40452e-05	3	fkbp1aa
cdh41	1.1854e-09	0.560819	0.298	0.173	2.51435e-05	3	cdh4
syncrip	1.31631e-09	0.662465	0.513	0.422	2.79202e-05	3	syncrip
lysmd2	1.34723e-09	0.558849	0.253	0.144	2.85761e-05	3	lysmd2
srsf3b	2.04577e-09	0.789102	0.386	0.286	4.33928e-05	3	srsf3b
h3f3b.1.1	2.41632e-09	0.61066	0.528	0.437	5.12526e-05	3	h3f3b.1.1
madd	3.44409e-09	0.847694	0.331	0.228	7.30525e-05	3	madd
baz2ba1	3.47673e-09	0.533985	0.437	0.31	7.3745e-05	3	baz2ba
jakmip2	3.76752e-09	0.52244	0.26	0.15	7.99129e-05	3	jakmip2
slc6a81	3.79589e-09	0.601744	0.285	0.169	8.05147e-05	3	slc6a8
myt1b1	3.92803e-09	0.502228	0.263	0.149	8.33174e-05	3	myt1b
atp6v1e1b1	5.82642e-09	0.761693	0.386	0.283	0.000123584	3	atp6v1e1b
atp1b3b1	6.0031e-09	0.561462	0.278	0.166	0.000127332	3	atp1b3b
nono	6.72114e-09	0.70994	0.253	0.154	0.000142562	3	nono
sypb1	8.3367e-09	0.579202	0.26	0.152	0.00017683	3	sypb
atp6v1g11	8.46695e-09	0.645133	0.417	0.313	0.000179592	3	atp6v1g1
rbm8a	1.08879e-08	0.649846	0.528	0.453	0.000230943	3	rbm8a
hnrnpabb1	1.13266e-08	0.727764	0.556	0.488	0.000240249	3	hnrnpabb
grip1	1.19501e-08	0.524085	0.26	0.153	0.000253474	3	grip1
chsy1	1.43976e-08	0.832087	0.306	0.205	0.000305388	3	chsy1
kdm5bb	3.87888e-08	0.562891	0.283	0.184	0.000822748	3	kdm5bb
calr	4.02772e-08	0.857426	0.432	0.357	0.000854319	3	calr
rerea1	7.0108e-08	0.691027	0.311	0.211	0.00148706	3	rerea
baz1b	8.30247e-08	0.589278	0.326	0.227	0.00176104	3	baz1b
calm3b	9.51391e-08	0.564851	0.475	0.401	0.00201799	3	calm3b
dscaml11	9.95727e-08	0.688903	0.28	0.174	0.00211204	3	dscaml1
tpi1b	1.02999e-07	0.520972	0.591	0.533	0.00218472	3	tpi1b
scarb2a1	1.23359e-07	0.70245	0.293	0.198	0.00261658	3	scarb2a
cdc42	1.30681e-07	0.627997	0.331	0.237	0.00277188	3	cdc42
meaf6	1.37968e-07	0.638659	0.285	0.197	0.00292644	3	meaf6
si:ch1073-429i10.3	2.20027e-07	0.668097	0.434	0.362	0.00466699	3	si:ch1073-429i10.3
mef2d	2.79809e-07	0.709256	0.288	0.197	0.00593503	3	mef2d
pcbp2	3.46169e-07	0.660258	0.311	0.222	0.0073426	3	pcbp2
h2az2b1	3.85229e-07	0.523225	0.52	0.455	0.00817109	3	h2az2b
hdac11	4.95559e-07	0.747508	0.333	0.253	0.0105113	3	hdac1
egr41	4.96773e-07	0.52277	0.366	0.247	0.010537	3	egr4
traf4a	7.64879e-07	0.747705	0.275	0.188	0.0162238	3	traf4a
ube2e31	8.99646e-07	0.545159	0.396	0.309	0.0190824	3	ube2e3
cnot6a	1.37298e-06	0.702939	0.273	0.194	0.0291223	3	cnot6a
ubtf	1.73658e-06	0.514482	0.361	0.275	0.0368346	3	ubtf
cct5	1.81169e-06	0.625601	0.449	0.391	0.0384278	3	cct5
u2surp	1.8386e-06	0.778335	0.308	0.23	0.0389985	3	u2surp
kmt2cb	2.15865e-06	0.531208	0.255	0.17	0.045787	3	kmt2cb
sltm	2.46238e-06	0.56594	0.293	0.209	0.0522296	3	sltm
snrpd11	2.55233e-06	0.625579	0.404	0.331	0.0541376	3	snrpd1
scg3	2.55856e-06	0.501791	0.253	0.161	0.0542696	3	scg3
ewsr1a	3.29929e-06	0.684918	0.283	0.204	0.0699813	3	ewsr1a
tmed7	3.61665e-06	0.607708	0.341	0.269	0.0767127	3	tmed7
stag2b	3.73619e-06	0.609494	0.265	0.187	0.0792483	3	stag2b
smap1	4.42359e-06	0.689031	0.333	0.256	0.0938289	3	smap1
sfpq	4.45835e-06	0.610666	0.414	0.35	0.0945661	3	sfpq
nr1d2a1	5.18102e-06	0.824997	0.369	0.289	0.109895	3	nr1d2a
cpeb4b	5.43421e-06	0.655373	0.402	0.344	0.115265	3	cpeb4b
skp1	5.70035e-06	0.603604	0.361	0.295	0.12091	3	skp1
per1b1	5.85819e-06	0.740293	0.376	0.305	0.124258	3	per1b
ywhaqa	5.95681e-06	0.5213	0.419	0.347	0.12635	3	ywhaqa
appa1	6.23196e-06	0.503387	0.303	0.216	0.132186	3	appa
sumo2b	6.40394e-06	0.623196	0.374	0.304	0.135834	3	sumo2b
zgc:158564	6.66983e-06	0.643415	0.301	0.222	0.141474	3	zgc:158564
rab2a	7.06823e-06	0.56832	0.444	0.39	0.149924	3	rab2a
id2a1	7.18929e-06	0.820149	0.379	0.303	0.152492	3	id2a
acsl4a1	8.13157e-06	0.690564	0.28	0.205	0.172479	3	acsl4a
eef1db	8.84569e-06	0.547312	0.48	0.425	0.187626	3	eef1db
clasp2	1.74834e-05	0.557433	0.253	0.178	0.370839	3	clasp2
psmc4	2.86284e-05	0.614887	0.316	0.253	0.607237	3	psmc4
serinc1	3.1112e-05	0.716168	0.27	0.2	0.659916	3	serinc1
psmd8	3.15794e-05	0.735401	0.268	0.204	0.669831	3	psmd8
ktn1	4.60606e-05	0.778738	0.295	0.234	0.976991	3	ktn1
pbx3b1	6.40819e-05	0.691743	0.351	0.272	1	3	pbx3b
rapgef21	7.26694e-05	0.528002	0.29	0.217	1	3	rapgef2
si:dkey-16p21.8	0.000106616	0.794013	0.25	0.191	1	3	si:dkey-16p21.8
slc38a2	0.000130286	0.578401	0.369	0.316	1	3	slc38a2
ilf2	0.000134618	0.624893	0.285	0.231	1	3	ilf2
tjp1b1	0.000137387	0.791599	0.268	0.205	1	3	tjp1b
chd4b	0.000170846	0.602241	0.323	0.268	1	3	chd4b
mycbp21	0.000211902	0.526482	0.311	0.249	1	3	mycbp2
per3	0.000257166	0.579582	0.326	0.267	1	3	per3
sf3b2	0.000308726	0.501696	0.25	0.193	1	3	sf3b2
kansl1b	0.000330252	0.563911	0.331	0.275	1	3	kansl1b
mmgt11	0.000330842	0.600953	0.278	0.222	1	3	mmgt1
psmb1	0.000357257	0.535178	0.351	0.305	1	3	psmb1
eif3ea1	0.000470216	0.633967	0.417	0.392	1	3	eif3ea
acsbg2	0.00050476	0.592954	0.258	0.2	1	3	acsbg2
ivns1abpa	0.00058746	0.532986	0.255	0.201	1	3	ivns1abpa
mtdha	0.000620829	0.642017	0.354	0.321	1	3	mtdha
taf12	0.000762579	0.522804	0.255	0.202	1	3	taf12
cdkn1bb	0.0007992	0.571459	0.384	0.353	1	3	cdkn1bb
kmt2bb	0.000935835	0.566878	0.316	0.268	1	3	kmt2bb
srsf11	0.00125399	0.635381	0.298	0.256	1	3	srsf11
pcdh7b1	0.00159069	0.511598	0.288	0.22	1	3	pcdh7b
sap18	0.00191878	0.504779	0.285	0.243	1	3	sap18
ddx39ab1	0.00311575	0.658187	0.316	0.286	1	3	ddx39ab
hnrnpub	0.00366435	0.605808	0.343	0.314	1	3	hnrnpub
myca	0.00387487	0.70306	0.263	0.222	1	3	myca
cct6a	0.00446056	0.585948	0.323	0.3	1	3	cct6a
sars1	0.00501978	0.64848	0.273	0.246	1	3	sars1
alyref	0.00579611	0.506177	0.333	0.304	1	3	alyref
psmb21	0.00963293	0.590172	0.275	0.249	1	3	psmb2
apoa2	0	9.73781	1	0.043	0	4	apoa2
apoa1b	0	8.08684	1	0.024	0	4	apoa1b
fabp10a	0	6.91581	0.984	0.001	0	4	fabp10a
tfa	0	6.61302	0.976	0.01	0	4	tfa
zgc:123103	0	5.94043	0.905	0.004	0	4	zgc:123103
apoc1	0	5.7429	0.905	0.006	0	4	apoc1
rbp2b	0	5.33087	0.857	0.005	0	4	rbp2b
apom	0	5.23799	0.843	0.001	0	4	apom
serpina1l	0	5.15294	0.851	0.001	0	4	serpina1l
ttr	0	4.77584	0.797	0.04	0	4	ttr
afp4.1	0	4.75464	0.765	0.006	0	4	afp4.1
c3a.1	0	4.71554	0.716	0.013	0	4	c3a.1
fgb	0	4.70606	0.754	0.004	0	4	fgb
gpx4a	0	4.68205	0.851	0.135	0	4	gpx4a
fetub	0	4.58766	0.711	0.002	0	4	fetub
ces2a	0	4.54185	0.708	0.001	0	4	ces2a
fgg	0	4.40821	0.703	0.022	0	4	fgg
serpina1	0	4.39956	0.676	0.001	0	4	serpina1
uox	0	4.3943	0.681	0	0	4	uox
cfb	0	4.30794	0.638	0.008	0	4	cfb
cfhl4	0	4.23762	0.692	0.016	0	4	cfhl4
ambp	0	4.21606	0.684	0.002	0	4	ambp
apoa4b.1	0	4.19315	0.603	0.008	0	4	apoa4b.1
fga	0	4.01379	0.619	0.004	0	4	fga
c9	0	3.93876	0.595	0.008	0	4	c9
hp.1	0	3.88268	0.595	0.013	0	4	hp.1
zgc:112265	0	3.87172	0.581	0.001	0	4	zgc:112265
diabloa	0	3.73685	0.53	0.023	0	4	diabloa
apoc2	0	3.61934	0.519	0.012	0	4	apoc2
rbp4	0	3.59995	0.868	0.052	0	4	rbp4
gc	0	3.57922	0.524	0.007	0	4	gc
si:ch211-212c13.8	0	3.54419	0.503	0.002	0	4	si:ch211-212c13.8
ENSDARG00000090722	0	3.52588	0.443	0	0	4	ENSDARG00000090722
crp2	0	3.5216	0.341	0	0	4	crp2
c3a.3	0	3.41709	0.454	0.01	0	4	c3a.3
si:ch1073-464p5.5	0	3.32621	0.403	0	0	4	si:ch1073-464p5.5
apobb.1	0	3.30626	0.419	0.007	0	4	apobb.1
pygl	0	3.2355	0.435	0.004	0	4	pygl
cp	0	3.19583	0.411	0.005	0	4	cp
si:dkeyp-73d8.6	0	3.14308	0.411	0.004	0	4	si:dkeyp-73d8.6
a2ml	0	2.86423	0.341	0	0	4	a2ml
bhmt1	4.87811e-303	4.00285	0.997	0.276	1.0347e-298	4	bhmt
gapdh	1.70716e-301	4.0102	0.924	0.206	3.62105e-297	4	gapdh
c3a.2	2.84115e-299	3.20359	0.346	0.002	6.02636e-295	4	c3a.2
sb:cb37	2.10795e-296	3.03421	0.338	0.002	4.47117e-292	4	sb:cb37
si:ch211-270n8.1	3.60183e-294	3.28543	0.341	0.002	7.63983e-290	4	si:ch211-270n8.1
oxct1b	1.73656e-293	2.76102	0.332	0.001	3.68341e-289	4	oxct1b
crp3	4.76593e-290	3.01336	0.346	0.003	1.0109e-285	4	crp3
agxtb	7.45503e-290	4.30266	0.854	0.164	1.58129e-285	4	agxtb
igfbp1a	1.06399e-284	3.55063	0.816	0.131	2.25684e-280	4	igfbp1a
aldob	5.25524e-281	4.23138	0.954	0.267	1.11469e-276	4	aldob
hao1	2.11406e-277	3.21846	0.427	0.015	4.48414e-273	4	hao1
mgst1.2	1.44898e-271	3.55933	0.576	0.049	3.07343e-267	4	mgst1.2
shbg	7.83838e-265	2.75871	0.322	0.003	1.6626e-260	4	shbg
serpinc1	6.74871e-260	3.18435	0.449	0.023	1.43147e-255	4	serpinc1
f2	9.35538e-258	3.25072	0.459	0.025	1.98437e-253	4	f2
hpda	5.04123e-255	3.10151	0.411	0.017	1.06929e-250	4	hpda
lect2l	1.04698e-254	3.40154	0.335	0.006	2.22075e-250	4	lect2l
ftcd	2.97317e-252	2.72901	0.335	0.006	6.30639e-248	4	ftcd
grhprb	3.28592e-241	4.01625	0.716	0.121	6.96976e-237	4	grhprb
zgc:162608	1.97943e-232	2.58661	0.265	0.001	4.19856e-228	4	zgc:162608
uraha	1.12858e-227	2.41988	0.27	0.002	2.39383e-223	4	uraha
f5	6.72071e-226	2.62261	0.289	0.004	1.42553e-221	4	f5
cdab	3.80713e-221	2.69081	0.308	0.007	8.0753e-217	4	cdab
cfh	1.01896e-197	2.42491	0.265	0.005	2.16131e-193	4	cfh
eno3	2.65276e-191	2.86627	0.83	0.27	5.62677e-187	4	eno3
serpinf2a	2.68691e-189	2.34478	0.251	0.005	5.6992e-185	4	serpinf2a
si:dkeyp-73d8.9	1.59503e-187	2.55554	0.259	0.006	3.38323e-183	4	si:dkeyp-73d8.9
agt	1.48287e-184	2.40867	0.268	0.007	3.14531e-180	4	agt
scp2a	2.885e-177	3.40491	0.484	0.06	6.11937e-173	4	scp2a
rida	4.7772e-175	3.85675	0.654	0.146	1.01329e-170	4	rida
g6pca.2	3.49595e-164	2.96724	0.4	0.039	7.41526e-160	4	g6pca.2
gpx1a	1.62921e-146	3.07244	0.451	0.065	3.45572e-142	4	gpx1a
gstt1a	1.85685e-132	2.7091	0.324	0.031	3.93856e-128	4	gstt1a
gpd1b	2.39906e-123	3.02779	0.524	0.119	5.08864e-119	4	gpd1b
sod1	2.04186e-109	3.0194	0.716	0.348	4.331e-105	4	sod1
suclg1	2.09843e-109	2.99087	0.695	0.313	4.45099e-105	4	suclg1
gamt1	4.79028e-109	2.21192	0.727	0.256	1.01607e-104	4	gamt
serpinf2b	5.54464e-108	2.68168	0.33	0.044	1.17607e-103	4	serpinf2b
fn1b	2.254e-107	2.22069	0.303	0.034	4.78096e-103	4	fn1b
pnp4b	3.50289e-105	3.04063	0.527	0.147	7.42998e-101	4	pnp4b
atp5mc3b	4.01093e-105	1.74597	0.884	0.626	8.50758e-101	4	atp5mc3b
gstp1	1.94431e-101	2.856	0.676	0.29	4.12408e-97	4	gstp1
prdx2	1.55268e-97	2.40915	0.738	0.409	3.29339e-93	4	prdx2
kng1	1.836e-95	3.05607	0.465	0.119	3.89435e-91	4	kng1
mt-atp6	5.28636e-92	1.23402	0.986	0.906	1.12129e-87	4	mt-atp6
ttc36	8.3949e-91	2.88029	0.441	0.11	1.78064e-86	4	ttc36
rps23	3.02386e-86	1.24045	0.97	0.729	6.41391e-82	4	rps23
txn	9.70805e-86	2.46291	0.489	0.137	2.05917e-81	4	txn
pck11	6.56703e-84	2.89989	0.465	0.135	1.39293e-79	4	pck1
ENSDARG00000015978	4.73748e-82	1.70785	0.803	0.606	1.00487e-77	4	ENSDARG00000015978
sdr16c5b	5.14422e-81	2.32455	0.295	0.047	1.09114e-76	4	sdr16c5b
atp5mc1	8.09063e-80	2.05411	0.751	0.517	1.7161e-75	4	atp5mc1
atp5f1b	1.07477e-78	1.56672	0.827	0.646	2.27968e-74	4	atp5f1b
rpl19	1.13249e-76	1.09807	0.968	0.791	2.40213e-72	4	rpl19
cox6a11	3.20437e-76	1.64888	0.776	0.548	6.79678e-72	4	cox6a1
pdk2b	2.77143e-75	2.30773	0.254	0.036	5.87847e-71	4	pdk2b
cox6b1	1.71291e-70	2.58245	0.554	0.248	3.63325e-66	4	cox6b1
fbp1b	2.09041e-70	2.78053	0.411	0.12	4.43397e-66	4	fbp1b
rps5	1.40519e-67	1.05803	0.946	0.729	2.98054e-63	4	rps5
rpl10	2.22968e-64	1.12133	0.908	0.72	4.72937e-60	4	rpl10
rpl111	1.45748e-63	0.991197	0.957	0.761	3.09146e-59	4	rpl11
rps7	3.13267e-63	0.970722	0.954	0.787	6.6447e-59	4	rps7
rpl18a1	7.0853e-63	1.34369	0.849	0.641	1.50286e-58	4	rpl18a
rps27a	1.20362e-62	0.976892	0.959	0.761	2.553e-58	4	rps27a
rps3a	1.58174e-62	1.07791	0.911	0.717	3.35503e-58	4	rps3a
fabp31	1.15308e-61	1.61611	0.735	0.532	2.4458e-57	4	fabp3
uba52	1.33964e-61	1.35049	0.835	0.656	2.84151e-57	4	uba52
atox1	4.26576e-58	2.57662	0.462	0.187	9.04809e-54	4	atox1
mat1a1	8.25759e-56	2.4049	0.414	0.149	1.75152e-51	4	mat1a
ndufa4l	1.35795e-55	1.89663	0.654	0.473	2.88034e-51	4	ndufa4l
dpydb	2.62303e-53	2.42805	0.292	0.072	5.56372e-49	4	dpydb
rps13	9.99981e-53	0.934966	0.932	0.74	2.12106e-48	4	rps13
rpl13	3.68818e-52	0.876251	0.954	0.778	7.823e-48	4	rpl13
igfbp1b	6.92833e-52	2.41034	0.286	0.072	1.46957e-47	4	igfbp1b
rplp0	1.67175e-51	0.842678	0.951	0.789	3.54595e-47	4	rplp0
rps8a	4.75385e-51	0.963832	0.908	0.715	1.00834e-46	4	rps8a
rpl7	9.86027e-51	0.946218	0.911	0.711	2.09146e-46	4	rpl7
slc25a5	2.22904e-50	0.883499	0.946	0.846	4.72801e-46	4	slc25a5
agxta	2.29857e-50	2.55736	0.341	0.107	4.87549e-46	4	agxta
rps14	3.44926e-49	0.897734	0.922	0.746	7.31623e-45	4	rps14
faua	2.69484e-47	0.89007	0.924	0.731	5.71602e-43	4	faua
rpl21	9.01307e-47	0.897931	0.911	0.739	1.91176e-42	4	rpl21
rps10	9.44958e-47	0.897469	0.905	0.736	2.00435e-42	4	rps10
rpl141	9.15668e-46	1.12305	0.814	0.664	1.94222e-41	4	rpl14
qdpra	1.29476e-44	2.46638	0.37	0.14	2.74631e-40	4	qdpra
rps16	9.46568e-44	1.09128	0.765	0.617	2.00777e-39	4	rps16
rpl9	1.18647e-43	0.9692	0.884	0.681	2.51662e-39	4	rpl9
hspe1	1.24877e-41	1.7861	0.6	0.431	2.64877e-37	4	hspe1
atp5f1d	5.94641e-41	1.75027	0.611	0.476	1.26129e-36	4	atp5f1d
rpl17	1.94644e-40	0.753941	0.935	0.77	4.12859e-36	4	rpl17
rpl13a	2.15016e-40	0.919056	0.865	0.71	4.5607e-36	4	rpl13a
rpl32	2.47585e-40	0.940692	0.859	0.708	5.25153e-36	4	rpl32
aldh6a1	3.2013e-40	2.41815	0.427	0.208	6.79029e-36	4	aldh6a1
chchd10	3.95486e-40	2.50496	0.419	0.2	8.38866e-36	4	chchd10
vtnb	2.50125e-39	2.43559	0.295	0.097	5.30541e-35	4	vtnb
rps9	2.62558e-38	0.756987	0.908	0.745	5.56911e-34	4	rps9
ahcy1	1.83479e-37	2.15505	0.492	0.301	3.89177e-33	4	ahcy
rpl231	3.30393e-37	0.685437	0.954	0.771	7.00798e-33	4	rpl23
rps11	2.87051e-36	0.929236	0.822	0.673	6.08864e-32	4	rps11
rpsa1	1.2108e-35	0.767642	0.886	0.709	2.56823e-31	4	rpsa
ckba	1.74858e-35	2.3318	0.319	0.122	3.70891e-31	4	ckba
glud1b	2.07094e-35	2.30468	0.427	0.225	4.39266e-31	4	glud1b
rpl18	2.17784e-35	0.945053	0.838	0.687	4.61941e-31	4	rpl18
rplp1	3.16145e-35	0.617471	0.973	0.828	6.70575e-31	4	rplp1
rplp2l1	1.52693e-34	0.68	0.949	0.739	3.23878e-30	4	rplp2l
cox4i1	1.02573e-33	1.33484	0.662	0.599	2.17568e-29	4	cox4i1
rpl151	1.82471e-33	1.23723	0.676	0.551	3.87039e-29	4	rpl15
shmt1	2.94253e-33	2.33024	0.284	0.102	6.2414e-29	4	shmt1
mt-nd1	8.55449e-33	0.743673	0.854	0.777	1.81449e-28	4	mt-nd1
rpl24	1.15627e-32	0.743557	0.889	0.73	2.45256e-28	4	rpl24
rps15	3.15955e-32	0.833553	0.859	0.732	6.70172e-28	4	rps15
atp5pd	1.28834e-31	1.68071	0.568	0.455	2.73271e-27	4	atp5pd
rps12	5.07125e-31	0.673338	0.908	0.731	1.07566e-26	4	rps12
rpl7a	1.19739e-30	0.734295	0.873	0.727	2.53978e-26	4	rpl7a
rps61	4.39433e-30	1.07708	0.662	0.525	9.32082e-26	4	rps6
prdx1	7.70101e-30	1.72755	0.316	0.131	1.63346e-25	4	prdx1
rps15a	4.90152e-28	0.654387	0.911	0.746	1.03966e-23	4	rps15a
rpl8	8.94483e-28	0.674154	0.889	0.743	1.89729e-23	4	rpl8
rpl271	2.25461e-27	0.823871	0.824	0.679	4.78225e-23	4	rpl27
rps4x	3.01848e-27	0.746983	0.838	0.718	6.4025e-23	4	rps4x
rpl12	6.6644e-27	0.728768	0.862	0.714	1.41359e-22	4	rpl12
nme2b.1	1.9616e-26	0.657585	0.884	0.742	4.16075e-22	4	nme2b.1
atp5meb	2.92231e-26	1.57866	0.546	0.457	6.1985e-22	4	atp5meb
rps2	6.41751e-26	0.586627	0.897	0.769	1.36122e-21	4	rps2
pcbd1	9.22941e-26	2.19283	0.327	0.16	1.95765e-21	4	pcbd1
rpl35a1	3.62474e-25	0.673658	0.843	0.687	7.68844e-21	4	rpl35a
rpl30	1.79764e-24	0.78311	0.781	0.684	3.81297e-20	4	rpl30
rps181	1.0832e-23	1.34689	0.546	0.453	2.29757e-19	4	rps18
rps191	1.12467e-23	0.560908	0.905	0.788	2.38554e-19	4	rps19
cox5aa	1.51632e-23	1.56293	0.535	0.462	3.21628e-19	4	cox5aa
rpl5a	3.19961e-22	1.09151	0.595	0.532	6.7867e-18	4	rpl5a
dad11	6.93041e-22	1.28035	0.554	0.478	1.47001e-17	4	dad1
dbi	7.60571e-22	1.50784	0.532	0.454	1.61325e-17	4	dbi
atp5pb	1.35885e-21	1.70891	0.505	0.432	2.88226e-17	4	atp5pb
acat1	5.14796e-21	1.97954	0.286	0.139	1.09193e-16	4	acat1
rpl23a1	6.64486e-21	0.962913	0.635	0.548	1.40944e-16	4	rpl23a
rps25	8.1936e-21	0.516495	0.905	0.752	1.73794e-16	4	rps25
rpl28	2.90804e-20	0.580063	0.878	0.76	6.16825e-16	4	rpl28
atp5fa1	8.389e-18	1.12675	0.565	0.548	1.77939e-13	4	atp5fa1
mdh1aa	8.45101e-18	1.75556	0.454	0.365	1.79254e-13	4	mdh1aa
atp5pf	3.90223e-17	1.36405	0.508	0.473	8.27702e-13	4	atp5pf
pgam1a	5.97814e-17	1.55561	0.357	0.227	1.26802e-12	4	pgam1a
mt-nd21	4.99024e-16	0.672347	0.665	0.645	1.05848e-11	4	mt-nd2
rps27.1	6.92047e-16	0.520703	0.83	0.733	1.4679e-11	4	rps27.1
sod2	1.27981e-15	1.97446	0.289	0.168	2.71461e-11	4	sod2
atp5f1c	3.42722e-15	1.64075	0.435	0.367	7.26947e-11	4	atp5f1c
slc38a4	7.11898e-15	1.85899	0.273	0.154	1.51001e-10	4	slc38a4
atp5l	1.67406e-14	1.06661	0.551	0.559	3.55084e-10	4	atp5l
rpl22	4.08489e-14	0.648262	0.705	0.667	8.66447e-10	4	rpl22
cox7b	6.54393e-14	1.34377	0.508	0.504	1.38803e-09	4	cox7b
cox5ab	1.01417e-13	1.59299	0.446	0.4	2.15115e-09	4	cox5ab
rps31	2.03562e-13	0.799756	0.611	0.582	4.31776e-09	4	rps3
rack1	8.54389e-13	0.570261	0.743	0.695	1.81224e-08	4	rack1
ppib1	4.07096e-12	0.990946	0.53	0.532	8.63492e-08	4	ppib
ndufb10	9.31473e-12	1.74341	0.389	0.327	1.97575e-07	4	ndufb10
pdia3	1.85598e-11	1.6393	0.376	0.304	3.93671e-07	4	pdia3
rps26l1	1.15801e-10	0.538546	0.751	0.686	2.45625e-06	4	rps26l
ddt	6.42646e-10	1.86944	0.262	0.176	1.36312e-05	4	ddt
nupr1b1	8.74452e-10	0.603214	0.389	0.26	1.8548e-05	4	nupr1b
cox7c	1.53613e-09	1.25737	0.446	0.444	3.25828e-05	4	cox7c
cox7a2a	4.61709e-09	1.362	0.438	0.436	9.7933e-05	4	cox7a2a
cycsb	5.76701e-09	1.31927	0.459	0.476	0.000122324	4	cycsb
dap1	7.67287e-09	1.01112	0.354	0.275	0.000162749	4	dap
cox6b2	1.53769e-08	1.20379	0.473	0.508	0.000326159	4	cox6b2
rpl61	1.69048e-08	0.72672	0.546	0.535	0.000358567	4	rpl6
ndufb8	2.07692e-08	1.41665	0.416	0.414	0.000440535	4	ndufb8
aqp121	1.00512e-07	0.706413	0.327	0.214	0.00213195	4	aqp12
atp5mc3a	1.42524e-07	1.17141	0.438	0.455	0.00302307	4	atp5mc3a
uqcrh	2.91354e-07	1.32526	0.424	0.447	0.00617991	4	uqcrh
tbca	4.4271e-07	0.500497	0.135	0.299	0.00939031	4	tbca
mif	8.36868e-07	0.542651	0.13	0.285	0.0177508	4	mif
eif2s1b	1.03857e-06	0.508514	0.146	0.309	0.0220292	4	eif2s1b
gadd45ga	1.25196e-06	1.10825	0.276	0.207	0.0265554	4	gadd45ga
ndufs3	1.64088e-06	0.552193	0.114	0.253	0.0348047	4	ndufs3
rpl31	2.14432e-06	0.633158	0.527	0.522	0.0454832	4	rpl3
adka1	2.75606e-06	1.43054	0.278	0.226	0.0584589	4	adka
calr3b	3.12449e-06	1.49317	0.268	0.212	0.0662735	4	calr3b
tomm20a.11	3.41423e-06	0.521313	0.122	0.262	0.0724191	4	tomm20a.1
slc25a3b	3.95329e-06	0.903988	0.484	0.549	0.0838532	4	slc25a3b
sgk11	8.18577e-06	1.36104	0.284	0.234	0.173628	4	sgk1
mgst3b1	1.88558e-05	1.50693	0.311	0.279	0.39995	4	mgst3b
ssr21	2.07181e-05	0.988473	0.386	0.385	0.439452	4	ssr2
tpi1b1	3.42733e-05	0.621002	0.505	0.541	0.726971	4	tpi1b
ndufa11	4.75796e-05	0.633678	0.138	0.271	1	4	ndufa11
canx	6.2949e-05	0.566088	0.149	0.284	1	4	canx
uqcrb	6.6376e-05	1.11431	0.419	0.475	1	4	uqcrb
atp5if1b1	0.000101047	1.28487	0.373	0.399	1	4	atp5if1b
atp5po	0.000184899	1.48756	0.327	0.326	1	4	atp5po
romo1	0.000218484	0.62784	0.208	0.379	1	4	romo1
cebpd1	0.000288082	0.746975	0.311	0.273	1	4	cebpd
zgc:193541	0.000618835	1.06818	0.408	0.475	1	4	zgc:193541
cnbpa1	0.000641022	0.550664	0.227	0.398	1	4	cnbpa
hdlbpa1	0.00074598	1.33401	0.292	0.282	1	4	hdlbpa
mdh2	0.000835349	0.647627	0.178	0.314	1	4	mdh2
cebpb	0.00100182	0.933016	0.259	0.225	1	4	cebpb
ndufc2	0.00110223	0.644906	0.203	0.351	1	4	ndufc2
atp5mf	0.00121372	1.02206	0.408	0.482	1	4	atp5mf
ssr31	0.00189312	0.766053	0.43	0.46	1	4	ssr3
gpx4b	0.00206375	0.698085	0.232	0.401	1	4	gpx4b
serp11	0.00209803	0.573315	0.184	0.314	1	4	serp1
mpc1	0.0044963	1.37057	0.289	0.292	1	4	mpc1
hsp90b11	0.00453129	1.23668	0.308	0.313	1	4	hsp90b1
edf1	0.00485945	0.759485	0.214	0.359	1	4	edf1
ndufb7	0.00497536	1.358	0.322	0.35	1	4	ndufb7
sec61b1	0.00533112	0.876482	0.324	0.332	1	4	sec61b
uqcrq	0.00549614	1.34196	0.297	0.309	1	4	uqcrq
ndufa5	0.00550684	0.732954	0.192	0.317	1	4	ndufa5
epcam	0	3.73182	0.785	0.04	0	5	epcam
cldn7b	0	2.81573	0.619	0.029	0	5	cldn7b
BX855618.1	5.45736e-268	3.14769	0.339	0.004	1.15756e-263	5	BX855618.1
oclna	2.33463e-261	1.4846	0.414	0.013	4.95199e-257	5	oclna
zgc:193726	3.18927e-258	4.97963	0.42	0.015	6.76477e-254	5	zgc:193726
spint1a	4.3961e-258	1.67968	0.505	0.028	9.32457e-254	5	spint1a
si:dkey-96g2.1	1.66389e-256	2.79148	0.329	0.005	3.52927e-252	5	si:dkey-96g2.1
plecb	1.55839e-250	2.41851	0.7	0.076	3.3055e-246	5	plecb
si:ch211-137i24.10	2.07182e-249	3.09963	0.577	0.046	4.39453e-245	5	si:ch211-137i24.10
myh9a	4.32941e-249	1.46988	0.332	0.005	9.18311e-245	5	myh9a
pfn1	2.62852e-243	4.44244	0.687	0.077	5.57536e-239	5	pfn1
krt4	1.22474e-241	4.6066	0.505	0.033	2.5978e-237	5	krt4
cftr	9.08268e-241	2.25373	0.362	0.01	1.92653e-236	5	cftr
cd9b	2.50626e-237	2.8053	0.544	0.043	5.31603e-233	5	cd9b
cdh1	2.27895e-231	2.41416	0.658	0.077	4.83388e-227	5	cdh1
cldnb	6.65764e-227	3.45697	0.528	0.041	1.41215e-222	5	cldnb
f2rl1.2	1.26555e-224	1.23494	0.319	0.007	2.68435e-220	5	f2rl1.2
icn	3.71418e-224	2.89478	0.521	0.037	7.87816e-220	5	icn
fa2h	2.44866e-212	1.73823	0.45	0.028	5.19385e-208	5	fa2h
si:dkey-16l2.20	9.19562e-196	1.4336	0.326	0.011	1.95048e-191	5	si:dkey-16l2.20
spint2	8.84544e-193	1.52545	0.453	0.035	1.87621e-188	5	spint2
phactr4a	1.97321e-186	2.17356	0.645	0.095	4.18538e-182	5	phactr4a
zgc:158343	2.46429e-182	2.47721	0.537	0.057	5.227e-178	5	zgc:158343
elf3	2.53233e-179	3.23954	0.609	0.089	5.37133e-175	5	elf3
ftr82	9.88527e-179	2.00143	0.417	0.032	2.09676e-174	5	ftr82
stard14	6.34336e-173	1.63579	0.388	0.026	1.34549e-168	5	stard14
krt94	7.09791e-172	3.14515	0.342	0.019	1.50554e-167	5	krt94
itpk1a	1.00744e-171	1.44301	0.352	0.02	2.13689e-167	5	itpk1a
jupa	1.38268e-171	2.32541	0.71	0.138	2.93281e-167	5	jupa
rassf7b	1.57448e-168	2.38651	0.557	0.078	3.33962e-164	5	rassf7b
zgc:92313	2.83134e-165	1.16658	0.342	0.02	6.00557e-161	5	zgc:92313
amotl2b	8.08732e-155	1.27441	0.329	0.02	1.7154e-150	5	amotl2b
aqp8a.1	2.91372e-154	2.31338	0.283	0.013	6.18029e-150	5	aqp8a.1
zgc:113314	2.87291e-153	1.32736	0.339	0.022	6.09372e-149	5	zgc:113314
elovl1b	5.68606e-153	1.56263	0.583	0.084	1.20607e-148	5	elovl1b
pdlim1	1.95155e-151	2.02063	0.567	0.088	4.13943e-147	5	pdlim1
cfl1l	2.17088e-151	2.66252	0.368	0.029	4.60465e-147	5	cfl1l
clic2	1.05154e-150	2.29551	0.375	0.03	2.23043e-146	5	clic2
anxa4	1.6028e-150	3.27492	0.632	0.116	3.39969e-146	5	anxa4
net1	7.68842e-148	1.51126	0.44	0.046	1.63079e-143	5	net1
tjp3	1.85485e-147	2.25341	0.577	0.099	3.93432e-143	5	tjp3
si:ch211-105c13.3	7.51914e-146	1.06648	0.257	0.01	1.59488e-141	5	si:ch211-105c13.3
tagln2	1.43416e-144	1.85446	0.476	0.057	3.04199e-140	5	tagln2
tm4sf4	3.15018e-141	2.92125	0.609	0.116	6.68184e-137	5	tm4sf4
crip1	5.51216e-139	1.85516	0.41	0.042	1.16918e-134	5	crip1
zgc:1627301	2.51598e-137	2.75714	0.818	0.237	5.33664e-133	5	zgc:162730
efna1b	1.54151e-136	1.3406	0.583	0.092	3.26969e-132	5	efna1b
col18a1a	5.44552e-134	1.7	0.388	0.039	1.15505e-129	5	col18a1a
f11r.1	3.17911e-133	1.82587	0.55	0.096	6.7432e-129	5	f11r.1
gdpd2	1.45905e-132	0.747274	0.251	0.012	3.09478e-128	5	gdpd2
zgc:153911	2.9532e-131	2.5268	0.498	0.076	6.26402e-127	5	zgc:153911
ccl19a.1	2.30389e-130	1.7619	0.274	0.016	4.88677e-126	5	ccl19a.1
ezra	4.07097e-129	1.58087	0.459	0.065	8.63493e-125	5	ezra
prkcdb	1.57868e-128	1.36574	0.407	0.047	3.34854e-124	5	prkcdb
socs3a	4.62371e-128	1.82507	0.541	0.088	9.80735e-124	5	socs3a
ENSDARG00000044441	5.51089e-128	1.27836	0.254	0.013	1.16891e-123	5	ENSDARG00000044441
lgals2b	5.25243e-124	3.86577	0.681	0.19	1.11409e-119	5	lgals2b
cldnc	7.31763e-123	2.17484	0.479	0.078	1.55214e-118	5	cldnc
klf3	2.21101e-122	1.67625	0.469	0.072	4.68978e-118	5	klf3
cxcl8a	8.4115e-122	2.56856	0.287	0.021	1.78416e-117	5	cxcl8a
arrdc1a	5.42363e-116	1.045	0.293	0.024	1.15041e-111	5	arrdc1a
itpkcb	9.14441e-115	1.04967	0.355	0.038	1.93962e-110	5	itpkcb
tmsb1	2.47752e-114	3.57194	0.456	0.074	5.25507e-110	5	tmsb1
hmox1a	1.29585e-113	1.53697	0.283	0.022	2.74863e-109	5	hmox1a
perp	5.82828e-110	1.36169	0.482	0.084	1.23624e-105	5	perp
si:ch73-22o12.1	6.56822e-109	2.10463	0.678	0.184	1.39318e-104	5	si:ch73-22o12.1
phlda21	7.9135e-109	2.65451	0.723	0.218	1.67853e-104	5	phlda2
gipc2	1.04042e-105	1.5414	0.45	0.076	2.20683e-101	5	gipc2
dspa	2.88766e-105	1.26258	0.381	0.052	6.12501e-101	5	dspa
gadd45bb	3.30728e-105	2.82608	0.508	0.101	7.01506e-101	5	gadd45bb
lama5	3.06827e-104	1.23307	0.306	0.03	6.5081e-100	5	lama5
s100a10b	3.75931e-101	2.07104	0.274	0.025	7.97386e-97	5	s100a10b
prxl2b	6.48493e-101	1.26136	0.339	0.041	1.37552e-96	5	prxl2b
si:dkeyp-73b11.8	9.22235e-101	1.99973	0.274	0.024	1.95615e-96	5	si:dkeyp-73b11.8
krt81	1.04942e-100	1.8202	0.739	0.237	2.22593e-96	5	krt8
lmo7a	9.86282e-100	1.13632	0.29	0.028	2.092e-95	5	lmo7a
si:ch73-234b20.5	1.4707e-99	1.07124	0.397	0.06	3.11951e-95	5	si:ch73-234b20.5
bzw1b1	5.62311e-98	1.70084	0.752	0.254	1.19272e-93	5	bzw1b
irf7	1.32969e-97	0.95197	0.254	0.021	2.82041e-93	5	irf7
nfkbiaa1	1.99541e-97	2.36849	0.596	0.152	4.23246e-93	5	nfkbiaa
cldn15a	4.713e-97	2.23588	0.44	0.085	9.99675e-93	5	cldn15a
krt91	2.89948e-96	4.3404	0.267	0.025	6.15009e-92	5	krt91
rac2	9.94685e-96	0.881972	0.264	0.025	2.10983e-91	5	rac2
lima1a	2.85358e-95	2.62849	0.58	0.152	6.05274e-91	5	lima1a
plat	1.85781e-94	1.18745	0.257	0.023	3.94059e-90	5	plat
tmsb4x	3.57196e-94	2.2412	0.971	0.741	7.57649e-90	5	tmsb4x
inavab	7.34416e-94	0.867077	0.254	0.022	1.55777e-89	5	inavab
cebpb1	1.47894e-93	2.23181	0.651	0.197	3.13697e-89	5	cebpb
pmaip1	1.06005e-92	1.48496	0.375	0.056	2.24848e-88	5	pmaip1
krt92	1.77046e-90	1.91791	0.29	0.033	3.75533e-86	5	krt92
mhc1zba	4.0471e-90	0.79805	0.336	0.044	8.58431e-86	5	mhc1zba
mvp1	7.50268e-89	1.45406	0.622	0.163	1.59139e-84	5	mvp
rab11fip1a	1.48481e-87	0.921067	0.287	0.033	3.14943e-83	5	rab11fip1a
plekhg5b	4.49733e-87	0.839142	0.277	0.031	9.53929e-83	5	plekhg5b
rel	5.96132e-87	1.19009	0.352	0.054	1.26445e-82	5	rel
pmp22b	9.83371e-87	1.52156	0.42	0.078	2.08583e-82	5	pmp22b
atf31	2.42908e-86	2.21531	0.84	0.377	5.15231e-82	5	atf3
si:dkey-157l19.2	3.26961e-86	1.17947	0.274	0.031	6.93517e-82	5	si:dkey-157l19.2
abracl	4.2955e-84	0.79897	0.326	0.046	9.11119e-80	5	abracl
ENSDARG00000040280	4.8457e-84	1.03998	0.261	0.028	1.02782e-79	5	ENSDARG00000040280
serpinb1l3	6.24207e-84	1.42246	0.287	0.035	1.324e-79	5	serpinb1l3
elf11	1.45925e-83	1.39407	0.531	0.134	3.09522e-79	5	elf1
gsto2	3.36251e-83	1.01671	0.264	0.029	7.13222e-79	5	gsto2
tnk1	3.31572e-82	0.978106	0.29	0.037	7.03298e-78	5	tnk1
pard3ba.1	1.52892e-81	0.869345	0.261	0.028	3.24299e-77	5	pard3ba.1
ccn1	7.66636e-81	1.30563	0.466	0.096	1.62611e-76	5	ccn1
si:ch73-86n18.1	4.34883e-80	0.893374	0.257	0.028	9.2243e-76	5	si:ch73-86n18.1
ifi45	1.12553e-78	1.86545	0.355	0.064	2.38737e-74	5	ifi45
krt18a.11	1.31488e-78	2.48282	0.655	0.235	2.789e-74	5	krt18a.1
itm2bb	1.28666e-75	0.655121	0.257	0.031	2.72914e-71	5	itm2bb
arl5c	5.55897e-75	1.50843	0.43	0.091	1.17911e-70	5	arl5c
lsp1a	1.1763e-74	1.04284	0.287	0.04	2.49505e-70	5	lsp1a
rnf128a	4.1434e-74	0.861188	0.316	0.05	8.78856e-70	5	rnf128a
fosl1a1	6.85738e-74	1.74059	0.726	0.291	1.45452e-69	5	fosl1a
pim2	1.72344e-72	1.00084	0.322	0.051	3.65558e-68	5	pim2
sgk12	9.90777e-72	1.53175	0.622	0.21	2.10154e-67	5	sgk1
nfkbiab	2.67955e-71	1.94773	0.831	0.414	5.68358e-67	5	nfkbiab
stk17al	4.65567e-71	1.14206	0.339	0.059	9.87515e-67	5	stk17al
amotl2a	2.05896e-70	0.817269	0.28	0.04	4.36726e-66	5	amotl2a
cnn21	2.09597e-70	1.53224	0.515	0.143	4.44576e-66	5	cnn2
ppp1r9alb	2.16662e-70	0.668571	0.251	0.03	4.59562e-66	5	ppp1r9alb
itga3a	3.30296e-70	1.16461	0.303	0.049	7.00591e-66	5	itga3a
adh8b	2.21381e-69	0.775861	0.261	0.035	4.69571e-65	5	adh8b
tuba8l2	3.37232e-69	1.4423	0.57	0.182	7.15303e-65	5	tuba8l2
sdcbp2	1.06855e-68	1.38799	0.622	0.212	2.26651e-64	5	sdcbp2
vaspb	1.57141e-68	1.07307	0.433	0.1	3.33312e-64	5	vaspb
frmd4ba	3.29885e-68	1.06025	0.407	0.09	6.99718e-64	5	frmd4ba
mcl1b1	1.0174e-67	1.25939	0.505	0.138	2.15801e-63	5	mcl1b
gmnn	1.04435e-67	1.5911	0.391	0.089	2.21516e-63	5	gmnn
hbegfa1	1.44689e-65	0.834539	0.557	0.174	3.06899e-61	5	hbegfa
nedd4a	1.84541e-65	1.34182	0.511	0.145	3.9143e-61	5	nedd4a
cyp1a1	2.52507e-65	1.80331	0.57	0.182	5.35592e-61	5	cyp1a
junba	8.60939e-65	1.76936	0.671	0.271	1.82614e-60	5	junba
jdp2b	1.32646e-64	1.76964	0.664	0.263	2.81355e-60	5	jdp2b
notch2	1.86881e-64	1.04955	0.309	0.056	3.96394e-60	5	notch2
creb5a	5.34899e-64	1.05027	0.28	0.044	1.13457e-59	5	creb5a
tln1	2.14508e-63	0.905399	0.41	0.095	4.54993e-59	5	tln1
myh9b	1.6356e-62	1.29647	0.433	0.11	3.46927e-58	5	myh9b
actb11	2.47629e-62	1.40835	0.883	0.604	5.25246e-58	5	actb1
hk2	4.15813e-62	1.02799	0.319	0.059	8.81981e-58	5	hk2
tinagl1	4.73496e-62	0.76891	0.29	0.047	1.00433e-57	5	tinagl1
slc37a2	5.14664e-62	1.18305	0.326	0.063	1.09165e-57	5	slc37a2
lxn	7.82067e-62	0.926025	0.362	0.08	1.65884e-57	5	lxn
fabp2	2.00621e-61	1.94988	0.264	0.04	4.25538e-57	5	fabp2
ist1	3.38782e-61	1.02453	0.41	0.101	7.1859e-57	5	ist1
zgc:100829	6.31368e-61	0.74297	0.283	0.046	1.3392e-56	5	zgc:100829
cldn15lb	8.18015e-61	1.41483	0.326	0.066	1.73509e-56	5	cldn15lb
selenow1	8.52289e-61	1.58887	0.629	0.246	1.80779e-56	5	selenow1
ctnnd1	2.64128e-60	1.3083	0.518	0.165	5.60241e-56	5	ctnnd1
dennd2b	3.5897e-60	0.67086	0.254	0.037	7.61411e-56	5	dennd2b
snx18a	3.74493e-60	0.87473	0.257	0.039	7.94338e-56	5	snx18a
myo1cb	7.23495e-60	1.22389	0.456	0.129	1.5346e-55	5	myo1cb
pdx1	9.21914e-60	0.58896	0.261	0.04	1.95547e-55	5	pdx1
capns1a	2.30852e-59	1.19929	0.355	0.078	4.8966e-55	5	capns1a
ENSDARG00000020187	2.31405e-59	0.945412	0.463	0.129	4.90832e-55	5	ENSDARG00000020187
fthl27	2.98554e-59	1.72049	0.896	0.599	6.33263e-55	5	fthl27
lpp	6.43579e-59	0.864973	0.43	0.109	1.3651e-54	5	lpp
gadd45ba	1.58839e-58	1.81959	0.769	0.386	3.36913e-54	5	gadd45ba
mpp5a	1.96437e-58	0.980272	0.355	0.077	4.16662e-54	5	mpp5a
foxp4	4.09322e-58	0.526714	0.573	0.176	8.68213e-54	5	foxp4
myl9b	6.20921e-58	0.845355	0.28	0.049	1.31704e-53	5	myl9b
ctnna11	6.68883e-58	1.17245	0.495	0.154	1.41877e-53	5	ctnna1
tuba8l1	1.75595e-57	1.32049	0.625	0.24	3.72455e-53	5	tuba8l
serpinb1	1.97018e-57	1.4767	0.384	0.101	4.17895e-53	5	serpinb1
ENSDARG00000101869	5.23101e-57	1.26425	0.394	0.101	1.10955e-52	5	ENSDARG00000101869
nipa2	1.13118e-56	1.10021	0.388	0.094	2.39934e-52	5	nipa2
dab2ipb	2.53264e-56	0.922911	0.476	0.134	5.37198e-52	5	dab2ipb
pawr1	3.96573e-56	1.76114	0.472	0.148	8.41171e-52	5	pawr
gsta.1	4.22657e-56	2.0304	0.378	0.093	8.96497e-52	5	gsta.1
dnmbp1	4.24446e-56	1.33987	0.42	0.114	9.00292e-52	5	dnmbp
cst14a.2	4.43847e-56	0.890543	0.423	0.115	9.41444e-52	5	cst14a.2
actb21	4.49678e-56	1.4459	0.896	0.687	9.53813e-52	5	actb2
si:ch73-335l21.41	8.26258e-56	1.2684	0.577	0.205	1.75258e-51	5	si:ch73-335l21.4
zgc:175088	8.26433e-56	1.51156	0.336	0.075	1.75295e-51	5	zgc:175088
llgl2	1.59587e-55	1.09494	0.365	0.09	3.38501e-51	5	llgl2
her9	2.42397e-55	1.53531	0.397	0.101	5.14148e-51	5	her9
tpm3	3.15801e-55	1.09533	0.58	0.22	6.69845e-51	5	tpm3
epha2a1	3.98642e-55	0.833507	0.391	0.097	8.45559e-51	5	epha2a
b4galt5	1.05342e-54	0.880763	0.287	0.053	2.23441e-50	5	b4galt5
sb:cb1058	2.92615e-54	0.974049	0.375	0.095	6.20667e-50	5	sb:cb1058
foxo1b	2.82142e-53	0.993685	0.303	0.063	5.98452e-49	5	foxo1b
her6	6.09876e-53	1.75159	0.489	0.162	1.29361e-48	5	her6
ugt8	7.36157e-53	1.07543	0.277	0.054	1.56146e-48	5	ugt8
mbd2	2.4979e-52	0.804314	0.378	0.094	5.2983e-48	5	mbd2
si:ch211-166a6.5	5.50254e-51	0.842063	0.261	0.049	1.16714e-46	5	si:ch211-166a6.5
rpz5	7.3467e-51	0.637863	0.306	0.062	1.55831e-46	5	rpz5
tanc1b1	8.73375e-51	1.4529	0.498	0.173	1.85252e-46	5	tanc1b
ENSDARG00000016188	1.22662e-50	1.11976	0.42	0.12	2.60179e-46	5	ENSDARG00000016188
frmd6	1.37316e-50	1.02909	0.316	0.07	2.91262e-46	5	frmd6
ctsla1	2.04149e-50	1.44996	0.775	0.422	4.3302e-46	5	ctsla
rplp2	2.25951e-50	1.22599	0.87	0.643	4.79264e-46	5	rplp2
sdc41	3.933e-50	1.04252	0.707	0.317	8.34229e-46	5	sdc4
sult6b1	6.44897e-50	0.907032	0.365	0.092	1.36789e-45	5	sult6b1
cotl1	7.1585e-50	1.38933	0.404	0.11	1.51839e-45	5	cotl1
yap11	1.92409e-49	0.790441	0.381	0.097	4.08118e-45	5	yap1
irf6	2.24148e-49	0.666413	0.251	0.047	4.75441e-45	5	irf6
ier2b1	1.73454e-48	1.30268	0.779	0.393	3.67913e-44	5	ier2b
nccrp1	1.94735e-48	1.21016	0.329	0.083	4.13052e-44	5	nccrp1
sqstm11	2.32159e-48	1.11871	0.564	0.204	4.92433e-44	5	sqstm1
rgcc	1.63347e-47	0.721636	0.349	0.084	3.46475e-43	5	rgcc
nhsl1b	3.36157e-47	0.782983	0.27	0.054	7.13023e-43	5	nhsl1b
ezrb	1.81223e-46	1.02489	0.436	0.142	3.84391e-42	5	ezrb
relb	1.08936e-45	1.29581	0.41	0.127	2.31065e-41	5	relb
nocta	1.32124e-45	1.05412	0.427	0.132	2.80248e-41	5	nocta
maff1	2.74822e-45	1.18414	0.586	0.243	5.82925e-41	5	maff
tnfaip3	3.06177e-45	1.02461	0.378	0.106	6.49432e-41	5	tnfaip3
ddit3	1.14475e-44	1.16957	0.704	0.333	2.42814e-40	5	ddit3
ca2	2.56536e-44	1.27793	0.322	0.08	5.44138e-40	5	ca2
dusp1	6.27714e-44	1.01623	0.427	0.137	1.33144e-39	5	dusp1
lamc1	1.33908e-43	0.916995	0.274	0.061	2.84031e-39	5	lamc1
cd631	2.11924e-43	1.13773	0.593	0.256	4.49513e-39	5	cd63
ets2	2.72542e-43	1.01019	0.485	0.179	5.78088e-39	5	ets2
mych2	5.71358e-43	0.952405	0.642	0.282	1.21191e-38	5	mych
tgfb3	7.47442e-43	1.06085	0.274	0.058	1.5854e-38	5	tgfb3
ldlra	9.49008e-43	0.852437	0.345	0.096	2.01294e-38	5	ldlra
nr5a21	9.67458e-43	1.45512	0.365	0.114	2.05208e-38	5	nr5a2
lgals3b	1.05743e-42	0.766175	0.283	0.069	2.24292e-38	5	lgals3b
fosl2	1.38408e-42	1.02766	0.655	0.295	2.93578e-38	5	fosl2
zfp36l2	2.09517e-42	0.703497	0.277	0.063	4.44406e-38	5	zfp36l2
zgc:92242	3.36932e-42	1.04181	0.404	0.131	7.14667e-38	5	zgc:92242
nrarpa	5.7512e-42	0.900572	0.283	0.067	1.21989e-37	5	nrarpa
btg11	7.81081e-42	1.06435	0.889	0.596	1.65675e-37	5	btg1
fgfr21	1.88958e-41	0.724186	0.349	0.096	4.00799e-37	5	fgfr2
pdcd6	3.28355e-41	0.929152	0.45	0.156	6.96474e-37	5	pdcd6
peak1	3.63503e-41	0.831676	0.345	0.098	7.71026e-37	5	peak1
BX548011.21	3.77174e-41	1.0233	0.713	0.35	8.00024e-37	5	BX548011.2
chmp5b	6.49052e-41	0.709745	0.417	0.135	1.3767e-36	5	chmp5b
tent5bb	7.17296e-41	1.14217	0.27	0.062	1.52146e-36	5	tent5bb
fmnl2a	8.08967e-41	0.906864	0.267	0.061	1.7159e-36	5	fmnl2a
igf2bp2b	1.06744e-40	0.734688	0.342	0.094	2.26415e-36	5	igf2bp2b
ahr2	2.00625e-40	1.04684	0.436	0.153	4.25546e-36	5	ahr2
ucp21	2.15347e-40	0.83347	0.638	0.289	4.56772e-36	5	ucp2
cebpd2	3.1737e-40	1.04058	0.586	0.253	6.73173e-36	5	cebpd
baiap2a	4.39767e-40	0.753981	0.482	0.173	9.3279e-36	5	baiap2a
zgc:153867	5.35787e-40	1.12676	0.583	0.278	1.13646e-35	5	zgc:153867
sparc1	5.85815e-40	2.19171	0.352	0.103	1.24257e-35	5	sparc
irf1b	9.62962e-40	0.891536	0.28	0.068	2.04254e-35	5	irf1b
chmp4ba	1.15564e-39	1.16524	0.583	0.26	2.45124e-35	5	chmp4ba
zfand5a	2.58478e-39	0.872369	0.443	0.154	5.48257e-35	5	zfand5a
actn4	3.31117e-39	1.043	0.547	0.231	7.02332e-35	5	actn4
lsr	3.31669e-39	0.834557	0.303	0.084	7.03503e-35	5	lsr
zgc:1584631	3.8762e-39	1.18588	0.997	0.98	8.22181e-35	5	zgc:158463
utrn	5.00395e-39	0.533366	0.309	0.08	1.06139e-34	5	utrn
anxa11a1	6.30091e-39	0.9484	0.515	0.204	1.33649e-34	5	anxa11a
fosb	9.19916e-39	1.02009	0.704	0.344	1.95123e-34	5	fosb
jun	1.57958e-38	1.06618	0.837	0.526	3.35044e-34	5	jun
chmp4bb	2.63801e-38	0.631358	0.365	0.111	5.59548e-34	5	chmp4bb
mt-cyb	3.69889e-38	1.31559	0.993	0.943	7.84571e-34	5	mt-cyb
shank3a	4.63348e-38	1.6557	0.414	0.147	9.82808e-34	5	shank3a
cnn3a1	5.16847e-38	0.784393	0.492	0.182	1.09628e-33	5	cnn3a
id3	9.30744e-38	0.842058	0.508	0.187	1.9742e-33	5	id3
ENSDARG00000002369	1.12656e-37	0.832577	0.853	0.536	2.38955e-33	5	ENSDARG00000002369
pard3ab	1.32301e-37	0.873946	0.296	0.079	2.80624e-33	5	pard3ab
wwc1	1.48314e-37	0.755483	0.3	0.08	3.14588e-33	5	wwc1
pdlim5b	2.48239e-37	0.762148	0.267	0.066	5.26539e-33	5	pdlim5b
capza1a	2.49645e-37	0.594217	0.342	0.1	5.29522e-33	5	capza1a
ap1s3b	3.8363e-37	0.634481	0.264	0.067	8.13717e-33	5	ap1s3b
sri	6.50343e-37	0.674132	0.332	0.099	1.37944e-32	5	sri
dock11	7.22074e-37	0.694658	0.352	0.104	1.53159e-32	5	dock1
si:dkey-253i9.4	1.1488e-36	0.803748	0.358	0.114	2.43673e-32	5	si:dkey-253i9.4
arhgef10la1	2.25555e-36	0.720528	0.261	0.061	4.78425e-32	5	arhgef10la
ier2a	2.48351e-36	0.875947	0.56	0.246	5.26777e-32	5	ier2a
ggps1	3.58932e-36	0.894087	0.502	0.193	7.6133e-32	5	ggps1
klf6a	2.17985e-35	1.07331	0.844	0.523	4.62368e-31	5	klf6a
cxadr	2.77788e-35	0.630216	0.277	0.074	5.89215e-31	5	cxadr
id11	3.30397e-35	0.559865	0.599	0.261	7.00805e-31	5	id1
rc3h2	6.01811e-35	0.721709	0.254	0.063	1.2765e-30	5	rc3h2
efhd2	6.7784e-35	0.568193	0.414	0.142	1.43777e-30	5	efhd2
npc2	7.21841e-35	0.720889	0.446	0.175	1.5311e-30	5	npc2
junbb1	1.15217e-34	1.11974	0.723	0.408	2.44387e-30	5	junbb
btg21	2.53347e-34	0.975034	0.785	0.475	5.37374e-30	5	btg2
glsb	3.02592e-34	0.879623	0.417	0.151	6.41827e-30	5	glsb
cib1	3.18574e-34	0.507891	0.29	0.082	6.75727e-30	5	cib1
dnajb1b	1.09339e-33	0.642439	0.739	0.395	2.3192e-29	5	dnajb1b
tpm4a1	1.66203e-33	0.752773	0.371	0.119	3.52532e-29	5	tpm4a
agr2	4.6783e-33	2.8153	0.264	0.073	9.92315e-29	5	agr2
mt-co21	6.74515e-33	1.11866	0.99	0.959	1.43071e-28	5	mt-co2
afdna	7.21297e-33	0.884167	0.619	0.3	1.52994e-28	5	afdna
vps4b	7.32445e-33	0.568082	0.274	0.074	1.55359e-28	5	vps4b
macc1	7.44898e-33	0.856181	0.264	0.074	1.58e-28	5	macc1
sat1a.2	7.79317e-33	0.933353	0.759	0.447	1.65301e-28	5	sat1a.2
tfe3a	1.38748e-32	1.06911	0.368	0.13	2.94298e-28	5	tfe3a
chmp1b	2.74619e-32	0.582835	0.352	0.115	5.82494e-28	5	chmp1b
mt-nd51	8.17713e-32	0.964959	0.808	0.481	1.73445e-27	5	mt-nd5
fosab	8.67746e-32	1.08417	0.84	0.588	1.84058e-27	5	fosab
ctsba	8.73479e-32	0.753692	0.303	0.095	1.85274e-27	5	ctsba
cdkn1a1	8.91149e-32	0.981953	0.43	0.17	1.89022e-27	5	cdkn1a
nfkbie	1.02709e-31	0.636224	0.261	0.07	2.17855e-27	5	nfkbie
dusp5	1.94728e-31	0.873921	0.466	0.187	4.13038e-27	5	dusp5
nuak2	2.43548e-31	0.764482	0.29	0.088	5.16591e-27	5	nuak2
f3b1	2.59903e-31	0.529549	0.381	0.133	5.5128e-27	5	f3b
ENSDARG000000424091	5.74357e-31	1.17272	0.466	0.201	1.21827e-26	5	ENSDARG00000042409
mapkapk2a	7.94919e-31	0.812991	0.482	0.205	1.6861e-26	5	mapkapk2a
myo10	1.24954e-30	0.741083	0.261	0.073	2.65041e-26	5	myo10
itsn2b	2.13279e-30	0.626107	0.322	0.108	4.52386e-26	5	itsn2b
chmp2a	2.27495e-30	0.685636	0.362	0.128	4.82539e-26	5	chmp2a
palld	3.19021e-30	0.64342	0.264	0.073	6.76674e-26	5	palld
ripor1	4.15829e-30	1.11966	0.332	0.118	8.82015e-26	5	ripor1
mtss1	7.18879e-30	0.689713	0.316	0.102	1.52481e-25	5	mtss1
cyth1a.1	9.40663e-30	0.508804	0.3	0.094	1.99524e-25	5	cyth1a.1
rsrp11	2.81886e-29	0.986597	0.808	0.503	5.97908e-25	5	rsrp1
rhpn21	3.21611e-29	0.888283	0.326	0.113	6.8217e-25	5	rhpn2
sptlc2b	6.5615e-29	0.840632	0.482	0.214	1.39176e-24	5	sptlc2b
coro1ca1	6.8055e-29	0.734455	0.472	0.204	1.44352e-24	5	coro1ca
map3k14a1	1.5545e-28	0.696977	0.342	0.121	3.29724e-24	5	map3k14a
mt-co11	2.22851e-28	1.01185	0.971	0.909	4.72689e-24	5	mt-co1
pnp5a	2.65477e-28	0.835055	0.368	0.139	5.63104e-24	5	pnp5a
daam1a	2.7043e-28	0.79407	0.453	0.198	5.73608e-24	5	daam1a
vdrb	2.76975e-28	0.509247	0.534	0.233	5.87491e-24	5	vdrb
bcar11	3.01417e-28	0.75613	0.56	0.271	6.39336e-24	5	bcar1
abhd17b	9.08909e-28	0.528864	0.29	0.089	1.92789e-23	5	abhd17b
glrx	1.11427e-27	0.613138	0.306	0.107	2.36347e-23	5	glrx
mark2b	1.12353e-27	0.533141	0.339	0.118	2.38312e-23	5	mark2b
ip6k2b	1.13814e-27	0.587796	0.531	0.24	2.41412e-23	5	ip6k2b
mcl1a	2.20108e-27	1.06686	0.749	0.51	4.66872e-23	5	mcl1a
txn1	2.94963e-27	0.793687	0.391	0.15	6.25645e-23	5	txn
cers2a	3.45928e-27	0.664543	0.329	0.116	7.33748e-23	5	cers2a
mt-co3	6.08255e-27	1.09439	0.997	0.951	1.29017e-22	5	mt-co3
crim1	6.51534e-27	0.529728	0.378	0.14	1.38197e-22	5	crim1
myo1ea	1.00518e-26	0.660354	0.3	0.102	2.13209e-22	5	myo1ea
tjp2b	1.06224e-26	0.584431	0.316	0.114	2.25313e-22	5	tjp2b
ap1m2	1.13876e-26	0.576515	0.261	0.085	2.41543e-22	5	ap1m2
tob1b	1.14643e-26	0.67347	0.792	0.495	2.43168e-22	5	tob1b
alas1	1.73616e-26	0.772133	0.528	0.266	3.68258e-22	5	alas1
tfpia1	2.12075e-26	0.878877	0.287	0.099	4.49831e-22	5	tfpia
rpl381	3.25036e-26	0.66478	0.889	0.667	6.89433e-22	5	rpl38
kcnn41	3.47942e-26	0.70915	0.313	0.109	7.38021e-22	5	kcnn4
rhbdf1a1	3.56733e-26	0.932621	0.427	0.184	7.56667e-22	5	rhbdf1a
slc25a55a	6.21597e-26	0.826892	0.58	0.308	1.31847e-21	5	slc25a55a
kalrnb	7.52976e-26	0.941418	0.336	0.131	1.59714e-21	5	kalrnb
tnks1bp1	9.56508e-26	0.874551	0.261	0.085	2.02885e-21	5	tnks1bp1
pard6a	1.92632e-25	0.667437	0.368	0.137	4.08592e-21	5	pard6a
prkcaa	2.31775e-25	0.584075	0.306	0.108	4.91618e-21	5	prkcaa
ubb	2.48546e-25	0.951796	0.775	0.493	5.27191e-21	5	ubb
dusp2	2.92822e-25	0.7677	0.345	0.127	6.21104e-21	5	dusp2
rps251	3.46602e-25	0.650556	0.906	0.754	7.35177e-21	5	rps25
nfe2l2a	7.66199e-25	0.672908	0.349	0.139	1.62518e-20	5	nfe2l2a
ahnak	9.46751e-25	0.8854	0.309	0.115	2.00815e-20	5	ahnak
crema	1.15837e-24	0.538349	0.469	0.205	2.45701e-20	5	crema
psap	1.32865e-24	0.517597	0.362	0.144	2.8182e-20	5	psap
mt-nd41	2.30033e-24	0.950346	0.893	0.642	4.87923e-20	5	mt-nd4
gstp11	3.52385e-24	0.767419	0.593	0.302	7.47445e-20	5	gstp1
hopx	5.21552e-24	0.733305	0.303	0.107	1.10626e-19	5	hopx
ndrg1a1	7.92422e-24	0.99972	0.3	0.111	1.68081e-19	5	ndrg1a
tcf7l2	1.46912e-23	0.524136	0.254	0.083	3.11615e-19	5	tcf7l2
shc11	1.57602e-23	0.761653	0.453	0.207	3.34289e-19	5	shc1
brd2a	3.28245e-23	0.811275	0.752	0.471	6.9624e-19	5	brd2a
pdgfab	4.89864e-23	0.854233	0.283	0.104	1.03905e-18	5	pdgfab
flna1	8.05425e-23	0.697411	0.349	0.141	1.70839e-18	5	flna
arpc3	1.35873e-22	0.548928	0.436	0.206	2.88201e-18	5	arpc3
ENSDARG00000057053	1.65537e-22	0.566225	0.397	0.174	3.5112e-18	5	ENSDARG00000057053
zfand5b	1.71362e-22	0.619684	0.573	0.304	3.63476e-18	5	zfand5b
eef1da1	2.46647e-22	0.805588	0.564	0.315	5.23162e-18	5	eef1da
akap13	5.38162e-22	0.67721	0.296	0.113	1.1415e-17	5	akap13
sipa1l1	1.83064e-21	0.583636	0.264	0.094	3.88296e-17	5	sipa1l1
sh3pxd2aa	2.83025e-21	0.654305	0.28	0.106	6.00323e-17	5	sh3pxd2aa
sipa1l3	3.44711e-21	0.505862	0.336	0.134	7.31166e-17	5	sipa1l3
ier5	3.52643e-21	0.63805	0.726	0.445	7.47991e-17	5	ier5
fthl31	3.63563e-21	1.15798	0.43	0.204	7.71153e-17	5	fthl31
ENSDARG00000113899	4.01678e-21	0.858351	0.267	0.099	8.52e-17	5	ENSDARG00000113899
si:dkey-112a7.4	6.50222e-21	0.553057	0.303	0.12	1.37918e-16	5	si:dkey-112a7.4
ptp4a2b	9.73169e-21	0.601564	0.547	0.292	2.06419e-16	5	ptp4a2b
arpc2	1.82832e-20	0.526074	0.423	0.205	3.87805e-16	5	arpc2
pam	1.86739e-20	0.530335	0.362	0.152	3.96092e-16	5	pam
fxyd1	1.96068e-20	0.615228	0.381	0.178	4.1588e-16	5	fxyd1
tead1a	2.04638e-20	0.872115	0.29	0.117	4.34057e-16	5	tead1a
egr1	3.80572e-20	0.622197	0.381	0.167	8.0723e-16	5	egr1
si:dkey-79d12.51	4.53009e-20	0.6259	0.378	0.173	9.60877e-16	5	si:dkey-79d12.5
slc25a25a	5.6854e-20	0.537692	0.43	0.208	1.20593e-15	5	slc25a25a
tent5ba	5.92757e-20	0.539751	0.43	0.201	1.2573e-15	5	tent5ba
sh3bp4a	6.01168e-20	0.661867	0.251	0.093	1.27514e-15	5	sh3bp4a
arhgdia	6.54372e-20	0.520075	0.339	0.15	1.38799e-15	5	arhgdia
bada	7.68075e-20	0.521906	0.28	0.104	1.62916e-15	5	bada
mt-nd31	1.00809e-19	0.754165	0.603	0.345	2.13827e-15	5	mt-nd3
tiparp	1.18141e-19	0.795711	0.489	0.254	2.50588e-15	5	tiparp
mt-nd22	1.20254e-19	0.789155	0.873	0.63	2.5507e-15	5	mt-nd2
mgst3a	1.2733e-19	0.587966	0.417	0.208	2.70079e-15	5	mgst3a
jak11	1.68724e-19	0.540239	0.362	0.163	3.57881e-15	5	jak1
arhgap29a1	1.82968e-19	0.822003	0.309	0.132	3.88093e-15	5	arhgap29a
rpl37.1	2.45254e-19	0.544087	0.919	0.758	5.20209e-15	5	rpl37.1
wu:fi09b081	2.66779e-19	1.02451	0.423	0.217	5.65866e-15	5	wu:fi09b08
mt-atp81	4.42825e-19	0.740958	0.459	0.238	9.39277e-15	5	mt-atp8
myl12.1	6.07952e-19	0.668033	0.541	0.319	1.28953e-14	5	myl12.1
fhod1	6.53363e-19	0.686685	0.257	0.097	1.38585e-14	5	fhod1
ENSDARG00000070174	1.18419e-18	0.570842	0.316	0.134	2.51179e-14	5	ENSDARG00000070174
mt-nd6	1.07778e-17	0.646749	0.309	0.133	2.28607e-13	5	mt-nd6
rnf11b	1.1053e-17	0.546372	0.316	0.139	2.34444e-13	5	rnf11b
rps291	1.62524e-17	0.514134	0.909	0.755	3.4473e-13	5	rps29
lpin11	1.70467e-17	0.628479	0.476	0.249	3.61578e-13	5	lpin1
mat2aa	1.88499e-17	0.754507	0.329	0.148	3.99826e-13	5	mat2aa
rps17	1.93296e-17	0.60967	0.765	0.543	4.1e-13	5	rps17
tmtc1	2.13956e-17	0.769598	0.293	0.125	4.53823e-13	5	tmtc1
pleca	2.26628e-17	0.987916	0.277	0.118	4.80701e-13	5	pleca
ppiaa1	2.3209e-17	0.560723	0.684	0.419	4.92286e-13	5	ppiaa
mt-nd11	2.70934e-17	0.947777	0.941	0.772	5.74678e-13	5	mt-nd1
ENSDARG000001107001	2.79576e-17	0.504022	0.381	0.189	5.93008e-13	5	ENSDARG00000110700
BX908797.1	6.88699e-17	0.645687	0.326	0.15	1.4608e-12	5	BX908797.1
scaf11	1.10378e-16	0.59491	0.251	0.101	2.34123e-12	5	scaf11
furina	3.13608e-16	0.615523	0.352	0.17	6.65194e-12	5	furina
creb5b	1.80207e-15	0.571995	0.254	0.105	3.82237e-11	5	creb5b
atf4a	2.17367e-15	0.57895	0.59	0.357	4.61057e-11	5	atf4a
ccng2	2.4252e-15	0.603154	0.287	0.123	5.14409e-11	5	ccng2
gadd45ab	4.16856e-15	0.583307	0.349	0.173	8.84194e-11	5	gadd45ab
vegfaa	1.12127e-13	0.594429	0.296	0.144	2.37833e-09	5	vegfaa
mt-atp61	2.92519e-13	0.974269	0.984	0.908	6.20462e-09	5	mt-atp6
bambia1	5.88314e-13	0.613483	0.309	0.157	1.24787e-08	5	bambia
nabp1a	7.52872e-12	0.584331	0.283	0.139	1.59692e-07	5	nabp1a
plk31	1.59872e-11	0.508694	0.391	0.225	3.39104e-07	5	plk3
cebpa1	3.43526e-11	0.836934	0.254	0.13	7.28654e-07	5	cebpa
eif1	6.37103e-11	0.502995	0.772	0.601	1.35136e-06	5	eif1
chac1	2.06437e-10	0.504269	0.645	0.468	4.37873e-06	5	chac1
polr2a	3.94593e-09	0.750011	0.417	0.27	8.36972e-05	5	polr2a
dusp19b	5.33108e-09	0.594112	0.316	0.182	0.000113078	5	dusp19b
col1a2	5.29983e-276	2.18319	0.535	0.025	1.12415e-271	6	col1a2
pmp22a	7.19108e-246	2.63921	0.579	0.042	1.5253e-241	6	pmp22a
krt18b	1.07208e-214	1.7861	0.332	0.009	2.27398e-210	6	krt18b
col1a1a	2.13241e-214	2.116	0.443	0.023	4.52305e-210	6	col1a1a
ccn11	1.48965e-204	3.35608	0.686	0.085	3.15969e-200	6	ccn1
twist1a	1.35921e-200	1.92576	0.273	0.004	2.88301e-196	6	twist1a
serpinh1b	2.88867e-196	2.54586	0.339	0.012	6.12716e-192	6	serpinh1b
col5a1	3.31163e-185	2.22358	0.391	0.022	7.0243e-181	6	col5a1
cxcl18b1	1.47574e-180	4.07367	0.613	0.077	3.13019e-176	6	cxcl18b
vwde	4.72363e-173	2.85954	0.255	0.006	1.00193e-168	6	vwde
col1a1b	4.19042e-167	1.59409	0.358	0.019	8.8883e-163	6	col1a1b
tuba8l3	1.05318e-164	1.66186	0.321	0.015	2.23391e-160	6	tuba8l3
sparc2	2.16154e-158	2.72366	0.62	0.088	4.58484e-154	6	sparc
aoc2	1.68325e-149	2.27125	0.343	0.022	3.57033e-145	6	aoc2
lpar1	4.76527e-135	1.34526	0.284	0.015	1.01076e-130	6	lpar1
itga9	1.39763e-131	1.88685	0.284	0.016	2.96452e-127	6	itga9
bnc2	6.79941e-127	1.67199	0.288	0.017	1.44222e-122	6	bnc2
ahnak1	1.04389e-116	2.07789	0.554	0.101	2.2142e-112	6	ahnak
her61	1.38239e-115	3.21726	0.661	0.154	2.93219e-111	6	her6
rbpms2a	1.49785e-114	1.73677	0.328	0.03	3.17708e-110	6	rbpms2a
jdp2b1	1.6567e-110	2.66755	0.801	0.258	3.51404e-106	6	jdp2b
f3b2	9.81369e-108	2.22646	0.598	0.122	2.08158e-103	6	f3b
postnb	7.39795e-106	1.67599	0.266	0.019	1.56918e-101	6	postnb
id31	1.80939e-100	2.73156	0.672	0.179	3.83791e-96	6	id3
tpm4a2	2.48429e-100	1.95191	0.554	0.11	5.26942e-96	6	tpm4a
krt82	5.31598e-94	2.39631	0.731	0.241	1.12757e-89	6	krt8
mfap2	6.89854e-94	1.36347	0.269	0.024	1.46325e-89	6	mfap2
socs3a1	1.11806e-92	2.27228	0.494	0.094	2.37151e-88	6	socs3a
tgfbr3	3.53009e-91	1.715	0.354	0.046	7.48767e-87	6	tgfbr3
mvp2	8.64196e-85	2.18714	0.616	0.168	1.83305e-80	6	mvp
si:ch73-335l21.42	8.72413e-83	2.59909	0.653	0.203	1.85048e-78	6	si:ch73-335l21.4
zgc:1583431	3.2997e-82	2.34557	0.406	0.07	6.99899e-78	6	zgc:158343
cavin2b	6.01851e-81	2.11754	0.369	0.06	1.27659e-76	6	cavin2b
palld1	1.48986e-77	1.82203	0.384	0.067	3.16014e-73	6	palld
ENSDARG00000053091	2.82581e-75	1.86609	0.358	0.06	5.99383e-71	6	ENSDARG00000053091
fosb1	4.28845e-75	2.21346	0.801	0.341	9.09623e-71	6	fosb
itga5	8.36035e-75	1.96371	0.384	0.072	1.77331e-70	6	itga5
junba1	2.14441e-74	2.28158	0.731	0.27	4.54852e-70	6	junba
nedd9	9.41446e-74	1.41849	0.373	0.064	1.9969e-69	6	nedd9
id12	8.03886e-73	2.67405	0.694	0.258	1.70512e-68	6	id1
junbb2	8.486e-73	2.23824	0.827	0.405	1.79997e-68	6	junbb
sdc42	1.97671e-71	2.02838	0.745	0.317	4.1928e-67	6	sdc4
msna1	3.576e-71	1.47362	0.539	0.139	7.58504e-67	6	msna
fstl1b	2.78237e-69	1.4729	0.465	0.109	5.90169e-65	6	fstl1b
dlc1	7.27102e-69	1.43043	0.332	0.056	1.54226e-64	6	dlc1
ier2a1	4.15028e-67	2.27549	0.661	0.242	8.80315e-63	6	ier2a
dnajb1b1	2.03495e-66	2.2316	0.808	0.393	4.31634e-62	6	dnajb1b
tgfb31	3.44829e-66	1.7616	0.332	0.056	7.31416e-62	6	tgfb3
fosab1	9.14686e-66	1.9995	0.948	0.584	1.94014e-61	6	fosab
sult6b11	2.7131e-65	1.99559	0.41	0.091	5.75476e-61	6	sult6b1
btg22	1.42473e-63	1.70496	0.871	0.472	3.022e-59	6	btg2
cdon	6.82408e-63	1.41232	0.292	0.046	1.44746e-58	6	cdon
tns2a	8.07177e-62	1.40016	0.273	0.041	1.7121e-57	6	tns2a
2024-06-01	8.94359e-62	2.22495	0.889	0.525	1.89703e-57	6	jun
[truncated: 3,727 more rows]

## Sheet: TKO_GFP
List of marker genes for TKO-GFP clustering
gene	p_val	avg_log2FC	pct.1	pct.2	p_val_adj	cluster	gene
cela1.4	0	4.13809	0.961	0.081	0	0	cela1.4
sycn.3	0	4.53062	0.921	0.063	0	0	sycn.3
pdia2	0	3.81367	0.987	0.139	0	0	pdia2
cel.2	0	4.43571	0.903	0.064	0	0	cel.2
fkbp11	0	3.80435	0.973	0.136	0	0	fkbp11
cpa4	0	4.2912	0.983	0.148	0	0	cpa4
si:ch211-195b11.3	0	3.85011	0.915	0.087	0	0	si:ch211-195b11.3
si:ch211-240l19.5	0	4.44338	0.955	0.128	0	0	si:ch211-240l19.5
cel.1	0	4.14243	0.923	0.112	0	0	cel.1
endou	0	4.00485	0.846	0.036	0	0	endou
aqp12	0	2.69886	0.916	0.108	0	0	aqp12
zgc:92137	0	4.18815	0.924	0.12	0	0	zgc:92137
si:ch211-255i20.3	0	3.76292	0.845	0.042	0	0	si:ch211-255i20.3
gatm	0	2.77419	0.861	0.063	0	0	gatm
cpa1	0	4.8153	0.823	0.027	0	0	cpa1
cela1.5	0	4.09784	0.817	0.032	0	0	cela1.5
amy2a	0	3.97585	0.974	0.192	0	0	amy2a
si:ch211-156j16.1	0	3.53527	0.814	0.032	0	0	si:ch211-156j16.1
cpb1	0	4.05167	0.99	0.21	0	0	cpb1
rrbp1a	0	2.77548	0.866	0.093	0	0	rrbp1a
spink4	0	4.12111	0.988	0.216	0	0	spink4
ENSDARG00000042899	0	3.69873	0.807	0.039	0	0	ENSDARG00000042899
hyou1	0	2.60341	0.907	0.145	0	0	hyou1
mat1a	0	1.75644	0.847	0.092	0	0	mat1a
nr5a2	0	2.31034	0.817	0.067	0	0	nr5a2
slc38a5b	0	2.80382	0.835	0.087	0	0	slc38a5b
ppdpfa	0	2.28815	0.864	0.12	0	0	ppdpfa
si:dkey-266f7.9	0	3.79861	0.767	0.023	0	0	si:dkey-266f7.9
tram1	0	2.54343	0.853	0.11	0	0	tram1
eif4ebp3	0	3.0736	0.848	0.109	0	0	eif4ebp3
nupr1b	0	3.11591	0.982	0.246	0	0	nupr1b
si:ch211-240l19.6	0	4.57282	0.771	0.042	0	0	si:ch211-240l19.6
si:ch211-173a9.6.1	0	1.62688	0.757	0.036	0	0	si:ch211-173a9.6.1
cox8b	0	2.36486	0.821	0.1	0	0	cox8b
cgref1	0	3.1718	0.767	0.049	0	0	cgref1
stard13b	0	2.57796	0.825	0.109	0	0	stard13b
CABZ01040054.1	0	4.05632	0.736	0.024	0	0	CABZ01040054.1
si:dkey-188g12.1	0	2.09919	0.798	0.092	0	0	si:dkey-188g12.1
larp1b	0	2.41638	0.788	0.082	0	0	larp1b
zgc:92040	0	3.3204	0.716	0.025	0	0	zgc:92040
slc16a10	0	2.58685	0.744	0.055	0	0	slc16a10
dap	0	2.51914	0.957	0.268	0	0	dap
c6ast4	0	4.01307	0.989	0.302	0	0	c6ast4
snd1	0	2.47902	0.931	0.245	0	0	snd1
cela1.2	0	4.65345	0.697	0.014	0	0	cela1.2
ost4	0	2.25413	0.904	0.225	0	0	ost4
pla2g1b	0	4.64036	0.742	0.064	0	0	pla2g1b
gamt	0	2.2065	0.965	0.291	0	0	gamt
ENSDARG00000097285	0	2.5312	0.726	0.053	0	0	ENSDARG00000097285
cnpy1	0	2.06831	0.754	0.082	0	0	cnpy1
gata6	0	2.54804	0.712	0.057	0	0	gata6
sycn.2	0	4.0415	0.99	0.338	0	0	sycn.2
npdc1a	0	2.34727	0.708	0.059	0	0	npdc1a
gnmt	0	1.6814	0.705	0.057	0	0	gnmt
mcfd2	0	1.74683	0.727	0.08	0	0	mcfd2
ssr1	0	2.19295	0.711	0.07	0	0	ssr1
slc30a7	0	2.02584	0.711	0.08	0	0	slc30a7
ela2l	0	3.95021	0.994	0.368	0	0	ela2l
herpud1	0	2.55139	0.688	0.067	0	0	herpud1
cela1.3	0	4.57904	0.636	0.016	0	0	cela1.3
zgc:112160	0	4.152	0.993	0.374	0	0	zgc:112160
CABZ01058650.1	0	2.03629	0.679	0.061	0	0	CABZ01058650.1
c6ast3	0	3.87911	0.634	0.02	0	0	c6ast3
dnajc3a	0	2.30439	0.646	0.039	0	0	dnajc3a
rhag	0	2.94669	0.63	0.027	0	0	rhag
cdk5rap3	0	2.4797	0.648	0.046	0	0	cdk5rap3
slc22a16	0	3.68646	0.619	0.019	0	0	slc22a16
cebpa	0	2.19083	0.648	0.049	0	0	cebpa
lrrc59	0	1.97623	0.662	0.07	0	0	lrrc59
si:dkey-14d8.7	0	4.13209	0.604	0.013	0	0	si:dkey-14d8.7
ell2	0	2.24649	0.642	0.051	0	0	ell2
slc35b1	0	2.41599	0.643	0.059	0	0	slc35b1
rbpjl	0	3.57604	0.602	0.021	0	0	rbpjl
si:dkey-204f11.64	0	2.30582	0.636	0.059	0	0	si:dkey-204f11.64
nos1	0	2.70192	0.61	0.036	0	0	nos1
sec22ba	0	2.16897	0.618	0.047	0	0	sec22ba
lman1	0	1.78898	0.617	0.049	0	0	lman1
slc16a12b	0	2.74584	0.595	0.028	0	0	slc16a12b
cela1.1	0	5.00296	0.575	0.009	0	0	cela1.1
sil1	0	2.43364	0.599	0.042	0	0	sil1
cbsa	0	1.99926	0.588	0.033	0	0	cbsa
cpa5	0	4.27945	0.997	0.443	0	0	cpa5
si:dkey-163f12.6	0	3.34395	0.568	0.018	0	0	si:dkey-163f12.6
si:ch211-226m16.2	0	2.70923	0.574	0.04	0	0	si:ch211-226m16.2
derl3	0	3.01462	0.537	0.02	0	0	derl3
lrrc58a	0	3.55865	0.531	0.019	0	0	lrrc58a
si:ch211-120k19.1	0	3.04175	0.522	0.01	0	0	si:ch211-120k19.1
tmed6	0	3.24576	0.525	0.013	0	0	tmed6
si:dkey-277m11.2	0	2.36006	0.53	0.021	0	0	si:dkey-277m11.2
ela2	0	4.13783	0.994	0.487	0	0	ela2
fip1l1a	0	2.80845	0.524	0.023	0	0	fip1l1a
apoda.2	0	4.18319	0.999	0.51	0	0	apoda.2
npr1b	0	3.6805	0.495	0.009	0	0	npr1b
bglapl	0	3.65454	0.494	0.011	0	0	bglapl
zgc:136461	0	4.07667	0.996	0.518	0	0	zgc:136461
ctrl	0	4.10277	1	0.524	0	0	ctrl
ela3l	0	4.05509	0.999	0.582	0	0	ela3l
prss59.1	0	4.19906	0.998	0.604	0	0	prss59.1
sec61g	0	2.19287	0.982	0.655	0	0	sec61g
cela1.6	0	4.18564	0.999	0.732	0	0	cela1.6
ctrb1	0	4.2565	0.999	0.775	0	0	ctrb1
prss1	0	4.10348	1	0.795	0	0	prss1
prss59.2	0	4.07648	1	0.81	0	0	prss59.2
si:dkey-262k9.2	6.57197e-307	1.59545	0.612	0.05	1.3855e-302	0	si:dkey-262k9.2
rrbp1b	1.41136e-305	1.12013	0.64	0.059	2.97543e-301	0	rrbp1b
si:ch211-173a9.6	1.84301e-305	1.63542	0.517	0.024	3.88544e-301	0	si:ch211-173a9.6
slc31a2	5.08094e-305	2.99995	0.497	0.017	1.07116e-300	0	slc31a2
grb10a	3.08436e-304	2.67049	0.659	0.072	6.50245e-300	0	grb10a
cx28.9	8.27694e-303	2.9097	0.462	0.009	1.74494e-298	0	cx28.9
sardh	2.06556e-300	2.16312	0.548	0.034	4.3546e-296	0	sardh
calcrla	1.38551e-299	2.19616	0.594	0.046	2.92092e-295	0	calcrla
pnp4b	1.07852e-298	0.608254	0.803	0.115	2.27374e-294	0	pnp4b
stard10	1.09636e-298	1.76155	0.652	0.066	2.31134e-294	0	stard10
si:ch73-193i22.1	1.90959e-298	3.39937	0.461	0.01	4.02581e-294	0	si:ch73-193i22.1
tmed10	4.65985e-297	1.90111	0.899	0.239	9.82389e-293	0	tmed10
sec61b	1.95773e-296	1.8265	0.931	0.3	4.12728e-292	0	sec61b
uba5	8.18438e-296	2.03518	0.602	0.053	1.72543e-291	0	uba5
ufl1	2.24382e-294	2.25514	0.588	0.048	4.73043e-290	0	ufl1
chn2	4.09859e-293	1.9316	0.663	0.073	8.64064e-289	0	chn2
si:ch211-263k4.2	4.22819e-291	1.75606	0.643	0.068	8.91387e-287	0	si:ch211-263k4.2
hoga1	2.24647e-289	2.65212	0.511	0.027	4.736e-285	0	hoga1
gcgra	3.17679e-288	1.97697	0.547	0.036	6.6973e-284	0	gcgra
ssr2	6.93971e-287	1.87783	0.92	0.317	1.46303e-282	0	ssr2
srprb	4.14303e-286	1.84227	0.719	0.11	8.73433e-282	0	srprb
hm13	5.32427e-286	2.05724	0.625	0.068	1.12246e-281	0	hm13
nucb2b	2.61079e-285	1.5562	0.637	0.068	5.50407e-281	0	nucb2b
jagn1b	2.7167e-285	1.85605	0.637	0.073	5.72735e-281	0	jagn1b
adka	2.92154e-284	1.88117	0.904	0.221	6.15919e-280	0	adka
sycn.1	1.9351e-283	4.53326	0.444	0.012	4.07957e-279	0	sycn.1
gig2e	1.3765e-282	3.82651	0.426	0.007	2.90194e-278	0	gig2e
ENSDARG00000076223	2.46411e-282	1.87507	0.939	0.386	5.19483e-278	0	ENSDARG00000076223
hdlbpa	1.29902e-281	1.82695	0.877	0.225	2.7386e-277	0	hdlbpa
cldn15a	8.68426e-277	0.675325	0.603	0.055	1.83082e-272	0	cldn15a
rbm24a	3.25909e-276	1.67692	0.645	0.076	6.87081e-272	0	rbm24a
cracr2b	4.38813e-276	3.29632	0.454	0.016	9.25106e-272	0	cracr2b
sec61a1l	2.74285e-273	2.09515	0.61	0.067	5.78247e-269	0	sec61a1l
hemgn	5.21163e-273	3.2357	0.443	0.014	1.09871e-268	0	hemgn
prdx4	1.40793e-270	1.78525	0.861	0.227	2.9682e-266	0	prdx4
oat	1.44528e-270	1.35016	0.653	0.08	3.04695e-266	0	oat
cfl2	1.50332e-270	2.61871	0.444	0.015	3.16929e-266	0	cfl2
si:dkey-243k1.3	1.32406e-267	4.82942	0.393	0.004	2.79139e-263	0	si:dkey-243k1.3
ahcy	8.61717e-267	1.3976	0.886	0.23	1.81667e-262	0	ahcy
krtcap2	3.07708e-265	1.64041	0.826	0.202	6.4871e-261	0	krtcap2
nap1l4a	6.53362e-265	1.5709	0.613	0.071	1.37742e-260	0	nap1l4a
pinx1	1.67796e-264	1.5908	0.722	0.117	3.53747e-260	0	pinx1
rims1b	2.01801e-264	1.57159	0.735	0.113	4.25436e-260	0	rims1b
ero1b	5.39489e-263	1.85965	0.584	0.062	1.13735e-258	0	ero1b
itprid2	6.25304e-262	1.84863	0.572	0.057	1.31827e-257	0	itprid2
cth	3.15615e-260	1.28096	0.695	0.104	6.6538e-256	0	cth
ssr3	1.42789e-259	1.66416	0.937	0.389	3.01028e-255	0	ssr3
manf	1.91177e-259	1.38274	0.774	0.142	4.03039e-255	0	manf
sec23b	6.79794e-258	1.72914	0.594	0.067	1.43314e-253	0	sec23b
zgc:153675	2.71142e-256	1.96174	0.549	0.052	5.71622e-252	0	zgc:153675
tmco1	4.14653e-255	1.50064	0.725	0.121	8.74172e-251	0	tmco1
doc2b	4.22202e-254	1.55579	0.637	0.082	8.90085e-250	0	doc2b
srp72	1.11679e-253	1.73653	0.614	0.08	2.35443e-249	0	srp72
arid3c	6.89781e-253	2.12262	0.534	0.049	1.4542e-248	0	arid3c
cx32.3	9.00813e-253	1.21722	0.464	0.026	1.89909e-248	0	cx32.3
golt1ba	3.66548e-252	2.9892	0.421	0.015	7.72756e-248	0	golt1ba
ssr4	8.48743e-252	1.72303	0.901	0.329	1.78932e-247	0	ssr4
spcs1	1.26771e-248	1.52894	0.846	0.225	2.67259e-244	0	spcs1
xirp2a	1.72478e-248	1.25979	0.57	0.06	3.63618e-244	0	xirp2a
zfpm1	2.87984e-248	2.30774	0.553	0.059	6.07129e-244	0	zfpm1
met	3.15648e-248	1.95625	0.55	0.056	6.6545e-244	0	met
gcat	7.92751e-248	1.33599	0.493	0.037	1.67128e-243	0	gcat
BX908782.2	1.65528e-247	2.84703	0.401	0.012	3.48965e-243	0	BX908782.2
hspb8	6.17135e-247	1.35776	0.485	0.034	1.30104e-242	0	hspb8
spcs3	8.62951e-246	1.52069	0.819	0.199	1.81927e-241	0	spcs3
mat2ab	1.02121e-245	2.1283	0.582	0.071	2.15292e-241	0	mat2ab
sec61a1	6.91085e-245	1.76648	0.785	0.189	1.45695e-240	0	sec61a1
emd	7.72561e-244	1.67472	0.545	0.057	1.62871e-239	0	emd
sfxn2	1.83157e-242	1.64326	0.483	0.036	3.86131e-238	0	sfxn2
serp1	3.0598e-242	1.50782	0.84	0.226	6.45068e-238	0	serp1
podxl	2.53626e-240	2.08648	0.446	0.027	5.34694e-236	0	podxl
si:dkey-13a21.4	2.77625e-240	1.98131	0.435	0.024	5.8529e-236	0	si:dkey-13a21.4
si:dkey-261l7.2	2.43055e-239	3.28871	0.389	0.012	5.12408e-235	0	si:dkey-261l7.2
dkc1	1.84375e-238	1.39112	0.728	0.133	3.88699e-234	0	dkc1
gtpbp1l	1.43593e-237	2.692	0.412	0.019	3.02722e-233	0	gtpbp1l
si:dkey-183n20.15	2.04697e-237	3.37705	0.418	0.021	4.31543e-233	0	si:dkey-183n20.15
tmem263	6.19636e-236	2.27146	0.477	0.039	1.30632e-231	0	tmem263
gcdha	1.50072e-235	1.27172	0.527	0.053	3.16382e-231	0	gcdha
ufsp2	9.06914e-235	1.79087	0.513	0.05	1.91196e-230	0	ufsp2
erlec1	1.59209e-234	1.58269	0.569	0.07	3.35644e-230	0	erlec1
sel1l	4.88501e-234	1.93344	0.472	0.037	1.02986e-229	0	sel1l
os9	8.72567e-234	1.16691	0.585	0.072	1.83955e-229	0	os9
eif5a2	2.86919e-233	1.66636	0.874	0.283	6.04883e-229	0	eif5a2
atp13a1	5.62764e-233	1.71158	0.499	0.046	1.18642e-228	0	atp13a1
tmed2	6.24275e-233	1.62536	0.828	0.234	1.3161e-228	0	tmed2
rltgr	6.36866e-232	1.31066	0.443	0.029	1.34264e-227	0	rltgr
cd82b	1.54387e-231	3.13854	0.393	0.015	3.25478e-227	0	cd82b
cyp1d1	1.69968e-231	2.07641	0.408	0.019	3.58327e-227	0	cyp1d1
sec11a	4.30866e-231	1.48353	0.81	0.203	9.08351e-227	0	sec11a
atf6	5.13534e-231	1.29394	0.712	0.131	1.08263e-226	0	atf6
wars1	1.7277e-230	2.3146	0.427	0.025	3.64235e-226	0	wars1
ENSDARG00000076547	7.03566e-230	3.32956	0.456	0.036	1.48326e-225	0	ENSDARG00000076547
srp14	1.37695e-229	1.63822	0.537	0.06	2.90288e-225	0	srp14
fgfrl1a	5.20635e-229	1.6299	0.514	0.052	1.0976e-224	0	fgfrl1a
srp9	2.16655e-228	1.36566	0.617	0.091	4.56751e-224	0	srp9
tpd52	4.48806e-228	2.03582	0.471	0.039	9.46173e-224	0	tpd52
tspan13a	1.96713e-227	2.45663	0.394	0.017	4.1471e-223	0	tspan13a
a1cf	3.45638e-227	1.36165	0.499	0.047	7.28674e-223	0	a1cf
si:dkey-102m7.3	5.32713e-227	1.33539	0.723	0.138	1.12307e-222	0	si:dkey-102m7.3
rps27l	8.23695e-227	1.79582	0.784	0.207	1.73651e-222	0	rps27l
srpra	3.82165e-226	1.34087	0.744	0.151	8.05679e-222	0	srpra
bhlha15	4.4217e-226	2.61171	0.419	0.024	9.32182e-222	0	bhlha15
trabd	2.28785e-225	3.14318	0.405	0.021	4.82325e-221	0	trabd
suclg2	2.34206e-225	0.717871	0.64	0.097	4.93752e-221	0	suclg2
sec13	1.03065e-224	1.65791	0.544	0.065	2.17281e-220	0	sec13
eif3jb	2.66885e-224	1.23064	0.791	0.178	5.62648e-220	0	eif3jb
slc1a4	3.62471e-223	1.46313	0.61	0.09	7.6416e-219	0	slc1a4
tmem214	9.34286e-223	1.46238	0.53	0.06	1.96966e-218	0	tmem214
zgc:163080	1.56226e-221	1.33554	0.618	0.099	3.29356e-217	0	zgc:163080
cdo1	3.85749e-221	1.15617	0.522	0.058	8.13237e-217	0	cdo1
yars1	7.73351e-221	1.66326	0.491	0.049	1.63038e-216	0	yars1
cdv3	7.92435e-221	1.42056	0.834	0.22	1.67061e-216	0	cdv3
aass	1.65231e-220	2.13139	0.415	0.026	3.48341e-216	0	aass
itga4	1.7732e-220	2.32209	0.398	0.02	3.73826e-216	0	itga4
surf4l	2.36365e-220	1.51278	0.546	0.068	4.98306e-216	0	surf4l
ccdc149a	5.74141e-219	2.83632	0.391	0.02	1.2104e-214	0	ccdc149a
myo5c	1.40071e-218	2.42774	0.383	0.017	2.95298e-214	0	myo5c
iars1	1.48778e-218	1.72715	0.446	0.035	3.13654e-214	0	iars1
lmf2b	8.37703e-218	2.47717	0.421	0.029	1.76604e-213	0	lmf2b
tdh	4.05708e-216	1.23079	0.781	0.179	8.55314e-212	0	tdh
cbsb	7.49854e-216	1.18206	0.636	0.103	1.58084e-211	0	cbsb
zgc:158403	5.03792e-215	2.63811	0.408	0.026	1.06209e-210	0	zgc:158403
tcima	6.91778e-215	1.20013	0.641	0.11	1.45841e-210	0	tcima
coa5	7.03854e-215	1.40682	0.454	0.04	1.48386e-210	0	coa5
ostc	8.8828e-215	1.25528	0.756	0.175	1.87267e-210	0	ostc
mthfr	1.34653e-214	1.69449	0.444	0.036	2.83876e-210	0	mthfr
fxyd1	3.24725e-214	0.591011	0.675	0.111	6.84585e-210	0	fxyd1
pdk2a	6.89203e-214	1.04663	0.741	0.151	1.45298e-209	0	pdk2a
dnajc1	1.95887e-213	1.25021	0.71	0.144	4.1297e-209	0	dnajc1
sec31a	7.0101e-213	1.52148	0.481	0.048	1.47787e-208	0	sec31a
tnks1bp1	1.13202e-212	1.62464	0.524	0.064	2.38653e-208	0	tnks1bp1
syt15	2.03912e-212	2.77765	0.374	0.017	4.29888e-208	0	syt15
cobll1b	3.92139e-212	2.05378	0.433	0.034	8.26708e-208	0	cobll1b
srp68	1.51312e-211	1.28185	0.51	0.058	3.18996e-207	0	srp68
kdelr2a	7.84972e-211	1.12251	0.657	0.118	1.65488e-206	0	kdelr2a
ddost	1.36481e-210	1.18476	0.725	0.158	2.8773e-206	0	ddost
creld2	2.14398e-209	2.05036	0.428	0.034	4.51993e-205	0	creld2
ddx24	3.72373e-209	1.35148	0.532	0.069	7.85037e-205	0	ddx24
llph	5.82463e-209	1.11607	0.539	0.072	1.22795e-204	0	llph
syngr2a	7.70041e-209	2.64341	0.389	0.023	1.6234e-204	0	syngr2a
spink2.1	1.83978e-208	1.27552	0.419	0.031	3.87862e-204	0	spink2.1
cadps2	3.36023e-208	1.30805	0.518	0.063	7.08405e-204	0	cadps2
dnajb11	3.47895e-208	0.867484	0.636	0.107	7.33432e-204	0	dnajb11
ppp1r1b	4.25057e-208	0.593951	0.601	0.091	8.96105e-204	0	ppp1r1b
ptf1a	5.34893e-208	1.08382	0.505	0.058	1.12766e-203	0	ptf1a
zfp36l1b	2.48636e-207	1.45809	0.577	0.089	5.24174e-203	0	zfp36l1b
immp2l	6.21708e-206	1.11327	0.608	0.1	1.31068e-201	0	immp2l
tmem208	1.26881e-205	1.32702	0.481	0.053	2.6749e-201	0	tmem208
hagh	1.99553e-205	1.05407	0.528	0.068	4.20697e-201	0	hagh
sar1b	4.71284e-205	1.11307	0.591	0.093	9.93561e-201	0	sar1b
pwp1	6.73294e-205	1.45353	0.545	0.075	1.41944e-200	0	pwp1
aldh7a1	2.73046e-204	0.828081	0.712	0.151	5.75636e-200	0	aldh7a1
fam114a2	5.4054e-204	1.00394	0.516	0.064	1.13957e-199	0	fam114a2
fhdc3	1.04134e-201	2.53613	0.352	0.015	2.19536e-197	0	fhdc3
cox5b2	1.23242e-201	1.48759	0.348	0.014	2.5982e-197	0	cox5b2
si:ch211-217k17.7	1.33237e-200	1.08429	0.669	0.129	2.8089e-196	0	si:ch211-217k17.7
gfi1aa	1.93336e-200	3.18688	0.319	0.007	4.0759e-196	0	gfi1aa
si:dkey-44g23.5	2.98619e-200	0.962976	0.655	0.125	6.2955e-196	0	si:dkey-44g23.5
ENSDARG00000078974	4.02586e-200	1.41662	0.464	0.049	8.48733e-196	0	ENSDARG00000078974
noc2l	4.35409e-200	1.36323	0.512	0.066	9.1793e-196	0	noc2l
si:ch211-107o10.3	2.38495e-199	0.695388	0.534	0.073	5.02796e-195	0	si:ch211-107o10.3
mdm2	4.58421e-199	2.25622	0.432	0.04	9.66444e-195	0	mdm2
fbl	6.95281e-199	1.22648	0.665	0.129	1.46579e-194	0	fbl
ENSDARG00000024602	7.30705e-199	2.43701	0.379	0.024	1.54047e-194	0	ENSDARG00000024602
cox17	1.32798e-198	0.970432	0.724	0.16	2.79964e-194	0	cox17
pa2g4a	2.49594e-198	1.22829	0.714	0.16	5.26194e-194	0	pa2g4a
copz2	3.44494e-198	1.51569	0.437	0.041	7.26261e-194	0	copz2
cars1	4.17945e-198	1.29699	0.496	0.061	8.81111e-194	0	cars1
gnl2	5.38758e-198	1.49323	0.467	0.051	1.13581e-193	0	gnl2
eif4g1a	3.03782e-197	1.24703	0.818	0.225	6.40433e-193	0	eif4g1a
vars1	6.88526e-197	1.44504	0.498	0.063	1.45155e-192	0	vars1
eif4ebp3l	7.3809e-197	0.998721	0.564	0.086	1.55604e-192	0	eif4ebp3l
mef2cb	3.80862e-196	0.943415	0.495	0.06	8.02933e-192	0	mef2cb
comta	1.17347e-195	1.2881	0.404	0.031	2.47391e-191	0	comta
p4hb	8.61171e-195	0.74472	0.681	0.139	1.81552e-190	0	p4hb
rpl7l1	6.46012e-194	0.94195	0.631	0.118	1.36192e-189	0	rpl7l1
bysl	1.00196e-193	1.19909	0.644	0.125	2.11234e-189	0	bysl
stim1b	2.27407e-193	1.866	0.401	0.032	4.7942e-189	0	stim1b
chpt1	4.05571e-193	1.11351	0.431	0.041	8.55025e-189	0	chpt1
isg20	5.18164e-192	1.3694	0.504	0.068	1.09239e-187	0	isg20
ENSDARG00000110700	7.47337e-192	0.830628	0.655	0.129	1.57554e-187	0	ENSDARG00000110700
nnt	7.66806e-192	1.22991	0.72	0.168	1.61658e-187	0	nnt
ube2j1	8.25023e-192	2.00052	0.36	0.021	1.73931e-187	0	ube2j1
fkbp2	1.94033e-191	1.13935	0.789	0.216	4.09061e-187	0	fkbp2
sgk2b	1.63837e-190	1.65848	0.326	0.012	3.45401e-186	0	sgk2b
ENSDARG00000098194	4.339e-190	1.89823	0.416	0.038	9.14748e-186	0	ENSDARG00000098194
nop2	6.21573e-190	1.04335	0.602	0.108	1.3104e-185	0	nop2
ece1	3.12497e-189	2.47878	0.381	0.029	6.58807e-185	0	ece1
sdf2l1	8.39121e-189	1.13916	0.554	0.087	1.76903e-184	0	sdf2l1
timm8a	1.67885e-188	0.993894	0.539	0.083	3.53935e-184	0	timm8a
ndufa1	4.94853e-188	1.19239	0.857	0.283	1.04325e-183	0	ndufa1
nop58	8.93158e-188	0.943433	0.736	0.168	1.88296e-183	0	nop58
hadhaa	3.32883e-187	0.791395	0.471	0.057	7.01784e-183	0	hadhaa
zgc:112148	1.33857e-186	2.0623	0.362	0.024	2.82198e-182	0	zgc:112148
ufm1	1.9496e-186	1.0167	0.696	0.157	4.11015e-182	0	ufm1
krt8	3.46647e-186	0.523487	0.713	0.147	7.30802e-182	0	krt8
si:dkey-1h24.2	6.04301e-186	2.68753	0.317	0.011	1.27399e-181	0	si:dkey-1h24.2
lars1b	1.20894e-185	1.67657	0.408	0.038	2.54869e-181	0	lars1b
hsp90b1	1.61513e-185	1.35491	0.866	0.274	3.40501e-181	0	hsp90b1
syvn1	6.95473e-185	1.81995	0.408	0.038	1.4662e-180	0	syvn1
pdap1b	1.99617e-184	0.894912	0.567	0.094	4.20833e-180	0	pdap1b
ENSDARG00000071211	1.07712e-183	1.03354	0.492	0.068	2.27079e-179	0	ENSDARG00000071211
cyp1a	2.46267e-183	1.24217	0.538	0.086	5.19179e-179	0	cyp1a
rsl1d1	3.20592e-183	1.11257	0.618	0.119	6.75872e-179	0	rsl1d1
srp54	9.21811e-183	1.04856	0.634	0.129	1.94336e-178	0	srp54
mst1	9.47856e-183	0.852847	0.447	0.051	1.99827e-178	0	mst1
arfgap3	1.44318e-182	1.7726	0.409	0.039	3.04251e-178	0	arfgap3
nop16	1.57028e-182	1.19914	0.481	0.064	3.31045e-178	0	nop16
plcl1	1.83427e-182	1.51369	0.414	0.041	3.86701e-178	0	plcl1
tpst1	4.67549e-182	0.972568	0.666	0.136	9.85686e-178	0	tpst1
ddx18	5.84017e-182	1.05415	0.597	0.11	1.23122e-177	0	ddx18
tmem39a	1.81548e-181	1.54092	0.44	0.051	3.8274e-177	0	tmem39a
slc1a3a	1.92619e-181	1.41004	0.427	0.045	4.06079e-177	0	slc1a3a
srp19	1.10935e-180	0.965591	0.643	0.133	2.33874e-176	0	srp19
med30	4.39887e-179	1.0666	0.47	0.06	9.27369e-175	0	med30
nbas	6.7096e-179	1.08269	0.584	0.106	1.41452e-174	0	nbas
polr3k	8.00097e-179	0.931987	0.453	0.055	1.68677e-174	0	polr3k
lpcat3	4.87043e-178	1.30107	0.423	0.046	1.02678e-173	0	lpcat3
nop10	9.66887e-178	0.991734	0.72	0.169	2.03839e-173	0	nop10
lrmp	7.24997e-177	2.12048	0.313	0.013	1.52844e-172	0	lrmp
rrp12	3.43556e-176	1.51778	0.417	0.046	7.24285e-172	0	rrp12
mbnl3	4.98693e-176	0.878747	0.564	0.096	1.05134e-171	0	mbnl3
mhc1laa	7.83964e-176	1.94178	0.33	0.019	1.65275e-171	0	mhc1laa
slc39a7	1.87343e-175	0.92309	0.581	0.108	3.94956e-171	0	slc39a7
spcs2	2.20376e-175	1.15787	0.771	0.216	4.64597e-171	0	spcs2
si:dkey-172h23.2	7.37869e-174	1.3226	0.477	0.068	1.55558e-169	0	si:dkey-172h23.2
pex1	1.43161e-173	1.82138	0.331	0.02	3.01812e-169	0	pex1
aldh18a1	1.46004e-173	0.955821	0.436	0.053	3.07806e-169	0	aldh18a1
acsl1a	1.49174e-173	0.682896	0.469	0.062	3.14489e-169	0	acsl1a
slc11a2	1.57646e-173	1.30507	0.393	0.039	3.32349e-169	0	slc11a2
mars1	5.29372e-173	1.41865	0.458	0.063	1.11602e-168	0	mars1
rtn1a	6.34462e-173	1.23799	0.947	0.526	1.33757e-168	0	rtn1a
pycr1b	9.69938e-173	1.21133	0.426	0.05	2.04482e-168	0	pycr1b
dhtkd1	1.1466e-172	1.01724	0.371	0.032	2.41726e-168	0	dhtkd1
ENSDARG00000095705	2.15129e-172	0.979863	0.627	0.131	4.53535e-168	0	ENSDARG00000095705
dad1	2.5391e-172	1.12672	0.925	0.468	5.35294e-168	0	dad1
rbm28	9.35124e-172	0.97877	0.565	0.102	1.97143e-167	0	rbm28
eif4eb	2.27398e-171	1.64673	0.381	0.036	4.79399e-167	0	eif4eb
si:dkey-151g10.6	3.61321e-171	0.972043	0.997	0.93	7.61737e-167	0	si:dkey-151g10.6
msrb1a	5.47908e-171	2.01039	0.326	0.02	1.1551e-166	0	msrb1a
pum3	8.48777e-171	0.959324	0.484	0.071	1.78939e-166	0	pum3
gar1	1.0639e-170	1.24569	0.447	0.059	2.24291e-166	0	gar1
hax1	1.20713e-170	0.776982	0.536	0.091	2.54487e-166	0	hax1
nid2a	3.4822e-170	1.18365	0.373	0.033	7.34116e-166	0	nid2a
copg2	4.49435e-170	0.986226	0.501	0.078	9.47499e-166	0	copg2
prkab1b	1.0111e-169	1.11768	0.542	0.097	2.1316e-165	0	prkab1b
eif5b	1.54528e-169	0.846359	0.782	0.21	3.25775e-165	0	eif5b
qsox2	4.46338e-169	2.04102	0.36	0.03	9.40971e-165	0	qsox2
gfer	1.34786e-168	1.41771	0.394	0.041	2.84156e-164	0	gfer
c1qbp	1.61432e-168	0.893158	0.751	0.2	3.40331e-164	0	c1qbp
gnl3	2.06432e-168	0.751604	0.564	0.103	4.352e-164	0	gnl3
rbpjb	4.30352e-168	1.10375	0.648	0.143	9.07269e-164	0	rbpjb
ponzr1	4.77804e-168	2.11795	0.328	0.021	1.00731e-163	0	ponzr1
usp36	1.04842e-167	0.893695	0.588	0.115	2.21029e-163	0	usp36
edem2	1.22659e-167	1.4444	0.362	0.031	2.5859e-163	0	edem2
hars	5.95781e-167	0.862476	0.617	0.131	1.25603e-162	0	hars
tars1	1.40029e-166	0.743624	0.618	0.132	2.9521e-162	0	tars1
abcf1	1.92804e-166	0.835603	0.766	0.209	4.0647e-162	0	abcf1
mrpl47	2.34231e-166	0.842172	0.433	0.056	4.93806e-162	0	mrpl47
ccng1	4.44886e-166	1.10316	0.888	0.341	9.37909e-162	0	ccng1
mrpl32	5.59105e-166	0.740593	0.629	0.135	1.17871e-161	0	mrpl32
wu:fi09b08	1.46567e-165	0.687686	0.682	0.159	3.08992e-161	0	wu:fi09b08
kars1	1.75835e-165	0.838481	0.633	0.141	3.70695e-161	0	kars1
rpl37	2.12353e-165	2.0346	0.324	0.021	4.47682e-161	0	rpl37
abce1	4.95433e-165	0.968848	0.639	0.144	1.04447e-160	0	abce1
si:rp71-1h20.9	5.53397e-165	1.89137	0.39	0.043	1.16667e-160	0	si:rp71-1h20.9
p3h4	6.90184e-165	1.63653	0.404	0.047	1.45504e-160	0	p3h4
cxcl14	7.56919e-165	0.593937	0.486	0.074	1.59574e-160	0	cxcl14
rpn2	1.86755e-164	0.983873	0.591	0.118	3.93717e-160	0	rpn2
afap1l1a	2.30374e-164	2.11981	0.338	0.026	4.85674e-160	0	afap1l1a
nr0b2a	3.57405e-164	2.9562	0.28	0.01	7.53481e-160	0	nr0b2a
znf598	4.19661e-164	1.08243	0.43	0.056	8.8473e-160	0	znf598
rpl4	5.25054e-164	1.21907	0.933	0.488	1.10692e-159	0	rpl4
clpxb	5.47558e-164	0.591508	0.434	0.056	1.15436e-159	0	clpxb
cygb1	8.93738e-164	1.74079	0.388	0.041	1.88418e-159	0	cygb1
rnd1a	1.12548e-163	0.902453	0.417	0.049	2.37273e-159	0	rnd1a
eprs1	2.53231e-163	0.695593	0.509	0.086	5.33863e-159	0	eprs1
acsl1b	2.57074e-163	1.71559	0.354	0.031	5.41962e-159	0	acsl1b
gab1	3.05463e-163	1.33059	0.555	0.107	6.43977e-159	0	gab1
mafb	7.91029e-163	1.17554	0.308	0.017	1.66765e-158	0	mafb
rpl6	1.1409e-162	1.14672	0.947	0.552	2.40524e-158	0	rpl6
zgc:113054	4.77497e-162	1.55961	0.332	0.025	1.00666e-157	0	zgc:113054
ENSDARG00000112637	6.713e-162	1.92165	0.392	0.044	1.41523e-157	0	ENSDARG00000112637
rpl3	1.39172e-161	1.18178	0.957	0.592	2.93403e-157	0	rpl3
ical1	2.18686e-161	0.820355	0.466	0.068	4.61035e-157	0	ical1
mrpl52	4.25557e-161	0.914693	0.491	0.081	8.97159e-157	0	mrpl52
pprc1	8.36172e-161	1.70243	0.415	0.053	1.76282e-156	0	pprc1
mthfd1a	1.61031e-160	3.42576	0.261	0.006	3.39486e-156	0	mthfd1a
rrp7a	3.1978e-160	1.89801	0.318	0.022	6.74159e-156	0	rrp7a
hbs1l	1.06776e-159	1.01486	0.419	0.054	2.25105e-155	0	hbs1l
mat2al	5.60807e-159	1.25885	0.383	0.042	1.18229e-154	0	mat2al
ak2	7.80058e-159	0.708496	0.629	0.143	1.64452e-154	0	ak2
timm8b	9.19437e-159	0.611559	0.655	0.154	1.93836e-154	0	timm8b
psme3	1.18615e-158	0.887363	0.501	0.085	2.50064e-154	0	psme3
nhp2	2.24377e-158	0.9325	0.467	0.072	4.73031e-154	0	nhp2
nop56	8.91406e-158	0.85635	0.795	0.225	1.87926e-153	0	nop56
micos10	9.06671e-158	0.723022	0.714	0.19	1.91144e-153	0	micos10
adkb	1.71938e-157	0.948989	0.477	0.076	3.6248e-153	0	adkb
npm1a	4.60853e-157	0.866375	0.801	0.241	9.7157e-153	0	npm1a
meis1a	9.30267e-157	0.696538	0.498	0.083	1.96119e-152	0	meis1a
ghra	1.11889e-156	1.44715	0.445	0.067	2.35883e-152	0	ghra
bxdc2	1.81372e-156	1.02823	0.494	0.085	3.82369e-152	0	bxdc2
akap1b	1.83207e-156	0.907774	0.411	0.052	3.86237e-152	0	akap1b
rab5if	3.81355e-156	0.684097	0.715	0.195	8.03974e-152	0	rab5if
metap2b	4.35365e-156	0.811352	0.693	0.175	9.17837e-152	0	metap2b
nek7	5.17355e-156	0.907552	0.455	0.07	1.09069e-151	0	nek7
ap1m1	1.83859e-155	0.719254	0.586	0.121	3.87611e-151	0	ap1m1
dnttip2	2.07152e-155	1.32175	0.377	0.042	4.36717e-151	0	dnttip2
polr1a	2.24532e-155	1.31347	0.37	0.04	4.73358e-151	0	polr1a
gstcd	6.53642e-155	1.79558	0.345	0.032	1.37801e-150	0	gstcd
si:ch211-262i1.6	1.55787e-154	1.9758	0.32	0.025	3.28429e-150	0	si:ch211-262i1.6
si:dkey-238d18.4	1.86353e-154	2.7689	0.291	0.016	3.9287e-150	0	si:dkey-238d18.4
lrmda	1.89612e-154	1.23117	0.422	0.058	3.99739e-150	0	lrmda
uso1	4.41809e-154	0.884656	0.455	0.071	9.31422e-150	0	uso1
si:ch211-163l21.10	8.82375e-154	3.4779	0.262	0.009	1.86022e-149	0	si:ch211-163l21.10
arcn1a	1.18559e-153	0.997194	0.439	0.065	2.49945e-149	0	arcn1a
ccdc120	1.38411e-153	1.29311	0.357	0.035	2.91797e-149	0	ccdc120
mybbp1a	1.70991e-153	0.89485	0.462	0.074	3.60483e-149	0	mybbp1a
ndufa3	7.728e-153	0.843204	0.762	0.223	1.62922e-148	0	ndufa3
tuba8l2	8.58309e-153	0.553036	0.582	0.119	1.80949e-148	0	tuba8l2
sdf4	9.65576e-153	0.597687	0.506	0.089	2.03563e-148	0	sdf4
esyt1b	1.69452e-152	2.67593	0.399	0.054	3.57238e-148	0	esyt1b
twistnb	2.35896e-152	1.20794	0.405	0.055	4.97316e-148	0	twistnb
lyrm4	2.83419e-152	0.782542	0.467	0.075	5.97504e-148	0	lyrm4
slc25a21	4.8305e-152	1.76324	0.302	0.02	1.01837e-147	0	slc25a21
them6	6.51974e-152	1.46947	0.305	0.021	1.37449e-147	0	them6
zgc:171480	1.17347e-151	0.729009	0.455	0.072	2.47391e-147	0	zgc:171480
qars1	1.54363e-151	1.22805	0.371	0.042	3.25428e-147	0	qars1
ppib	4.38742e-151	0.963678	0.939	0.476	9.24957e-147	0	ppib
polr1d	6.29548e-151	0.849252	0.459	0.075	1.32721e-146	0	polr1d
coa6	8.96282e-151	0.577011	0.602	0.137	1.88954e-146	0	coa6
ivd	6.37916e-150	0.728982	0.395	0.051	1.34485e-145	0	ivd
kdelr2b	7.16492e-150	0.563056	0.631	0.15	1.51051e-145	0	kdelr2b
pdcd11	8.3681e-150	1.11748	0.428	0.064	1.76416e-145	0	pdcd11
mt-atp8	9.60866e-150	0.827805	0.775	0.229	2.0257e-145	0	mt-atp8
nansa	9.87088e-150	0.626666	0.427	0.062	2.08098e-145	0	nansa
rps28	1.10385e-149	1.02387	0.976	0.739	2.32713e-145	0	rps28
abcc4	2.5851e-149	2.01884	0.341	0.034	5.4499e-145	0	abcc4
hpse2	3.77706e-149	2.12516	0.283	0.016	7.96279e-145	0	hpse2
snu13b	9.92163e-149	0.68318	0.654	0.159	2.09168e-144	0	snu13b
mak16	2.04071e-148	0.91353	0.53	0.104	4.30223e-144	0	mak16
bms1	3.15662e-148	0.992881	0.408	0.057	6.65478e-144	0	bms1
surf6	4.88016e-148	1.70503	0.336	0.033	1.02884e-143	0	surf6
sdad1	9.3351e-148	0.868527	0.383	0.048	1.96803e-143	0	sdad1
tsr1	1.57352e-147	1.10049	0.362	0.041	3.31729e-143	0	tsr1
CABZ01061894.1	1.71457e-147	0.904171	0.346	0.035	3.61466e-143	0	CABZ01061894.1
pa2g4b	4.25666e-147	0.782176	0.646	0.163	8.97389e-143	0	pa2g4b
eif3ja	6.31118e-147	0.698906	0.584	0.129	1.33052e-142	0	eif3ja
cnpy2	9.62828e-147	1.35836	0.299	0.022	2.02983e-142	0	cnpy2
slc7a10a	2.80737e-146	0.50205	0.333	0.032	5.9185e-142	0	slc7a10a
thumpd3	3.19849e-146	1.56248	0.325	0.03	6.74306e-142	0	thumpd3
zgc:101569	4.06389e-146	0.85952	0.347	0.036	8.5675e-142	0	zgc:101569
adipor2	1.73034e-145	0.734093	0.739	0.209	3.64791e-141	0	adipor2
ENSDARG00000069977	2.61636e-145	1.20788	0.414	0.061	5.5158e-141	0	ENSDARG00000069977
st3gal8	1.73138e-144	2.02548	0.307	0.025	3.6501e-140	0	st3gal8
ltv1	3.62548e-144	1.2125	0.381	0.049	7.64324e-140	0	ltv1
serpine1	6.8913e-144	1.35333	0.343	0.037	1.45282e-139	0	serpine1
b3gnt2b	1.79952e-143	1.2684	0.344	0.037	3.79374e-139	0	b3gnt2b
ddx21	3.26341e-143	0.616517	0.739	0.205	6.87992e-139	0	ddx21
atp2a2a	2.82119e-142	1.54577	0.417	0.066	5.94764e-138	0	atp2a2a
calr3a	2.92668e-142	0.826468	0.746	0.218	6.17002e-138	0	calr3a
slc39a14	6.01464e-142	1.36025	0.468	0.086	1.26801e-137	0	slc39a14
si:dkey-167k11.5	8.82507e-142	1.31304	0.314	0.028	1.8605e-137	0	si:dkey-167k11.5
odc1	4.49227e-141	0.824775	0.533	0.113	9.47061e-137	0	odc1
igsf5b	6.15242e-141	1.54799	0.31	0.028	1.29705e-136	0	igsf5b
itsn2a	7.46097e-141	0.759794	0.464	0.081	1.57292e-136	0	itsn2a
si:dkey-18a10.3	7.62221e-141	1.75283	0.33	0.034	1.60691e-136	0	si:dkey-18a10.3
sec24d	2.58196e-140	1.41915	0.366	0.047	5.44328e-136	0	sec24d
pmt	3.18497e-140	0.699956	0.307	0.027	6.71455e-136	0	pmt
etfdh	4.41541e-140	1.28098	0.408	0.062	9.30856e-136	0	etfdh
rars1	4.69587e-140	0.943871	0.41	0.063	9.89984e-136	0	rars1
gadd45ab	6.23958e-140	0.659942	0.496	0.096	1.31543e-135	0	gadd45ab
alas1	1.44348e-139	0.547252	0.728	0.212	3.04314e-135	0	alas1
larp4ab	1.58431e-139	1.06106	0.405	0.061	3.34004e-135	0	larp4ab
pmm2	1.79737e-139	1.44465	0.288	0.022	3.78921e-135	0	pmm2
polr3gla	2.4262e-139	1.3469	0.274	0.017	5.11491e-135	0	polr3gla
eif2a	4.44783e-139	0.54262	0.436	0.072	9.37692e-135	0	eif2a
nrd1b	7.46421e-139	1.54751	0.299	0.025	1.5736e-134	0	nrd1b
ENSDARG00000042409	9.11936e-139	1.34922	0.548	0.126	1.92254e-134	0	ENSDARG00000042409
tm9sf3	9.64383e-138	0.559116	0.528	0.109	2.03311e-133	0	tm9sf3
dnajc3b	1.93812e-137	1.76264	0.321	0.033	4.08594e-133	0	dnajc3b
mogs	2.85473e-137	1.01515	0.351	0.042	6.01835e-133	0	mogs
lgr4	3.18848e-137	0.66623	0.518	0.108	6.72195e-133	0	lgr4
kpna6	5.97097e-137	0.977349	0.365	0.047	1.2588e-132	0	kpna6
frya	1.56285e-136	1.81231	0.283	0.021	3.29481e-132	0	frya
ifrd2	2.21374e-136	0.686086	0.403	0.062	4.66701e-132	0	ifrd2
aldh4a1	2.2342e-136	1.11974	0.351	0.043	4.71015e-132	0	aldh4a1
gspt1l	2.57034e-136	0.800896	0.595	0.146	5.4188e-132	0	gspt1l
pdcd4a	2.80486e-136	0.575157	0.57	0.131	5.91321e-132	0	pdcd4a
aars1	4.2507e-136	0.55995	0.518	0.109	8.96132e-132	0	aars1
ankzf1	9.34482e-135	0.945836	0.313	0.031	1.97007e-130	0	ankzf1
tmem258	7.39704e-134	0.913537	0.827	0.321	1.55944e-129	0	tmem258
tmed3	1.07195e-133	2.09304	0.25	0.013	2.25988e-129	0	tmed3
copb1	1.27316e-133	0.632995	0.536	0.117	2.68409e-129	0	copb1
cnbpa	1.41299e-133	0.942829	0.859	0.33	2.97886e-129	0	cnbpa
rhpn2	1.54703e-133	1.37137	0.39	0.059	3.26145e-129	0	rhpn2
pdia6	1.74251e-132	0.755359	0.594	0.149	3.67357e-128	0	pdia6
ENSDARG00000078683	1.8665e-132	2.5688	0.333	0.042	3.93495e-128	0	ENSDARG00000078683
mrpl16	2.59192e-132	0.583563	0.428	0.073	5.46428e-128	0	mrpl16
grtp1a	8.9134e-132	1.60772	0.316	0.034	1.87912e-127	0	grtp1a
spata6l	1.72315e-131	2.00205	0.289	0.026	3.63274e-127	0	spata6l
derl2	3.50831e-131	1.17154	0.403	0.066	7.39621e-127	0	derl2
hypk	3.5167e-131	0.694195	0.762	0.236	7.41391e-127	0	hypk
pdia4	1.45371e-130	1.25095	0.421	0.075	3.0647e-126	0	pdia4
aimp2	2.05929e-130	0.505282	0.426	0.074	4.3414e-126	0	aimp2
odr4	2.49595e-130	1.46536	0.265	0.019	5.26196e-126	0	odr4
arfgap2	4.76882e-130	0.671898	0.495	0.102	1.00536e-125	0	arfgap2
si:ch73-91k6.2	5.21201e-130	1.78308	0.287	0.026	1.0988e-125	0	si:ch73-91k6.2
mt-nd3	3.02654e-129	0.660971	0.882	0.315	6.38056e-125	0	mt-nd3
eif4bb	3.76413e-129	0.658931	0.671	0.182	7.93553e-125	0	eif4bb
bcap31	4.13041e-129	0.636043	0.407	0.068	8.70773e-125	0	bcap31
eif2d	5.16987e-129	1.04208	0.315	0.034	1.08991e-124	0	eif2d
fam174b	1.99582e-128	0.612999	0.394	0.062	4.20759e-124	0	fam174b
tbl2	2.44329e-128	1.25116	0.309	0.034	5.15094e-124	0	tbl2
ENSDARG00000045199	2.67182e-128	1.3635	0.289	0.027	5.63272e-124	0	ENSDARG00000045199
stx5al	1.83392e-127	1.05109	0.299	0.031	3.86628e-123	0	stx5al
eif6	4.42374e-127	0.519354	0.557	0.131	9.32613e-123	0	eif6
gorasp2	5.38267e-127	0.653209	0.413	0.071	1.13477e-122	0	gorasp2
dusp23b	5.53834e-127	1.11873	0.275	0.023	1.16759e-122	0	dusp23b
zdhhc13	8.0615e-127	0.799472	0.391	0.063	1.69953e-122	0	zdhhc13
si:dkey-12j5.1	9.03309e-127	0.837633	0.4	0.067	1.90436e-122	0	si:dkey-12j5.1
ebna1bp2	1.23728e-126	0.661563	0.501	0.107	2.60843e-122	0	ebna1bp2
mical2b	1.41266e-126	1.77876	0.287	0.027	2.97816e-122	0	mical2b
ddrgk1	1.49781e-126	1.72994	0.255	0.017	3.15769e-122	0	ddrgk1
denr	2.34445e-126	0.6358	0.664	0.185	4.94256e-122	0	denr
stard13a	4.43076e-125	0.676546	0.407	0.07	9.34093e-121	0	stard13a
cyb5b	6.49343e-125	1.10874	0.348	0.049	1.36894e-120	0	cyb5b
ap1s1	2.01457e-124	0.502639	0.487	0.103	4.24711e-120	0	ap1s1
mtdha	3.84013e-124	0.534056	0.757	0.243	8.09576e-120	0	mtdha
pnp5a	3.97309e-124	0.792669	0.432	0.083	8.37607e-120	0	pnp5a
canx	5.00134e-124	0.672733	0.745	0.243	1.05438e-119	0	canx
man2a1	6.31515e-124	1.09884	0.344	0.048	1.33136e-119	0	man2a1
plpp2a	6.6287e-124	2.05375	0.317	0.039	1.39746e-119	0	plpp2a
ddx54	7.20281e-124	1.26418	0.315	0.038	1.5185e-119	0	ddx54
chchd4b	1.3229e-123	1.4701	0.274	0.025	2.78893e-119	0	chchd4b
hs3st3b1a	1.98286e-123	2.03977	0.278	0.026	4.18026e-119	0	hs3st3b1a
impact	3.22541e-123	1.18078	0.28	0.026	6.79982e-119	0	impact
kctd12.1	3.5452e-123	1.81158	0.256	0.019	7.474e-119	0	kctd12.1
pgrmc2	5.44585e-123	0.520608	0.443	0.085	1.1481e-118	0	pgrmc2
ociad1	5.83582e-123	0.650059	0.339	0.046	1.23031e-118	0	ociad1
lyrm2	7.67884e-123	1.02803	0.311	0.037	1.61885e-118	0	lyrm2
csde1	1.01963e-122	0.540382	0.703	0.209	2.14959e-118	0	csde1
fam207a	1.24071e-122	0.776142	0.355	0.052	2.61566e-118	0	fam207a
ston2	1.31201e-122	0.865034	0.377	0.061	2.76598e-118	0	ston2
foxa3	2.45614e-122	1.23465	0.345	0.049	5.17804e-118	0	foxa3
si:dkey-95p16.2	2.93668e-122	0.91277	0.358	0.053	6.19111e-118	0	si:dkey-95p16.2
pls3	8.45377e-122	0.777201	0.355	0.053	1.78222e-117	0	pls3
tsen34	1.53513e-121	0.859635	0.322	0.041	3.23637e-117	0	tsen34
rpf2	2.49243e-121	0.785656	0.357	0.053	5.25454e-117	0	rpf2
ptpn3	3.57424e-121	1.85456	0.265	0.023	7.53522e-117	0	ptpn3
rbm34	6.18146e-121	0.975652	0.344	0.049	1.30317e-116	0	rbm34
derl1	6.96304e-121	0.531696	0.365	0.056	1.46795e-116	0	derl1
ube2g2	8.68672e-121	0.816679	0.368	0.058	1.83133e-116	0	ube2g2
nip7	1.02086e-120	0.54189	0.373	0.06	2.15218e-116	0	nip7
npm3	1.59207e-120	0.551157	0.496	0.111	3.35639e-116	0	npm3
rrp8	1.71408e-120	0.908467	0.337	0.047	3.61362e-116	0	rrp8
eif2ak3	3.66639e-120	1.22148	0.351	0.053	7.72949e-116	0	eif2ak3
polr3d	3.88625e-120	1.42731	0.275	0.027	8.19299e-116	0	polr3d
bop1	4.22717e-120	1.02562	0.349	0.052	8.91171e-116	0	bop1
loxl3b	9.3509e-120	1.59589	0.295	0.034	1.97136e-115	0	loxl3b
sf3b5	1.82337e-119	0.696643	0.718	0.233	3.84403e-115	0	sf3b5
lpar6a	2.1677e-119	1.78042	0.278	0.028	4.56994e-115	0	lpar6a
atp5if1a	2.57935e-119	0.67385	0.808	0.285	5.43778e-115	0	atp5if1a
brf1a	2.77582e-119	1.38066	0.287	0.031	5.85198e-115	0	brf1a
eif5a	2.85146e-119	0.826464	0.784	0.295	6.01144e-115	0	eif5a
nomo	2.86779e-119	0.735975	0.378	0.063	6.04588e-115	0	nomo
tfpia	4.29027e-119	1.73527	0.304	0.037	9.04475e-115	0	tfpia
rpia	1.02613e-118	0.569588	0.344	0.05	2.16328e-114	0	rpia
tent5c	1.24175e-118	1.23513	0.296	0.034	2.61785e-114	0	tent5c
mrto4	1.84888e-118	0.550097	0.368	0.06	3.8978e-114	0	mrto4
rpl29	1.85655e-118	0.862982	0.972	0.729	3.91399e-114	0	rpl29
cdkal1	2.30873e-118	1.29558	0.303	0.036	4.86726e-114	0	cdkal1
shc1	2.48232e-118	0.695223	0.473	0.104	5.23323e-114	0	shc1
rps18	1.32156e-117	0.864404	0.944	0.534	2.78611e-113	0	rps18
kri1	1.51259e-117	0.808955	0.395	0.071	3.18883e-113	0	kri1
nat10	1.76129e-117	1.48488	0.293	0.034	3.71316e-113	0	nat10
slc9a8	1.83434e-117	1.3933	0.282	0.03	3.86715e-113	0	slc9a8
rtcb	2.01042e-117	0.719331	0.33	0.047	4.23836e-113	0	rtcb
pfdn5	4.21812e-117	0.569855	0.51	0.12	8.89264e-113	0	pfdn5
ndufaf3	4.68731e-117	0.607116	0.398	0.072	9.88179e-113	0	ndufaf3
nol6	6.09184e-117	1.16809	0.281	0.03	1.28428e-112	0	nol6
ppan	1.4805e-116	1.02168	0.363	0.06	3.1212e-112	0	ppan
eef1a1l1	1.58806e-116	0.782802	0.992	0.859	3.34795e-112	0	eef1a1l1
zfand6	2.47887e-116	0.882769	0.388	0.069	5.22596e-112	0	zfand6
ddx51	3.77119e-116	1.0017	0.327	0.046	7.95042e-112	0	ddx51
ENSDARG00000078770	4.37864e-116	1.53952	0.275	0.029	9.23104e-112	0	ENSDARG00000078770
ddx56	8.10648e-116	0.998472	0.315	0.042	1.70901e-111	0	ddx56
sh3bp4a	1.32984e-115	1.01435	0.407	0.078	2.80357e-111	0	sh3bp4a
gorasp1a	1.89532e-115	0.769565	0.282	0.031	3.9957e-111	0	gorasp1a
rpf1	7.32143e-115	0.515138	0.447	0.094	1.5435e-110	0	rpf1
kpnb3	2.74424e-114	0.615799	0.434	0.089	5.78542e-110	0	kpnb3
riox2	3.14235e-114	1.44475	0.289	0.034	6.6247e-110	0	riox2
magt1	4.67225e-114	0.759694	0.414	0.082	9.85004e-110	0	magt1
hivep3b	5.4736e-114	0.578651	0.396	0.073	1.15394e-109	0	hivep3b
ptpmt1	1.59529e-113	0.966289	0.271	0.028	3.36318e-109	0	ptpmt1
hspa5	5.08186e-113	0.903841	0.952	0.514	1.07136e-108	0	hspa5
glt8d2	7.23302e-113	2.01152	0.277	0.031	1.52487e-108	0	glt8d2
selenos	2.1592e-112	0.580373	0.355	0.058	4.55203e-108	0	selenos
slc7a3a	2.16405e-112	0.611887	0.603	0.17	4.56226e-108	0	slc7a3a
tyw5	2.26519e-112	1.56912	0.251	0.023	4.77548e-108	0	tyw5
hmgcs1	6.19856e-112	0.649178	0.522	0.135	1.30678e-107	0	hmgcs1
lin52	7.91624e-112	0.774734	0.375	0.068	1.6689e-107	0	lin52
ENSDARG00000042520	1.25582e-111	0.747215	0.367	0.064	2.64753e-107	0	ENSDARG00000042520
mtg1	8.00103e-111	1.00129	0.263	0.027	1.68678e-106	0	mtg1
zgc:162025	1.03137e-110	1.04163	0.342	0.055	2.17433e-106	0	zgc:162025
ap1g2	3.01275e-110	1.22206	0.265	0.028	6.35148e-106	0	ap1g2
preb	3.18334e-110	0.554127	0.325	0.048	6.71113e-106	0	preb
utp25	4.92291e-110	1.27795	0.284	0.035	1.03785e-105	0	utp25
ENSDARG00000086324	4.94398e-110	0.850787	0.272	0.03	1.04229e-105	0	ENSDARG00000086324
si:dkeyp-120h9.1	6.65106e-110	1.58156	0.255	0.025	1.40218e-105	0	si:dkeyp-120h9.1
entpd4	1.01032e-109	0.784795	0.301	0.04	2.12995e-105	0	entpd4
adck1	1.58938e-108	0.679122	0.392	0.075	3.35074e-104	0	adck1
si:ch211-225b11.1	1.79505e-108	0.9569	0.344	0.058	3.78432e-104	0	si:ch211-225b11.1
ldlra	3.67668e-108	0.742121	0.449	0.102	7.75118e-104	0	ldlra
dnajb2	1.40684e-107	0.547905	0.315	0.046	2.9659e-103	0	dnajb2
si:rp71-79p20.2	7.08437e-107	1.00809	0.313	0.047	1.49353e-102	0	si:rp71-79p20.2
rhebl1	2.87994e-106	0.790748	0.335	0.056	6.07149e-102	0	rhebl1
rrp15	7.13219e-106	1.00121	0.29	0.039	1.50361e-101	0	rrp15
esf1	8.62379e-106	0.599489	0.35	0.061	1.81807e-101	0	esf1
crppa	9.63394e-106	0.501956	0.285	0.037	2.03103e-101	0	crppa
ap1m2	1.29157e-105	0.871903	0.305	0.044	2.72289e-101	0	ap1m2
clpxa	1.7842e-105	0.544301	0.33	0.053	3.76144e-101	0	clpxa
myzap	2.36998e-105	1.62318	0.273	0.033	4.9964e-101	0	myzap
tanc1a	2.77508e-105	1.12013	0.277	0.035	5.85043e-101	0	tanc1a
tfr1b	3.69894e-105	0.664276	0.285	0.037	7.79811e-101	0	tfr1b
hint1	3.8899e-105	0.542947	0.757	0.272	8.20069e-101	0	hint1
mtrr	6.06112e-105	0.685075	0.307	0.045	1.2778e-100	0	mtrr
scfd1	6.23563e-105	0.502687	0.325	0.052	1.31459e-100	0	scfd1
slc2a2	1.34501e-104	0.699431	0.272	0.033	2.83555e-100	0	slc2a2
smarca2	1.68765e-104	0.828227	0.365	0.07	3.5579e-100	0	smarca2
ENSDARG00000035570	5.2152e-104	1.3776	0.262	0.03	1.09947e-99	0	ENSDARG00000035570
rab18b	5.29008e-104	1.29604	0.281	0.037	1.11525e-99	0	rab18b
hspe1	9.21298e-104	0.540334	0.881	0.394	1.94228e-99	0	hspe1
zgc:123010	1.22846e-103	0.830366	0.287	0.04	2.58984e-99	0	zgc:123010
tram2	1.49954e-103	1.091	0.252	0.028	3.16134e-99	0	tram2
hlfa	2.74291e-103	0.568421	0.587	0.171	5.78261e-99	0	hlfa
bckdha	2.74358e-103	0.586533	0.327	0.054	5.78401e-99	0	bckdha
si:dkey-222f8.3	3.79759e-103	0.969844	0.328	0.055	8.00609e-99	0	si:dkey-222f8.3
plcb3	3.94719e-103	1.57368	0.273	0.035	8.32148e-99	0	plcb3
gpr108	7.04038e-103	0.935167	0.271	0.034	1.48425e-98	0	gpr108
lonrf1l	1.76761e-102	0.641613	0.621	0.197	3.72647e-98	0	lonrf1l
rreb1a	3.5312e-102	0.999686	0.288	0.041	7.44448e-98	0	rreb1a
fpgs	4.21429e-102	0.773209	0.297	0.044	8.88457e-98	0	fpgs
si:dkey-17o15.2	6.78109e-102	0.920037	0.289	0.041	1.42959e-97	0	si:dkey-17o15.2
gosr2	7.50855e-102	0.806494	0.304	0.046	1.58295e-97	0	gosr2
cox6a1	1.10154e-101	0.723602	0.913	0.577	2.32227e-97	0	cox6a1
lipg	1.59675e-101	1.10934	0.349	0.066	3.36627e-97	0	lipg
mvb12bb	1.81158e-101	1.30184	0.272	0.035	3.81917e-97	0	mvb12bb
fndc3a	4.85296e-101	0.580948	0.411	0.09	1.0231e-96	0	fndc3a
slc25a26	6.40322e-101	0.815141	0.266	0.033	1.34993e-96	0	slc25a26
zcchc7	1.91421e-100	0.716491	0.33	0.058	4.03553e-96	0	zcchc7
naprt	2.45466e-100	0.765287	0.281	0.039	5.17492e-96	0	naprt
klf15	6.46094e-100	0.822854	0.262	0.032	1.3621e-95	0	klf15
eif2b2	6.52763e-100	1.02872	0.359	0.07	1.37616e-95	0	eif2b2
riok1	1.27348e-99	0.837864	0.286	0.041	2.68474e-95	0	riok1
imp3	2.53631e-99	0.780659	0.279	0.039	5.34705e-95	0	imp3
idh2	5.21192e-99	0.744137	0.882	0.403	1.09878e-94	0	idh2
ugt8	1.30448e-98	0.735315	0.303	0.048	2.7501e-94	0	ugt8
arhgef18a	2.1203e-98	1.33343	0.259	0.033	4.47001e-94	0	arhgef18a
cebpz	2.92122e-98	0.652938	0.29	0.044	6.15853e-94	0	cebpz
CT573476.1	4.66489e-98	0.915609	0.263	0.034	9.83453e-94	0	CT573476.1
ipo4	7.0358e-98	0.896058	0.257	0.032	1.48329e-93	0	ipo4
lap3	7.51982e-98	0.979616	0.263	0.034	1.58533e-93	0	lap3
noc4l	1.04585e-97	1.215	0.25	0.03	2.20487e-93	0	noc4l
arf1	1.50337e-97	1.01389	0.317	0.055	3.1694e-93	0	arf1
polr3e	1.68954e-97	0.837487	0.271	0.037	3.56188e-93	0	polr3e
uggt1	9.32443e-97	0.805126	0.276	0.039	1.96578e-92	0	uggt1
dtwd1	1.03228e-96	0.874223	0.252	0.031	2.17626e-92	0	dtwd1
ENSDARG00000111714	1.65221e-96	0.706727	0.301	0.048	3.4832e-92	0	ENSDARG00000111714
edem1	2.98453e-96	0.882478	0.262	0.035	6.29198e-92	0	edem1
rpl23a	3.16308e-96	0.696409	0.952	0.608	6.6684e-92	0	rpl23a
dnajc11a	1.6451e-95	0.689717	0.299	0.049	3.46819e-91	0	dnajc11a
rrp9	2.04458e-95	0.728782	0.283	0.043	4.31037e-91	0	rrp9
plod3	3.97467e-95	1.24735	0.293	0.048	8.37941e-91	0	plod3
eef2b	4.01487e-95	0.771001	0.96	0.589	8.46415e-91	0	eef2b
lrrfip1a	4.93783e-95	0.718829	0.299	0.049	1.04099e-90	0	lrrfip1a
mlec	6.03759e-95	0.596023	0.289	0.045	1.27284e-90	0	mlec
rps29	6.8608e-95	0.698141	0.971	0.832	1.44639e-90	0	rps29
ca2	6.88196e-95	0.923242	0.377	0.083	1.45085e-90	0	ca2
lsr	1.69833e-94	0.892795	0.292	0.047	3.58041e-90	0	lsr
yif1a	3.84282e-94	0.586474	0.262	0.035	8.10144e-90	0	yif1a
rfc2	4.39546e-94	0.820182	0.27	0.039	9.2665e-90	0	rfc2
trmt61a	6.84707e-94	0.887625	0.272	0.04	1.4435e-89	0	trmt61a
tma7	1.02046e-93	0.76144	0.861	0.368	2.15132e-89	0	tma7
arl4aa	1.03967e-93	0.845396	0.293	0.048	2.19184e-89	0	arl4aa
ftsj3	1.15509e-93	1.28367	0.251	0.033	2.43515e-89	0	ftsj3
mbnl1	1.4181e-93	0.62171	0.374	0.081	2.98963e-89	0	mbnl1
ENSDARG00000035573	2.26048e-93	0.771623	0.298	0.05	4.76555e-89	0	ENSDARG00000035573
poldip2	1.14428e-92	0.523111	0.274	0.041	2.41237e-88	0	poldip2
stxbp6	1.70277e-92	0.727235	0.286	0.046	3.58979e-88	0	stxbp6
tnpo2	1.77681e-92	0.529232	0.327	0.062	3.74586e-88	0	tnpo2
zgc:194930	2.39249e-92	1.06353	0.291	0.048	5.04384e-88	0	zgc:194930
eps8l2	2.60854e-92	0.809459	0.307	0.054	5.49932e-88	0	eps8l2
gnl3l	2.66555e-92	0.780569	0.267	0.039	5.61951e-88	0	gnl3l
gusb	1.25072e-91	0.75983	0.268	0.039	2.63677e-87	0	gusb
smco4	9.90944e-91	0.972841	0.255	0.036	2.08911e-86	0	smco4
eri1	1.13767e-90	0.815157	0.254	0.035	2.39844e-86	0	eri1
atp5mf	2.02016e-90	0.602797	0.899	0.459	4.2589e-86	0	atp5mf
ENSDARG00000019081	2.29974e-90	0.77736	0.27	0.041	4.84831e-86	0	ENSDARG00000019081
foxo1b	6.25403e-90	1.29407	0.294	0.052	1.31847e-85	0	foxo1b
dohh	1.38947e-89	0.50292	0.331	0.066	2.92928e-85	0	dohh
rrs1	1.52516e-89	0.630199	0.323	0.063	3.21534e-85	0	rrs1
srfbp1	2.61721e-89	0.530655	0.314	0.059	5.5176e-85	0	srfbp1
nav2b	5.87353e-89	0.897144	0.293	0.052	1.23826e-84	0	nav2b
klf9	2.50852e-88	0.698735	0.293	0.052	5.28847e-84	0	klf9
macc1	9.15384e-88	0.945652	0.261	0.039	1.92981e-83	0	macc1
dbt	9.33554e-88	0.603716	0.262	0.04	1.96812e-83	0	dbt
ints7	1.84082e-87	1.1507	0.258	0.039	3.88082e-83	0	ints7
eif5	2.02704e-87	0.567461	0.819	0.334	4.2734e-83	0	eif5
ppiaa	2.07541e-86	0.684769	0.896	0.462	4.37538e-82	0	ppiaa
nfatc3a	2.54674e-86	0.545842	0.288	0.051	5.36904e-82	0	nfatc3a
foxp1a	7.76278e-86	0.71371	0.331	0.069	1.63655e-81	0	foxp1a
wdr75	2.83826e-85	0.856355	0.252	0.038	5.98362e-81	0	wdr75
tnfrsf19	4.53458e-85	0.530183	0.311	0.061	9.55981e-81	0	tnfrsf19
atic	1.39743e-84	0.931122	0.256	0.04	2.94606e-80	0	atic
elf1	2.53087e-84	0.7518	0.369	0.087	5.33559e-80	0	elf1
efl1	4.31448e-84	1.10664	0.261	0.042	9.09579e-80	0	efl1
rpl38	5.78798e-84	0.72434	0.961	0.739	1.22022e-79	0	rpl38
eif1axa	2.28769e-83	0.865758	0.263	0.043	4.82291e-79	0	eif1axa
mapre1a	6.11578e-83	0.548828	0.275	0.048	1.28933e-78	0	mapre1a
rplp2l	1.04055e-82	0.612572	0.982	0.827	2.19368e-78	0	rplp2l
fhl3a	1.14396e-81	0.628949	0.273	0.048	2.4117e-77	0	fhl3a
clptm1l	1.45291e-81	0.565157	0.251	0.04	3.06303e-77	0	clptm1l
nfic	1.58257e-81	0.522542	0.314	0.066	3.33636e-77	0	nfic
klf11b	4.46793e-81	0.769957	0.328	0.072	9.41929e-77	0	klf11b
cavin2a	5.64674e-81	0.770504	0.25	0.04	1.19044e-76	0	cavin2a
amd1	3.75517e-80	0.564198	0.724	0.283	7.91664e-76	0	amd1
tmem45b	3.79065e-80	1.0918	0.255	0.042	7.99145e-76	0	tmem45b
ddx52	1.57675e-79	0.675766	0.259	0.044	3.32411e-75	0	ddx52
noc3l	1.65037e-79	0.758463	0.272	0.049	3.47931e-75	0	noc3l
rps6	9.26523e-79	0.625872	0.939	0.606	1.9533e-74	0	rps6
tp53	2.54274e-78	0.729856	0.354	0.088	5.3606e-74	0	tp53
tpk1	6.23015e-77	0.952496	0.256	0.045	1.31344e-72	0	tpk1
edrf1	7.00296e-77	0.954943	0.344	0.085	1.47637e-72	0	edrf1
pabpc1a	4.03413e-75	0.67467	0.931	0.512	8.50475e-71	0	pabpc1a
mgat1a	2.17244e-72	0.705873	0.278	0.058	4.57994e-68	0	mgat1a
suco	4.34885e-72	0.508809	0.538	0.189	9.16824e-68	0	suco
mthfd2	2.32844e-71	0.559319	0.275	0.057	4.90882e-67	0	mthfd2
fam117bb	5.0475e-71	1.08612	0.261	0.052	1.06411e-66	0	fam117bb
wdr3	2.02961e-70	0.614343	0.252	0.048	4.27882e-66	0	wdr3
cmasa	7.73014e-64	0.64164	0.257	0.057	1.62967e-59	0	cmasa
mt-nd4	5.61141e-61	0.572124	0.95	0.596	1.183e-56	0	mt-nd4
brd2a	3.62713e-59	0.62104	0.815	0.398	7.64671e-55	0	brd2a
p4ha2	5.66325e-53	0.786225	0.311	0.096	1.19393e-48	0	p4ha2
mt-nd2	1.08953e-46	0.509825	0.947	0.621	2.29695e-42	0	mt-nd2
jhy	2.92736e-36	1.11043	0.255	0.092	6.17147e-32	0	jhy
atp2a1	1.97221e-34	0.781851	0.335	0.139	4.15781e-30	0	atp2a1
midn	1.3668e-29	0.81819	0.72	0.431	2.8815e-25	0	midn
mt-co1	7.07067e-22	0.500907	0.977	0.908	1.49064e-17	0	mt-co1
elavl4	0	3.72487	0.862	0.15	0	1	elavl4
nrxn2a	0	3.17368	0.765	0.12	0	1	nrxn2a
nrxn3a	0	3.52242	0.741	0.122	0	1	nrxn3a
snap25a	0	3.74532	0.703	0.102	0	1	snap25a
aplp1	1.88876e-270	2.95211	0.664	0.1	3.98188e-266	1	aplp1
tuba1c	1.11049e-265	2.76488	0.831	0.248	2.34113e-261	1	tuba1c
nrxn1a	3.63915e-256	2.64593	0.771	0.181	7.67205e-252	1	nrxn1a
stx1b	8.5052e-250	2.70127	0.738	0.166	1.79307e-245	1	stx1b
mab21l2	9.18654e-250	3.67161	0.508	0.047	1.93671e-245	1	mab21l2
rbfox1	2.47442e-233	3.22612	0.686	0.15	5.21657e-229	1	rbfox1
slc32a1	9.0252e-231	2.8427	0.585	0.086	1.90269e-226	1	slc32a1
marcksl1b	3.76615e-228	2.20498	0.888	0.371	7.9398e-224	1	marcksl1b
stmn2a	2.86674e-227	3.56139	0.506	0.059	6.04367e-223	1	stmn2a
gpm6ab	9.6819e-224	2.531	0.728	0.189	2.04114e-219	1	gpm6ab
stmn1b	5.57198e-218	2.10399	0.808	0.239	1.17468e-213	1	stmn1b
sncb	1.75429e-215	2.70125	0.647	0.132	3.6984e-211	1	sncb
stxbp1a	2.18281e-214	2.76162	0.633	0.128	4.6018e-210	1	stxbp1a
elavl3	4.43198e-213	1.97074	0.797	0.206	9.34351e-209	1	elavl3
nova2	1.10133e-211	2.03242	0.844	0.293	2.32182e-207	1	nova2
znf385c	8.05873e-209	3.44235	0.47	0.054	1.69894e-204	1	znf385c
cdh4	9.54056e-209	3.50991	0.542	0.088	2.01134e-204	1	cdh4
celf4	2.62466e-201	3.04992	0.552	0.095	5.53331e-197	1	celf4
ywhag2	3.81042e-201	3.06058	0.649	0.168	8.03312e-197	1	ywhag2
gas7a	3.40083e-200	3.6505	0.433	0.044	7.16963e-196	1	gas7a
syt2a	7.09923e-198	3.61661	0.474	0.063	1.49666e-193	1	syt2a
camta1b	1.47086e-197	3.22469	0.537	0.092	3.10087e-193	1	camta1b
map1aa	4.08319e-197	3.09956	0.511	0.081	8.60819e-193	1	map1aa
tmsb2	2.20373e-194	3.96564	0.413	0.04	4.6459e-190	1	tmsb2
pbx1a	4.28272e-194	2.67752	0.642	0.161	9.02882e-190	1	pbx1a
myt1la	5.58937e-194	3.52846	0.462	0.059	1.17835e-189	1	myt1la
gria3b	1.87419e-191	2.98694	0.459	0.056	3.95116e-187	1	gria3b
gria1a	2.96152e-191	4.82252	0.381	0.032	6.24348e-187	1	gria1a
pax2a	4.2352e-191	6.81137	0.297	0.008	8.92864e-187	1	pax2a
kcnc3a	1.15836e-190	3.85506	0.408	0.04	2.44206e-186	1	kcnc3a
nptna	5.59399e-185	3.42608	0.45	0.06	1.17932e-180	1	nptna
maptb	1.30405e-184	3.545	0.449	0.062	2.7492e-180	1	maptb
ctnnd2a	3.32512e-183	2.73909	0.488	0.074	7.01001e-179	1	ctnnd2a
rtn1b	8.53756e-183	2.55718	0.571	0.115	1.79989e-178	1	rtn1b
dscaml1	1.49342e-182	2.26381	0.558	0.104	3.14844e-178	1	dscaml1
ank3a	1.98506e-182	2.89146	0.527	0.097	4.18491e-178	1	ank3a
gpm6aa	3.55286e-182	1.76623	0.831	0.301	7.49014e-178	1	gpm6aa
tmem59l	4.80938e-182	3.16041	0.467	0.069	1.01391e-177	1	tmem59l
gng3	3.49734e-181	2.36685	0.61	0.134	7.3731e-177	1	gng3
gad2	9.92644e-181	2.86337	0.47	0.068	2.09269e-176	1	gad2
atp1a3a	1.38144e-180	2.8729	0.543	0.107	2.91234e-176	1	atp1a3a
cacna1ab	5.49793e-180	3.42547	0.409	0.046	1.15907e-175	1	cacna1ab
adgrl1a	2.34753e-179	2.58128	0.592	0.135	4.94907e-175	1	adgrl1a
ENSDARG00000037122	1.55354e-177	3.22984	0.499	0.088	3.27518e-173	1	ENSDARG00000037122
cspg5a	1.9246e-174	2.48801	0.615	0.156	4.05745e-170	1	cspg5a
clstn3	2.32055e-174	3.86221	0.39	0.043	4.89217e-170	1	clstn3
pcdh17	3.90243e-171	3.05362	0.518	0.105	8.22709e-167	1	pcdh17
cplx2l	2.211e-170	4.25237	0.357	0.033	4.66123e-166	1	cplx2l
rab6bb	4.69478e-170	3.93087	0.366	0.036	9.89753e-166	1	rab6bb
cadpsb	5.00169e-170	2.82945	0.477	0.079	1.05446e-165	1	cadpsb
tuba2	1.30216e-169	3.33975	0.443	0.068	2.74521e-165	1	tuba2
ywhag1	8.07182e-169	3.5091	0.401	0.05	1.7017e-164	1	ywhag1
atp2b3b	1.22334e-168	3.32382	0.411	0.052	2.57905e-164	1	atp2b3b
clstn2	1.28037e-167	3.20909	0.433	0.062	2.69928e-163	1	clstn2
lhx1a	5.36483e-166	4.51755	0.328	0.025	1.13101e-161	1	lhx1a
slc6a1a	8.52518e-165	2.30108	0.415	0.051	1.79728e-160	1	slc6a1a
scn8aa	3.6378e-163	3.32415	0.403	0.053	7.66921e-159	1	scn8aa
plxna4	3.92806e-162	3.90545	0.459	0.086	8.28114e-158	1	plxna4
eno2	2.02416e-161	2.75317	0.458	0.075	4.26734e-157	1	eno2
hoxb3a	2.98573e-161	3.16145	0.478	0.09	6.29452e-157	1	hoxb3a
celf5a	6.68626e-161	2.07765	0.614	0.158	1.4096e-156	1	celf5a
ptmaa	1.38912e-160	1.45278	0.935	0.567	2.92855e-156	1	ptmaa
nbeaa	2.90336e-160	2.30602	0.576	0.14	6.12087e-156	1	nbeaa
sv2a	2.11438e-159	2.21056	0.538	0.114	4.45753e-155	1	sv2a
vsnl1b	3.30875e-157	3.77297	0.374	0.046	6.9755e-153	1	vsnl1b
zgc:65894	7.85131e-156	2.87284	0.487	0.098	1.65521e-151	1	zgc:65894
snap91b	8.18917e-156	2.81771	0.452	0.078	1.72644e-151	1	snap91b
si:dkey-7j14.5	7.98941e-155	4.56431	0.287	0.017	1.68433e-150	1	si:dkey-7j14.5
cacna1aa	9.20291e-155	2.79431	0.46	0.083	1.94016e-150	1	cacna1aa
atp2b2	1.53083e-153	3.08872	0.372	0.044	3.22729e-149	1	atp2b2
stmn4	4.8562e-152	3.2954	0.362	0.042	1.02378e-147	1	stmn4
pcp4a	6.31698e-151	4.35203	0.376	0.051	1.33175e-146	1	pcp4a
iqsec3a	2.37308e-150	2.90206	0.409	0.062	5.00293e-146	1	iqsec3a
cbx1b	3.12614e-150	2.96301	0.516	0.128	6.59053e-146	1	cbx1b
grid2	3.56435e-150	2.61043	0.542	0.133	7.51437e-146	1	grid2
gap43	7.03637e-150	3.35855	0.372	0.048	1.48341e-145	1	gap43
nrxn3b	2.8198e-149	1.98304	0.504	0.105	5.9447e-145	1	nrxn3b
csmd2	2.27068e-148	3.45169	0.366	0.046	4.78704e-144	1	csmd2
asic2	1.17524e-147	3.38839	0.445	0.086	2.47765e-143	1	asic2
ENSDARG00000113771	9.97955e-147	3.82453	0.386	0.058	2.10389e-142	1	ENSDARG00000113771
edil3a	1.65337e-146	3.87241	0.326	0.033	3.48564e-142	1	edil3a
atp1b1b	1.77009e-145	5.25047	0.275	0.018	3.7317e-141	1	atp1b1b
auts2a	2.21958e-144	2.45937	0.615	0.207	4.67932e-140	1	auts2a
rbfox3a	6.22015e-143	3.09776	0.496	0.119	1.31133e-138	1	rbfox3a
adcyap1r1a.1	8.62276e-143	4.22339	0.263	0.015	1.81785e-138	1	adcyap1r1a.1
astn1	1.23167e-142	3.06752	0.411	0.07	2.59662e-138	1	astn1
si:dkey-178k16.1	6.69712e-142	2.50677	0.455	0.089	1.41189e-137	1	si:dkey-178k16.1
gabbr2	1.08426e-141	2.31032	0.482	0.102	2.28583e-137	1	gabbr2
ncam2	2.36412e-141	3.57462	0.414	0.076	4.98404e-137	1	ncam2
ank1b	3.75402e-141	3.58014	0.319	0.033	7.91422e-137	1	ank1b
sncgb	4.02068e-141	2.74679	0.423	0.073	8.4764e-137	1	sncgb
hmgb3a	1.15334e-140	2.18643	0.677	0.271	2.43147e-136	1	hmgb3a
csmd3a.1	1.53986e-140	3.2686	0.391	0.063	3.24634e-136	1	csmd3a.1
sypa	1.80332e-140	2.69418	0.439	0.083	3.80175e-136	1	sypa
nsfa	1.99882e-139	2.84713	0.413	0.073	4.21392e-135	1	nsfa
elmod1	2.891e-139	4.14016	0.258	0.015	6.09481e-135	1	elmod1
map4l	3.79596e-139	2.52778	0.46	0.095	8.00265e-135	1	map4l
camta1a	2.33552e-138	3.0662	0.445	0.091	4.92375e-134	1	camta1a
pcdh9	2.43517e-138	3.42234	0.37	0.055	5.13384e-134	1	pcdh9
ctnna2	2.56721e-138	2.09728	0.653	0.223	5.41219e-134	1	ctnna2
dab1a	6.99581e-136	2.81896	0.462	0.103	1.47486e-131	1	dab1a
cacng2a	5.99064e-135	2.74355	0.39	0.063	1.26295e-130	1	cacng2a
slc12a5b	9.74813e-135	3.39957	0.283	0.023	2.0551e-130	1	slc12a5b
cpe	8.18378e-134	2.51975	0.483	0.116	1.7253e-129	1	cpe
jpt1b	1.37672e-133	1.91787	0.706	0.304	2.90241e-129	1	jpt1b
cacna2d2a	2.27097e-133	3.00431	0.444	0.096	4.78765e-129	1	cacna2d2a
adarb2	7.63047e-133	5.05793	0.296	0.03	1.60865e-128	1	adarb2
gad1b	1.34906e-132	2.33395	0.369	0.053	2.84409e-128	1	gad1b
stmn4l	1.41286e-132	2.32842	0.447	0.089	2.97858e-128	1	stmn4l
sema6e	2.15355e-132	2.87925	0.535	0.163	4.54012e-128	1	sema6e
brinp1	9.21931e-132	3.20527	0.347	0.048	1.94361e-127	1	brinp1
ppfia3	2.34558e-131	2.6299	0.413	0.077	4.94496e-127	1	ppfia3
ENSDARG00000077715	2.60906e-131	3.49818	0.328	0.042	5.50042e-127	1	ENSDARG00000077715
lrrc4ca	5.06217e-130	3.05777	0.345	0.048	1.06721e-125	1	lrrc4ca
atp1b2a	5.34204e-129	2.32016	0.531	0.148	1.12621e-124	1	atp1b2a
ank2b	1.46307e-128	1.86779	0.614	0.203	3.08444e-124	1	ank2b
basp1	1.60228e-128	2.52791	0.478	0.119	3.37792e-124	1	basp1
nova1	2.90503e-128	3.92243	0.257	0.019	6.12439e-124	1	nova1
hcn1	1.09508e-127	2.80335	0.345	0.049	2.30865e-123	1	hcn1
tns1a	5.24198e-127	4.64514	0.25	0.018	1.10511e-122	1	tns1a
dpysl3	7.77126e-127	2.58953	0.439	0.097	1.63834e-122	1	dpysl3
nrg3b	1.89145e-126	2.68758	0.385	0.068	3.98756e-122	1	nrg3b
ENSDARG00000040048	2.20596e-126	3.77367	0.33	0.046	4.65061e-122	1	ENSDARG00000040048
ppp3ca	2.69559e-126	2.39125	0.452	0.102	5.68285e-122	1	ppp3ca
gabbr1b	8.02064e-126	2.94209	0.394	0.074	1.69091e-121	1	gabbr1b
frmpd3	9.8924e-126	4.02989	0.277	0.027	2.08552e-121	1	frmpd3
sypb	2.08817e-125	2.09011	0.423	0.085	4.40229e-121	1	sypb
zgc:153426	2.15475e-125	3.04139	0.391	0.075	4.54264e-121	1	zgc:153426
mllt11	2.80776e-125	2.78344	0.413	0.084	5.91933e-121	1	mllt11
atp6v0cb	2.96693e-124	2.05666	0.712	0.404	6.25489e-120	1	atp6v0cb
bcl11aa	2.29376e-122	4.14953	0.338	0.055	4.83571e-118	1	bcl11aa
unc5a	2.08796e-120	2.62538	0.457	0.109	4.40184e-116	1	unc5a
vamp2	2.26021e-120	1.98423	0.519	0.146	4.76498e-116	1	vamp2
atp2b3a	2.73243e-120	1.9711	0.408	0.08	5.76051e-116	1	atp2b3a
nlgn1	8.84516e-120	2.58352	0.449	0.106	1.86474e-115	1	nlgn1
ppp3r1a	1.25786e-119	2.86498	0.463	0.127	2.65182e-115	1	ppp3r1a
hoxd3a	2.01449e-119	2.96791	0.291	0.033	4.24696e-115	1	hoxd3a
atpv0e2	2.69358e-119	2.53378	0.45	0.111	5.67861e-115	1	atpv0e2
ENSDARG00000089877	4.97968e-119	2.62737	0.447	0.112	1.04982e-114	1	ENSDARG00000089877
pacsin1a	6.67107e-119	2.3512	0.425	0.093	1.40639e-114	1	pacsin1a
camk2d2	6.87635e-119	2.11833	0.469	0.115	1.44967e-114	1	camk2d2
khdrbs2	2.66527e-118	3.6022	0.265	0.026	5.61891e-114	1	khdrbs2
dnajc5aa	1.65338e-117	2.2627	0.489	0.135	3.48566e-113	1	dnajc5aa
nsg2	1.92267e-117	2.60488	0.411	0.09	4.05337e-113	1	nsg2
nrg2b	1.47936e-116	3.38178	0.304	0.042	3.11878e-112	1	nrg2b
hpca	1.14113e-115	3.10505	0.392	0.083	2.40573e-111	1	hpca
mapk10	1.31363e-115	2.25241	0.438	0.103	2.76939e-111	1	mapk10
fgf13a	2.17178e-115	2.24761	0.41	0.088	4.57854e-111	1	fgf13a
bsnb	2.62478e-115	2.51593	0.39	0.079	5.53357e-111	1	bsnb
olfm2a	3.19844e-115	2.10018	0.405	0.084	6.74295e-111	1	olfm2a
brsk2b	5.24889e-115	2.01052	0.522	0.156	1.10657e-110	1	brsk2b
ENSDARG00000059773	9.26621e-114	2.02539	0.415	0.089	1.9535e-109	1	ENSDARG00000059773
pcloa	3.30736e-113	2.37087	0.384	0.076	6.97258e-109	1	pcloa
plxna2	4.68646e-113	2.00863	0.525	0.162	9.88e-109	1	plxna2
grin1a	9.73799e-113	1.95152	0.367	0.065	2.05296e-108	1	grin1a
zbtb16a	1.45852e-112	3.46827	0.328	0.056	3.07485e-108	1	zbtb16a
kirrel1b	1.70341e-112	2.75318	0.297	0.04	3.59113e-108	1	kirrel1b
grid1b	5.38584e-112	3.1287	0.366	0.073	1.13544e-107	1	grid1b
grin2db	1.01088e-111	3.25184	0.274	0.032	2.13115e-107	1	grin2db
kif1aa	2.01758e-110	1.05695	0.533	0.155	4.25346e-106	1	kif1aa
glra1	2.45711e-110	2.92301	0.307	0.046	5.18008e-106	1	glra1
appb	3.74205e-110	2.80988	0.46	0.14	7.889e-106	1	appb
negr1	8.84098e-110	2.60426	0.431	0.111	1.86385e-105	1	negr1
ENSDARG00000011602	1.32045e-109	2.43167	0.361	0.069	2.78377e-105	1	ENSDARG00000011602
ENSDARG00000022176	1.65979e-109	1.83376	0.552	0.18	3.49918e-105	1	ENSDARG00000022176
si:dkey-276j7.1	1.68202e-109	2.3528	0.503	0.164	3.54603e-105	1	si:dkey-276j7.1
mdga2a	4.22456e-109	3.21831	0.288	0.039	8.90622e-105	1	mdga2a
si:ch211-26b3.4	1.48084e-108	2.81904	0.307	0.046	3.1219e-104	1	si:ch211-26b3.4
marcksb	1.97324e-108	2.26695	0.497	0.159	4.15998e-104	1	marcksb
rai1	2.61621e-108	3.04774	0.284	0.038	5.51549e-104	1	rai1
gpc1a	7.43968e-108	3.27453	0.27	0.034	1.56843e-103	1	gpc1a
ywhah	1.40679e-107	1.90335	0.642	0.295	2.9658e-103	1	ywhah
rnasekb	7.25028e-107	1.88607	0.62	0.275	1.5285e-102	1	rnasekb
si:ch73-46j18.5	4.062e-106	2.74475	0.469	0.151	8.56351e-102	1	si:ch73-46j18.5
fam49al	1.26515e-105	2.89301	0.34	0.065	2.66719e-101	1	fam49al
dctn1b	1.90625e-105	3.20327	0.273	0.036	4.01876e-101	1	dctn1b
cntnap2a	2.11651e-105	2.98697	0.37	0.081	4.46203e-101	1	cntnap2a
cadm3	3.86259e-105	2.18223	0.459	0.127	8.14312e-101	1	cadm3
map7d2b	6.82383e-105	2.84475	0.326	0.059	1.4386e-100	1	map7d2b
nat8l	2.55748e-104	2.84237	0.38	0.088	5.39167e-100	1	nat8l
ebf3a.1	1.11078e-103	3.99144	0.299	0.05	2.34175e-99	1	ebf3a.1
adgrb3	1.79825e-103	2.57525	0.37	0.081	3.79107e-99	1	adgrb3
si:dkey-46i9.1	5.04284e-103	3.14454	0.296	0.047	1.06313e-98	1	si:dkey-46i9.1
zfhx4	1.66908e-102	2.26741	0.43	0.115	3.51876e-98	1	zfhx4
kcnma1a	2.87358e-102	1.58322	0.601	0.245	6.05809e-98	1	kcnma1a
pbx3b	3.46661e-102	2.15871	0.596	0.246	7.3083e-98	1	pbx3b
fstl5	3.56149e-102	2.71528	0.286	0.041	7.50834e-98	1	fstl5
grik4	8.46545e-102	3.83977	0.254	0.031	1.78469e-97	1	grik4
id4	9.84774e-102	3.06959	0.365	0.082	2.0761e-97	1	id4
st8sia5	1.36401e-100	2.12779	0.361	0.074	2.8756e-96	1	st8sia5
tmeff2a	2.01352e-100	3.57887	0.269	0.037	4.24491e-96	1	tmeff2a
calm1a	2.24901e-100	1.45117	0.753	0.506	4.74136e-96	1	calm1a
tmem178b	8.26123e-100	1.96433	0.397	0.093	1.74163e-95	1	tmem178b
thsd7aa	1.0177e-99	3.10088	0.306	0.053	2.14551e-95	1	thsd7aa
bcl11ba	3.57519e-99	3.7591	0.25	0.032	7.53721e-95	1	bcl11ba
dnm1a	5.3747e-99	2.49583	0.343	0.069	1.13309e-94	1	dnm1a
ppfia2	1.18805e-98	1.97613	0.377	0.084	2.50465e-94	1	ppfia2
kif5aa	1.71696e-98	2.50453	0.331	0.064	3.61969e-94	1	kif5aa
nlgn2a	6.45744e-98	2.88439	0.293	0.048	1.36136e-93	1	nlgn2a
gnao1a	9.5819e-98	1.63725	0.585	0.231	2.02006e-93	1	gnao1a
pclob	1.78418e-97	1.80562	0.394	0.092	3.76142e-93	1	pclob
igsf9ba	1.17124e-96	3.1089	0.255	0.034	2.4692e-92	1	igsf9ba
hmgb1a	2.37414e-96	1.89384	0.665	0.368	5.00516e-92	1	hmgb1a
slc8a1b	1.92632e-95	2.85058	0.322	0.065	4.06107e-91	1	slc8a1b
slc6a1b	2.72968e-95	1.71196	0.464	0.134	5.75472e-91	1	slc6a1b
cd99l2	2.37348e-94	2.74356	0.405	0.12	5.00378e-90	1	cd99l2
pknox2	2.8047e-94	3.30241	0.319	0.066	5.91287e-90	1	pknox2
nlgn3a	4.83346e-94	1.76823	0.414	0.106	1.01899e-89	1	nlgn3a
igsf21a	9.36071e-94	2.4593	0.364	0.087	1.97342e-89	1	igsf21a
grin1b	1.31011e-93	2.2743	0.311	0.057	2.76197e-89	1	grin1b
ENSDARG00000078839	1.47889e-93	3.02615	0.298	0.055	3.11779e-89	1	ENSDARG00000078839
calm1b	4.54002e-93	1.26227	0.474	0.156	9.57127e-89	1	calm1b
dclk1b	4.72368e-93	3.09858	0.254	0.036	9.95846e-89	1	dclk1b
apc2	6.26302e-93	2.35009	0.326	0.065	1.32037e-88	1	apc2
sh3gl2a	1.70035e-92	2.1675	0.355	0.079	3.58467e-88	1	sh3gl2a
necap1	2.99557e-91	2.85958	0.302	0.059	6.31526e-87	1	necap1
tshz2	5.85852e-91	2.75133	0.425	0.132	1.23509e-86	1	tshz2
ajap1	2.55423e-90	2.86046	0.286	0.05	5.38483e-86	1	ajap1
ntrk3b	2.90191e-90	2.59476	0.274	0.045	6.11781e-86	1	ntrk3b
tubb5	5.57772e-90	1.81829	0.469	0.157	1.17589e-85	1	tubb5
gpm6ba	6.29956e-90	2.74705	0.292	0.054	1.32807e-85	1	gpm6ba
pcdh7b	6.77049e-90	2.03309	0.46	0.147	1.42735e-85	1	pcdh7b
tmsb4x	1.02871e-89	0.705461	0.921	0.666	2.16873e-85	1	tmsb4x
ntrk3a	4.08345e-89	1.97722	0.366	0.089	8.60873e-85	1	ntrk3a
kif26ba	4.10851e-89	2.74465	0.313	0.065	8.66156e-85	1	kif26ba
syt1a	5.10335e-89	1.26136	0.581	0.228	1.07589e-84	1	syt1a
rbfox3b	1.12413e-88	3.20779	0.252	0.038	2.36989e-84	1	rbfox3b
spock2	7.93969e-88	2.64791	0.272	0.046	1.67385e-83	1	spock2
syt4	2.43495e-87	2.79721	0.282	0.052	5.13337e-83	1	syt4
dscamb	2.75559e-87	2.70947	0.298	0.059	5.80933e-83	1	dscamb
map2	3.50724e-87	2.30877	0.351	0.086	7.39396e-83	1	map2
zc4h2	4.5299e-87	2.14683	0.504	0.2	9.54994e-83	1	zc4h2
ENSDARG00000104264	5.61825e-87	2.4582	0.34	0.081	1.18444e-82	1	ENSDARG00000104264
si:ch73-119p20.1	6.17488e-87	2.25992	0.293	0.054	1.30179e-82	1	si:ch73-119p20.1
syn2a	1.59653e-86	3.06502	0.326	0.078	3.36579e-82	1	syn2a
mcf2l2	1.71142e-86	2.51891	0.322	0.072	3.60802e-82	1	mcf2l2
spock1	3.76584e-86	2.68652	0.307	0.065	7.93915e-82	1	spock1
csdc2a	3.84979e-86	2.50828	0.321	0.071	8.11614e-82	1	csdc2a
hoxc3a	2.10436e-85	2.34878	0.374	0.102	4.43642e-81	1	hoxc3a
kcnn1a	8.47525e-85	2.55869	0.286	0.054	1.78675e-80	1	kcnn1a
myo5aa	3.36492e-83	2.6544	0.273	0.05	7.09393e-79	1	myo5aa
robo2.1	4.50571e-83	2.41201	0.386	0.115	9.49894e-79	1	robo2.1
kdm6bb	7.15288e-83	2.05051	0.501	0.207	1.50797e-78	1	kdm6bb
hoxa4a	8.16952e-83	2.86435	0.303	0.067	1.7223e-78	1	hoxa4a
fam189a1	1.09222e-82	2.80112	0.306	0.068	2.30261e-78	1	fam189a1
rab3ab	2.38075e-82	2.39178	0.283	0.054	5.0191e-78	1	rab3ab
prr12b	2.64336e-82	2.62706	0.333	0.084	5.57272e-78	1	prr12b
tspan7b	3.52275e-82	2.10829	0.381	0.109	7.42667e-78	1	tspan7b
nkain2	9.12419e-82	2.44541	0.369	0.102	1.92356e-77	1	nkain2
amph	1.00277e-81	2.24827	0.298	0.062	2.11404e-77	1	amph
kcnd2	1.12544e-81	2.60244	0.258	0.044	2.37266e-77	1	kcnd2
ppp3cb	2.11301e-81	2.46754	0.284	0.057	4.45465e-77	1	ppp3cb
phactr3a	2.11561e-81	2.40933	0.283	0.056	4.46012e-77	1	phactr3a
hmgb1b	4.02069e-81	1.56442	0.59	0.269	8.47642e-77	1	hmgb1b
gpr85	6.80209e-81	2.14598	0.309	0.068	1.43402e-76	1	gpr85
erc2	1.64824e-80	2.14971	0.318	0.073	3.47483e-76	1	erc2
spock3	2.39534e-80	1.89553	0.335	0.08	5.04986e-76	1	spock3
ppp1r14c	2.41432e-80	1.63221	0.327	0.074	5.08988e-76	1	ppp1r14c
apba2b	3.85686e-80	2.49748	0.299	0.066	8.13103e-76	1	apba2b
magi2a	8.64088e-80	3.22642	0.289	0.064	1.82167e-75	1	magi2a
irf2bpl	9.39158e-80	2.59989	0.357	0.104	1.97993e-75	1	irf2bpl
sez6b	1.13616e-79	2.46572	0.318	0.075	2.39524e-75	1	sez6b
dclk1a	1.23127e-79	2.3416	0.322	0.077	2.59577e-75	1	dclk1a
luzp2	2.29545e-79	2.027	0.382	0.109	4.83928e-75	1	luzp2
snap25b	2.82827e-78	1.25223	0.472	0.153	5.96256e-74	1	snap25b
pcdh19	5.4277e-78	1.80639	0.396	0.12	1.14427e-73	1	pcdh19
scg2b	1.13279e-77	2.48214	0.281	0.058	2.38815e-73	1	scg2b
adam22	1.30871e-77	2.30052	0.321	0.079	2.75902e-73	1	adam22
fam168a	1.31847e-77	1.84685	0.567	0.283	2.77959e-73	1	fam168a
appa	2.2546e-77	1.988	0.487	0.203	4.75316e-73	1	appa
dpysl2b	2.52647e-77	2.47109	0.34	0.094	5.32631e-73	1	dpysl2b
nexmifb	3.89795e-77	1.98928	0.4	0.126	8.21765e-73	1	nexmifb
clstn1	4.07895e-77	2.17296	0.562	0.317	8.59924e-73	1	clstn1
enox1	1.13908e-76	1.71754	0.355	0.093	2.40141e-72	1	enox1
syngap1b	2.77785e-76	1.14313	0.275	0.054	5.85627e-72	1	syngap1b
calm3a.1	3.7564e-76	2.90968	0.491	0.242	7.91925e-72	1	calm3a.1
h3f3c	4.02939e-76	1.39927	0.709	0.471	8.49476e-72	1	h3f3c
olfm1b	5.80722e-76	1.13149	0.489	0.168	1.22428e-71	1	olfm1b
ENSDARG00000076213	1.19825e-75	2.15827	0.328	0.085	2.52615e-71	1	ENSDARG00000076213
fbrsl1	2.78574e-75	2.44262	0.447	0.179	5.8729e-71	1	fbrsl1
syt11a	2.82139e-75	1.70245	0.433	0.148	5.94805e-71	1	syt11a
syngr3a	1.1626e-74	2.51221	0.26	0.052	2.451e-70	1	syngr3a
ENSDARG00000011171	1.79632e-74	2.58862	0.278	0.061	3.78699e-70	1	ENSDARG00000011171
calm3a	2.93585e-74	1.10844	0.696	0.444	6.18937e-70	1	calm3a
atp1b3b	3.17547e-74	2.41275	0.428	0.169	6.69453e-70	1	atp1b3b
rtn4r	4.23506e-74	1.76837	0.269	0.054	8.92835e-70	1	rtn4r
ptmab	7.05857e-74	0.850387	0.911	0.796	1.48809e-69	1	ptmab
ENSDARG00000075942	7.09692e-74	2.40702	0.304	0.075	1.49617e-69	1	ENSDARG00000075942
itm2ca	7.56792e-74	2.43416	0.258	0.05	1.59547e-69	1	itm2ca
macroh2a2	2.60023e-73	1.83264	0.537	0.266	5.48181e-69	1	macroh2a2
l1cama	3.20422e-73	2.4136	0.27	0.057	6.75513e-69	1	l1cama
gphnb	5.70269e-73	2.20569	0.278	0.061	1.20224e-68	1	gphnb
tmeff1b	8.15071e-73	1.80694	0.438	0.159	1.71833e-68	1	tmeff1b
ndrg4	2.1152e-72	1.51201	0.381	0.111	4.45925e-68	1	ndrg4
cacna1da	2.92789e-72	2.25768	0.267	0.056	6.17257e-68	1	cacna1da
camk2n1a	2.99262e-72	2.21539	0.331	0.091	6.30905e-68	1	camk2n1a
atp6v1e1b	5.95483e-72	1.86876	0.508	0.234	1.2554e-67	1	atp6v1e1b
gng7	7.55784e-72	2.73264	0.308	0.083	1.59334e-67	1	gng7
mab21l1	7.99034e-72	1.85518	0.365	0.106	1.68452e-67	1	mab21l1
hs3st4	8.22723e-72	1.71563	0.252	0.048	1.73446e-67	1	hs3st4
zgc:109889	8.83447e-72	2.55894	0.257	0.053	1.86248e-67	1	zgc:109889
tenm1	1.23463e-71	2.99091	0.273	0.063	2.60285e-67	1	tenm1
serinc1	2.63704e-71	2.19843	0.435	0.173	5.55941e-67	1	serinc1
marcksl1a	5.20117e-71	1.52278	0.65	0.394	1.09651e-66	1	marcksl1a
pcdh1b	6.46784e-71	2.95476	0.492	0.243	1.36355e-66	1	pcdh1b
ttyh3b	1.0465e-70	1.97387	0.332	0.092	2.20624e-66	1	ttyh3b
myt1a	3.80518e-70	2.03334	0.35	0.102	8.02207e-66	1	myt1a
ncam1a	4.5805e-70	1.3936	0.542	0.24	9.6566e-66	1	ncam1a
gdi1	9.27477e-70	2.54365	0.279	0.067	1.95531e-65	1	gdi1
dnajc6	1.28954e-69	2.24886	0.267	0.058	2.71861e-65	1	dnajc6
fscn1a	1.4057e-69	2.311	0.346	0.107	2.96349e-65	1	fscn1a
tenm3	4.35281e-69	3.18088	0.415	0.164	9.1766e-65	1	tenm3
adam23a	8.8217e-69	2.53027	0.257	0.056	1.85979e-64	1	adam23a
adgrl3.1	8.94511e-69	1.60931	0.38	0.119	1.88581e-64	1	adgrl3.1
ppfia4	9.15285e-69	1.80389	0.308	0.079	1.9296e-64	1	ppfia4
sox4a	1.09809e-68	2.02402	0.423	0.162	2.31499e-64	1	sox4a
r3hdm1	1.35785e-68	2.73167	0.392	0.152	2.86263e-64	1	r3hdm1
tuba1a	1.38554e-68	1.40496	0.486	0.193	2.92099e-64	1	tuba1a
glrbb	1.41598e-68	2.31166	0.252	0.052	2.98517e-64	1	glrbb
ppp1r14ba	3.43769e-68	2.52732	0.254	0.055	7.24735e-64	1	ppp1r14ba
ckmt1	3.76774e-68	2.99371	0.302	0.085	7.94316e-64	1	ckmt1
egr4	5.14623e-68	1.71963	0.405	0.136	1.08493e-63	1	egr4
runx1t1	5.30638e-68	2.48142	0.303	0.082	1.11869e-63	1	runx1t1
hivep3a	1.20722e-67	1.82011	0.273	0.061	2.54507e-63	1	hivep3a
syne1b	2.59902e-67	2.37021	0.259	0.057	5.47925e-63	1	syne1b
gpc6a	3.54099e-67	2.88605	0.25	0.055	7.46512e-63	1	gpc6a
tmsb	4.5368e-67	1.49968	0.462	0.182	9.56448e-63	1	tmsb
camk2g1	1.38336e-66	2.04431	0.448	0.195	2.9164e-62	1	camk2g1
cacna1bb	2.19047e-66	1.38539	0.304	0.079	4.61796e-62	1	cacna1bb
map6a	3.01451e-66	2.31534	0.278	0.068	6.35518e-62	1	map6a
gnb1b	5.23327e-66	1.59596	0.649	0.453	1.10328e-61	1	gnb1b
cadm4	1.43602e-65	2.05594	0.555	0.321	3.02742e-61	1	cadm4
cadm1a	1.7201e-65	2.46851	0.375	0.135	3.62631e-61	1	cadm1a
kidins220b	3.31264e-65	2.2449	0.325	0.098	6.9837e-61	1	kidins220b
kif1b	4.16487e-65	2.11632	0.467	0.22	8.78039e-61	1	kif1b
si:ch73-386h18.1	5.5243e-65	2.47566	0.312	0.093	1.16463e-60	1	si:ch73-386h18.1
ckbb	7.70715e-65	0.799241	0.625	0.301	1.62482e-60	1	ckbb
snap91a	9.10381e-65	2.05938	0.314	0.09	1.91927e-60	1	snap91a
caskin1	1.31472e-64	1.91768	0.314	0.089	2.7717e-60	1	caskin1
grm4	1.33152e-64	2.57051	0.267	0.065	2.8071e-60	1	grm4
plxna3	1.50449e-64	1.853	0.419	0.161	3.17177e-60	1	plxna3
brinp2	2.28264e-64	2.18584	0.306	0.085	4.81227e-60	1	brinp2
mtss1lb	5.26432e-64	1.78309	0.356	0.115	1.10982e-59	1	mtss1lb
msi2b	6.31612e-64	1.78759	0.645	0.466	1.33156e-59	1	msi2b
cacnb4b	1.02448e-63	2.67526	0.279	0.074	2.15982e-59	1	cacnb4b
sgip1a	2.41297e-63	1.56981	0.391	0.136	5.08703e-59	1	sgip1a
ptpn5	3.81178e-63	1.76859	0.259	0.06	8.03599e-59	1	ptpn5
epb41a	3.83902e-63	1.40695	0.439	0.175	8.09342e-59	1	epb41a
cnrip1a	5.10728e-63	2.2948	0.278	0.072	1.07672e-58	1	cnrip1a
tenm4	6.60612e-63	1.42494	0.474	0.194	1.3927e-58	1	tenm4
sox11a	1.48895e-62	1.92616	0.47	0.216	3.139e-58	1	sox11a
hmgn7	1.79669e-62	1.34505	0.678	0.477	3.78778e-58	1	hmgn7
stxbp5l	3.35253e-62	2.20095	0.255	0.06	7.0678e-58	1	stxbp5l
rims2a	7.9742e-62	1.75789	0.288	0.076	1.68112e-57	1	rims2a
nlgn4xa	4.02567e-61	1.81147	0.26	0.062	8.48692e-57	1	nlgn4xa
ENSDARG00000109820	1.16766e-60	1.96434	0.424	0.172	2.46166e-56	1	ENSDARG00000109820
anks1b	1.50564e-60	2.27753	0.311	0.096	3.1742e-56	1	anks1b
fam184a	2.76974e-60	2.22606	0.257	0.063	5.83916e-56	1	fam184a
golga7ba	5.76109e-60	1.55862	0.343	0.108	1.21455e-55	1	golga7ba
atp6v1g1	6.73408e-60	1.90706	0.503	0.27	1.41968e-55	1	atp6v1g1
gria4b	7.9415e-60	1.92935	0.255	0.061	1.67423e-55	1	gria4b
fez1	1.25003e-59	1.53527	0.39	0.141	2.63532e-55	1	fez1
nanos1	2.18903e-59	1.67553	0.33	0.104	4.6149e-55	1	nanos1
ywhabl	4.18093e-59	1.56465	0.614	0.415	8.81424e-55	1	ywhabl
si:ch211-222l21.1	9.08178e-59	0.982753	0.758	0.509	1.91462e-54	1	si:ch211-222l21.1
tanc2a	1.42208e-58	2.31679	0.358	0.137	2.99803e-54	1	tanc2a
cplx2	1.70754e-58	0.980802	0.278	0.072	3.59984e-54	1	cplx2
aplp2	1.84054e-58	1.92281	0.384	0.152	3.88022e-54	1	aplp2
bcr	6.83915e-58	2.22712	0.304	0.096	1.44183e-53	1	bcr
myt1b	9.4054e-58	1.70281	0.355	0.122	1.98285e-53	1	myt1b
tubb2b	1.51492e-57	1.17896	0.717	0.521	3.19376e-53	1	tubb2b
CT990561.1	2.73226e-57	2.62124	0.321	0.106	5.76015e-53	1	CT990561.1
kif1ab	4.33815e-57	2.43209	0.258	0.069	9.14569e-53	1	kif1ab
rbms3	4.43532e-57	2.09822	0.357	0.13	9.35054e-53	1	rbms3
zfpm2a	8.39768e-57	2.93868	0.252	0.067	1.7704e-52	1	zfpm2a
gnb1a	1.2995e-56	1.09442	0.623	0.406	2.73961e-52	1	gnb1a
baz2ba	2.1415e-55	1.71037	0.518	0.291	4.51472e-51	1	baz2ba
kirrel3a	3.7134e-55	2.77414	0.272	0.08	7.82858e-51	1	kirrel3a
kif5ba.1	7.78917e-55	2.26261	0.299	0.098	1.64211e-50	1	kif5ba.1
stxbp5a	8.26055e-55	1.75607	0.263	0.07	1.74149e-50	1	stxbp5a
magi2b	9.13823e-55	2.23852	0.275	0.082	1.92652e-50	1	magi2b
pik3r3b	1.25994e-54	1.82339	0.385	0.157	2.65621e-50	1	pik3r3b
si:ch73-1a9.3	1.83135e-54	0.648064	0.814	0.573	3.86085e-50	1	si:ch73-1a9.3
AL935186.10	2.93205e-54	2.22489	0.377	0.157	6.18134e-50	1	AL935186.10
dock3	4.1577e-54	1.5579	0.336	0.114	8.76526e-50	1	dock3
dbn1	5.40368e-54	1.44705	0.447	0.2	1.1392e-49	1	dbn1
cntfr	1.7133e-53	2.23012	0.302	0.1	3.61197e-49	1	cntfr
zfhx3	1.72819e-53	2.41364	0.463	0.26	3.64338e-49	1	zfhx3
kdm2ba	2.21644e-53	2.30075	0.389	0.177	4.67269e-49	1	kdm2ba
si:ch211-133n4.4	3.98383e-53	1.8197	0.35	0.133	8.39872e-49	1	si:ch211-133n4.4
ENSDARG00000075126	5.15671e-53	2.41647	0.255	0.071	1.08714e-48	1	ENSDARG00000075126
fryb	1.09588e-52	2.02764	0.301	0.1	2.31034e-48	1	fryb
bach2b	2.06487e-52	1.93488	0.379	0.158	4.35316e-48	1	bach2b
si:ch211-196l7.4	7.16533e-52	1.09395	0.697	0.524	1.51059e-47	1	si:ch211-196l7.4
h2ax1	2.2458e-51	1.04901	0.706	0.539	4.73461e-47	1	h2ax1
nucks1a	3.75151e-51	1.48268	0.535	0.315	7.90893e-47	1	nucks1a
slc4a10a	4.88754e-51	1.63274	0.36	0.14	1.03039e-46	1	slc4a10a
lrp8	5.97436e-51	2.16012	0.453	0.242	1.25951e-46	1	lrp8
nfasca	8.753e-50	1.8194	0.291	0.094	1.84531e-45	1	nfasca
palm1b	1.3265e-49	1.90377	0.283	0.09	2.79653e-45	1	palm1b
atp2b4	2.0858e-49	1.99738	0.405	0.194	4.39729e-45	1	atp2b4
rnd3a	2.31789e-49	1.95993	0.306	0.11	4.88659e-45	1	rnd3a
tjp1b	4.82251e-49	2.16061	0.405	0.2	1.01668e-44	1	tjp1b
si:ch211-195b15.8	4.95772e-49	1.54509	0.475	0.244	1.04519e-44	1	si:ch211-195b15.8
efnb3b	7.76754e-49	2.00342	0.307	0.11	1.63755e-44	1	efnb3b
calm2a	6.46445e-48	1.67912	0.57	0.418	1.36284e-43	1	calm2a
ywhaz	9.55956e-48	2.20523	0.449	0.252	2.01535e-43	1	ywhaz
magi1b	9.85666e-48	1.42904	0.413	0.189	2.07798e-43	1	magi1b
ENSDARG00000056490	1.25436e-47	1.656	0.433	0.216	2.64444e-43	1	ENSDARG00000056490
atp6ap2	2.10012e-47	1.86046	0.361	0.158	4.42748e-43	1	atp6ap2
rnf44	2.51753e-47	1.82878	0.335	0.133	5.30747e-43	1	rnf44
h3f3d	4.01101e-47	0.87238	0.801	0.689	8.45602e-43	1	h3f3d
apc	4.75916e-47	1.87978	0.338	0.138	1.00333e-42	1	apc
cyfip2	8.21831e-47	1.7984	0.286	0.098	1.73258e-42	1	cyfip2
nptnb	1.24912e-46	1.13892	0.252	0.071	2.63339e-42	1	nptnb
jakmip2	1.75105e-46	1.73206	0.252	0.075	3.69157e-42	1	jakmip2
b4galnt4a	2.32278e-46	1.68353	0.299	0.105	4.89688e-42	1	b4galnt4a
ptprn2	3.71824e-46	1.31646	0.265	0.082	7.83879e-42	1	ptprn2
pcdh2g28	9.58772e-46	1.56419	0.377	0.164	2.02128e-41	1	pcdh2g28
tox2	1.95046e-45	1.98447	0.337	0.137	4.11197e-41	1	tox2
elmo1	1.95327e-45	1.20751	0.409	0.181	4.11787e-41	1	elmo1
ubc	2.16386e-45	0.87367	0.775	0.654	4.56185e-41	1	ubc
ccni	2.95246e-45	1.38609	0.528	0.323	6.22437e-41	1	ccni
gng2	7.85225e-45	1.60971	0.303	0.109	1.65541e-40	1	gng2
ENSDARG00000059707	8.13533e-45	2.09485	0.299	0.114	1.71509e-40	1	ENSDARG00000059707
atrx	3.22308e-44	1.8487	0.501	0.332	6.79489e-40	1	atrx
meis2a.1	7.44992e-44	2.20377	0.279	0.101	1.57059e-39	1	meis2a.1
lnx1	2.06124e-43	1.503	0.309	0.117	4.3455e-39	1	lnx1
rerea	3.84081e-43	1.76434	0.403	0.205	8.0972e-39	1	rerea
creb3l3l	3.98773e-43	2.40202	0.262	0.093	8.40693e-39	1	creb3l3l
adgrb1a	5.4912e-43	2.45834	0.281	0.105	1.15766e-38	1	adgrb1a
prkcz	5.96902e-43	1.95061	0.302	0.118	1.25839e-38	1	prkcz
rab11fip4a	1.08871e-42	1.72984	0.252	0.08	2.29521e-38	1	rab11fip4a
adarb1b	1.69824e-42	1.58124	0.521	0.343	3.58023e-38	1	adarb1b
phactr3b	5.75e-42	1.72555	0.291	0.107	1.21221e-37	1	phactr3b
tnrc6c1	1.13482e-41	1.45034	0.472	0.267	2.39243e-37	1	tnrc6c1
atp1b3a	3.53292e-41	1.95121	0.27	0.099	7.44811e-37	1	atp1b3a
ywhaqb	8.79941e-41	1.18367	0.613	0.489	1.85509e-36	1	ywhaqb
igdcc3	2.41374e-40	1.78731	0.272	0.099	5.08864e-36	1	igdcc3
dlg3	2.5782e-40	1.95696	0.288	0.114	5.43537e-36	1	dlg3
dmxl2	4.60179e-40	1.75949	0.273	0.101	9.70149e-36	1	dmxl2
si:ch211-137a8.4	6.37083e-40	1.25354	0.4	0.188	1.3431e-35	1	si:ch211-137a8.4
rapgef2	9.37042e-40	1.85499	0.346	0.161	1.97547e-35	1	rapgef2
vdac1	1.02401e-39	1.27053	0.455	0.251	2.15883e-35	1	vdac1
iqsec1b	1.21219e-39	1.64275	0.445	0.264	2.55554e-35	1	iqsec1b
plxna1a	1.75252e-39	2.50838	0.272	0.105	3.69466e-35	1	plxna1a
soga1	2.37932e-39	1.84721	0.283	0.11	5.01608e-35	1	soga1
nckap1	3.45763e-39	1.79003	0.343	0.162	7.28938e-35	1	nckap1
ubap2a	5.04156e-39	1.81305	0.376	0.195	1.06286e-34	1	ubap2a
ralgapa2	9.8329e-39	2.0344	0.426	0.256	2.07297e-34	1	ralgapa2
ENSDARG00000006301	2.48869e-38	1.55863	0.299	0.122	5.24666e-34	1	ENSDARG00000006301
epha4b	3.28502e-38	2.32864	0.253	0.093	6.92547e-34	1	epha4b
ppdpfb	9.34957e-38	0.683527	0.761	0.668	1.97108e-33	1	ppdpfb
atrnl1b	2.22168e-37	2.17839	0.284	0.12	4.68374e-33	1	atrnl1b
BX284638.2	2.34518e-37	1.68563	0.307	0.131	4.94411e-33	1	BX284638.2
zgc:153409	2.43135e-37	0.928264	0.643	0.479	5.12577e-33	1	zgc:153409
BX511178.2	3.10438e-37	0.953834	0.259	0.089	6.54466e-33	1	BX511178.2
si:ch211-288g17.3	5.18215e-37	1.22848	0.517	0.322	1.0925e-32	1	si:ch211-288g17.3
eno1a	6.68586e-37	0.522361	0.428	0.221	1.40951e-32	1	eno1a
ptprga	8.29134e-37	2.70246	0.418	0.254	1.74798e-32	1	ptprga
znf536	1.55356e-36	1.98	0.306	0.133	3.27522e-32	1	znf536
arnt2	1.77702e-36	1.86145	0.336	0.163	3.74631e-32	1	arnt2
calm3b	2.6781e-36	1.48099	0.555	0.447	5.64597e-32	1	calm3b
atp6v1h	3.72931e-36	2.30085	0.282	0.122	7.86213e-32	1	atp6v1h
jmjd1cb	4.93205e-36	1.51986	0.499	0.341	1.03977e-31	1	jmjd1cb
aldoaa	6.63108e-36	1.2859	0.448	0.261	1.39796e-31	1	aldoaa
dip2ca	1.16169e-35	1.84239	0.331	0.159	2.44907e-31	1	dip2ca
hnrnpaba	3.78328e-35	0.953723	0.663	0.544	7.97591e-31	1	hnrnpaba
neurod1	9.94451e-35	1.33346	0.26	0.097	2.0965e-30	1	neurod1
atp2b1a	1.37335e-34	1.29753	0.47	0.295	2.89529e-30	1	atp2b1a
CU639469.1	3.0261e-34	1.6837	0.313	0.146	6.37962e-30	1	CU639469.1
aff2	3.03771e-34	1.46437	0.56	0.438	6.4041e-30	1	aff2
rtn1a1	4.45949e-34	0.736327	0.782	0.591	9.4015e-30	1	rtn1a
chd4a	7.19878e-34	1.63222	0.425	0.258	1.51765e-29	1	chd4a
st6gal2a	2.05393e-33	1.5541	0.283	0.119	4.3301e-29	1	st6gal2a
mbd3b	2.30626e-33	1.76687	0.25	0.099	4.86205e-29	1	mbd3b
man1a2	3.81265e-33	1.98587	0.25	0.101	8.03784e-29	1	man1a2
zmiz1a	3.96347e-33	1.54199	0.387	0.217	8.35578e-29	1	zmiz1a
dyrk1b	7.65531e-33	1.93065	0.325	0.165	1.61389e-28	1	dyrk1b
bahcc1b	8.53945e-33	1.69941	0.379	0.211	1.80029e-28	1	bahcc1b
celf2	9.53929e-33	1.28419	0.389	0.202	2.01107e-28	1	celf2
bsg	1.27145e-32	1.04402	0.589	0.468	2.68047e-28	1	bsg
stau2	4.82155e-32	1.70239	0.4	0.245	1.01648e-27	1	stau2
hsbp1a	1.58117e-31	1.80064	0.273	0.12	3.33342e-27	1	hsbp1a
dlg2	2.30883e-31	1.53105	0.272	0.116	4.86748e-27	1	dlg2
chd6	1.19749e-30	1.97215	0.275	0.128	2.52455e-26	1	chd6
fundc1	1.24183e-30	2.23112	0.263	0.119	2.61802e-26	1	fundc1
nat16	1.48748e-30	1.30095	0.286	0.125	3.13591e-26	1	nat16
msi2a	2.17289e-30	2.43227	0.292	0.147	4.58088e-26	1	msi2a
srrm4	2.44664e-30	1.11815	0.288	0.128	5.158e-26	1	srrm4
klc1a	3.29085e-30	1.89644	0.253	0.11	6.93778e-26	1	klc1a
pafah1b1b	3.5068e-30	2.09177	0.294	0.148	7.39304e-26	1	pafah1b1b
rarga	5.24372e-30	1.52909	0.267	0.115	1.10548e-25	1	rarga
ctnnbip1	1.88653e-29	1.88443	0.254	0.112	3.97719e-25	1	ctnnbip1
ankrd12	3.41061e-29	1.316	0.467	0.323	7.19025e-25	1	ankrd12
ndrg3a	8.09386e-29	1.08673	0.328	0.165	1.70635e-24	1	ndrg3a
ube2e3	9.39139e-29	1.48658	0.493	0.371	1.97989e-24	1	ube2e3
mex3b	2.31307e-28	1.48367	0.257	0.111	4.87641e-24	1	mex3b
celf3a	5.92073e-28	1.48876	0.296	0.143	1.24821e-23	1	celf3a
ptprub	8.58733e-28	2.53379	0.264	0.127	1.81038e-23	1	ptprub
macrod2	1.52858e-27	1.50381	0.452	0.319	3.22256e-23	1	macrod2
tusc3	1.62813e-27	1.55986	0.283	0.139	3.43241e-23	1	tusc3
arvcfb	2.41446e-27	1.23964	0.312	0.156	5.09016e-23	1	arvcfb
hmgn3	2.71431e-27	1.58535	0.403	0.267	5.7223e-23	1	hmgn3
fut8a	3.76565e-27	1.6311	0.267	0.123	7.93874e-23	1	fut8a
dab2ipa	5.27673e-27	1.49205	0.262	0.121	1.11244e-22	1	dab2ipa
agrn	5.97925e-27	0.953238	0.411	0.241	1.26055e-22	1	agrn
cirbpb	3.10773e-26	0.619649	0.787	0.735	6.55172e-22	1	cirbpb
cfl1	4.64979e-26	0.621175	0.74	0.699	9.8027e-22	1	cfl1
hp1bp3	2.07744e-25	1.435	0.403	0.264	4.37967e-21	1	hp1bp3
tet2	6.65003e-25	1.69193	0.262	0.128	1.40196e-20	1	tet2
arid1b	9.05263e-25	1.73113	0.313	0.178	1.90847e-20	1	arid1b
mycbp2	1.1847e-24	1.68911	0.4	0.28	2.49758e-20	1	mycbp2
ENSDARG00000113702	1.64035e-24	0.792471	0.262	0.119	3.4582e-20	1	ENSDARG00000113702
ywhaqa	1.79443e-24	1.1895	0.463	0.339	3.78302e-20	1	ywhaqa
kdm4b	4.65679e-24	1.74114	0.319	0.189	9.81745e-20	1	kdm4b
hnrnpa0a	6.66545e-24	1.01342	0.45	0.304	1.40521e-19	1	hnrnpa0a
atp6v0d1	1.0426e-23	2.09738	0.278	0.152	2.19802e-19	1	atp6v0d1
cbx1a	1.05904e-23	1.59925	0.319	0.188	2.23266e-19	1	cbx1a
dnmt3ab	1.40346e-23	1.43431	0.322	0.189	2.95878e-19	1	dnmt3ab
fosaa	1.5204e-23	1.71919	0.319	0.189	3.20531e-19	1	fosaa
ndufa4	3.91132e-23	1.92357	0.277	0.15	8.24584e-19	1	ndufa4
ap2a1	9.99667e-23	1.96222	0.299	0.177	2.1075e-18	1	ap2a1
si:ch211-195b13.1	1.03086e-22	0.806128	0.264	0.127	2.17326e-18	1	si:ch211-195b13.1
CU929259.1	1.44548e-22	1.56129	0.25	0.125	3.04737e-18	1	CU929259.1
exoc6	1.80289e-22	1.7699	0.253	0.13	3.80086e-18	1	exoc6
scg3	1.83306e-22	0.993425	0.263	0.125	3.86446e-18	1	scg3
ube2e2	2.15299e-22	1.60041	0.282	0.152	4.53893e-18	1	ube2e2
pbx4	2.208e-22	1.3142	0.395	0.267	4.65491e-18	1	pbx4
maml3	2.9828e-22	1.22154	0.38	0.244	6.28834e-18	1	maml3
tox3	3.18886e-22	2.48904	0.259	0.139	6.72275e-18	1	tox3
mlf2	3.3626e-22	1.63763	0.299	0.174	7.08902e-18	1	mlf2
tubb4b	5.74773e-22	0.847852	0.57	0.462	1.21174e-17	1	tubb4b
rab2a	6.72004e-22	1.20442	0.496	0.418	1.41672e-17	1	rab2a
plekha5	7.58125e-22	1.76114	0.273	0.149	1.59828e-17	1	plekha5
spen	8.21284e-22	1.23326	0.423	0.307	1.73143e-17	1	spen
CABZ01080702.1	1.07681e-21	1.22175	0.281	0.15	2.27013e-17	1	CABZ01080702.1
raraa	1.60107e-21	1.58618	0.297	0.168	3.37538e-17	1	raraa
chmp6b	2.28944e-21	1.97675	0.275	0.155	4.8266e-17	1	chmp6b
brd3b	3.59434e-21	1.63508	0.328	0.208	7.57759e-17	1	brd3b
rbfox2	3.62029e-21	1.4067	0.279	0.154	7.63229e-17	1	rbfox2
grip1	4.52887e-21	1.30169	0.289	0.162	9.54776e-17	1	grip1
cdc42	5.02675e-21	1.39707	0.374	0.256	1.05974e-16	1	cdc42
pvrl2l	5.88609e-21	1.85206	0.253	0.131	1.24091e-16	1	pvrl2l
ncam1b	6.27928e-21	1.22	0.258	0.129	1.3238e-16	1	ncam1b
tjp1a	1.98877e-20	1.93527	0.286	0.17	4.19273e-16	1	tjp1a
fam168b	2.91707e-20	1.52264	0.274	0.152	6.14976e-16	1	fam168b
pde4ba	3.71042e-20	1.13639	0.297	0.169	7.82231e-16	1	pde4ba
si:dkey-28b4.8	3.77474e-20	1.55662	0.283	0.161	7.9579e-16	1	si:dkey-28b4.8
znf385b	5.72285e-20	2.01745	0.306	0.191	1.20649e-15	1	znf385b
kmt2cb	6.18069e-20	1.51201	0.335	0.217	1.30301e-15	1	kmt2cb
ppme1	6.64979e-20	1.86074	0.275	0.162	1.40191e-15	1	ppme1
tmem35	6.87769e-20	1.11791	0.277	0.148	1.44995e-15	1	tmem35
dynll1	7.75447e-20	0.836853	0.553	0.464	1.6348e-15	1	dynll1
ap2s1	8.66543e-20	1.77025	0.264	0.15	1.82685e-15	1	ap2s1
clta	1.30914e-19	1.58446	0.355	0.249	2.75993e-15	1	clta
ldhba	2.50247e-19	1.02499	0.506	0.431	5.27571e-15	1	ldhba
camk2g2	3.69723e-19	1.79035	0.252	0.14	7.79449e-15	1	camk2g2
oaz1b	6.91027e-19	0.936374	0.562	0.506	1.45682e-14	1	oaz1b
sptan1	7.66656e-19	1.63111	0.313	0.202	1.61626e-14	1	sptan1
ube2e1	1.42059e-18	1.52363	0.318	0.21	2.99489e-14	1	ube2e1
ankrd11	1.57208e-18	0.924282	0.494	0.405	3.31427e-14	1	ankrd11
acin1a	3.66994e-18	1.07012	0.474	0.391	7.73697e-14	1	acin1a
tox	3.83999e-18	1.13809	0.322	0.197	8.09547e-14	1	tox
ENSDARG00000011609	5.41668e-18	1.72932	0.275	0.169	1.14194e-13	1	ENSDARG00000011609
oaz1a	7.38066e-18	0.869323	0.576	0.539	1.55599e-13	1	oaz1a
dnajb6a	8.22067e-18	1.59921	0.265	0.158	1.73308e-13	1	dnajb6a
rimkla	9.26005e-18	1.71748	0.318	0.216	1.9522e-13	1	rimkla
cbx5	9.8373e-17	1.29144	0.382	0.285	2.0739e-12	1	cbx5
ywhaba	1.23225e-16	1.04637	0.493	0.443	2.59783e-12	1	ywhaba
vapb	1.97588e-16	1.47847	0.33	0.232	4.16556e-12	1	vapb
dnajc5ab	2.55312e-16	1.41338	0.255	0.149	5.38248e-12	1	dnajc5ab
lrba	2.66627e-16	1.99104	0.351	0.27	5.62103e-12	1	lrba
cdh2	3.29933e-16	1.41723	0.352	0.251	6.95564e-12	1	cdh2
hmgn6	6.85183e-16	0.717462	0.603	0.541	1.4445e-11	1	hmgn6
ptbp3	1.35234e-15	1.55592	0.263	0.162	2.851e-11	1	ptbp3
cltcb	2.61869e-15	1.91857	0.268	0.176	5.52072e-11	1	cltcb
chd9	2.79029e-15	1.41002	0.395	0.322	5.88249e-11	1	chd9
hist2h2l	3.52944e-15	1.45234	0.371	0.285	7.44076e-11	1	hist2h2l
camk2b1	4.05708e-15	1.48638	0.259	0.159	8.55314e-11	1	camk2b1
zswim5	5.73159e-15	1.22206	0.384	0.293	1.20833e-10	1	zswim5
clasp2	1.2497e-14	1.53052	0.283	0.188	2.63462e-10	1	clasp2
atp6v0ca	1.26056e-14	1.35988	0.444	0.407	2.6575e-10	1	atp6v0ca
mast2	3.85424e-14	1.63123	0.345	0.266	8.12551e-10	1	mast2
fkbp1aa	3.9545e-14	0.636756	0.609	0.584	8.33689e-10	1	fkbp1aa
mknk2b	5.31836e-14	1.00794	0.576	0.568	1.12122e-09	1	mknk2b
top2b	6.92259e-14	1.52944	0.341	0.261	1.45942e-09	1	top2b
h1-0	8.36815e-14	0.97579	0.508	0.466	1.76417e-09	1	h1-0
cnbpb	1.05642e-13	0.774565	0.556	0.538	2.22715e-09	1	cnbpb
cpeb4b	1.42708e-13	1.15562	0.431	0.379	3.00856e-09	1	cpeb4b
ap2m1a	2.11087e-13	1.34592	0.372	0.304	4.45013e-09	1	ap2m1a
gabarapb	3.94485e-13	1.10358	0.421	0.359	8.31653e-09	1	gabarapb
tshz1	4.76342e-13	1.5997	0.303	0.214	1.00422e-08	1	tshz1
si:ch211-51e12.7	5.31222e-13	1.34205	0.301	0.212	1.11992e-08	1	si:ch211-51e12.7
pdcl	1.14601e-12	1.31574	0.282	0.193	2.41602e-08	1	pdcl
cux1a	1.71507e-12	0.864085	0.364	0.273	3.61571e-08	1	cux1a
kdm5bb	1.73983e-12	1.34377	0.311	0.229	3.6679e-08	1	kdm5bb
nfil3-5	1.85188e-12	0.881693	0.333	0.238	3.90414e-08	1	nfil3-5
ash1l	5.86396e-12	1.55388	0.278	0.198	1.23624e-07	1	ash1l
ptena	6.3889e-12	1.31957	0.287	0.203	1.34691e-07	1	ptena
tet3	1.74874e-11	1.22634	0.302	0.222	3.68669e-07	1	tet3
ppp3r1b	2.52062e-11	1.40722	0.268	0.189	5.31396e-07	1	ppp3r1b
pfn2	3.82936e-11	0.917759	0.472	0.445	8.07305e-07	1	pfn2
tnksa	4.64494e-11	1.54497	0.296	0.222	9.79246e-07	1	tnksa
arl6ip1	6.50205e-11	0.974232	0.338	0.259	1.37076e-06	1	arl6ip1
mycn	1.23588e-10	1.21534	0.257	0.176	2.60549e-06	1	mycn
gpatch8	1.31903e-10	0.974804	0.318	0.242	2.78078e-06	1	gpatch8
h3f3b.1.1	1.57203e-10	0.634495	0.484	0.432	3.31416e-06	1	h3f3b.1.1
abcc5	1.97939e-10	1.11864	0.317	0.243	4.17295e-06	1	abcc5
arhgap5	4.56283e-10	1.47746	0.252	0.181	9.61935e-06	1	arhgap5
tnikb	4.56844e-10	1.43243	0.299	0.234	9.63119e-06	1	tnikb
pdcd4b	5.83006e-10	0.610071	0.562	0.545	1.22909e-05	1	pdcd4b
kdm6ba	7.12383e-10	1.13423	0.352	0.291	1.50184e-05	1	kdm6ba
foxn3	8.55811e-10	0.997572	0.321	0.252	1.80422e-05	1	foxn3
FO704772.3	8.79746e-10	0.743757	0.531	0.529	1.85468e-05	1	FO704772.3
pptc7a	8.85221e-10	1.22154	0.348	0.283	1.86622e-05	1	pptc7a
sfpq	1.41948e-09	0.844724	0.445	0.415	2.99255e-05	1	sfpq
galnt1	1.71588e-09	1.14232	0.283	0.211	3.61743e-05	1	galnt1
sumo2b	1.91384e-09	1.09831	0.395	0.357	4.03476e-05	1	sumo2b
syncrip	2.70202e-09	0.768669	0.488	0.473	5.69641e-05	1	syncrip
ndrg2	3.14546e-09	0.922742	0.426	0.397	6.63127e-05	1	ndrg2
ubl3a	3.82061e-09	0.66273	0.25	0.168	8.05462e-05	1	ubl3a
hnrnpa0l.1	3.97547e-09	0.633467	0.618	0.605	8.38108e-05	1	hnrnpa0l.1
madd	5.10669e-09	1.4235	0.268	0.203	0.000107659	1	madd
kdm1a	5.13313e-09	1.29007	0.293	0.233	0.000108217	1	kdm1a
atf7ip	7.5682e-09	0.895282	0.361	0.3	0.000159553	1	atf7ip
ndfip1	9.95047e-09	1.237	0.296	0.237	0.000209776	1	ndfip1
brk1	1.05095e-08	1.20408	0.333	0.285	0.000221562	1	brk1
dusp8a	1.37803e-08	0.842316	0.389	0.331	0.000290516	1	dusp8a
cicb	1.45312e-08	1.18549	0.298	0.234	0.000306347	1	cicb
pabpn1	1.77229e-08	1.1278	0.391	0.371	0.000373634	1	pabpn1
tardbp	1.94123e-08	1.13028	0.325	0.272	0.000409251	1	tardbp
macf1a	1.96072e-08	0.925741	0.423	0.391	0.000413359	1	macf1a
znf609b	3.80963e-08	1.14506	0.318	0.264	0.000803146	1	znf609b
creb1a	5.26547e-08	1.17779	0.268	0.205	0.00111007	1	creb1a
fat1a	5.92964e-08	0.614529	0.148	0.27	0.00125009	1	fat1a
dedd1	6.24395e-08	0.58862	0.525	0.525	0.00131635	1	dedd1
hnrnpa0b	9.70838e-08	0.647098	0.542	0.544	0.00204672	1	hnrnpa0b
ptgr1	1.01465e-07	1.04796	0.278	0.219	0.00213909	1	ptgr1
ENSDARG00000093406	1.26311e-07	1.00703	0.379	0.352	0.00266288	1	ENSDARG00000093406
ptenb	1.60841e-07	0.894659	0.269	0.206	0.00339086	1	ptenb
ppp1r10	1.83416e-07	0.965421	0.379	0.333	0.00386677	1	ppp1r10
ewsr1a	2.29491e-07	1.27078	0.293	0.248	0.00483813	1	ewsr1a
csnk1a1	2.39543e-07	0.850937	0.444	0.439	0.00505005	1	csnk1a1
sltm	2.80637e-07	1.17655	0.281	0.226	0.00591639	1	sltm
grb2b	8.34667e-07	1.05736	0.268	0.216	0.0175964	1	grb2b
si:ch1073-429i10.3	1.05563e-06	0.892603	0.394	0.375	0.0222549	1	si:ch1073-429i10.3
hivep2a	1.67273e-06	1.13875	0.286	0.237	0.0352645	1	hivep2a
smndc1	1.73439e-06	1.366	0.262	0.219	0.0365645	1	smndc1
cbx3a	2.06672e-06	0.882172	0.364	0.333	0.0435707	1	cbx3a
znf609a	2.50289e-06	1.3727	0.253	0.207	0.0527659	1	znf609a
agap1	3.35661e-06	1.02467	0.288	0.238	0.0707641	1	agap1
pfn2l	3.48195e-06	0.917883	0.42	0.436	0.0734066	1	pfn2l
ubtf	4.50226e-06	1.27832	0.317	0.289	0.0949167	1	ubtf
ppm1aa	5.69878e-06	1.14368	0.313	0.285	0.120142	1	ppm1aa
id2a	1.71176e-05	1.06331	0.386	0.36	0.360873	1	id2a
smap1	2.24437e-05	1.10991	0.307	0.28	0.473158	1	smap1
fam133b	3.0168e-05	0.507318	0.216	0.348	0.636002	1	fam133b
hdac1	3.04002e-05	1.00167	0.314	0.285	0.640898	1	hdac1
smarca4a	4.60424e-05	1.25129	0.302	0.283	0.970665	1	smarca4a
smarce1	5.81289e-05	0.995747	0.312	0.286	1	1	smarce1
brdt	8.74005e-05	0.688878	0.428	0.424	1	1	brdt
clk4a	9.3778e-05	0.842277	0.326	0.301	1	1	clk4a
ptp4a1	0.000136321	1.04706	0.286	0.261	1	1	ptp4a1
kansl1b	0.00016357	1.03866	0.322	0.306	1	1	kansl1b
srgap3	0.000214303	0.546251	0.322	0.286	1	1	srgap3
sesn1	0.000214826	0.776622	0.355	0.341	1	1	sesn1
rab10	0.000227767	0.827797	0.375	0.381	1	1	rab10
chd4b	0.000277662	1.10396	0.374	0.388	1	1	chd4b
u2surp	0.000298204	1.13051	0.302	0.292	1	1	u2surp
ywhae1	0.000335474	0.851831	0.372	0.383	1	1	ywhae1
plekha6	0.000367956	1.01794	0.312	0.295	1	1	plekha6
ppp2cb	0.00038232	0.958924	0.362	0.379	1	1	ppp2cb
per1b	0.000621322	1.0148	0.326	0.324	1	1	per1b
tbl1xr1a	0.00070363	0.831971	0.299	0.277	1	1	tbl1xr1a
dynlrb1.1	0.000855828	1.10446	0.282	0.27	1	1	dynlrb1.1
khdrbs1b	0.00121133	0.779728	0.216	0.323	1	1	khdrbs1b
sap30l	0.00131531	0.549864	0.194	0.291	1	1	sap30l
psmd1	0.00145121	0.588071	0.181	0.271	1	1	psmd1
taf12	0.00196127	0.929751	0.258	0.238	1	1	taf12
vdac3	0.00204264	0.673748	0.403	0.427	1	1	vdac3
pafah1b1a	0.00222414	1.16285	0.255	0.242	1	1	pafah1b1a
skp1	0.00228028	0.785436	0.355	0.366	1	1	skp1
ap1m11	0.0025372	0.610105	0.17	0.253	1	1	ap1m1
mef2aa	0.00298217	1.08179	0.215	0.319	1	1	mef2aa
sumo3a	0.00334526	0.85656	0.34	0.35	1	1	sumo3a
gse1	0.00355021	0.551262	0.316	0.301	1	1	gse1
nectin1b	0.00373644	0.623703	0.351	0.347	1	1	nectin1b
bcas3	0.00464988	1.2438	0.268	0.261	1	1	bcas3
dido1	0.00478998	0.840318	0.291	0.286	1	1	dido1
paip2b	0.00519808	0.873059	0.333	0.349	1	1	paip2b
rbmx	0.00534631	0.610539	0.177	0.253	1	1	rbmx
ube2d2	0.00573242	0.70939	0.385	0.417	1	1	ube2d2
ENSDARG00000071353	0.00688737	0.712073	0.366	0.394	1	1	ENSDARG00000071353
diaph2	0.00693331	0.680337	0.372	0.391	1	1	diaph2
qkia	0.00858905	0.764885	0.311	0.312	1	1	qkia
si:ch211-13k12.2	0.00883198	0.684935	0.186	0.26	1	1	si:ch211-13k12.2
mdka	0	6.02643	0.89	0.077	0	2	mdka
fabp7a	0	6.34193	0.89	0.129	0	2	fabp7a
atp1a1b	0	6.54914	0.739	0.031	0	2	atp1a1b
gpm6bb	0	5.31645	0.654	0.048	0	2	gpm6bb
si:ch211-251b21.1	0	6.86971	0.602	0.018	0	2	si:ch211-251b21.1
atp1b4	0	6.10751	0.585	0.012	0	2	atp1b4
pax3a	0	6.53094	0.576	0.009	0	2	pax3a
msi1	0	5.5509	0.566	0.013	0	2	msi1
si:ch211-66e2.5	0	7.72725	0.522	0.005	0	2	si:ch211-66e2.5
prss35	0	7.01498	0.463	0.007	0	2	prss35
f3a	5.56857e-298	6.75193	0.539	0.027	1.17397e-293	2	f3a
boc	1.07792e-289	4.35545	0.602	0.04	2.27248e-285	2	boc
qki2	1.86545e-287	4.78121	0.529	0.025	3.93275e-283	2	qki2
endouc	2.32795e-280	7.29338	0.459	0.015	4.90779e-276	2	endouc
fgfbp3	4.62535e-278	5.64586	0.476	0.018	9.75116e-274	2	fgfbp3
acsl2	7.77124e-272	6.60727	0.385	0.005	1.63833e-267	2	acsl2
sox3	8.67378e-270	5.04253	0.437	0.013	1.82861e-265	2	sox3
qkib	4.31277e-262	4.86469	0.62	0.057	9.09217e-258	2	qkib
cldn5a	9.07317e-258	5.7122	0.407	0.011	1.91281e-253	2	cldn5a
fzd10	9.25078e-256	6.26632	0.378	0.007	1.95025e-251	2	fzd10
ptgdsb.2	3.19065e-238	7.67298	0.534	0.045	6.72652e-234	2	ptgdsb.2
rfx4	4.11885e-237	5.20355	0.361	0.008	8.68337e-233	2	rfx4
wnt7aa	1.03835e-235	7.71873	0.349	0.007	2.18905e-231	2	wnt7aa
sox2	4.04348e-235	2.67121	0.532	0.037	8.52447e-231	2	sox2
zic3	8.44477e-228	4.18461	0.42	0.018	1.78033e-223	2	zic3
slc1a3b	3.94539e-216	6.27903	0.332	0.007	8.31768e-212	2	slc1a3b
cx43	4.51025e-214	5.90777	0.417	0.023	9.50851e-210	2	cx43
si:ch1073-303k11.2	3.3369e-213	6.67396	0.339	0.009	7.03486e-209	2	si:ch1073-303k11.2
fgfr1b	1.15664e-212	4.84492	0.41	0.021	2.43842e-208	2	fgfr1b
irx5a	7.05658e-211	4.47813	0.332	0.008	1.48767e-206	2	irx5a
kirrel3l	2.76559e-208	3.64781	0.566	0.061	5.83041e-204	2	kirrel3l
dla	2.02855e-206	4.18351	0.449	0.031	4.27658e-202	2	dla
msx3	9.22422e-205	6.92611	0.283	0.003	1.94465e-200	2	msx3
dchs1a	4.46122e-204	4.14805	0.454	0.033	9.40514e-200	2	dchs1a
s1pr1	1.22979e-203	4.95526	0.38	0.018	2.59265e-199	2	s1pr1
slc1a2b	1.24871e-203	5.56285	0.571	0.07	2.63252e-199	2	slc1a2b
gsx2	3.9277e-200	6.10271	0.295	0.005	8.28037e-196	2	gsx2
sb:cb81	5.85635e-199	5.03994	0.305	0.007	1.23464e-194	2	sb:cb81
gas1b	1.02758e-196	5.69323	0.329	0.011	2.16635e-192	2	gas1b
cd82a	4.14411e-195	3.48872	0.466	0.038	8.73661e-191	2	cd82a
slc4a4a	1.98822e-194	5.08703	0.398	0.024	4.19156e-190	2	slc4a4a
gas1a	2.4982e-194	4.50263	0.498	0.051	5.2667e-190	2	gas1a
her15.1	6.71611e-194	4.36315	0.51	0.053	1.41589e-189	2	her15.1
zic1	1.22295e-191	2.27508	0.588	0.068	2.57823e-187	2	zic1
rassf7a	5.84018e-188	4.27179	0.395	0.025	1.23123e-183	2	rassf7a
notch3	9.97866e-186	3.89391	0.456	0.04	2.1037e-181	2	notch3
zic4	6.85823e-184	3.15377	0.417	0.029	1.44585e-179	2	zic4
irx3a	5.78448e-183	4.24244	0.322	0.012	1.21948e-178	2	irx3a
hepacama	4.86639e-182	5.62062	0.271	0.005	1.02593e-177	2	hepacama
slc6a11b	3.53674e-178	7.77494	0.256	0.004	7.45616e-174	2	slc6a11b
zic2a	1.87831e-177	2.03416	0.473	0.043	3.95986e-173	2	zic2a
arhgef10la	3.44796e-175	3.20082	0.49	0.053	7.26899e-171	2	arhgef10la
celsr1b	3.38712e-174	5.21524	0.276	0.007	7.14072e-170	2	celsr1b
her15.2	1.24109e-165	4.53721	0.349	0.022	2.61647e-161	2	her15.2
vim	2.07695e-161	4.37527	0.366	0.027	4.37863e-157	2	vim
bcar3	1.64342e-160	4.00562	0.383	0.031	3.46466e-156	2	bcar3
sox19a	2.58916e-160	4.78657	0.271	0.009	5.45846e-156	2	sox19a
her4.2	8.98825e-160	5.49007	0.302	0.014	1.8949e-155	2	her4.2
jam3b	1.66343e-155	3.18095	0.415	0.04	3.50685e-151	2	jam3b
mdkb	4.78219e-154	3.45717	0.832	0.272	1.00818e-149	2	mdkb
ptprz1b	1.26358e-153	3.7154	0.373	0.031	2.66387e-149	2	ptprz1b
sept8b	1.10378e-149	6.26128	0.259	0.009	2.32699e-145	2	sept8b
pax7b	1.46303e-149	5.1378	0.278	0.012	3.08436e-145	2	pax7b
inpp4ab	9.33771e-148	3.64567	0.39	0.038	1.96858e-143	2	inpp4ab
msna	9.18668e-145	3.02178	0.51	0.078	1.93674e-140	2	msna
lrig1	5.47391e-141	4.77041	0.402	0.047	1.15401e-136	2	lrig1
akap12b	6.75286e-141	3.47114	0.329	0.025	1.42364e-136	2	akap12b
tnfrsfa	7.58255e-135	3.79917	0.412	0.052	1.59855e-130	2	tnfrsfa
her4.1	5.56685e-134	5.26561	0.273	0.016	1.1736e-129	2	her4.1
adgrv1	7.51912e-126	3.70485	0.424	0.062	1.58518e-121	2	adgrv1
ptgdsb.1	1.49939e-124	6.94892	0.454	0.082	3.16101e-120	2	ptgdsb.1
lfng	2.19857e-121	2.67154	0.527	0.1	4.63502e-117	2	lfng
zic5	2.2427e-120	2.30968	0.312	0.027	4.72806e-116	2	zic5
crabp1a	9.27536e-120	3.70982	0.263	0.017	1.95543e-115	2	crabp1a
tmem47	9.34869e-120	3.58647	0.385	0.051	1.97089e-115	2	tmem47
rassf2a	1.07203e-119	2.80661	0.456	0.074	2.26005e-115	2	rassf2a
glula	5.11553e-119	4.07661	0.551	0.124	1.07846e-114	2	glula
fgfr2	1.79411e-118	3.85094	0.439	0.073	3.78235e-114	2	fgfr2
sema5ba	4.76108e-118	2.51129	0.427	0.061	1.00373e-113	2	sema5ba
stmn1a	1.31451e-115	3.29706	0.48	0.094	2.77125e-111	2	stmn1a
cspg5b	2.82403e-115	3.36856	0.31	0.029	5.95362e-111	2	cspg5b
psat1	1.25165e-114	2.95922	0.461	0.085	2.63874e-110	2	psat1
msx1b	4.89144e-113	4.77736	0.268	0.021	1.03121e-108	2	msx1b
ppap2d	7.16886e-111	3.86063	0.456	0.089	1.51134e-106	2	ppap2d
cox4i2	5.20989e-110	4.08148	0.254	0.019	1.09835e-105	2	cox4i2
neo1a	9.20787e-110	2.3779	0.685	0.213	1.9412e-105	2	neo1a
cdon	8.12749e-109	3.35138	0.361	0.049	1.71344e-104	2	cdon
sparc	1.54854e-107	1.38316	0.407	0.061	3.26463e-103	2	sparc
ENSDARG000001098201	4.99425e-100	2.3042	0.62	0.177	1.05289e-95	2	ENSDARG00000109820
dacha	6.7464e-99	1.35046	0.637	0.172	1.42228e-94	2	dacha
nppc	8.36089e-99	3.67698	0.254	0.023	1.76264e-94	2	nppc
nfixb	3.36076e-97	2.45915	0.429	0.082	7.08514e-93	2	nfixb
id1	4.47464e-97	2.7561	0.739	0.328	9.43344e-93	2	id1
yap1	8.23133e-97	2.92961	0.371	0.06	1.73533e-92	2	yap1
wls	1.48727e-96	3.28104	0.307	0.038	3.13545e-92	2	wls
CABZ01080702.11	1.9955e-96	2.35173	0.546	0.133	4.20692e-92	2	CABZ01080702.1
nkd1	4.64214e-96	2.81144	0.31	0.039	9.78656e-92	2	nkd1
si:dkey-7j14.6	9.56238e-95	3.24997	0.327	0.046	2.01594e-90	2	si:dkey-7j14.6
cdh11	1.88362e-94	2.62268	0.385	0.064	3.97105e-90	2	cdh11
igsf11	3.14393e-94	3.02231	0.376	0.064	6.62804e-90	2	igsf11
dut	3.10022e-93	3.94931	0.383	0.073	6.53587e-89	2	dut
trps1	7.19851e-93	1.44818	0.4	0.07	1.51759e-88	2	trps1
slit2	7.84682e-93	2.02367	0.356	0.055	1.65427e-88	2	slit2
cd81a	8.60593e-93	2.22192	0.793	0.392	1.8143e-88	2	cd81a
stat3	2.03399e-92	3.04427	0.563	0.175	4.28805e-88	2	stat3
ntm	6.25044e-91	2.92225	0.393	0.073	1.31772e-86	2	ntm
cnn3a	1.24989e-90	2.57232	0.527	0.147	2.63501e-86	2	cnn3a
gli2a	3.1875e-90	3.35113	0.407	0.086	6.71989e-86	2	gli2a
si:dkey-85k7.7	2.43692e-89	4.42998	0.32	0.049	5.13752e-85	2	si:dkey-85k7.7
dnmbp	3.76569e-89	2.78779	0.412	0.083	7.93884e-85	2	dnmbp
fhod3b	2.76539e-88	2.9505	0.298	0.04	5.83e-84	2	fhod3b
epha3	5.66085e-88	2.29602	0.373	0.065	1.19342e-83	2	epha3
mcama	9.19578e-88	2.25666	0.302	0.04	1.93866e-83	2	mcama
cachd1	2.40504e-87	2.59032	0.322	0.048	5.07031e-83	2	cachd1
zgc:92287	9.22803e-86	4.66212	0.31	0.049	1.94545e-81	2	zgc:92287
gli3	1.08476e-85	3.46334	0.278	0.036	2.2869e-81	2	gli3
rrm2.1	6.16525e-85	4.35581	0.261	0.032	1.29976e-80	2	rrm2.1
si:ch211-156b7.4	1.40672e-83	2.74168	0.4	0.088	2.96566e-79	2	si:ch211-156b7.4
dap1b.1	4.20503e-82	3.05666	0.663	0.257	8.86504e-78	2	dap1b.1
pclaf	4.26044e-81	3.52378	0.351	0.068	8.98186e-77	2	pclaf
ndst3	5.46896e-81	3.03766	0.259	0.031	1.15297e-76	2	ndst3
cd63	2.795e-80	2.62339	0.59	0.217	5.89242e-76	2	cd63
spega	1.95655e-79	2.57882	0.302	0.045	4.12479e-75	2	spega
arhgef4	1.19284e-78	3.11563	0.383	0.081	2.51475e-74	2	arhgef4
angptl4	1.94801e-78	2.50383	0.676	0.297	4.10679e-74	2	angptl4
rrm1	6.43633e-78	3.22014	0.298	0.049	1.35691e-73	2	rrm1
selenoh	9.40336e-78	2.6404	0.478	0.142	1.98242e-73	2	selenoh
skia	1.22335e-76	2.75474	0.441	0.113	2.57907e-72	2	skia
dock1	2.07103e-76	2.32005	0.441	0.112	4.36614e-72	2	dock1
lbr	6.57389e-75	2.90434	0.341	0.067	1.38591e-70	2	lbr
mki67	1.9115e-74	4.22728	0.288	0.048	4.02983e-70	2	mki67
zeb2a	2.34551e-74	2.08831	0.383	0.079	4.9448e-70	2	zeb2a
zgc:110796	2.64161e-74	2.17892	0.315	0.053	5.56904e-70	2	zgc:110796
socs3b	3.86205e-74	3.3761	0.454	0.136	8.14196e-70	2	socs3b
rarga1	8.41658e-74	1.73251	0.456	0.109	1.77438e-69	2	rarga
hmgb2a	1.50156e-73	3.45674	0.607	0.262	3.1656e-69	2	hmgb2a
zgc:153704	6.8544e-73	3.95095	0.273	0.044	1.44504e-68	2	zgc:153704
atp1b1a	7.6065e-72	2.20439	0.724	0.385	1.6036e-67	2	atp1b1a
arhgef12b	2.04087e-71	2.64565	0.29	0.048	4.30256e-67	2	arhgef12b
notch1a	4.40905e-71	3.02081	0.251	0.035	9.29516e-67	2	notch1a
znrf3	4.82546e-71	2.79966	0.495	0.164	1.0173e-66	2	znrf3
pcna	7.19854e-71	3.31787	0.449	0.139	1.5176e-66	2	pcna
CT990561.11	1.08053e-70	1.4836	0.454	0.114	2.27798e-66	2	CT990561.1
draxin	1.13875e-70	2.78632	0.251	0.034	2.40072e-66	2	draxin
epha2a	1.22438e-70	2.86602	0.3	0.053	2.58125e-66	2	epha2a
tpm4a	2.31753e-70	1.83752	0.334	0.063	4.88582e-66	2	tpm4a
znf5361	2.78718e-69	0.953771	0.495	0.129	5.87594e-65	2	znf536
zfp36l1a	1.87709e-67	3.44324	0.259	0.042	3.95728e-63	2	zfp36l1a
im:7152348	2.74727e-65	4.21468	0.327	0.075	5.79179e-61	2	im:7152348
slc3a2a	2.94087e-65	3.68016	0.329	0.075	6.19994e-61	2	slc3a2a
dek	3.45779e-65	2.60607	0.288	0.053	7.28971e-61	2	dek
agrn1	4.29765e-65	1.93511	0.622	0.235	9.06031e-61	2	agrn
rpa3	4.13674e-64	2.63382	0.371	0.097	8.72108e-60	2	rpa3
uhrf1	5.16963e-63	3.09553	0.271	0.05	1.08986e-58	2	uhrf1
mycb	4.42631e-62	2.56265	0.537	0.212	9.33155e-58	2	mycb
zgc:153372	1.11374e-61	1.9848	0.293	0.055	2.34798e-57	2	zgc:153372
itm2ba	8.28152e-61	1.73806	0.659	0.311	1.74591e-56	2	itm2ba
phgdh	6.77048e-60	2.62442	0.266	0.049	1.42735e-55	2	phgdh
sorbs1	1.00344e-59	2.928	0.378	0.107	2.11546e-55	2	sorbs1
srgap31	1.7199e-59	1.94807	0.617	0.256	3.6259e-55	2	srgap3
fgfr3	3.9517e-59	2.75524	0.302	0.065	8.33097e-55	2	fgfr3
rfc5	1.11738e-58	3.03231	0.263	0.051	2.35566e-54	2	rfc5
tspan7	3.55114e-58	2.27305	0.315	0.071	7.48651e-54	2	tspan7
plagl2	1.03924e-57	3.69071	0.305	0.072	2.19093e-53	2	plagl2
bcam	6.2742e-57	1.43718	0.429	0.12	1.32273e-52	2	bcam
slc4a7	3.43918e-56	2.61565	0.344	0.089	7.25047e-52	2	slc4a7
znf219	7.37952e-56	1.44435	0.276	0.052	1.55575e-51	2	znf219
nasp	1.15239e-55	2.17992	0.317	0.075	2.42947e-51	2	nasp
chaf1a	7.31785e-54	2.71746	0.312	0.079	1.54275e-49	2	chaf1a
ttyh3a	8.28276e-54	2.28334	0.307	0.072	1.74617e-49	2	ttyh3a
notch1b	1.14364e-53	3.41128	0.295	0.072	2.41103e-49	2	notch1b
scarb2a	1.20193e-53	1.90361	0.539	0.221	2.53391e-49	2	scarb2a
rfc4	2.75772e-53	2.49763	0.28	0.063	5.81382e-49	2	rfc4
f3b	3.82065e-53	2.96793	0.361	0.106	8.05469e-49	2	f3b
hmgb2b	8.54557e-53	2.35466	0.615	0.348	1.80158e-48	2	hmgb2b
h2ax	9.98372e-53	2.56869	0.31	0.078	2.10477e-48	2	h2ax
lzts2a	1.52844e-52	2.68439	0.261	0.054	3.22226e-48	2	lzts2a
lrp5	2.94515e-52	3.42319	0.307	0.079	6.20897e-48	2	lrp5
tcf7l1a	6.68263e-52	2.41571	0.295	0.069	1.40883e-47	2	tcf7l1a
ptpn13	1.49134e-51	2.57193	0.31	0.079	3.14403e-47	2	ptpn13
wasf3b	1.59154e-51	1.19044	0.295	0.064	3.35528e-47	2	wasf3b
nfia	5.67857e-51	2.19543	0.446	0.167	1.19716e-46	2	nfia
ptprfb	7.16023e-51	1.33347	0.746	0.416	1.50952e-46	2	ptprfb
cst3	7.42291e-51	1.46399	0.666	0.299	1.5649e-46	2	cst3
gbx1	1.45948e-50	1.21376	0.254	0.048	3.07688e-46	2	gbx1
ccnd2a	1.77577e-50	2.53641	0.432	0.161	3.74368e-46	2	ccnd2a
mcm5	1.84881e-50	3.17607	0.278	0.067	3.89766e-46	2	mcm5
epha4a	2.19722e-50	2.39393	0.332	0.089	4.63217e-46	2	epha4a
arpp19b	4.76972e-50	2.1779	0.32	0.086	1.00555e-45	2	arpp19b
zeb2b	4.8034e-50	0.913083	0.349	0.088	1.01265e-45	2	zeb2b
elmsan1b	1.16142e-49	2.30813	0.524	0.239	2.44851e-45	2	elmsan1b
cdca7b	3.34668e-49	3.53333	0.251	0.056	7.05546e-45	2	cdca7b
mt2	4.10986e-49	1.08974	0.307	0.077	8.6644e-45	2	mt2
ENSDARG000000221761	5.30545e-49	1.2156	0.566	0.219	1.11849e-44	2	ENSDARG00000022176
cntfr1	1.15767e-48	1.35679	0.385	0.112	2.4406e-44	2	cntfr
sdc4	1.9791e-48	1.68965	0.566	0.266	4.17233e-44	2	sdc4
lig1	1.01151e-47	2.34679	0.285	0.071	2.13247e-43	2	lig1
mcm6	1.66415e-47	3.14059	0.266	0.064	3.50835e-43	2	mcm6
btg3	1.858e-47	1.97411	0.337	0.097	3.91704e-43	2	btg3
glulb	2.30881e-47	2.92835	0.432	0.174	4.86743e-43	2	glulb
mafk	2.35608e-47	3.33844	0.271	0.065	4.96709e-43	2	mafk
fen1	2.43936e-47	2.73031	0.29	0.077	5.14265e-43	2	fen1
hhip	3.62255e-47	3.87336	0.276	0.07	7.63705e-43	2	hhip
junba	7.86719e-47	2.00763	0.541	0.262	1.65856e-42	2	junba
si:ch73-281n10.2	9.82287e-47	1.60281	0.734	0.497	2.07086e-42	2	si:ch73-281n10.2
tuba1b	3.12176e-46	2.9338	0.261	0.061	6.5813e-42	2	tuba1b
pard3bb	4.75981e-46	2.31445	0.28	0.07	1.00346e-41	2	pard3bb
tuba8l4	5.1977e-46	1.79216	0.676	0.438	1.09578e-41	2	tuba8l4
hopx	6.82564e-46	2.32992	0.266	0.063	1.43898e-41	2	hopx
sox13	2.55191e-45	2.37707	0.283	0.075	5.37993e-41	2	sox13
hmga1a	3.88852e-45	2.04296	0.646	0.404	8.19778e-41	2	hmga1a
selenop	2.93553e-44	1.88698	0.329	0.098	6.18868e-40	2	selenop
anxa13	2.97105e-44	1.9181	0.259	0.06	6.26356e-40	2	anxa13
dap1b	6.23917e-44	2.0472	0.3	0.082	1.31534e-39	2	dap1b
mcl1b	9.26406e-44	2.42824	0.38	0.133	1.95305e-39	2	mcl1b
dnajb1b	1.02769e-43	1.48448	0.771	0.524	2.16657e-39	2	dnajb1b
rpa2	2.24697e-43	2.43187	0.302	0.089	4.73706e-39	2	rpa2
lmnb2	2.86212e-43	1.96078	0.349	0.113	6.03393e-39	2	lmnb2
seta	3.44483e-43	1.72202	0.6	0.345	7.26239e-39	2	seta
ncam1a1	9.6764e-43	0.811917	0.629	0.262	2.03998e-38	2	ncam1a
il6st	2.33382e-42	2.35969	0.515	0.246	4.92015e-38	2	il6st
dlgap1a	3.45707e-42	1.95671	0.417	0.154	7.28819e-38	2	dlgap1a
spry2	8.29547e-42	2.57922	0.261	0.068	1.74885e-37	2	spry2
BX284638.21	1.42905e-41	1.13824	0.417	0.137	3.01273e-37	2	BX284638.2
clybl	2.02883e-41	2.34608	0.293	0.085	4.27718e-37	2	clybl
tent5bb	3.06939e-41	2.67813	0.271	0.074	6.47088e-37	2	tent5bb
parp1	3.82371e-41	1.95025	0.305	0.09	8.06114e-37	2	parp1
jun	5.31693e-41	1.22136	0.82	0.587	1.12092e-36	2	jun
rac1a	6.2146e-41	2.00235	0.32	0.102	1.31016e-36	2	rac1a
mcm2	6.29432e-41	2.84445	0.254	0.067	1.32697e-36	2	mcm2
ncam1b1	1.06586e-40	0.84315	0.4	0.127	2.24705e-36	2	ncam1b
sox9a	1.22532e-40	2.61279	0.256	0.067	2.58322e-36	2	sox9a
ephb2b	1.40361e-40	0.990833	0.346	0.103	2.95909e-36	2	ephb2b
si:ch211-286b5.5	3.60263e-40	2.47482	0.341	0.12	7.59506e-36	2	si:ch211-286b5.5
sub1a	4.56883e-40	1.38008	0.576	0.299	9.632e-36	2	sub1a
rbbp4	7.0168e-40	1.66744	0.388	0.141	1.47928e-35	2	rbbp4
ckbb1	1.23824e-39	0.88798	0.695	0.328	2.61047e-35	2	ckbb
slc6a1b1	1.88129e-39	1.96133	0.437	0.173	3.96613e-35	2	slc6a1b
spred1	2.35079e-39	2.11269	0.256	0.066	4.95595e-35	2	spred1
chl1b	2.52332e-39	1.61737	0.266	0.068	5.31966e-35	2	chl1b
tubb4b1	2.65303e-39	1.41018	0.717	0.456	5.59311e-35	2	tubb4b
ccnd1	2.97509e-39	2.8072	0.38	0.154	6.27208e-35	2	ccnd1
si:ch73-215f7.1	3.11006e-39	1.13014	0.29	0.077	6.55663e-35	2	si:ch73-215f7.1
arvcfb1	1.15822e-38	1.15843	0.439	0.159	2.44177e-34	2	arvcfb
fzd3a	1.21541e-38	1.06878	0.263	0.065	2.56234e-34	2	fzd3a
nedd9	2.219e-38	2.05564	0.251	0.065	4.67811e-34	2	nedd9
ppm1g	9.69844e-38	1.78696	0.317	0.102	2.04463e-33	2	ppm1g
tfdp2	1.20206e-37	1.749	0.256	0.069	2.53418e-33	2	tfdp2
epha4b1	2.86169e-37	0.515159	0.337	0.1	6.03301e-33	2	epha4b
sinhcafl.1	3.94692e-37	1.45265	0.317	0.098	8.3209e-33	2	sinhcafl.1
cdkn1a	7.48752e-37	2.63046	0.422	0.196	1.57852e-32	2	cdkn1a
cxxc5a	2.22594e-36	0.823104	0.402	0.143	4.69273e-32	2	cxxc5a
si:ch73-335l21.4	5.33077e-36	2.05363	0.412	0.176	1.12383e-31	2	si:ch73-335l21.4
creb5b	5.82198e-36	1.78811	0.293	0.092	1.22739e-31	2	creb5b
BX908797.1	7.28762e-36	2.653	0.298	0.1	1.53638e-31	2	BX908797.1
atf3	7.33755e-36	1.9603	0.551	0.306	1.5469e-31	2	atf3
dag1	1.11655e-35	1.67033	0.502	0.244	2.35391e-31	2	dag1
cad	1.30103e-35	2.60514	0.349	0.14	2.74283e-31	2	cad
fosab	3.14039e-35	1.54194	0.773	0.623	6.62057e-31	2	fosab
actb2	3.491e-35	0.956489	0.854	0.705	7.35972e-31	2	actb2
tanc1b	3.49694e-35	2.14622	0.439	0.202	7.37225e-31	2	tanc1b
hsp70.3	3.62497e-35	1.02331	0.841	0.649	7.64216e-31	2	hsp70.3
cebpd	6.26133e-35	2.4598	0.524	0.302	1.32001e-30	2	cebpd
baz1a	9.30993e-35	2.08395	0.268	0.082	1.96272e-30	2	baz1a
fosl1a	1.40099e-34	2.1777	0.427	0.198	2.95357e-30	2	fosl1a
ranbp1	1.85135e-34	1.57077	0.495	0.263	3.90302e-30	2	ranbp1
hsd17b7	1.86726e-34	2.36367	0.298	0.1	3.93656e-30	2	hsd17b7
tenm41	2.91395e-34	0.639379	0.524	0.219	6.14319e-30	2	tenm4
setb	3.78449e-34	1.22167	0.632	0.405	7.97847e-30	2	setb
mych	6.89774e-34	1.91722	0.537	0.304	1.45418e-29	2	mych
nrarpa	7.68567e-34	2.21794	0.312	0.111	1.62029e-29	2	nrarpa
ran	1.13215e-33	1.40045	0.666	0.498	2.3868e-29	2	ran
rtca	1.20228e-33	1.70939	0.346	0.132	2.53465e-29	2	rtca
ctsd	1.37823e-33	1.87408	0.383	0.162	2.90558e-29	2	ctsd
cbx7a	1.45033e-33	2.28422	0.32	0.116	3.05758e-29	2	cbx7a
hsp90aa1.2	1.4857e-33	1.39714	0.812	0.681	3.13216e-29	2	hsp90aa1.2
btg2	1.59157e-33	1.50575	0.698	0.481	3.35535e-29	2	btg2
her9	1.9134e-33	1.95529	0.407	0.18	4.03383e-29	2	her9
ap1s2	2.25559e-33	1.20684	0.283	0.084	4.75523e-29	2	ap1s2
emc6	2.49685e-33	1.40507	0.478	0.232	5.26385e-29	2	emc6
sdc2	2.87185e-33	1.79412	0.344	0.132	6.05443e-29	2	sdc2
id2b	2.89062e-33	1.64326	0.295	0.095	6.09401e-29	2	id2b
prdx5	4.22389e-33	1.46344	0.395	0.17	8.9048e-29	2	prdx5
hsp70l	5.41959e-33	1.16439	0.832	0.681	1.14256e-28	2	hsp70l
hmgn2	1.28444e-32	2.09176	0.749	0.565	2.70786e-28	2	hmgn2
cirbpa	1.57851e-32	0.963582	0.761	0.581	3.32782e-28	2	cirbpa
si:ch211-137a8.41	2.29901e-32	0.691216	0.493	0.2	4.84678e-28	2	si:ch211-137a8.4
slc6a9	2.33591e-32	1.98125	0.276	0.092	4.92456e-28	2	slc6a9
add1	2.81002e-32	1.999	0.251	0.074	5.92409e-28	2	add1
prrg1	3.06872e-32	1.82427	0.293	0.094	6.46948e-28	2	prrg1
map7d1a	3.83262e-32	2.04154	0.293	0.101	8.07994e-28	2	map7d1a
tuba8l	4.45758e-32	1.61872	0.485	0.252	9.39747e-28	2	tuba8l
ctsla	4.86817e-32	1.3838	0.598	0.342	1.02631e-27	2	ctsla
st6gal2a1	7.84847e-32	0.971995	0.361	0.128	1.65461e-27	2	st6gal2a
cbx3a1	9.55055e-32	1.36925	0.549	0.315	2.01345e-27	2	cbx3a
jdp2b	1.48047e-31	1.53503	0.529	0.296	3.12113e-27	2	jdp2b
cbx51	5.66538e-31	1.10556	0.537	0.277	1.19438e-26	2	cbx5
sumo3b	7.94103e-31	1.35216	0.351	0.139	1.67413e-26	2	sumo3b
etv5a	1.33207e-30	1.77723	0.339	0.134	2.80828e-26	2	etv5a
snrpf	1.53407e-30	1.35887	0.556	0.35	3.23412e-26	2	snrpf
setbp1	1.5501e-30	1.06263	0.324	0.112	3.26792e-26	2	setbp1
carm1	1.69455e-30	1.5576	0.3	0.106	3.57244e-26	2	carm1
anp32b	1.83172e-30	1.60355	0.434	0.218	3.86163e-26	2	anp32b
clic4	2.11039e-30	2.09876	0.344	0.142	4.44913e-26	2	clic4
egr1	2.63196e-30	1.79845	0.49	0.271	5.54869e-26	2	egr1
paics	2.8429e-30	1.58376	0.341	0.141	5.9934e-26	2	paics
stip1	4.05315e-30	1.88524	0.488	0.263	8.54486e-26	2	stip1
nedd4l	4.48678e-30	1.84914	0.32	0.122	9.45904e-26	2	nedd4l
ENSDARG00000020187	5.92585e-30	1.69425	0.341	0.138	1.24929e-25	2	ENSDARG00000020187
dusp19b	1.11228e-29	0.637623	0.483	0.233	2.34491e-25	2	dusp19b
cdh21	1.18486e-29	1.04334	0.5	0.245	2.49792e-25	2	cdh2
hsp70.2	1.24254e-29	1.0899	0.805	0.65	2.61951e-25	2	hsp70.2
slc25a25a	3.3879e-29	2.2264	0.398	0.195	7.14238e-25	2	slc25a25a
khdrbs1a	3.49041e-29	0.86469	0.768	0.616	7.35849e-25	2	khdrbs1a
banf1	8.72727e-29	2.00957	0.373	0.177	1.83988e-24	2	banf1
rps9	3.93914e-28	0.803275	0.876	0.824	8.30449e-24	2	rps9
id3	4.10872e-28	1.06015	0.437	0.207	8.66201e-24	2	id3
rpl10a	5.98964e-28	0.793302	0.878	0.822	1.26274e-23	2	rpl10a
vangl2	6.61909e-28	1.51353	0.276	0.095	1.39544e-23	2	vangl2
tead1b	8.85285e-28	2.18747	0.293	0.113	1.86636e-23	2	tead1b
pgrmc1	1.0649e-27	1.17179	0.441	0.22	2.24502e-23	2	pgrmc1
cdc42l	1.16221e-27	1.17267	0.341	0.135	2.45017e-23	2	cdc42l
stk35	1.19408e-27	1.01547	0.378	0.155	2.51736e-23	2	stk35
myh10	1.40186e-27	1.35323	0.302	0.112	2.95541e-23	2	myh10
hist1h4l.3	1.42707e-27	2.79133	0.271	0.101	3.00855e-23	2	hist1h4l.3
bcl2a	1.7126e-27	1.49146	0.329	0.133	3.6105e-23	2	bcl2a
slc38a3a	1.75563e-27	1.56458	0.302	0.109	3.70121e-23	2	slc38a3a
hnrnpabb	4.44038e-27	1.03368	0.661	0.489	9.3612e-23	2	hnrnpabb
tmem198a	6.52868e-27	0.910684	0.302	0.105	1.37638e-22	2	tmem198a
ssrp1a	7.89807e-27	1.86808	0.302	0.124	1.66507e-22	2	ssrp1a
h2az2b	1.17569e-26	1.32696	0.68	0.516	2.47859e-22	2	h2az2b
hnrnpa0b1	1.27686e-26	0.917402	0.698	0.526	2.69187e-22	2	hnrnpa0b
h2az2a	1.87017e-26	1.2835	0.466	0.251	3.94268e-22	2	h2az2a
si:ch211-222l21.11	3.46264e-26	1.19596	0.717	0.541	7.29993e-22	2	si:ch211-222l21.1
myo16	3.80791e-26	1.00526	0.271	0.091	8.02783e-22	2	myo16
dusp2	4.33076e-26	1.90719	0.29	0.11	9.1301e-22	2	dusp2
zbtb18	4.47586e-26	1.14345	0.254	0.088	9.43601e-22	2	zbtb18
tle2a	5.20123e-26	0.839918	0.271	0.089	1.09652e-21	2	tle2a
ucp2	7.23854e-26	1.21137	0.602	0.375	1.52603e-21	2	ucp2
hes6	7.87014e-26	0.955685	0.32	0.123	1.65918e-21	2	hes6
robo1	9.54615e-26	1.04694	0.371	0.159	2.01252e-21	2	robo1
eef1da	1.94928e-25	0.812144	0.639	0.397	4.10948e-21	2	eef1da
rbb4l	3.23025e-25	1.52813	0.305	0.126	6.81001e-21	2	rbb4l
anp32a	3.49968e-25	0.928239	0.61	0.384	7.37803e-21	2	anp32a
fkbp4	4.63541e-25	1.29553	0.29	0.114	9.77237e-21	2	fkbp4
rpl22l1	4.63652e-25	0.881269	0.717	0.563	9.7747e-21	2	rpl22l1
sox6	8.40346e-25	1.73876	0.385	0.196	1.77162e-20	2	sox6
pole3	8.60152e-25	1.49723	0.256	0.094	1.81337e-20	2	pole3
insig1	4.59545e-24	1.36495	0.512	0.301	9.68813e-20	2	insig1
arl14ep	4.7058e-24	1.26268	0.259	0.096	9.92076e-20	2	arl14ep
si:dkey-56m19.5	5.43678e-24	1.06999	0.485	0.271	1.14618e-19	2	si:dkey-56m19.5
ctdsp2	6.17568e-24	0.928213	0.317	0.126	1.30196e-19	2	ctdsp2
adssl	1.04567e-23	1.6509	0.276	0.113	2.20448e-19	2	adssl
igdcc31	1.39905e-23	0.826731	0.305	0.114	2.94947e-19	2	igdcc3
ddx39aa	1.56115e-23	1.10591	0.395	0.195	3.29122e-19	2	ddx39aa
smox	1.80352e-23	1.92027	0.254	0.096	3.80219e-19	2	smox
msmo1	1.99929e-23	1.81154	0.261	0.102	4.2149e-19	2	msmo1
tgif1	2.25205e-23	0.863115	0.278	0.105	4.74776e-19	2	tgif1
lsm7	3.3429e-23	1.05677	0.446	0.239	7.0475e-19	2	lsm7
alyref	6.46335e-23	1.01729	0.534	0.336	1.3626e-18	2	alyref
epha7	7.89734e-23	0.895542	0.302	0.12	1.66492e-18	2	epha7
rps8a	8.90816e-23	0.663852	0.893	0.848	1.87802e-18	2	rps8a
actb1	1.17033e-22	1.01613	0.724	0.585	2.46728e-18	2	actb1
pou2f1b	1.18492e-22	0.674698	0.283	0.108	2.49804e-18	2	pou2f1b
ier2a	1.70892e-22	1.41167	0.495	0.308	3.60274e-18	2	ier2a
lmnb1	1.97851e-22	1.26651	0.276	0.112	4.1711e-18	2	lmnb1
hnrnpa1b	3.16244e-22	1.14855	0.515	0.332	6.66705e-18	2	hnrnpa1b
enah	4.00261e-22	1.05983	0.3	0.12	8.4383e-18	2	enah
si:dkey-42i9.4	4.05226e-22	0.572554	0.42	0.2	8.54297e-18	2	si:dkey-42i9.4
snrpd2	4.73087e-22	1.17258	0.49	0.312	9.97361e-18	2	snrpd2
klf6a	5.05472e-22	0.904926	0.69	0.507	1.06564e-17	2	klf6a
hnrnpl2	5.24149e-22	1.02341	0.437	0.235	1.10501e-17	2	hnrnpl2
tbcb	6.70376e-22	0.969481	0.402	0.202	1.41329e-17	2	tbcb
cdc42ep4a	6.85052e-22	1.49157	0.283	0.118	1.44423e-17	2	cdc42ep4a
grinab	2.532e-21	1.68374	0.283	0.121	5.33797e-17	2	grinab
tnika	2.65456e-21	0.87946	0.31	0.128	5.59634e-17	2	tnika
hspa4a	2.68467e-21	1.27012	0.659	0.474	5.65982e-17	2	hspa4a
polr2d	3.25423e-21	0.936632	0.405	0.216	6.86056e-17	2	polr2d
eif4a1a	3.84739e-21	0.880963	0.539	0.35	8.11107e-17	2	eif4a1a
rpl12	3.94934e-21	0.6329	0.849	0.791	8.326e-17	2	rpl12
ddx61	4.52683e-21	1.10135	0.52	0.323	9.54347e-17	2	ddx61
slc20a2	4.58648e-21	1.62029	0.405	0.225	9.66922e-17	2	slc20a2
gng5	5.26783e-21	1.21646	0.356	0.174	1.11056e-16	2	gng5
mgst3b	5.85206e-21	0.669433	0.529	0.315	1.23373e-16	2	mgst3b
igf2bp2b	1.14752e-20	1.42896	0.29	0.126	2.41919e-16	2	igf2bp2b
si:ch211-288g17.31	1.19963e-20	0.983684	0.544	0.34	2.52905e-16	2	si:ch211-288g17.3
gnai2a	1.20715e-20	0.934939	0.41	0.223	2.54492e-16	2	gnai2a
zgc:92242	1.54428e-20	1.97466	0.378	0.211	3.25564e-16	2	zgc:92242
prdx6	1.74534e-20	0.951253	0.41	0.23	3.67953e-16	2	prdx6
hmgb1b1	2.02798e-20	0.726711	0.554	0.308	4.27539e-16	2	hmgb1b
akt3a	2.41232e-20	0.912442	0.261	0.101	5.08566e-16	2	akt3a
hif1al	2.61531e-20	1.16681	0.332	0.159	5.51361e-16	2	hif1al
fkbp3	3.05947e-20	1.13587	0.437	0.267	6.44998e-16	2	fkbp3
eif3ea	3.3336e-20	0.892937	0.6	0.447	7.0279e-16	2	eif3ea
ndrg3a1	3.65546e-20	1.74171	0.359	0.179	7.70643e-16	2	ndrg3a
lsm8	3.85583e-20	1.18291	0.307	0.14	8.12885e-16	2	lsm8
smc1al	4.0791e-20	0.913062	0.38	0.192	8.59957e-16	2	smc1al
bcas2	4.30075e-20	1.16403	0.354	0.183	9.06683e-16	2	bcas2
lipg1	4.4706e-20	2.26617	0.268	0.12	9.42492e-16	2	lipg
zgc:110339	6.18937e-20	1.41587	0.293	0.137	1.30484e-15	2	zgc:110339
ncalda	7.13909e-20	1.49789	0.263	0.109	1.50506e-15	2	ncalda
etf1b	7.24424e-20	1.28569	0.478	0.304	1.52723e-15	2	etf1b
hirip3	7.75164e-20	1.22227	0.3	0.135	1.6342e-15	2	hirip3
syt11a1	1.01893e-19	0.703452	0.393	0.183	2.14811e-15	2	syt11a
mycn1	1.06236e-19	0.547563	0.366	0.172	2.23968e-15	2	mycn
rpl35	1.07559e-19	0.550234	0.893	0.819	2.26755e-15	2	rpl35
usp2a	1.54287e-19	1.32552	0.39	0.206	3.25268e-15	2	usp2a
ewsr1b	1.59361e-19	0.954619	0.434	0.25	3.35964e-15	2	ewsr1b
her6	1.68391e-19	1.88839	0.422	0.259	3.55002e-15	2	her6
rpl7a	2.03085e-19	0.635744	0.859	0.821	4.28144e-15	2	rpl7a
eif4a3	3.42333e-19	0.986687	0.385	0.21	7.21706e-15	2	eif4a3
ddx39ab	4.05723e-19	1.06878	0.439	0.264	8.55346e-15	2	ddx39ab
pdcd4b1	4.77941e-19	1.03783	0.707	0.53	1.0076e-14	2	pdcd4b
vdrb	5.18176e-19	1.03957	0.459	0.258	1.09242e-14	2	vdrb
h3f3b.1	5.69493e-19	1.29196	0.749	0.648	1.2006e-14	2	h3f3b.1
srsf10b	6.11003e-19	1.0416	0.268	0.118	1.28812e-14	2	srsf10b
apex1	6.18672e-19	1.28757	0.38	0.217	1.30428e-14	2	apex1
nutf2l	6.82396e-19	1.60926	0.31	0.159	1.43863e-14	2	nutf2l
rplp1	7.0485e-19	0.58159	0.946	0.924	1.48596e-14	2	rplp1
ybx1	7.50464e-19	0.509607	0.885	0.818	1.58213e-14	2	ybx1
jak1	7.57389e-19	1.48333	0.305	0.148	1.59673e-14	2	jak1
ahsa1b	8.63615e-19	1.35402	0.371	0.195	1.82067e-14	2	ahsa1b
tefa	8.75383e-19	0.898555	0.517	0.325	1.84548e-14	2	tefa
rad21a	1.01903e-18	1.05162	0.395	0.217	2.14831e-14	2	rad21a
snrpd1	1.0384e-18	1.00521	0.502	0.338	2.18915e-14	2	snrpd1
srsf5a	1.19439e-18	0.660745	0.644	0.454	2.51802e-14	2	srsf5a
nxn	1.47144e-18	0.797684	0.263	0.109	3.10209e-14	2	nxn
eif4h	1.6564e-18	1.108	0.429	0.255	3.49202e-14	2	eif4h
cnbpb1	1.84432e-18	0.71429	0.668	0.527	3.88819e-14	2	cnbpb
efnb3b1	2.14284e-18	0.569066	0.307	0.131	4.51753e-14	2	efnb3b
snu13b1	2.21205e-18	1.22959	0.429	0.265	4.66344e-14	2	snu13b
rps7	2.55665e-18	0.593176	0.89	0.849	5.38993e-14	2	rps7
psma5	2.57425e-18	0.869023	0.422	0.245	5.42703e-14	2	psma5
taf15	3.68133e-18	0.972347	0.424	0.251	7.76099e-14	2	taf15
nop581	4.44342e-18	1.17931	0.456	0.291	9.36762e-14	2	nop58
npm1b	6.74563e-18	1.17687	0.31	0.151	1.42211e-13	2	npm1b
snrpe	7.25117e-18	1.06721	0.485	0.325	1.52869e-13	2	snrpe
puf60a	7.36824e-18	0.900744	0.339	0.172	1.55337e-13	2	puf60a
eef1b2	7.90595e-18	0.5828	0.795	0.673	1.66673e-13	2	eef1b2
lpin1	7.94581e-18	1.73628	0.383	0.224	1.67513e-13	2	lpin1
arg2	7.96577e-18	0.887455	0.293	0.133	1.67934e-13	2	arg2
naca	8.67511e-18	0.542553	0.824	0.765	1.82889e-13	2	naca
ppp1r14bb	9.07507e-18	1.59886	0.251	0.111	1.91321e-13	2	ppp1r14bb
nono	9.27892e-18	1.03958	0.341	0.171	1.95618e-13	2	nono
srsf2a	9.61679e-18	0.931368	0.432	0.262	2.02741e-13	2	srsf2a
bahcc1b1	9.6258e-18	0.506692	0.432	0.223	2.02931e-13	2	bahcc1b
serbp1a	1.09992e-17	0.67082	0.741	0.645	2.31884e-13	2	serbp1a
tcea1	1.1167e-17	0.595752	0.29	0.129	2.35423e-13	2	tcea1
chd7	1.18911e-17	0.978313	0.405	0.229	2.50687e-13	2	chd7
sox11b	1.24922e-17	0.576603	0.285	0.123	2.63361e-13	2	sox11b
psmb7	1.46866e-17	0.804358	0.534	0.363	3.09622e-13	2	psmb7
sesn11	1.75868e-17	1.07811	0.507	0.325	3.70766e-13	2	sesn1
arhgdia	1.8129e-17	1.01915	0.388	0.223	3.82196e-13	2	arhgdia
rpl28	2.10218e-17	0.513772	0.873	0.856	4.43181e-13	2	rpl28
ENSDARG00000002369	2.21076e-17	0.759391	0.698	0.522	4.66071e-13	2	ENSDARG00000002369
rpl8	2.2591e-17	0.57312	0.846	0.815	4.76264e-13	2	rpl8
tpt1	2.31452e-17	0.538171	0.793	0.671	4.87948e-13	2	tpt1
cbx1a1	2.78496e-17	0.504587	0.383	0.195	5.87125e-13	2	cbx1a
sinhcafl	2.90045e-17	1.20591	0.276	0.124	6.11472e-13	2	sinhcafl
hnrnpc	3.52492e-17	0.758395	0.256	0.11	7.43124e-13	2	hnrnpc
si:ch73-1a9.31	5.92423e-17	0.546308	0.776	0.604	1.24895e-12	2	si:ch73-1a9.3
rps2	6.74007e-17	0.574354	0.883	0.844	1.42094e-12	2	rps2
psma2	6.88968e-17	0.673103	0.373	0.203	1.45248e-12	2	psma2
nudc	7.1795e-17	1.03229	0.327	0.168	1.51358e-12	2	nudc
si:ch211-51e12.71	7.61757e-17	0.633572	0.398	0.21	1.60594e-12	2	si:ch211-51e12.7
dnaja1	1.11881e-16	1.33053	0.268	0.123	2.35867e-12	2	dnaja1
grid21	1.38208e-16	0.685509	0.385	0.195	2.9137e-12	2	grid2
rps24	1.4945e-16	0.537864	0.89	0.856	3.15071e-12	2	rps24
rps5	1.72339e-16	0.62427	0.859	0.837	3.63325e-12	2	rps5
btf3	2.63451e-16	0.60863	0.722	0.648	5.55407e-12	2	btf3
rpl13	2.67549e-16	0.505219	0.871	0.86	5.64046e-12	2	rpl13
schip1	2.77356e-16	0.863287	0.254	0.109	5.84721e-12	2	schip1
arhgap21b	2.95045e-16	1.70192	0.268	0.13	6.22013e-12	2	arhgap21b
uck2b	3.32293e-16	0.989604	0.271	0.131	7.00539e-12	2	uck2b
snrpd3l	3.5225e-16	0.837733	0.383	0.219	7.42614e-12	2	snrpd3l
nop101	3.99703e-16	1.23092	0.437	0.29	8.42653e-12	2	nop10
rpl26	4.00533e-16	0.867348	0.517	0.365	8.44404e-12	2	rpl26
sipa1l2	4.86855e-16	1.19505	0.339	0.183	1.02639e-11	2	sipa1l2
ctdp1	5.04738e-16	0.893591	0.324	0.165	1.06409e-11	2	ctdp1
snrpb	5.60242e-16	0.93239	0.483	0.331	1.1811e-11	2	snrpb
rpl10	6.89278e-16	0.56695	0.861	0.831	1.45314e-11	2	rpl10
rsl24d1	7.01445e-16	0.694615	0.6	0.462	1.47879e-11	2	rsl24d1
ube2ib	7.93758e-16	0.715934	0.39	0.221	1.6734e-11	2	ube2ib
ppp6r3	9.40121e-16	0.797091	0.31	0.156	1.98196e-11	2	ppp6r3
selenot1b	9.9746e-16	1.86359	0.251	0.123	2.10285e-11	2	selenot1b
rps15a	1.04678e-15	0.524949	0.873	0.837	2.20682e-11	2	rps15a
hmgn61	1.17542e-15	0.516346	0.695	0.537	2.47803e-11	2	hmgn6
serf2	1.21703e-15	0.725393	0.546	0.392	2.56573e-11	2	serf2
lsm4	1.66804e-15	0.905613	0.385	0.226	3.51656e-11	2	lsm4
brd3b1	1.8217e-15	0.575841	0.395	0.213	3.84051e-11	2	brd3b
insrb	1.84941e-15	1.32474	0.378	0.221	3.89893e-11	2	insrb
rack1	1.90303e-15	0.520194	0.839	0.799	4.01196e-11	2	rack1
mfsd2ab	2.31055e-15	1.1414	0.334	0.179	4.8711e-11	2	mfsd2ab
rpl7	2.72932e-15	0.622395	0.856	0.815	5.75396e-11	2	rpl7
kctd5a	2.89964e-15	0.719685	0.38	0.208	6.11303e-11	2	kctd5a
fam13b	3.10575e-15	1.42485	0.315	0.165	6.54753e-11	2	fam13b
morf4l1	3.22541e-15	0.813325	0.346	0.189	6.79981e-11	2	morf4l1
rps27a	3.35047e-15	0.510078	0.898	0.872	7.06345e-11	2	rps27a
snrpa1	3.98588e-15	1.08101	0.276	0.141	8.40303e-11	2	snrpa1
hsp70.1	5.23467e-15	0.925511	0.727	0.589	1.10357e-10	2	hsp70.1
glrx5	5.94903e-15	1.08644	0.261	0.13	1.25417e-10	2	glrx5
nap1l1	6.19775e-15	1.11071	0.407	0.264	1.30661e-10	2	nap1l1
ube2v1	6.50147e-15	0.789546	0.41	0.247	1.37064e-10	2	ube2v1
gmfb	6.52479e-15	0.977423	0.273	0.133	1.37556e-10	2	gmfb
rps23	6.87349e-15	0.587533	0.863	0.851	1.44907e-10	2	rps23
fbl1	7.96703e-15	1.14504	0.39	0.247	1.67961e-10	2	fbl
ENSDARG00000031435	8.79991e-15	0.519268	0.644	0.5	1.8552e-10	2	ENSDARG00000031435
igf2bp1	9.74065e-15	0.63568	0.559	0.397	2.05352e-10	2	igf2bp1
rtn4a	1.01465e-14	0.863517	0.432	0.282	2.13908e-10	2	rtn4a
ipo11	1.07598e-14	1.60918	0.254	0.126	2.26839e-10	2	ipo11
zgc:162944	1.08428e-14	1.07256	0.317	0.178	2.28588e-10	2	zgc:162944
rbm4.1	1.24052e-14	0.744062	0.28	0.132	2.61526e-10	2	rbm4.1
eef1g	1.28003e-14	0.549503	0.807	0.748	2.69856e-10	2	eef1g
map2k6	1.60128e-14	0.641989	0.256	0.119	3.37582e-10	2	map2k6
add3a	1.67515e-14	0.983812	0.478	0.324	3.53155e-10	2	add3a
ctcf	1.80786e-14	0.599782	0.259	0.12	3.81132e-10	2	ctcf
hexim1	1.81479e-14	0.620655	0.329	0.171	3.82594e-10	2	hexim1
psmb2	2.15605e-14	0.842994	0.398	0.244	4.54539e-10	2	psmb2
arrb2b	2.39277e-14	1.47033	0.278	0.14	5.04444e-10	2	arrb2b
rpsa	2.56979e-14	0.55991	0.854	0.82	5.41762e-10	2	rpsa
eif3ba	3.14054e-14	0.763405	0.5	0.359	6.62088e-10	2	eif3ba
nexmifb1	3.3383e-14	0.654343	0.329	0.164	7.0378e-10	2	nexmifb
rbm8a	3.48743e-14	0.594692	0.627	0.476	7.35221e-10	2	rbm8a
rps4x	3.76795e-14	0.548839	0.854	0.813	7.9436e-10	2	rps4x
cct7	3.94136e-14	0.745973	0.527	0.377	8.30917e-10	2	cct7
nme2b.1	4.33529e-14	0.587597	0.851	0.834	9.13966e-10	2	nme2b.1
pisd	4.74532e-14	0.975388	0.271	0.133	1.00041e-09	2	pisd
fam76b	5.15241e-14	0.847992	0.263	0.127	1.08623e-09	2	fam76b
pin1	5.36103e-14	0.72906	0.385	0.23	1.13021e-09	2	pin1
acbd7	5.48947e-14	1.30485	0.271	0.132	1.15729e-09	2	acbd7
ptges3b	5.69284e-14	0.938642	0.359	0.215	1.20016e-09	2	ptges3b
hs6st1a	6.39013e-14	0.55839	0.363	0.203	1.34717e-09	2	hs6st1a
ctdspla	1.09112e-13	0.769662	0.266	0.127	2.3003e-09	2	ctdspla
u2af1	1.12993e-13	0.850092	0.332	0.191	2.38212e-09	2	u2af1
si:ch211-214j24.10	1.18532e-13	1.06319	0.337	0.199	2.49889e-09	2	si:ch211-214j24.10
nucks1b	1.47653e-13	0.752978	0.359	0.209	3.11282e-09	2	nucks1b
znf395a	1.55533e-13	0.698136	0.28	0.143	3.27894e-09	2	znf395a
kidins220b1	2.05102e-13	0.550339	0.276	0.128	4.32395e-09	2	kidins220b
eif3s6ip	2.10674e-13	0.749388	0.429	0.286	4.44143e-09	2	eif3s6ip
si:dkey-102m7.31	2.35961e-13	1.36741	0.4	0.269	4.97452e-09	2	si:dkey-102m7.3
rps11	2.49865e-13	0.520379	0.837	0.807	5.26764e-09	2	rps11
hdac4	2.71521e-13	0.759684	0.532	0.36	5.72421e-09	2	hdac4
si:dkey-67c22.2	3.36348e-13	0.726683	0.402	0.253	7.09089e-09	2	si:dkey-67c22.2
tcf3b	3.44301e-13	0.677829	0.29	0.15	7.25856e-09	2	tcf3b
ipo7	3.44756e-13	1.04804	0.393	0.255	7.26815e-09	2	ipo7
[truncated: 5,625 more rows]

## Sheet: Merged ALL_GFP
List of marker genes for WT and TKO merged clustering
gene	p_val	avg_log2FC	pct.1	pct.2	p_val_adj	cluster	gene
mab21l2	0	3.4481	0.445	0.035	0	0	mab21l2
elavl4	0	3.39811	0.79	0.121	0	0	elavl4
rbfox1	0	2.8273	0.573	0.148	0	0	rbfox1
snap25a	0	2.72358	0.597	0.108	0	0	snap25a
nrxn2a	0	2.65438	0.693	0.112	0	0	nrxn2a
stmn4l	0	2.39066	0.456	0.088	0	0	stmn4l
nrxn3a	0	2.38096	0.55	0.151	0	0	nrxn3a
camta1b	0	2.28	0.459	0.083	0	0	camta1b
tuba1c	0	2.0712	0.707	0.274	0	0	tuba1c
elavl3	0	2.04327	0.757	0.216	0	0	elavl3
marcksl1b	0	2.02229	0.83	0.39	0	0	marcksl1b
nrxn1a	0	1.96775	0.649	0.201	0	0	nrxn1a
aplp1	0	1.93577	0.556	0.123	0	0	aplp1
stx1b	0	1.90022	0.644	0.201	0	0	stx1b
nova2	0	1.68415	0.751	0.315	0	0	nova2
stmn1b	0	1.66464	0.704	0.247	0	0	stmn1b
ptmaa	0	1.48577	0.924	0.613	0	0	ptmaa
celf4	4.06853e-299	2.16441	0.477	0.106	8.92228e-295	0	celf4
myt1la	5.57148e-298	2.1031	0.364	0.048	1.22182e-293	0	myt1la
hoxb3a	6.00848e-298	2.39386	0.39	0.064	1.31766e-293	0	hoxb3a
rbfox3a	1.06357e-291	2.92222	0.45	0.101	2.33241e-287	0	rbfox3a
adgrl1a	8.00544e-291	1.9985	0.528	0.143	1.75559e-286	0	adgrl1a
syt2a	1.59113e-289	2.10435	0.371	0.054	3.48934e-285	0	syt2a
gpm6ab	7.13876e-287	1.74238	0.623	0.222	1.56553e-282	0	gpm6ab
ENSDARG00000037122	2.0874e-264	2.47059	0.408	0.082	4.57768e-260	0	ENSDARG00000037122
stmn2a	5.01501e-263	1.90926	0.381	0.07	1.09979e-258	0	stmn2a
cdh4	2.03734e-259	2.36655	0.439	0.105	4.46788e-255	0	cdh4
stxbp1a	3.56272e-259	1.73833	0.502	0.143	7.81305e-255	0	stxbp1a
gas7a	6.72378e-255	1.79608	0.328	0.046	1.47453e-250	0	gas7a
cacna1ab	2.18443e-251	1.79264	0.32	0.043	4.79046e-247	0	cacna1ab
sncb	6.13971e-246	1.67952	0.529	0.163	1.34644e-241	0	sncb
csmd2	2.89197e-245	2.00585	0.326	0.049	6.34208e-241	0	csmd2
clstn2	7.30232e-240	2.16874	0.35	0.062	1.6014e-235	0	clstn2
ywhag2	2.37424e-238	1.88448	0.587	0.239	5.20671e-234	0	ywhag2
si:dkey-178k16.1	1.14607e-236	1.70461	0.422	0.101	2.51334e-232	0	si:dkey-178k16.1
gap43	2.53869e-236	1.97466	0.317	0.048	5.56735e-232	0	gap43
map1aa	4.91072e-235	1.78657	0.381	0.083	1.07692e-230	0	map1aa
ywhag1	5.0425e-232	1.76198	0.322	0.054	1.10582e-227	0	ywhag1
plxna4	2.99843e-231	2.33485	0.369	0.08	6.57555e-227	0	plxna4
unc5a	1.00296e-229	2.05159	0.426	0.109	2.1995e-225	0	unc5a
pbx1a	1.79393e-229	1.74329	0.509	0.172	3.9341e-225	0	pbx1a
csmd3a.1	1.11917e-228	1.96614	0.344	0.064	2.45435e-224	0	csmd3a.1
maptb	7.63636e-228	1.75749	0.338	0.064	1.67465e-223	0	maptb
ctnnd2a	2.50168e-227	1.81745	0.382	0.082	5.48619e-223	0	ctnnd2a
tmem59l	7.61156e-225	1.61138	0.351	0.07	1.66922e-220	0	tmem59l
pcdh17	1.64483e-222	2.15645	0.422	0.115	3.60712e-218	0	pcdh17
ctnna2	1.63211e-221	1.63613	0.562	0.218	3.57922e-217	0	ctnna2
tmsb2	5.76595e-220	1.74992	0.274	0.036	1.26447e-215	0	tmsb2
tuba2	9.04216e-220	1.60897	0.339	0.066	1.98295e-215	0	tuba2
edil3a	7.41103e-218	2.31675	0.284	0.041	1.62524e-213	0	edil3a
stmn4	1.06789e-215	1.72647	0.29	0.043	2.34188e-211	0	stmn4
camta1a	1.10263e-215	2.15639	0.379	0.092	2.41806e-211	0	camta1a
ncam2	1.21731e-214	2.62957	0.333	0.067	2.66955e-210	0	ncam2
ank3a	2.23571e-212	1.70757	0.389	0.098	4.90292e-208	0	ank3a
dscamb	2.94344e-210	1.80367	0.292	0.046	6.45497e-206	0	dscamb
scn8aa	4.29454e-210	1.60209	0.3	0.05	9.41792e-206	0	scn8aa
hmgb3a	5.13608e-209	1.65789	0.595	0.284	1.12634e-204	0	hmgb3a
dscaml1	7.72069e-208	1.57005	0.432	0.119	1.69315e-203	0	dscaml1
ank1b	9.60665e-208	1.53683	0.258	0.032	2.10674e-203	0	ank1b
rtn1b	2.01514e-207	1.5653	0.407	0.109	4.4192e-203	0	rtn1b
eno2	5.10836e-207	1.59923	0.399	0.102	1.12026e-202	0	eno2
pcp4a	2.4363e-206	2.66042	0.307	0.055	5.3428e-202	0	pcp4a
gpm6aa	3.30701e-203	1.2477	0.675	0.318	7.25228e-199	0	gpm6aa
ENSDARG00000040048	2.91716e-200	2.46846	0.281	0.045	6.39733e-196	0	ENSDARG00000040048
nanos1	6.94289e-200	2.2409	0.327	0.071	1.52258e-195	0	nanos1
pbx3b	1.72784e-198	2.18969	0.532	0.228	3.78915e-194	0	pbx3b
gng3	6.74563e-197	1.33109	0.487	0.159	1.47932e-192	0	gng3
gria3b	3.25736e-195	1.57287	0.34	0.073	7.1434e-191	0	gria3b
zgc:65894	8.54851e-195	1.70072	0.397	0.113	1.87469e-190	0	zgc:65894
atp2b3b	1.77907e-194	1.54767	0.318	0.063	3.9015e-190	0	atp2b3b
cacna1aa	2.003e-193	1.61447	0.336	0.075	4.39258e-189	0	cacna1aa
ENSDARG00000113771	1.10345e-190	2.25894	0.302	0.06	2.41987e-186	0	ENSDARG00000113771
fgf13a	5.86251e-189	1.50765	0.355	0.087	1.28565e-184	0	fgf13a
pcdh9	8.80337e-189	1.93333	0.297	0.058	1.93058e-184	0	pcdh9
sox11a	4.39418e-186	2.52118	0.489	0.209	9.63643e-182	0	sox11a
auts2a	3.80019e-185	1.67691	0.504	0.207	8.33381e-181	0	auts2a
celf5a	5.05513e-185	1.33016	0.518	0.192	1.10859e-180	0	celf5a
kirrel1b	2.23631e-184	1.61757	0.264	0.043	4.90423e-180	0	kirrel1b
slc32a1	1.69508e-183	1.51051	0.436	0.137	3.71731e-179	0	slc32a1
jpt1b	8.15511e-183	1.48099	0.593	0.312	1.78842e-178	0	jpt1b
sncgb	5.36045e-182	1.60994	0.348	0.083	1.17555e-177	0	sncgb
nbeaa	1.09985e-180	1.34227	0.468	0.165	2.41197e-176	0	nbeaa
grid2	3.06953e-179	1.44929	0.473	0.165	6.73148e-175	0	grid2
olfm1b	1.07998e-178	1.67576	0.481	0.173	2.36839e-174	0	olfm1b
hoxc3a	2.01934e-178	2.07319	0.317	0.075	4.42842e-174	0	hoxc3a
ENSDARG00000022176	1.99013e-177	1.48183	0.505	0.191	4.36436e-173	0	ENSDARG00000022176
grid1b	6.77013e-177	2.28163	0.347	0.09	1.48469e-172	0	grid1b
astn1	9.67379e-176	1.53346	0.327	0.078	2.12146e-171	0	astn1
ppfia3	1.15968e-175	1.48853	0.349	0.093	2.54318e-171	0	ppfia3
cadpsb	1.32222e-175	1.49689	0.372	0.104	2.89963e-171	0	cadpsb
gabbr2	1.25698e-174	1.46727	0.382	0.109	2.75655e-170	0	gabbr2
cspg5a	8.15614e-174	1.4435	0.457	0.169	1.78864e-169	0	cspg5a
nlgn1	1.07017e-172	2.00976	0.395	0.123	2.34688e-168	0	nlgn1
map4l	1.39389e-172	1.50195	0.374	0.11	3.0568e-168	0	map4l
thsd7aa	5.73494e-172	1.65383	0.265	0.048	1.25767e-167	0	thsd7aa
nptna	7.66918e-172	1.48602	0.333	0.082	1.68185e-167	0	nptna
zfhx4	6.3763e-171	2.00706	0.361	0.104	1.39832e-166	0	zfhx4
cbx1b	1.09969e-170	1.58984	0.381	0.122	2.41163e-166	0	cbx1b
asic2	2.01779e-169	2.17381	0.352	0.101	4.42502e-165	0	asic2
sema6e	4.76089e-169	1.99022	0.422	0.158	1.04406e-164	0	sema6e
kcnc3a	7.35684e-168	1.50468	0.288	0.06	1.61335e-163	0	kcnc3a
clstn3	4.73647e-167	1.44472	0.269	0.053	1.03871e-162	0	clstn3
nrg3b	1.68947e-166	1.55519	0.302	0.068	3.705e-162	0	nrg3b
basp1	1.18083e-165	1.48427	0.383	0.122	2.58955e-161	0	basp1
gnao1a	2.16579e-165	1.22178	0.551	0.249	4.74958e-161	0	gnao1a
snap91b	2.38846e-165	1.37856	0.338	0.09	5.2379e-161	0	snap91b
ank2b	4.37197e-165	1.40219	0.488	0.202	9.58773e-161	0	ank2b
ntrk3a	1.5954e-162	1.48101	0.344	0.093	3.49871e-158	0	ntrk3a
egr4	1.23937e-159	1.9045	0.443	0.165	2.71793e-155	0	egr4
vsnl1b	3.94468e-158	1.40351	0.255	0.049	8.65068e-154	0	vsnl1b
hcn1	6.50374e-157	1.40747	0.262	0.052	1.42627e-152	0	hcn1
sv2a	2.44677e-156	1.25193	0.414	0.139	5.36577e-152	0	sv2a
gabbr1b	3.97898e-156	1.53303	0.322	0.087	8.72591e-152	0	gabbr1b
ppp3ca	1.45482e-155	1.46905	0.384	0.126	3.19041e-151	0	ppp3ca
pcdh7b	7.47999e-155	1.65	0.427	0.157	1.64036e-150	0	pcdh7b
znf385c	3.99804e-153	1.54162	0.314	0.081	8.76771e-149	0	znf385c
cacna2d2a	6.48376e-153	1.69129	0.363	0.116	1.42189e-148	0	cacna2d2a
ywhah	7.80129e-153	1.36192	0.578	0.322	1.71082e-148	0	ywhah
zbtb16a	1.39182e-152	1.70592	0.257	0.053	3.05226e-148	0	zbtb16a
sox4a	1.74463e-152	2.12015	0.423	0.175	3.82596e-148	0	sox4a
ebf3a.1	3.44432e-151	2.6391	0.28	0.068	7.5534e-147	0	ebf3a.1
pik3r3b	6.39531e-151	2.26658	0.381	0.141	1.40249e-146	0	pik3r3b
atp1a3a	1.62846e-150	1.40301	0.393	0.133	3.57121e-146	0	atp1a3a
hoxa4a	2.72102e-150	1.6377	0.25	0.051	5.9672e-146	0	hoxa4a
mapk10	6.22981e-150	1.33796	0.383	0.128	1.3662e-145	0	mapk10
brinp1	6.31357e-149	1.49436	0.257	0.053	1.38457e-144	0	brinp1
nsg2	3.218e-148	1.37459	0.325	0.093	7.05706e-144	0	nsg2
nrxn3b	6.92899e-148	1.17874	0.391	0.128	1.51953e-143	0	nrxn3b
cadm3	2.36665e-147	1.27109	0.418	0.154	5.19007e-143	0	cadm3
si:ch211-195b15.8	4.02497e-147	1.80126	0.479	0.225	8.82676e-143	0	si:ch211-195b15.8
gad2	9.55853e-143	1.42943	0.332	0.096	2.09619e-138	0	gad2
cadm4	2.2407e-142	1.6183	0.513	0.271	4.91385e-138	0	cadm4
kcnma1a	4.4821e-142	1.26689	0.514	0.245	9.82925e-138	0	kcnma1a
si:ch211-26b3.4	1.44631e-141	1.37405	0.268	0.063	3.17177e-137	0	si:ch211-26b3.4
spock1	4.44331e-141	1.55335	0.283	0.073	9.74419e-137	0	spock1
cntnap2a	7.98787e-140	1.90492	0.311	0.089	1.75174e-135	0	cntnap2a
ENSDARG00000011602	1.03768e-139	1.25886	0.294	0.078	2.27564e-135	0	ENSDARG00000011602
dpysl3	1.78205e-139	1.31083	0.336	0.107	3.90804e-135	0	dpysl3
cpe	1.49668e-138	1.36368	0.384	0.142	3.28222e-134	0	cpe
si:ch73-386h18.1	7.89791e-138	1.67294	0.262	0.065	1.73201e-133	0	si:ch73-386h18.1
tmsb	4.31768e-137	1.57254	0.397	0.155	9.46868e-133	0	tmsb
sypa	2.6492e-136	1.32995	0.321	0.096	5.80971e-132	0	sypa
ptmab	4.81082e-136	0.764018	0.906	0.796	1.05501e-131	0	ptmab
dab1a	1.33303e-135	1.40864	0.361	0.122	2.92334e-131	0	dab1a
olfm2a	2.19166e-135	1.36962	0.319	0.094	4.80631e-131	0	olfm2a
brsk2b	8.87766e-135	1.30227	0.437	0.177	1.94687e-130	0	brsk2b
scg2b	9.89635e-134	1.60505	0.283	0.074	2.17027e-129	0	scg2b
st8sia5	3.30891e-133	1.1592	0.318	0.093	7.25644e-129	0	st8sia5
ENSDARG00000059773	1.28741e-132	1.21451	0.339	0.108	2.8233e-128	0	ENSDARG00000059773
adam22	5.14403e-131	1.3275	0.29	0.081	1.12809e-126	0	adam22
id4	9.37435e-131	1.6118	0.288	0.083	2.0558e-126	0	id4
iqsec3a	1.32355e-130	1.20171	0.298	0.083	2.90254e-126	0	iqsec3a
grin1a	5.30371e-130	1.12102	0.281	0.071	1.1631e-125	0	grin1a
slc6a1a	3.55452e-129	1.00977	0.276	0.069	7.79506e-125	0	slc6a1a
marcksl1a	4.24381e-129	1.39346	0.592	0.375	9.30668e-125	0	marcksl1a
dnajc5aa	4.38733e-129	1.32167	0.384	0.148	9.62142e-125	0	dnajc5aa
tmsb4x	1.46927e-128	0.444584	0.888	0.707	3.22211e-124	0	tmsb4x
zgc:153426	1.33099e-126	1.3276	0.33	0.11	2.91886e-122	0	zgc:153426
si:dkey-276j7.1	1.79083e-125	1.39895	0.381	0.157	3.9273e-121	0	si:dkey-276j7.1
robo2.1	2.21604e-125	1.60336	0.314	0.105	4.85977e-121	0	robo2.1
h2ax1	9.62513e-125	1.20077	0.702	0.565	2.11079e-120	0	h2ax1
mllt11	2.67498e-124	1.28842	0.278	0.079	5.86623e-120	0	mllt11
igsf21a	9.55747e-124	1.53857	0.294	0.087	2.09595e-119	0	igsf21a
ENSDARG00000076213	3.56545e-123	1.27755	0.284	0.083	7.81903e-119	0	ENSDARG00000076213
pacsin1a	1.98343e-122	1.20291	0.319	0.104	4.34965e-118	0	pacsin1a
si:ch73-46j18.5	3.33904e-122	1.54191	0.364	0.151	7.32251e-118	0	si:ch73-46j18.5
zfhx3	8.20641e-122	2.13168	0.425	0.218	1.79967e-117	0	zfhx3
ENSDARG00000089877	1.4504e-121	1.31853	0.328	0.116	3.18073e-117	0	ENSDARG00000089877
hmgb1a	2.81168e-121	1.27864	0.608	0.412	6.16602e-117	0	hmgb1a
apc2	6.15371e-121	1.25394	0.27	0.075	1.34951e-116	0	apc2
atp6v0cb	7.84986e-121	1.32055	0.609	0.432	1.72147e-116	0	atp6v0cb
vamp2	1.80391e-120	1.175	0.433	0.188	3.95598e-116	0	vamp2
epb41a	1.47895e-119	1.12294	0.403	0.17	3.24333e-115	0	epb41a
zc4h2	2.10453e-118	1.39829	0.419	0.196	4.61522e-114	0	zc4h2
kdm6bb	1.24613e-117	1.3898	0.421	0.2	2.73276e-113	0	kdm6bb
map7d2b	1.30753e-117	1.24822	0.25	0.067	2.86741e-113	0	map7d2b
si:ch211-222l21.1	3.33764e-117	0.929618	0.754	0.552	7.31944e-113	0	si:ch211-222l21.1
ENSDARG00000104264	1.17156e-116	1.27617	0.294	0.093	2.56924e-112	0	ENSDARG00000104264
pcloa	1.41904e-116	1.17342	0.303	0.097	3.11196e-112	0	pcloa
calm1a	1.66663e-115	0.967595	0.675	0.531	3.65492e-111	0	calm1a
luzp2	1.7766e-115	1.39326	0.321	0.107	3.89609e-111	0	luzp2
nkain2	7.87244e-115	1.53143	0.338	0.126	1.72643e-110	0	nkain2
marcksb	1.72491e-114	1.28939	0.391	0.173	3.78274e-110	0	marcksb
mcf2l2	2.65052e-114	1.19293	0.273	0.081	5.81259e-110	0	mcf2l2
runx1t1	4.71192e-113	1.51432	0.254	0.073	1.03332e-108	0	runx1t1
tubb5	3.9902e-112	1.46855	0.391	0.172	8.7505e-108	0	tubb5
cd99l2	4.11879e-111	1.3508	0.301	0.108	9.03251e-107	0	cd99l2
hmgb1b	3.73337e-110	1.17135	0.521	0.294	8.18729e-106	0	hmgb1b
appb	2.35515e-109	1.42904	0.331	0.134	5.16484e-105	0	appb
enox1	1.39532e-108	1.26337	0.301	0.101	3.05994e-104	0	enox1
syn2a	1.83565e-108	1.31591	0.258	0.078	4.02558e-104	0	syn2a
negr1	4.21858e-108	1.35807	0.317	0.116	9.25134e-104	0	negr1
nlgn3a	1.63091e-105	1.07775	0.336	0.124	3.5766e-101	0	nlgn3a
cacng2a	3.12863e-105	1.10263	0.267	0.081	6.86109e-101	0	cacng2a
nsfa	8.05557e-105	1.17261	0.287	0.096	1.76659e-100	0	nsfa
fam168a	1.44957e-104	1.24993	0.48	0.273	3.17891e-100	0	fam168a
kif1aa	1.8683e-103	0.571316	0.422	0.182	4.09717e-99	0	kif1aa
camk2d2	2.53445e-103	1.03317	0.341	0.128	5.55805e-99	0	camk2d2
ppp3r1a	3.54977e-102	1.33852	0.316	0.126	7.78464e-98	0	ppp3r1a
prr12b	1.6473e-101	1.27143	0.271	0.091	3.61253e-97	0	prr12b
pclob	2.31635e-101	0.996023	0.308	0.107	5.07975e-97	0	pclob
tmem178b	2.85349e-101	1.08389	0.308	0.11	6.25771e-97	0	tmem178b
atpv0e2	1.0744e-100	1.15021	0.332	0.131	2.35617e-96	0	atpv0e2
tenm4	1.53536e-100	1.15672	0.437	0.207	3.36705e-96	0	tenm4
nat8l	3.20366e-100	1.20156	0.292	0.105	7.02564e-96	0	nat8l
lrp8	4.54693e-100	1.5548	0.426	0.23	9.97142e-96	0	lrp8
mknk2b	2.44938e-98	1.70891	0.602	0.499	5.37149e-94	0	mknk2b
syt1a	2.7164e-98	0.848166	0.483	0.244	5.95706e-94	0	syt1a
bsnb	4.18803e-98	1.14227	0.273	0.092	9.18435e-94	0	bsnb
atp1b2a	9.76012e-98	1.16378	0.393	0.182	2.14039e-93	0	atp1b2a
mab21l1	1.1102e-97	1.25549	0.307	0.114	2.43466e-93	0	mab21l1
adgrb3	2.09713e-97	1.20003	0.273	0.092	4.59901e-93	0	adgrb3
tshz2	6.43632e-97	1.66121	0.331	0.14	1.41149e-92	0	tshz2
pcdh19	1.24792e-95	1.15939	0.328	0.129	2.73668e-91	0	pcdh19
plxna2	1.78936e-95	1.17657	0.413	0.199	3.92406e-91	0	plxna2
atp2b3a	1.10766e-94	0.932417	0.281	0.096	2.4291e-90	0	atp2b3a
myt1b	2.83706e-94	1.20589	0.316	0.124	6.22167e-90	0	myt1b
dclk1a	7.70962e-94	1.18029	0.271	0.094	1.69072e-89	0	dclk1a
tenm3	2.00782e-92	2.12803	0.341	0.157	4.40315e-88	0	tenm3
tmeff1b	6.73205e-92	1.21198	0.352	0.159	1.47634e-87	0	tmeff1b
tuba1a	1.58715e-90	1.0557	0.445	0.232	3.48062e-86	0	tuba1a
tubb2b	5.78564e-89	0.970826	0.678	0.555	1.26879e-84	0	tubb2b
sypb	7.15249e-89	0.875688	0.306	0.117	1.56854e-84	0	sypb
golga7ba	3.14464e-88	1.03249	0.303	0.118	6.89619e-84	0	golga7ba
ppfia2	1.06586e-86	0.955849	0.282	0.102	2.33743e-82	0	ppfia2
brinp2	1.24008e-86	1.33344	0.251	0.085	2.7195e-82	0	brinp2
rnasekb	7.36446e-86	1.09374	0.474	0.285	1.61503e-81	0	rnasekb
camk2n1a	2.39035e-85	1.26206	0.296	0.117	5.24203e-81	0	camk2n1a
rbms3	1.23447e-84	1.43214	0.303	0.128	2.7072e-80	0	rbms3
erc2	2.30372e-84	1.006	0.261	0.093	5.05205e-80	0	erc2
meis2a.1	3.22785e-84	1.44491	0.251	0.089	7.07868e-80	0	meis2a.1
h3f3c	3.41264e-84	1.13749	0.575	0.447	7.48393e-80	0	h3f3c
caskin1	1.95064e-83	1.03513	0.27	0.1	4.27776e-79	0	caskin1
plxna3	4.12792e-83	1.19665	0.343	0.161	9.05252e-79	0	plxna3
map2	4.78255e-83	1.08127	0.253	0.091	1.04881e-78	0	map2
dpysl2b	6.50806e-83	1.12781	0.254	0.095	1.42722e-78	0	dpysl2b
si:ch73-1a9.3	9.76597e-82	0.588706	0.748	0.591	2.14168e-77	0	si:ch73-1a9.3
hpca	1.57381e-80	0.893147	0.274	0.105	3.45136e-76	0	hpca
syt11a	3.49941e-80	1.01996	0.355	0.169	7.67422e-76	0	syt11a
bcr	5.25245e-80	1.21138	0.277	0.113	1.15186e-75	0	bcr
cadm1a	6.90016e-80	1.5684	0.315	0.143	1.5132e-75	0	cadm1a
ncam1a	1.0088e-79	0.990929	0.455	0.253	2.21229e-75	0	ncam1a
pcdh1b	4.6112e-78	2.26448	0.399	0.245	1.01124e-73	0	pcdh1b
irf2bpl	5.79614e-78	1.22026	0.26	0.105	1.27109e-73	0	irf2bpl
ENSDARG00000109820	1.16965e-77	1.29975	0.361	0.176	2.56504e-73	0	ENSDARG00000109820
tnrc6c1	2.71321e-77	1.17126	0.413	0.235	5.95008e-73	0	tnrc6c1
fosaa	1.71805e-76	1.56803	0.318	0.156	3.76769e-72	0	fosaa
h3f3d	1.69577e-75	0.824282	0.755	0.709	3.71882e-71	0	h3f3d
calm1b	1.91804e-75	0.558609	0.379	0.194	4.20626e-71	0	calm1b
AL935186.10	6.50014e-75	2.16942	0.337	0.172	1.42548e-70	0	AL935186.10
msi2b	2.16145e-73	1.56462	0.555	0.456	4.74005e-69	0	msi2b
rnf44	3.35762e-73	1.18026	0.266	0.113	7.36326e-69	0	rnf44
tspan7b	3.43611e-73	1.03928	0.257	0.102	7.53538e-69	0	tspan7b
kif1b	4.27712e-73	1.23109	0.383	0.221	9.37972e-69	0	kif1b
myt1a	1.80664e-72	0.992273	0.286	0.122	3.96197e-68	0	myt1a
nexmifb	6.13936e-72	0.697433	0.351	0.168	1.34636e-67	0	nexmifb
fez1	1.02622e-71	0.98195	0.323	0.152	2.25049e-67	0	fez1
clstn1	1.02699e-71	1.31609	0.421	0.278	2.25219e-67	0	clstn1
tox2	4.773e-71	1.31208	0.29	0.13	1.04672e-66	0	tox2
macroh2a2	1.2946e-70	1.16864	0.427	0.274	2.83905e-66	0	macroh2a2
phactr3b	2.25759e-70	1.09751	0.28	0.12	4.95088e-66	0	phactr3b
fbrsl1	2.76223e-70	1.41689	0.34	0.181	6.05757e-66	0	fbrsl1
zgc:153409	6.64212e-69	0.991453	0.57	0.444	1.45662e-64	0	zgc:153409
fscn1a	8.98801e-69	1.1058	0.271	0.12	1.97107e-64	0	fscn1a
sgip1a	1.17853e-67	0.923471	0.326	0.156	2.58452e-63	0	sgip1a
calm2a	1.2557e-67	1.30125	0.51	0.407	2.75376e-63	0	calm2a
mex3b	2.92633e-67	1.25216	0.258	0.11	6.41743e-63	0	mex3b
baz2ba	4.42463e-67	1.14295	0.447	0.301	9.70322e-63	0	baz2ba
atp1b3b	1.24264e-66	1.17099	0.318	0.165	2.7251e-62	0	atp1b3b
elmo1	5.85212e-66	0.947112	0.36	0.189	1.28337e-61	0	elmo1
slc6a1b	7.15665e-66	0.758641	0.329	0.15	1.56945e-61	0	slc6a1b
si:ch211-196l7.4	2.33711e-65	0.853362	0.64	0.547	5.12528e-61	0	si:ch211-196l7.4
tanc2a	3.59986e-65	1.21921	0.263	0.119	7.89449e-61	0	tanc2a
appa	7.86682e-61	0.972707	0.363	0.211	1.72519e-56	0	appa
iqsec1b	3.55705e-60	1.25565	0.379	0.235	7.8006e-56	0	iqsec1b
ndrg4	8.84091e-60	0.743087	0.273	0.12	1.93881e-55	0	ndrg4
gng2	3.21595e-59	0.882044	0.254	0.112	7.05257e-55	0	gng2
rtn1a	5.23179e-59	0.58304	0.695	0.535	1.14733e-54	0	rtn1a
cntfr	3.09251e-58	1.29074	0.251	0.113	6.78188e-54	0	cntfr
r3hdm1	6.74907e-57	1.31582	0.279	0.146	1.48007e-52	0	r3hdm1
ckbb	1.50605e-56	0.470342	0.554	0.359	3.30277e-52	0	ckbb
tjp1b	2.19706e-54	1.26886	0.324	0.19	4.81816e-50	0	tjp1b
pcdh2g28	1.48581e-53	0.876621	0.346	0.196	3.25838e-49	0	pcdh2g28
hmgn7	1.51416e-53	0.920615	0.56	0.487	3.32056e-49	0	hmgn7
rerea	4.34613e-53	1.19539	0.335	0.205	9.53106e-49	0	rerea
aff2	8.97539e-53	1.32176	0.475	0.384	1.9683e-48	0	aff2
ankrd12	1.98087e-52	1.15413	0.458	0.351	4.34406e-48	0	ankrd12
snap25b	3.35207e-52	0.618297	0.364	0.192	7.35109e-48	0	snap25b
CT990561.1	1.00595e-51	1.44846	0.251	0.121	2.20605e-47	0	CT990561.1
ENSDARG00000056490	1.08183e-50	1.04402	0.329	0.196	2.37246e-46	0	ENSDARG00000056490
kdm2ba	1.58422e-50	1.20954	0.297	0.172	3.4742e-46	0	kdm2ba
ppfia4	1.81401e-50	0.711839	0.25	0.116	3.97812e-46	0	ppfia4
dlg3	3.1953e-50	1.02385	0.253	0.126	7.0073e-46	0	dlg3
adgrl3.1	1.23667e-49	0.71261	0.276	0.136	2.71201e-45	0	adgrl3.1
ptprga	2.59291e-48	1.83479	0.355	0.239	5.68625e-44	0	ptprga
atrx	1.03907e-47	1.17514	0.417	0.319	2.27867e-43	0	atrx
slc4a10a	2.07142e-47	0.837134	0.285	0.151	4.54262e-43	0	slc4a10a
si:ch211-133n4.4	2.87216e-47	0.841701	0.281	0.151	6.29865e-43	0	si:ch211-133n4.4
mtss1lb	6.90922e-47	0.776718	0.26	0.129	1.51519e-42	0	mtss1lb
calm3a	4.10259e-46	0.593987	0.565	0.473	8.99699e-42	0	calm3a
rapgef2	4.77409e-46	1.07196	0.308	0.185	1.04696e-41	0	rapgef2
dock3	5.13692e-46	0.754962	0.275	0.14	1.12653e-41	0	dock3
mycn	8.6538e-45	1.34499	0.27	0.153	1.89778e-40	0	mycn
calm3a.1	1.21649e-44	1.37371	0.344	0.239	2.66777e-40	0	calm3a.1
camk2g1	4.56308e-44	1.03876	0.327	0.21	1.00068e-39	0	camk2g1
magi1b	7.23363e-44	0.87058	0.345	0.218	1.58633e-39	0	magi1b
serinc1	8.61707e-43	1.00831	0.311	0.194	1.88972e-38	0	serinc1
dip2ca	9.75132e-43	1.02747	0.267	0.15	2.13846e-38	0	dip2ca
hsp70l	1.1115e-42	0.95847	0.709	0.649	2.43753e-38	0	hsp70l
BX284638.2	3.09766e-42	0.863736	0.284	0.162	6.79317e-38	0	BX284638.2
ccni	3.33001e-42	0.920728	0.422	0.316	7.30272e-38	0	ccni
cirbpb	3.39746e-42	0.619712	0.749	0.748	7.45064e-38	0	cirbpb
adarb1b	1.72253e-41	1.03812	0.457	0.366	3.77751e-37	0	adarb1b
gnb1a	2.05719e-41	0.626278	0.517	0.432	4.51141e-37	0	gnb1a
maml3	2.19167e-41	1.04256	0.346	0.23	4.80634e-37	0	maml3
bach2b	2.5189e-41	0.998968	0.364	0.247	5.52395e-37	0	bach2b
apc	3.13709e-41	0.802577	0.252	0.135	6.87965e-37	0	apc
nucks1a	3.67266e-41	0.878151	0.414	0.306	8.05414e-37	0	nucks1a
aldocb	9.94133e-41	0.371294	0.396	0.26	2.18013e-36	0	aldocb
zmiz1a	8.13021e-40	1.03034	0.311	0.199	1.78295e-35	0	zmiz1a
rnd3a	2.06094e-39	0.972695	0.252	0.14	4.51964e-35	0	rnd3a
aplp2	7.11291e-39	0.900561	0.277	0.164	1.55986e-34	0	aplp2
bahcc1b	1.43104e-38	1.02781	0.314	0.201	3.13827e-34	0	bahcc1b
dbn1	1.31832e-37	0.697612	0.352	0.226	2.89108e-33	0	dbn1
atp6v1e1b	8.72069e-37	0.934961	0.381	0.275	1.91245e-32	0	atp6v1e1b
atp2b4	1.70707e-36	1.08151	0.307	0.202	3.7436e-32	0	atp2b4
ppdpfb	2.70439e-36	0.536819	0.67	0.667	5.93074e-32	0	ppdpfb
pdcd4b	6.0334e-36	0.911514	0.529	0.483	1.32312e-31	0	pdcd4b
ywhabl	2.37242e-33	0.797727	0.499	0.443	5.20272e-29	0	ywhabl
ralgapa2	1.23788e-32	1.13831	0.307	0.218	2.71468e-28	0	ralgapa2
arnt2	2.94638e-32	0.91883	0.261	0.163	6.46141e-28	0	arnt2
ubc	4.91558e-32	0.489211	0.721	0.71	1.07799e-27	0	ubc
jmjd1cb	3.76903e-30	0.979346	0.424	0.36	8.26547e-26	0	jmjd1cb
si:ch211-137a8.4	4.23005e-30	0.678377	0.313	0.202	9.27649e-26	0	si:ch211-137a8.4
grip1	4.2945e-30	0.777671	0.251	0.153	9.41784e-26	0	grip1
si:ch211-195b13.1	4.11316e-29	0.683607	0.275	0.17	9.02016e-25	0	si:ch211-195b13.1
chd4a	4.60838e-29	0.961841	0.334	0.248	1.01062e-24	0	chd4a
mast2	4.67555e-29	1.19963	0.28	0.196	1.02535e-24	0	mast2
nat16	7.24451e-29	0.688588	0.278	0.173	1.58872e-24	0	nat16
gnb1b	1.66259e-28	0.721424	0.525	0.498	3.64607e-24	0	gnb1b
ube2e3	2.81902e-28	0.976877	0.407	0.352	6.1821e-24	0	ube2e3
rsrp1	8.60488e-28	0.542254	0.632	0.602	1.88705e-23	0	rsrp1
si:ch211-288g17.3	2.84491e-27	0.759841	0.411	0.325	6.23889e-23	0	si:ch211-288g17.3
atp6v1g1	4.03496e-27	0.953153	0.387	0.316	8.84866e-23	0	atp6v1g1
BX548011.2	3.05894e-26	0.602096	0.23	0.413	6.70825e-22	0	BX548011.2
tob1a	1.18968e-25	1.25338	0.536	0.56	2.60897e-21	0	tob1a
hist2h2l	2.09088e-25	1.0914	0.344	0.279	4.58531e-21	0	hist2h2l
dyrk1b	3.10263e-24	0.882846	0.263	0.182	6.80406e-20	0	dyrk1b
mef2aa	3.559e-24	0.2992	0.157	0.308	7.80488e-20	0	mef2aa
ubap2a	5.96619e-24	0.844274	0.267	0.189	1.30839e-19	0	ubap2a
pbx4	1.56925e-23	0.913279	0.355	0.291	3.44136e-19	0	pbx4
ndrg3a	1.88319e-23	0.683154	0.27	0.183	4.12984e-19	0	ndrg3a
atp6ap2	1.06126e-22	0.717942	0.28	0.197	2.32735e-18	0	atp6ap2
spen	1.86823e-22	1.02634	0.342	0.284	4.09703e-18	0	spen
ywhaqb	2.09552e-22	0.620171	0.51	0.498	4.59548e-18	0	ywhaqb
hnrnpaba	3.42442e-21	0.602987	0.586	0.584	7.50975e-17	0	hnrnpaba
macrod2	6.04947e-21	0.952229	0.346	0.289	1.32665e-16	0	macrod2
eno1a	2.85996e-20	0.278475	0.342	0.255	6.27189e-16	0	eno1a
h1-0	1.5765e-19	1.11805	0.387	0.354	3.45726e-15	0	h1-0
meis1b	2.04027e-19	1.43124	0.398	0.389	4.47431e-15	0	meis1b
tox	2.25434e-19	0.635547	0.277	0.198	4.94377e-15	0	tox
mycbp2	7.76257e-19	0.884063	0.318	0.267	1.70233e-14	0	mycbp2
stau2	2.69082e-18	0.846946	0.283	0.223	5.90096e-14	0	stau2
cnbpb	4.11739e-18	0.722637	0.519	0.544	9.02944e-14	0	cnbpb
fam133b	7.52597e-18	0.312496	0.157	0.29	1.65045e-13	0	fam133b
atp2b1a	1.83892e-17	0.605058	0.407	0.356	4.03275e-13	0	atp2b1a
creb1a	4.09156e-17	0.942213	0.257	0.199	8.97279e-13	0	creb1a
hsp90aa1.2	1.33542e-16	0.394158	0.77	0.754	2.92858e-12	0	hsp90aa1.2
brdt	1.88072e-16	0.938462	0.4	0.382	4.12442e-12	0	brdt
histh1l	3.64182e-16	0.937911	0.387	0.351	7.98651e-12	0	histh1l
hsp70.2	4.60538e-16	0.603229	0.641	0.643	1.00996e-11	0	hsp70.2
abcc5	4.69825e-16	0.776606	0.268	0.208	1.03033e-11	0	abcc5
dusp8a	1.5378e-15	0.857555	0.355	0.31	3.37239e-11	0	dusp8a
vdac1	1.99061e-15	0.610044	0.374	0.326	4.3654e-11	0	vdac1
tshz1	2.24306e-15	1.08846	0.265	0.212	4.91903e-11	0	tshz1
pptc7a	3.87491e-15	0.935406	0.317	0.272	8.49768e-11	0	pptc7a
hsp70.1	7.95916e-15	0.796042	0.563	0.559	1.74544e-10	0	hsp70.1
tmem35	1.23288e-14	0.433423	0.265	0.195	2.7037e-10	0	tmem35
agrn	2.48183e-14	0.617866	0.326	0.266	5.44266e-10	0	agrn
ywhaz	4.07088e-14	0.559354	0.345	0.304	8.92743e-10	0	ywhaz
cux1a	4.53257e-14	0.614859	0.322	0.267	9.93993e-10	0	cux1a
h3f3b.1	4.87772e-14	0.281334	0.638	0.651	1.06968e-09	0	h3f3b.1
tent5ba	9.42354e-14	0.253757	0.161	0.271	2.06658e-09	0	tent5ba
hp1bp3	1.15899e-13	0.749724	0.301	0.257	2.54167e-09	0	hp1bp3
hnrnpa0a	4.20801e-13	0.645988	0.318	0.269	9.22818e-09	0	hnrnpa0a
cfl1	7.64165e-13	0.348019	0.657	0.706	1.67581e-08	0	cfl1
eif1b	1.19969e-12	0.263445	0.235	0.382	2.63092e-08	0	eif1b
celf2	3.14218e-12	0.537979	0.295	0.232	6.89079e-08	0	celf2
roraa	8.66135e-12	0.516848	0.151	0.252	1.89943e-07	0	roraa
plk3	1.17944e-11	0.40583	0.156	0.261	2.58651e-07	0	plk3
hmgn6	2.1899e-11	0.496803	0.547	0.566	4.80246e-07	0	hmgn6
hnrnpa0l.1	2.2204e-11	0.642999	0.609	0.651	4.86933e-07	0	hnrnpa0l.1
dedd1	3.10662e-11	0.654373	0.468	0.494	6.81283e-07	0	dedd1
prmt1	3.83449e-11	0.282416	0.185	0.296	8.40904e-07	0	prmt1
aldoaa	3.88286e-11	0.60258	0.332	0.294	8.51511e-07	0	aldoaa
calm3b	6.44804e-11	0.752861	0.433	0.46	1.41406e-06	0	calm3b
oaz1b	8.05963e-11	0.613857	0.502	0.537	1.76748e-06	0	oaz1b
ankrd11	8.58611e-11	0.615195	0.405	0.399	1.88293e-06	0	ankrd11
snw1	9.74084e-11	0.251153	0.154	0.25	2.13617e-06	0	snw1
emc2	1.46711e-10	0.25376	0.181	0.29	3.21737e-06	0	emc2
ppp1r10	2.78279e-10	0.791168	0.351	0.335	6.10266e-06	0	ppp1r10
myca	5.23829e-10	0.277071	0.182	0.283	1.14876e-05	0	myca
cdkn1bb	1.52474e-09	0.297464	0.249	0.383	3.34376e-05	0	cdkn1bb
cicb	1.68034e-09	0.772922	0.281	0.25	3.68499e-05	0	cicb
zswim5	3.23788e-09	0.77088	0.313	0.292	7.10067e-05	0	zswim5
khdrbs1b	5.08896e-09	0.482127	0.179	0.282	0.000111601	0	khdrbs1b
id2a	5.26211e-09	0.966923	0.353	0.338	0.000115398	0	id2a
ktn1	7.441e-09	0.257454	0.183	0.281	0.000163181	0	ktn1
tet3	7.67595e-09	0.696757	0.251	0.218	0.000168334	0	tet3
caska	8.47715e-09	0.373089	0.197	0.304	0.000185904	0	caska
nfil3-5	1.67516e-08	0.555152	0.352	0.325	0.000367363	0	nfil3-5
rbm39a	2.40813e-08	0.315355	0.168	0.257	0.000528103	0	rbm39a
rbmx	5.6119e-08	0.379002	0.17	0.26	0.00123069	0	rbmx
btg1	5.63582e-08	0.439681	0.591	0.646	0.00123594	0	btg1
letm2	8.62433e-08	0.301048	0.199	0.298	0.00189131	0	letm2
ptprfb	1.08602e-07	0.372948	0.298	0.442	0.00238165	0	ptprfb
tubb4b	1.30292e-07	0.379371	0.53	0.546	0.00285731	0	tubb4b
srrm2	1.71933e-07	0.335377	0.193	0.289	0.00377049	0	srrm2
agap1	2.01564e-07	0.743139	0.26	0.234	0.00442029	0	agap1
rab5ab	2.04972e-07	0.261715	0.185	0.275	0.00449504	0	rab5ab
cdc42	2.3081e-07	0.651051	0.282	0.264	0.00506167	0	cdc42
cbx5	3.72007e-07	0.675139	0.29	0.274	0.00815811	0	cbx5
tmed7	3.76299e-07	0.29492	0.23	0.339	0.00825225	0	tmed7
lasp1	4.58766e-07	0.367185	0.197	0.294	0.0100607	0	lasp1
ppp2cb	4.70271e-07	0.319728	0.266	0.398	0.010313	0	ppp2cb
sesn1	5.03579e-07	0.765431	0.283	0.268	0.0110435	0	sesn1
si:dkey-67c22.2	5.85341e-07	0.362199	0.186	0.277	0.0128365	0	si:dkey-67c22.2
dynll1	7.40997e-07	0.483532	0.449	0.467	0.0162501	0	dynll1
chd9	7.44126e-07	0.804877	0.319	0.325	0.0163187	0	chd9
acin1a	8.05634e-07	0.634092	0.38	0.395	0.0176675	0	acin1a
dnajb1b	1.36069e-06	0.270688	0.376	0.51	0.0298399	0	dnajb1b
ctnnb1	1.94794e-06	0.365443	0.22	0.322	0.0427184	0	ctnnb1
pnrc2	4.07371e-06	0.371249	0.595	0.657	0.0893364	0	pnrc2
pin1	6.99639e-06	0.311388	0.172	0.25	0.153431	0	pin1
tardbp	7.91283e-06	0.632357	0.273	0.262	0.173528	0	tardbp
tomm20b	8.13628e-06	0.267713	0.268	0.384	0.178429	0	tomm20b
skp1	1.67146e-05	0.260257	0.26	0.37	0.36655	0	skp1
ywhaqa	1.90613e-05	0.485379	0.367	0.375	0.418015	0	ywhaqa
pim1	2.32348e-05	0.388843	0.288	0.404	0.50954	0	pim1
ogdha	3.21389e-05	0.475137	0.227	0.326	0.704806	0	ogdha
foxn3	3.28225e-05	0.602373	0.253	0.237	0.719797	0	foxn3
hnrnpa1b	4.92275e-05	0.330718	0.246	0.346	1	0	hnrnpa1b
rab2a	5.5246e-05	0.614514	0.396	0.441	1	0	rab2a
per1b	7.40136e-05	0.733498	0.308	0.32	1	0	per1b
brd4	7.56664e-05	0.307562	0.246	0.342	1	0	brd4
chd2	7.83226e-05	0.362464	0.184	0.257	1	0	chd2
ip6k2b	9.42446e-05	0.251249	0.216	0.294	1	0	ip6k2b
paip2b	9.4552e-05	0.359644	0.232	0.328	1	0	paip2b
kdm6ba	9.86019e-05	0.677895	0.317	0.327	1	0	kdm6ba
clk4a	0.000115462	0.703655	0.275	0.274	1	0	clk4a
hmgn3	0.00015623	0.703298	0.257	0.256	1	0	hmgn3
thoc2	0.000195567	0.404353	0.18	0.25	1	0	thoc2
ubtf	0.000230945	0.74208	0.285	0.294	1	0	ubtf
mphosph8	0.000275491	0.313527	0.192	0.263	1	0	mphosph8
tardbpl	0.000285547	0.365839	0.186	0.257	1	0	tardbpl
ENSDARG00000071353	0.00033578	0.309876	0.24	0.334	1	0	ENSDARG00000071353
cdh2	0.000391572	0.53291	0.27	0.263	1	0	cdh2
arhgap35a	0.000454789	0.330542	0.195	0.265	1	0	arhgap35a
tnrc6a	0.000541297	0.376295	0.186	0.254	1	0	tnrc6a
pfn2	0.000742994	0.614036	0.401	0.46	1	0	pfn2
hivep2a	0.000836902	0.687074	0.298	0.307	1	0	hivep2a
stt3b	0.000876417	0.461469	0.216	0.295	1	0	stt3b
plekha6	0.000922509	0.713558	0.27	0.275	1	0	plekha6
bsg	0.000984207	0.375127	0.422	0.465	1	0	bsg
arid5b	0.00103887	0.343963	0.192	0.258	1	0	arid5b
srsf11	0.00105954	0.450942	0.221	0.301	1	0	srsf11
srsf3b	0.00123374	0.32626	0.258	0.35	1	0	srsf3b
sfpq	0.00133287	0.642158	0.364	0.405	1	0	sfpq
per3	0.0014054	0.305985	0.242	0.322	1	0	per3
kansl1b	0.00156112	0.699971	0.287	0.301	1	0	kansl1b
rnf10	0.00201935	0.413369	0.238	0.324	1	0	rnf10
atf7ip	0.0021213	0.558206	0.307	0.318	1	0	atf7ip
csnk1a1	0.00222223	0.58008	0.405	0.466	1	0	csnk1a1
anp32e	0.00245274	0.344761	0.217	0.289	1	0	anp32e
gabarapb	0.00252248	0.593774	0.319	0.346	1	0	gabarapb
klf6a	0.00287289	0.309711	0.458	0.568	1	0	klf6a
fbxw7	0.00444496	0.363601	0.235	0.312	1	0	fbxw7
rhoaa	0.00521674	0.338682	0.225	0.299	1	0	rhoaa
eif4ebp1	0.00943348	0.625206	0.259	0.356	1	0	eif4ebp1
khdrbs1a	0.009447	0.35086	0.56	0.653	1	0	khdrbs1a
ptgdsb.2	0	5.62695	0.487	0.051	0	1	ptgdsb.2
fabp7a	0	4.69931	0.856	0.238	0	1	fabp7a
mdka	0	4.51815	0.814	0.101	0	1	mdka
atp1a1b	0	4.49515	0.658	0.035	0	1	atp1a1b
endouc	0	4.00387	0.396	0.017	0	1	endouc
f3a	0	3.9878	0.576	0.03	0	1	f3a
slc1a2b	0	3.79225	0.467	0.064	0	1	slc1a2b
si:ch211-251b21.1	0	3.78506	0.532	0.024	0	1	si:ch211-251b21.1
prss35	0	3.34053	0.427	0.014	0	1	prss35
gpm6bb	0	3.14001	0.546	0.053	0	1	gpm6bb
si:ch211-66e2.5	0	3.117	0.429	0.009	0	1	si:ch211-66e2.5
fgfbp3	0	3.09748	0.327	0.015	0	1	fgfbp3
qkib	0	2.95791	0.496	0.058	0	1	qkib
wnt7aa	0	2.61583	0.332	0.01	0	1	wnt7aa
atp1b4	0	2.56187	0.463	0.013	0	1	atp1b4
si:ch1073-303k11.2	0	2.54482	0.337	0.011	0	1	si:ch1073-303k11.2
pax3a	0	2.10529	0.416	0.012	0	1	pax3a
dla	0	1.9451	0.379	0.029	0	1	dla
qki2	0	1.86	0.393	0.027	0	1	qki2
fgfr1b	0	1.8451	0.364	0.025	0	1	fgfr1b
boc	0	1.74562	0.418	0.043	0	1	boc
acsl2	0	1.69887	0.284	0.005	0	1	acsl2
cldn5a	0	1.64779	0.311	0.014	0	1	cldn5a
msi1	0	1.62551	0.382	0.016	0	1	msi1
fzd10	0	1.44211	0.253	0.007	0	1	fzd10
rassf7a	1.27139e-304	1.79911	0.34	0.026	2.78816e-300	1	rassf7a
slc1a3b	7.49677e-304	1.96071	0.279	0.013	1.64404e-299	1	slc1a3b
dchs1a	1.15643e-302	1.86334	0.361	0.032	2.53606e-298	1	dchs1a
slc4a4a	5.95252e-298	2.67334	0.329	0.026	1.30539e-293	1	slc4a4a
kirrel3l	5.66621e-296	2.18691	0.462	0.066	1.2426e-291	1	kirrel3l
cx43	7.32848e-293	2.85802	0.33	0.027	1.60714e-288	1	cx43
cd82a	2.53577e-288	1.8667	0.398	0.046	5.56094e-284	1	cd82a
notch3	2.19249e-284	1.55839	0.368	0.038	4.80812e-280	1	notch3
mdkb	7.45489e-274	3.13865	0.78	0.301	1.63486e-269	1	mdkb
s1pr1	4.14936e-272	1.85599	0.319	0.027	9.09955e-268	1	s1pr1
sox2	3.41268e-247	1.13893	0.387	0.049	7.48401e-243	1	sox2
sox3	3.29388e-242	1.52704	0.252	0.015	7.22347e-238	1	sox3
msna	2.81997e-240	1.58938	0.488	0.099	6.1842e-236	1	msna
akap12b	4.02255e-240	1.49672	0.325	0.035	8.82146e-236	1	akap12b
tnfrsfa	1.28831e-238	1.99185	0.39	0.06	2.82526e-234	1	tnfrsfa
zic3	1.89295e-221	0.906379	0.271	0.023	4.15123e-217	1	zic3
jam3b	7.49172e-221	1.41753	0.318	0.037	1.64293e-216	1	jam3b
ptprz1b	3.65415e-216	1.57903	0.29	0.031	8.01356e-212	1	ptprz1b
ptgdsb.1	2.8446e-213	5.25357	0.447	0.105	6.2382e-209	1	ptgdsb.1
atp1b1a	2.19373e-212	2.91591	0.733	0.353	4.81086e-208	1	atp1b1a
bcar3	1.2346e-208	1.38226	0.287	0.032	2.70747e-204	1	bcar3
arhgef10la	6.44287e-206	1.32305	0.338	0.049	1.41292e-201	1	arhgef10la
psat1	3.048e-195	1.34263	0.412	0.085	6.68426e-191	1	psat1
stmn1a	6.21479e-192	1.81225	0.403	0.085	1.3629e-187	1	stmn1a
zic2a	1.14561e-191	0.785229	0.333	0.047	2.51231e-187	1	zic2a
mki67	7.8695e-190	1.60746	0.271	0.033	1.72578e-185	1	mki67
neo1a	1.22864e-188	1.89657	0.582	0.189	2.6944e-184	1	neo1a
zic1	1.35985e-187	1.00762	0.391	0.069	2.98216e-183	1	zic1
zic4	1.45233e-187	0.811451	0.258	0.026	3.18495e-183	1	zic4
dut	7.20601e-186	1.99903	0.357	0.069	1.58028e-181	1	dut
sema5ba	8.7861e-185	1.67535	0.358	0.062	1.92679e-180	1	sema5ba
si:ch211-156b7.4	5.08462e-184	1.45664	0.395	0.087	1.11506e-179	1	si:ch211-156b7.4
si:dkey-7j14.6	1.44292e-180	1.43303	0.321	0.053	3.16432e-176	1	si:dkey-7j14.6
cd81a	1.09668e-179	2.01738	0.738	0.372	2.40502e-175	1	cd81a
tmem47	2.1437e-176	1.52531	0.323	0.055	4.70113e-172	1	tmem47
gli2a	5.12682e-175	1.64027	0.338	0.065	1.12431e-170	1	gli2a
gas1a	1.78395e-174	1.46104	0.291	0.043	3.91219e-170	1	gas1a
pclaf	9.80764e-168	1.63027	0.303	0.052	2.15081e-163	1	pclaf
cspg5b	6.69453e-166	1.90333	0.267	0.037	1.46811e-161	1	cspg5b
tpm4a	4.4543e-165	1.50296	0.375	0.079	9.76828e-161	1	tpm4a
nppc	1.51287e-164	2.72711	0.253	0.033	3.31772e-160	1	nppc
lfng	1.35931e-159	1.30394	0.389	0.086	2.98097e-155	1	lfng
adgrv1	3.34818e-159	1.45429	0.296	0.05	7.34255e-155	1	adgrv1
ppap2d	2.86236e-158	1.88804	0.331	0.068	6.27716e-154	1	ppap2d
stat3	5.4771e-156	2.14188	0.545	0.202	1.20113e-151	1	stat3
znrf3	2.07365e-150	1.84455	0.418	0.12	4.54751e-146	1	znrf3
lrig1	5.61634e-149	1.55443	0.259	0.041	1.23166e-144	1	lrig1
rrm1	9.57284e-149	0.962677	0.264	0.042	2.09932e-144	1	rrm1
lbr	2.50928e-147	1.21479	0.297	0.055	5.50284e-143	1	lbr
yap1	2.80119e-139	1.23205	0.325	0.071	6.14301e-135	1	yap1
glula	9.03945e-139	2.37018	0.416	0.12	1.98235e-134	1	glula
hmgb2a	2.35266e-136	2.99707	0.547	0.249	5.15938e-132	1	hmgb2a
cdon	6.74542e-136	1.05213	0.258	0.043	1.47927e-131	1	cdon
ntm	3.86322e-135	2.09999	0.349	0.086	8.47203e-131	1	ntm
nfixb	1.17326e-131	1.23737	0.333	0.076	2.57296e-127	1	nfixb
cnn3a	1.29804e-129	1.38824	0.459	0.158	2.8466e-125	1	cnn3a
CABZ01080702.1	2.8018e-129	1.37775	0.447	0.138	6.14436e-125	1	CABZ01080702.1
fgfr2	4.9074e-129	1.58158	0.326	0.079	1.07619e-124	1	fgfr2
ENSDARG000001098201	3.57751e-128	1.73326	0.506	0.181	7.84548e-124	1	ENSDARG00000109820
chaf1a	1.76827e-126	1.05158	0.279	0.059	3.87781e-122	1	chaf1a
hspb1	9.27414e-125	1.93506	0.254	0.046	2.03382e-120	1	hspb1
rassf2a	1.20396e-123	1.20007	0.373	0.101	2.64029e-119	1	rassf2a
pcna	3.78835e-123	1.90543	0.391	0.127	8.30786e-119	1	pcna
arhgef12b	8.03773e-123	1.16263	0.257	0.048	1.76267e-118	1	arhgef12b
epha2a	2.13377e-122	1.4777	0.294	0.066	4.67936e-118	1	epha2a
sparc	8.15763e-120	0.609349	0.339	0.081	1.78897e-115	1	sparc
hmga2	1.39962e-119	1.58234	0.282	0.063	3.06936e-115	1	hmga2
cd63	4.90356e-117	2.09916	0.521	0.234	1.07535e-112	1	cd63
id1	9.4081e-114	1.93092	0.569	0.277	2.0632e-109	1	id1
trps1	1.60028e-113	0.844151	0.272	0.057	3.50942e-109	1	trps1
ptpn13	7.49938e-110	1.35241	0.302	0.077	1.64461e-105	1	ptpn13
dock1	1.4259e-105	1.11392	0.34	0.1	3.12699e-101	1	dock1
agrn1	1.63376e-105	1.40707	0.557	0.241	3.58284e-101	1	agrn
rpa3	3.55915e-105	1.0166	0.292	0.077	7.80521e-101	1	rpa3
sdc4	9.48724e-105	1.37684	0.576	0.281	2.08055e-100	1	sdc4
dacha	4.62876e-103	0.739275	0.475	0.17	1.01509e-98	1	dacha
angptl4	5.90132e-100	1.80962	0.497	0.227	1.29416e-95	1	angptl4
arhgef4	7.75103e-98	1.46182	0.31	0.088	1.6998e-93	1	arhgef4
hmga1a	1.85881e-97	1.83408	0.623	0.401	4.07638e-93	1	hmga1a
tspan7	2.026e-95	0.95877	0.276	0.072	4.44302e-91	1	tspan7
im:7152348	4.39561e-95	1.48653	0.273	0.075	9.63958e-91	1	im:7152348
fen1	4.58344e-95	0.824676	0.255	0.064	1.00515e-90	1	fen1
dnmbp	1.31575e-94	1.127	0.316	0.095	2.88545e-90	1	dnmbp
selenoh	1.37134e-93	1.03091	0.387	0.147	3.00735e-89	1	selenoh
CT990561.11	1.04322e-92	0.842316	0.379	0.121	2.28777e-88	1	CT990561.1
nasp	5.76249e-92	0.812256	0.262	0.066	1.26371e-87	1	nasp
f3b	1.23422e-90	2.13982	0.336	0.112	2.70665e-86	1	f3b
dap1b.1	4.09535e-90	2.00956	0.554	0.287	8.9811e-86	1	dap1b.1
elmsan1b	5.49484e-87	1.59738	0.483	0.237	1.20502e-82	1	elmsan1b
h2ax	2.7445e-86	0.975563	0.268	0.076	6.01868e-82	1	h2ax
bcam	4.65065e-86	0.936471	0.375	0.128	1.01989e-81	1	bcam
hmgb2b	4.8315e-86	1.98129	0.572	0.366	1.05955e-81	1	hmgb2b
srgap3	8.75655e-86	1.27695	0.505	0.23	1.92031e-81	1	srgap3
znf536	1.16144e-85	0.569406	0.383	0.125	2.54704e-81	1	znf536
slc4a7	3.89352e-85	1.16348	0.286	0.085	8.53849e-81	1	slc4a7
ccnd2a	7.4638e-84	1.36599	0.336	0.121	1.63681e-79	1	ccnd2a
socs3b	5.14287e-83	1.62097	0.347	0.133	1.12783e-78	1	socs3b
rtca	1.35401e-79	0.918343	0.335	0.12	2.96934e-75	1	rtca
skia	1.1033e-78	1.16295	0.35	0.128	2.41954e-74	1	skia
tuba8l	5.5953e-78	1.1788	0.473	0.234	1.22705e-73	1	tuba8l
cdh11	2.75704e-77	1.09822	0.256	0.07	6.04618e-73	1	cdh11
zeb2a	9.70603e-77	0.664259	0.289	0.085	2.12853e-72	1	zeb2a
rpa2	3.44547e-74	0.855923	0.253	0.077	7.55592e-70	1	rpa2
itm2ba	3.45756e-73	1.16169	0.517	0.272	7.58244e-69	1	itm2ba
tubb4b1	1.26308e-72	1.08623	0.714	0.516	2.76993e-68	1	tubb4b
scarb2a	1.32214e-72	1.17293	0.436	0.2	2.89945e-68	1	scarb2a
btg3	3.46465e-72	0.70853	0.3	0.103	7.59797e-68	1	btg3
seta	1.47202e-71	1.18065	0.557	0.341	3.22815e-67	1	seta
nfia	1.50856e-71	1.08545	0.364	0.147	3.30827e-67	1	nfia
rbbp4	1.51854e-70	0.833932	0.344	0.131	3.33017e-66	1	rbbp4
cntfr1	3.49022e-69	0.97114	0.337	0.12	7.65405e-65	1	cntfr
si:ch73-281n10.2	9.45108e-68	1.3084	0.63	0.459	2.07262e-63	1	si:ch73-281n10.2
tuba8l4	5.69822e-67	1.30057	0.607	0.429	1.24962e-62	1	tuba8l4
ncam1a1	5.73785e-67	0.776919	0.557	0.268	1.25831e-62	1	ncam1a
ppm1g	8.58246e-65	0.543708	0.253	0.08	1.88213e-60	1	ppm1g
tanc1b	1.29125e-64	1.41276	0.382	0.178	2.8317e-60	1	tanc1b
cdh21	7.31271e-64	0.91218	0.474	0.234	1.60368e-59	1	cdh2
anp32b	8.48144e-64	0.916738	0.374	0.172	1.85998e-59	1	anp32b
ranbp1	1.13403e-63	1.00233	0.447	0.244	2.48693e-59	1	ranbp1
epha4a	1.50525e-63	1.25281	0.263	0.091	3.30101e-59	1	epha4a
prrg1	2.37018e-62	1.02007	0.284	0.101	5.1978e-58	1	prrg1
il6st	6.00453e-62	1.46941	0.422	0.215	1.31679e-57	1	il6st
fosl1a	1.30069e-61	1.27042	0.46	0.244	2.85242e-57	1	fosl1a
nexmifb1	2.00741e-61	1.56991	0.408	0.187	4.40226e-57	1	nexmifb
ran	8.90066e-60	1.1907	0.63	0.505	1.95192e-55	1	ran
cbx3a	3.0298e-59	1.00375	0.504	0.298	6.64435e-55	1	cbx3a
nat8l1	7.90958e-59	0.710807	0.334	0.126	1.73457e-54	1	nat8l
map3k14a	1.81513e-58	0.985214	0.26	0.095	3.98057e-54	1	map3k14a
paics	3.8543e-56	0.601026	0.277	0.109	8.45248e-52	1	paics
nedd4l	1.33645e-54	1.19784	0.281	0.112	2.93083e-50	1	nedd4l
sorbs1	1.36275e-54	1.20509	0.27	0.107	2.98851e-50	1	sorbs1
rarga	5.49056e-54	0.496017	0.316	0.12	1.20408e-49	1	rarga
banf1	1.33096e-53	0.877546	0.322	0.152	2.9188e-49	1	banf1
ctsla	2.73472e-53	1.01558	0.603	0.383	5.99724e-49	1	ctsla
cdkn1a	3.49317e-53	1.34863	0.351	0.175	7.66053e-49	1	cdkn1a
ssrp1a	3.91234e-53	0.693736	0.267	0.107	8.57976e-49	1	ssrp1a
cnn2	2.58417e-52	1.21173	0.268	0.106	5.66709e-48	1	cnn2
BX284638.21	2.764e-52	0.622197	0.382	0.166	6.06146e-48	1	BX284638.2
hmgn2	3.67801e-52	1.96197	0.698	0.591	8.06588e-48	1	hmgn2
snrpf	1.10146e-51	1.03287	0.498	0.329	2.4155e-47	1	snrpf
rac1a	1.63288e-51	0.647633	0.258	0.101	3.5809e-47	1	rac1a
tgif1	2.25195e-51	0.930464	0.359	0.171	4.93852e-47	1	tgif1
prdx5	3.55688e-50	0.633733	0.326	0.151	7.80024e-46	1	prdx5
ENSDARG000000221761	1.25846e-49	0.724766	0.473	0.242	2.7598e-45	1	ENSDARG00000022176
slc6a1b1	4.84932e-49	1.90621	0.355	0.173	1.06346e-44	1	slc6a1b
ptprfb1	1.14058e-47	0.878339	0.578	0.379	2.50128e-43	1	ptprfb
ephb2b	1.27896e-47	0.512497	0.266	0.099	2.80476e-43	1	ephb2b
zeb2b	1.73066e-47	0.371468	0.255	0.092	3.79534e-43	1	zeb2b
actb1	2.56529e-47	0.8759	0.731	0.607	5.62569e-43	1	actb1
setb	2.87127e-47	0.873633	0.568	0.406	6.2967e-43	1	setb
sumo3b	1.99799e-46	0.582394	0.293	0.127	4.38159e-42	1	sumo3b
lsm7	2.24662e-46	0.767169	0.41	0.221	4.92684e-42	1	lsm7
cebpd	7.8189e-46	1.57875	0.437	0.269	1.71468e-41	1	cebpd
ddx39aa	1.22262e-45	0.650098	0.365	0.184	2.68121e-41	1	ddx39aa
atf3	3.47097e-45	1.17988	0.529	0.346	7.61183e-41	1	atf3
carm1	4.37479e-45	0.450615	0.254	0.1	9.59391e-41	1	carm1
h2az2a	5.36403e-45	0.821729	0.445	0.261	1.17633e-40	1	h2az2a
clic4	5.53674e-45	1.01551	0.275	0.123	1.21421e-40	1	clic4
sub1a	1.51322e-44	0.789346	0.475	0.291	3.31849e-40	1	sub1a
cad	4.96916e-44	0.788799	0.265	0.119	1.08974e-39	1	cad
pgrmc1	8.79323e-44	0.827825	0.384	0.208	1.92836e-39	1	pgrmc1
hsp90aa1.21	1.32584e-43	1.07696	0.851	0.744	2.90758e-39	1	hsp90aa1.2
h2az2b	3.89717e-43	1.19725	0.612	0.498	8.5465e-39	1	h2az2b
ncam1b	4.54434e-43	0.465038	0.33	0.142	9.96574e-39	1	ncam1b
dag1	9.79473e-43	0.945616	0.401	0.223	2.14798e-38	1	dag1
emc6	1.65366e-42	0.632388	0.395	0.216	3.62647e-38	1	emc6
cst3	1.88188e-42	1.00163	0.488	0.287	4.12695e-38	1	cst3
nop58	3.9398e-42	0.966423	0.427	0.268	8.63997e-38	1	nop58
hes6	1.28013e-41	0.496093	0.279	0.118	2.80732e-37	1	hes6
actb2	4.33392e-41	0.665603	0.787	0.716	9.50429e-37	1	actb2
mycb	6.13917e-41	1.01292	0.42	0.243	1.34632e-36	1	mycb
ccnd1	7.45283e-41	1.04322	0.271	0.129	1.6344e-36	1	ccnd1
bcl2a	1.5063e-40	0.736259	0.29	0.132	3.30332e-36	1	bcl2a
dusp19b	3.23367e-40	0.606142	0.356	0.182	7.09144e-36	1	dusp19b
etv5a	8.90347e-39	0.899951	0.283	0.136	1.95253e-34	1	etv5a
rtn4a	2.28711e-38	0.831426	0.43	0.267	5.01562e-34	1	rtn4a
mych	3.34077e-38	0.992018	0.45	0.288	7.32631e-34	1	mych
khdrbs1a1	8.46024e-38	0.617725	0.707	0.618	1.85533e-33	1	khdrbs1a
arvcfb	3.39982e-37	0.502583	0.343	0.164	7.45581e-33	1	arvcfb
lsm8	4.05578e-37	0.439672	0.269	0.123	8.89432e-33	1	lsm8
hnrnpabb	7.40733e-37	0.804703	0.609	0.505	1.62443e-32	1	hnrnpabb
ucp2	1.35694e-36	0.820509	0.495	0.328	2.97578e-32	1	ucp2
mcl1b	2.58699e-36	0.89448	0.289	0.142	5.67327e-32	1	mcl1b
psma5	3.38814e-36	0.66763	0.383	0.227	7.4302e-32	1	psma5
sdc2	6.21258e-36	0.817885	0.255	0.119	1.36242e-31	1	sdc2
snrpd1	6.29972e-36	0.799391	0.479	0.335	1.38153e-31	1	snrpd1
ddx61	9.48335e-36	0.725311	0.448	0.288	2.0797e-31	1	ddx61
dlgap1a	1.09157e-35	1.2123	0.315	0.16	2.39381e-31	1	dlgap1a
cdc42l	1.52395e-35	0.467154	0.301	0.146	3.34203e-31	1	cdc42l
gng5	2.49228e-35	0.574395	0.325	0.172	5.46558e-31	1	gng5
junba	3.03771e-35	0.866467	0.437	0.273	6.6617e-31	1	junba
stip1	3.6298e-35	0.93226	0.39	0.235	7.96016e-31	1	stip1
rpl10a	4.43616e-35	0.633542	0.824	0.811	9.7285e-31	1	rpl10a
nutf2l	4.96169e-35	0.60879	0.258	0.129	1.0881e-30	1	nutf2l
fam76b	5.53953e-35	0.456894	0.273	0.127	1.21482e-30	1	fam76b
setbp1	8.38067e-34	0.465532	0.255	0.113	1.83788e-29	1	setbp1
etf1b	9.09436e-34	0.776043	0.455	0.308	1.99439e-29	1	etf1b
smc1al	6.25451e-33	0.407955	0.323	0.168	1.37161e-28	1	smc1al
ENSDARG00000020187	9.90316e-33	0.590177	0.273	0.137	2.17176e-28	1	ENSDARG00000020187
eif4a3	3.15568e-32	0.545629	0.369	0.218	6.92041e-28	1	eif4a3
cirbpa	6.31139e-32	0.702782	0.655	0.584	1.38409e-27	1	cirbpa
snu13b	6.37281e-32	0.746153	0.373	0.237	1.39756e-27	1	snu13b
ptges3b	7.17781e-32	0.689209	0.345	0.204	1.57409e-27	1	ptges3b
fkbp3	2.08687e-31	0.66254	0.361	0.229	4.5765e-27	1	fkbp3
snrpd2	2.16865e-31	0.697466	0.441	0.304	4.75585e-27	1	snrpd2
si:ch73-335l21.4	2.4128e-31	1.33173	0.337	0.196	5.29126e-27	1	si:ch73-335l21.4
ctsd	2.43086e-31	0.970709	0.31	0.176	5.33087e-27	1	ctsd
ybx1	2.95802e-31	0.457916	0.838	0.808	6.48694e-27	1	ybx1
polr2d	4.77218e-31	0.438155	0.343	0.196	1.04654e-26	1	polr2d
hnrnpa0b	7.42555e-31	0.608948	0.639	0.534	1.62842e-26	1	hnrnpa0b
ddx39ab	1.02039e-30	0.616162	0.417	0.275	2.23771e-26	1	ddx39ab
btg2	1.15956e-30	0.847022	0.62	0.481	2.54291e-26	1	btg2
alyref	1.48251e-30	0.567124	0.465	0.318	3.25115e-26	1	alyref
rps9	4.3147e-30	0.632977	0.804	0.809	9.46215e-26	1	rps9
arg2	6.05612e-30	0.562821	0.342	0.19	1.32811e-25	1	arg2
serbp1a	6.67915e-30	0.612619	0.684	0.624	1.46474e-25	1	serbp1a
si:dkey-56m19.5	7.07991e-30	0.544113	0.398	0.241	1.55262e-25	1	si:dkey-56m19.5
cbx7a	7.58844e-30	1.13749	0.305	0.173	1.66415e-25	1	cbx7a
chd7	1.0904e-29	0.597812	0.373	0.225	2.39125e-25	1	chd7
tbcb	1.21564e-29	0.421055	0.365	0.209	2.66591e-25	1	tbcb
st6gal2a	1.531e-29	0.457706	0.266	0.125	3.35748e-25	1	st6gal2a
efnb3b	1.78198e-29	0.413362	0.28	0.134	3.90788e-25	1	efnb3b
ckbb1	2.10332e-29	0.390345	0.61	0.38	4.61259e-25	1	ckbb
cbx51	2.28969e-29	0.487904	0.418	0.257	5.0213e-25	1	cbx5
pbx41	4.1295e-29	0.485173	0.463	0.284	9.05598e-25	1	pbx4
eef1b2	4.41417e-29	0.53356	0.755	0.66	9.68027e-25	1	eef1b2
nudc	7.72793e-29	0.425399	0.281	0.149	1.69473e-24	1	nudc
u2af1	8.60196e-29	0.466572	0.297	0.163	1.88641e-24	1	u2af1
nop56	1.72297e-28	0.843769	0.448	0.329	3.77847e-24	1	nop56
hnrnpa1b1	5.15864e-28	0.58732	0.438	0.303	1.13129e-23	1	hnrnpa1b
eif4h	6.82764e-28	0.618884	0.383	0.247	1.4973e-23	1	eif4h
bzw1b	1.4618e-27	0.808923	0.408	0.265	3.20573e-23	1	bzw1b
cxxc5a	1.57416e-27	0.315013	0.298	0.151	3.45214e-23	1	cxxc5a
npm1a	2.12961e-27	0.966439	0.491	0.37	4.67023e-23	1	npm1a
snrpb	2.27283e-27	0.652292	0.425	0.301	4.98431e-23	1	snrpb
eif4a1a	3.15389e-27	0.595477	0.498	0.368	6.91647e-23	1	eif4a1a
si:ch211-137a8.41	3.2004e-27	0.347294	0.382	0.208	7.01848e-23	1	si:ch211-137a8.4
si:ch211-222l21.11	5.98236e-27	0.865562	0.67	0.594	1.31193e-22	1	si:ch211-222l21.1
snrpd3l	1.28513e-26	0.4075	0.323	0.189	2.8183e-22	1	snrpd3l
morf4l1	2.55473e-26	0.416608	0.306	0.172	5.60253e-22	1	morf4l1
ahsa1b	2.63877e-26	0.820542	0.32	0.187	5.78682e-22	1	ahsa1b
hbegfa	2.78038e-26	2.44161	0.266	0.153	6.09737e-22	1	hbegfa
snrpe	3.81526e-26	0.621765	0.421	0.298	8.36686e-22	1	snrpe
psma2	4.96639e-26	0.4758	0.343	0.208	1.08913e-21	1	psma2
mgst3b	5.24538e-26	0.615744	0.443	0.298	1.15031e-21	1	mgst3b
apex1	5.79423e-26	0.51499	0.286	0.165	1.27067e-21	1	apex1
glulb	6.63582e-26	0.940719	0.284	0.17	1.45524e-21	1	glulb
dkc1	2.63638e-25	0.868237	0.361	0.245	5.78158e-21	1	dkc1
rpl8	2.72018e-25	0.536559	0.797	0.799	5.96535e-21	1	rpl8
ENSDARG00000031435	2.82489e-25	0.498802	0.57	0.457	6.19499e-21	1	ENSDARG00000031435
si:ch211-288g17.31	3.01778e-25	0.655667	0.47	0.329	6.618e-21	1	si:ch211-288g17.3
hnrnpl2	3.44291e-25	0.469988	0.371	0.23	7.55029e-21	1	hnrnpl2
si:dkey-79d12.5	4.01545e-25	1.03402	0.257	0.148	8.80588e-21	1	si:dkey-79d12.5
pnn	5.38843e-25	0.537788	0.338	0.206	1.18168e-20	1	pnn
naca	6.99212e-25	0.466612	0.78	0.765	1.53337e-20	1	naca
ube2ib	9.11822e-25	0.447314	0.337	0.201	1.99963e-20	1	ube2ib
rad21a	1.99982e-24	0.484211	0.312	0.185	4.3856e-20	1	rad21a
prdx2	2.80411e-24	0.418113	0.584	0.457	6.14942e-20	1	prdx2
rplp1	2.98427e-24	0.543644	0.865	0.886	6.54449e-20	1	rplp1
tegt	3.2826e-24	0.790631	0.282	0.164	7.19875e-20	1	tegt
bcas2	4.71483e-24	0.373037	0.27	0.155	1.03396e-19	1	bcas2
eef1da	5.43253e-24	0.50713	0.512	0.357	1.19135e-19	1	eef1da
rpl7a	5.66227e-24	0.529006	0.798	0.79	1.24174e-19	1	rpl7a
taf15	5.8991e-24	0.468094	0.332	0.21	1.29367e-19	1	taf15
ewsr1b	7.13574e-24	0.544331	0.338	0.215	1.56487e-19	1	ewsr1b
nop2	1.07684e-23	0.79751	0.292	0.183	2.36152e-19	1	nop2
prdx6	1.15683e-23	0.427067	0.321	0.202	2.53693e-19	1	prdx6
pa2g4b	1.31235e-23	0.550888	0.357	0.24	2.87797e-19	1	pa2g4b
rps5	1.38566e-23	0.552581	0.804	0.805	3.03875e-19	1	rps5
cct7	1.67733e-23	0.535711	0.487	0.364	3.67838e-19	1	cct7
nono	1.97732e-23	0.386443	0.292	0.164	4.33627e-19	1	nono
jak1	2.01492e-23	0.660094	0.267	0.154	4.41872e-19	1	jak1
btf3	2.58265e-23	0.532773	0.684	0.65	5.66375e-19	1	btf3
hdac1	4.96877e-23	0.462257	0.404	0.266	1.08965e-18	1	hdac1
si:ch211-133n4.41	6.7081e-23	0.311841	0.313	0.166	1.47109e-18	1	si:ch211-133n4.4
khsrp	1.07855e-22	0.363343	0.263	0.149	2.36527e-18	1	khsrp
hmgb1b1	1.09068e-22	0.506655	0.489	0.332	2.39185e-18	1	hmgb1b
pvrl2l	1.16799e-22	0.639505	0.268	0.146	2.5614e-18	1	pvrl2l
bmpr2b	1.25199e-22	0.796078	0.262	0.149	2.74561e-18	1	bmpr2b
fbl	1.67697e-22	0.663095	0.323	0.215	3.6776e-18	1	fbl
eif3ea	2.02295e-22	0.568567	0.525	0.429	4.43633e-18	1	eif3ea
nop10	2.04309e-22	0.675811	0.387	0.277	4.4805e-18	1	nop10
si:dkey-67c22.21	2.31793e-22	0.381871	0.367	0.236	5.08321e-18	1	si:dkey-67c22.2
prmt11	2.38945e-22	0.463297	0.376	0.251	5.24006e-18	1	prmt1
puf60a	4.0465e-22	0.279342	0.278	0.158	8.87397e-18	1	puf60a
psmb2	4.91692e-22	0.464946	0.373	0.25	1.07828e-17	1	psmb2
mmgt1	7.07649e-22	0.547054	0.345	0.222	1.55187e-17	1	mmgt1
grb10b	7.07774e-22	0.772482	0.257	0.151	1.55215e-17	1	grb10b
coro1ca	1.16119e-21	1.01121	0.315	0.207	2.54648e-17	1	coro1ca
ipo7	1.70358e-21	0.572754	0.34	0.229	3.73595e-17	1	ipo7
fat3a	1.8297e-21	0.404391	0.268	0.147	4.01254e-17	1	fat3a
pdap1a	1.85184e-21	0.511809	0.353	0.242	4.06109e-17	1	pdap1a
ncl	1.86151e-21	0.827768	0.541	0.467	4.08229e-17	1	ncl
rps2	3.60758e-21	0.490798	0.818	0.826	7.91141e-17	1	rps2
degs1	3.6515e-21	0.710982	0.294	0.175	8.00775e-17	1	degs1
nap1l1	4.01977e-21	0.524116	0.346	0.235	8.81535e-17	1	nap1l1
rps7	4.16446e-21	0.495452	0.825	0.839	9.13267e-17	1	rps7
dennd5a	8.00862e-21	0.75384	0.253	0.142	1.75629e-16	1	dennd5a
cnbpa	9.05623e-21	0.524248	0.518	0.411	1.98603e-16	1	cnbpa
sinhcafl	1.00585e-20	0.31461	0.251	0.137	2.20584e-16	1	sinhcafl
rsl24d1	1.28352e-20	0.496529	0.57	0.472	2.81475e-16	1	rsl24d1
npm3	1.47004e-20	0.513924	0.272	0.17	3.2238e-16	1	npm3
sap18	2.19041e-20	0.393003	0.382	0.261	4.80356e-16	1	sap18
sub1b	2.63048e-20	0.329543	0.272	0.16	5.76865e-16	1	sub1b
eef1g	2.93906e-20	0.480889	0.744	0.725	6.44537e-16	1	eef1g
rpsa	3.07178e-20	0.484249	0.787	0.774	6.73642e-16	1	rpsa
zgc:153867	4.0043e-20	0.265327	0.423	0.287	8.78143e-16	1	zgc:153867
lsm4	6.5856e-20	0.365375	0.318	0.205	1.44422e-15	1	lsm4
cct3	7.40795e-20	0.472376	0.45	0.348	1.62456e-15	1	cct3
srsf7a	8.0341e-20	0.340938	0.287	0.176	1.76188e-15	1	srsf7a
wdr43	1.25884e-19	0.538066	0.296	0.193	2.76063e-15	1	wdr43
rps14	1.37205e-19	0.438389	0.818	0.807	3.0089e-15	1	rps14
pin11	2.1576e-19	0.355911	0.331	0.215	4.73163e-15	1	pin1
slc20a1b	2.40258e-19	0.890729	0.309	0.207	5.26886e-15	1	slc20a1b
nucks1b	2.43267e-19	0.315089	0.29	0.176	5.33484e-15	1	nucks1b
gnl3	2.44703e-19	0.61274	0.277	0.181	5.36634e-15	1	gnl3
polr2f	2.8482e-19	0.397183	0.29	0.185	6.24611e-15	1	polr2f
srsf2a	3.14987e-19	0.385665	0.378	0.264	6.90767e-15	1	srsf2a
si:dkey-102m7.3	5.01882e-19	0.728561	0.296	0.2	1.10063e-14	1	si:dkey-102m7.3
arhgdia	5.3687e-19	0.386859	0.292	0.188	1.17736e-14	1	arhgdia
psmb7	5.41424e-19	0.512939	0.484	0.382	1.18734e-14	1	psmb7
kctd5a	6.77743e-19	0.332155	0.35	0.222	1.48629e-14	1	kctd5a
rpl22l1	7.49692e-19	0.506788	0.611	0.527	1.64408e-14	1	rpl22l1
bsg1	1.33016e-18	0.722239	0.553	0.439	2.91704e-14	1	bsg
rpl12	1.3548e-18	0.456171	0.765	0.768	2.97107e-14	1	rpl12
rps4x	1.61494e-18	0.46949	0.783	0.782	3.54156e-14	1	rps4x
ddx18	1.64271e-18	0.828945	0.284	0.189	3.60247e-14	1	ddx18
rbm8a	3.0074e-18	0.419199	0.576	0.479	6.59522e-14	1	rbm8a
rps27a	3.284e-18	0.446478	0.819	0.833	7.20181e-14	1	rps27a
hspd1	3.37556e-18	0.479859	0.455	0.344	7.4026e-14	1	hspd1
si:dkey-177p2.6	4.23506e-18	0.662703	0.43	0.312	9.28748e-14	1	si:dkey-177p2.6
phf5a	5.30346e-18	0.43775	0.282	0.182	1.16305e-13	1	phf5a
insrb	6.13227e-18	0.831486	0.314	0.212	1.34481e-13	1	insrb
hnrnpaba1	7.3569e-18	0.39278	0.648	0.575	1.61337e-13	1	hnrnpaba
zranb2	7.9808e-18	0.454867	0.272	0.17	1.75019e-13	1	zranb2
ilf3b	9.13451e-18	0.438608	0.399	0.276	2.0032e-13	1	ilf3b
srsf4	1.04405e-17	0.365544	0.313	0.197	2.2896e-13	1	srsf4
rpl7	1.18759e-17	0.536585	0.776	0.786	2.6044e-13	1	rpl7
cct6a	1.19904e-17	0.438685	0.427	0.322	2.62949e-13	1	cct6a
emc10	1.43743e-17	0.828234	0.354	0.253	3.15229e-13	1	emc10
igf2bp2a	1.7199e-17	0.633171	0.25	0.151	3.77174e-13	1	igf2bp2a
psma6a	2.06368e-17	0.366587	0.294	0.194	4.52565e-13	1	psma6a
snrpg	2.17824e-17	0.526233	0.366	0.274	4.77689e-13	1	snrpg
ntrk3a1	2.31838e-17	0.386471	0.252	0.144	5.08421e-13	1	ntrk3a
robo1	2.61886e-17	0.344094	0.261	0.152	5.74316e-13	1	robo1
ndst1b	2.77715e-17	0.894974	0.282	0.185	6.0903e-13	1	ndst1b
add3a	2.97992e-17	0.694877	0.379	0.281	6.53497e-13	1	add3a
rps8a	3.31722e-17	0.459953	0.792	0.8	7.27467e-13	1	rps8a
macf1a	3.34417e-17	0.723195	0.492	0.384	7.33376e-13	1	macf1a
tmem147	4.96589e-17	0.692702	0.346	0.25	1.08902e-12	1	tmem147
jun	5.32803e-17	0.452024	0.665	0.558	1.16844e-12	1	jun
tpt1	5.91689e-17	0.397687	0.708	0.648	1.29757e-12	1	tpt1
rpl28	6.92689e-17	0.415824	0.787	0.83	1.51907e-12	1	rpl28
h3f3b.11	8.09493e-17	1.04028	0.657	0.647	1.77522e-12	1	h3f3b.1
higd1a	8.94068e-17	0.583166	0.423	0.316	1.96069e-12	1	higd1a
rps23	1.02875e-16	0.487617	0.797	0.82	2.25606e-12	1	rps23
cnbpb1	1.37569e-16	0.355977	0.605	0.528	3.0169e-12	1	cnbpb
rps12	1.46082e-16	0.506075	0.789	0.809	3.20358e-12	1	rps12
slc20a2	1.59375e-16	0.836564	0.29	0.197	3.49509e-12	1	slc20a2
g3bp1	2.16458e-16	0.444143	0.294	0.2	4.74692e-12	1	g3bp1
rnf24	2.33318e-16	0.5613	0.305	0.196	5.11667e-12	1	rnf24
srsf1a	2.4349e-16	0.337129	0.275	0.18	5.33973e-12	1	srsf1a
hdac4	2.57987e-16	0.488321	0.451	0.335	5.65766e-12	1	hdac4
rpl10	3.24637e-16	0.447818	0.789	0.798	7.11928e-12	1	rpl10
anp32a	3.39598e-16	0.386158	0.476	0.367	7.44738e-12	1	anp32a
usp2a	3.51003e-16	0.699683	0.3	0.196	7.69749e-12	1	usp2a
ccnl1a	3.94489e-16	0.554069	0.338	0.23	8.65113e-12	1	ccnl1a
cct5	4.09602e-16	0.443299	0.491	0.401	8.98258e-12	1	cct5
syncrip	4.14776e-16	0.439942	0.541	0.453	9.09603e-12	1	syncrip
hnrnph1l	4.30726e-16	0.396088	0.324	0.215	9.44581e-12	1	hnrnph1l
rps24	4.72335e-16	0.420733	0.813	0.819	1.03583e-11	1	rps24
eif2s2	4.80366e-16	0.488472	0.505	0.415	1.05344e-11	1	eif2s2
sf3b6	6.22208e-16	0.308663	0.297	0.192	1.3645e-11	1	sf3b6
vdrb	9.30277e-16	0.527912	0.355	0.244	2.0401e-11	1	vdrb
klf6a1	9.83994e-16	0.342203	0.641	0.525	2.1579e-11	1	klf6a
rwdd1	1.01878e-15	0.469028	0.304	0.217	2.23419e-11	1	rwdd1
sipa1l2	1.03592e-15	0.609795	0.256	0.162	2.27177e-11	1	sipa1l2
kaznb	1.42936e-15	0.706762	0.282	0.19	3.13459e-11	1	kaznb
rplp2l	1.45357e-15	0.44605	0.808	0.809	3.18768e-11	1	rplp2l
magoh	2.11902e-15	0.367514	0.313	0.219	4.64702e-11	1	magoh
tcp1	2.1423e-15	0.390909	0.47	0.377	4.69806e-11	1	tcp1
rack1	2.15008e-15	0.387534	0.764	0.759	4.71512e-11	1	rack1
eif3ba	3.51917e-15	0.454646	0.46	0.373	7.71753e-11	1	eif3ba
eif4bb	4.28554e-15	0.47186	0.361	0.273	9.39819e-11	1	eif4bb
rps15a	4.44927e-15	0.44016	0.793	0.812	9.75724e-11	1	rps15a
slc25a25a	4.99273e-15	0.823375	0.289	0.202	1.09491e-10	1	slc25a25a
gnai2a	6.66208e-15	0.494628	0.315	0.22	1.46099e-10	1	gnai2a
eif3s10	7.13547e-15	0.521568	0.431	0.336	1.56481e-10	1	eif3s10
rpl13	9.79749e-15	0.403574	0.798	0.836	2.14859e-10	1	rpl13
rsl1d1	1.14981e-14	0.610439	0.287	0.207	2.52154e-10	1	rsl1d1
hsp70.3	1.17184e-14	0.459235	0.761	0.692	2.56985e-10	1	hsp70.3
rps11	1.51269e-14	0.433723	0.748	0.757	3.31732e-10	1	rps11
bach2b1	1.53152e-14	0.474728	0.38	0.262	3.35863e-10	1	bach2b
mcl1a	1.63899e-14	0.573531	0.6	0.51	3.59431e-10	1	mcl1a
zgc:162944	1.65566e-14	0.403454	0.251	0.167	3.63087e-10	1	zgc:162944
cct2.1	1.78345e-14	0.430052	0.454	0.37	3.91111e-10	1	cct2.1
her6	2.03204e-14	0.81003	0.294	0.207	4.45626e-10	1	her6
ube2v1	3.11973e-14	0.2935	0.359	0.257	6.84158e-10	1	ube2v1
rpl35	3.19063e-14	0.348675	0.791	0.786	6.99705e-10	1	rpl35
fosab	5.53825e-14	0.774718	0.66	0.604	1.21454e-09	1	fosab
pabpn1	6.79568e-14	0.364986	0.452	0.356	1.49029e-09	1	pabpn1
tma7	7.30902e-14	0.439766	0.499	0.415	1.60287e-09	1	tma7
qkia	7.97486e-14	0.30753	0.401	0.284	1.74889e-09	1	qkia
psmb5	8.54137e-14	0.321026	0.285	0.197	1.87312e-09	1	psmb5
gtpbp4	9.11194e-14	0.534334	0.371	0.284	1.99825e-09	1	gtpbp4
serf2	1.09082e-13	0.345369	0.457	0.37	2.39216e-09	1	serf2
abcf2a	1.22398e-13	0.487144	0.346	0.255	2.6842e-09	1	abcf2a
sf3a2	1.26491e-13	0.36651	0.304	0.217	2.77395e-09	1	sf3a2
egr1	1.41556e-13	0.817075	0.299	0.216	3.10433e-09	1	egr1
rps3a	1.5153e-13	0.442607	0.771	0.801	3.32305e-09	1	rps3a
rplp2	1.5995e-13	0.3191	0.726	0.709	3.50771e-09	1	rplp2
rpl5a	1.96815e-13	0.396835	0.652	0.595	4.31614e-09	1	rpl5a
srsf5a	2.15638e-13	0.331385	0.514	0.427	4.72895e-09	1	srsf5a
lsm6	3.65826e-13	0.339472	0.339	0.25	8.02257e-09	1	lsm6
dnajb1b1	4.42753e-13	0.823184	0.534	0.466	9.70958e-09	1	dnajb1b
mrpl12	4.67554e-13	0.324882	0.294	0.21	1.02535e-08	1	mrpl12
psma3	5.23772e-13	0.403775	0.398	0.31	1.14863e-08	1	psma3
rpl22	5.67855e-13	0.366534	0.72	0.732	1.24531e-08	1	rpl22
hspa4a	6.21342e-13	0.741025	0.524	0.445	1.3626e-08	1	hspa4a
tardbpl1	6.60555e-13	0.309009	0.322	0.226	1.4486e-08	1	tardbpl
tefa	6.74654e-13	0.444031	0.409	0.317	1.47952e-08	1	tefa
eif3ha	7.77528e-13	0.386173	0.396	0.316	1.70512e-08	1	eif3ha
ctnna1	8.87352e-13	0.600758	0.254	0.174	1.94596e-08	1	ctnna1
psma6b	1.21873e-12	0.283154	0.274	0.192	2.67267e-08	1	psma6b
rpl21	1.22325e-12	0.39411	0.794	0.814	2.6826e-08	1	rpl21
pbdc1	1.2248e-12	0.292932	0.263	0.181	2.68598e-08	1	pbdc1
psma8	1.34863e-12	0.337366	0.341	0.258	2.95754e-08	1	psma8
fubp1	1.45395e-12	0.255582	0.254	0.165	3.18851e-08	1	fubp1
junbb	1.64192e-12	0.528873	0.31	0.216	3.60073e-08	1	junbb
hsp70.21	1.73244e-12	0.725728	0.681	0.637	3.79925e-08	1	hsp70.2
srrm21	2.16713e-12	0.320117	0.346	0.252	4.75251e-08	1	srrm2
jdp2b	2.4146e-12	0.749089	0.375	0.289	5.29522e-08	1	jdp2b
igf1ra	2.46035e-12	0.415016	0.262	0.173	5.39555e-08	1	igf1ra
rplp0	2.52983e-12	0.528412	0.803	0.851	5.54791e-08	1	rplp0
psmb1	3.09855e-12	0.325651	0.415	0.328	6.79513e-08	1	psmb1
ENSDARG00000035679	3.19354e-12	0.321705	0.329	0.245	7.00344e-08	1	ENSDARG00000035679
rpl39	3.47039e-12	0.326552	0.826	0.831	7.61056e-08	1	rpl39
ENSDARG00000046157	3.72002e-12	0.362145	0.796	0.814	8.158e-08	1	ENSDARG00000046157
syt11a1	4.98346e-12	0.318674	0.309	0.203	1.09287e-07	1	syt11a
si:ch211-214j24.10	5.44768e-12	0.368026	0.285	0.203	1.19468e-07	1	si:ch211-214j24.10
igf2bp1	6.45463e-12	0.260897	0.454	0.361	1.4155e-07	1	igf2bp1
usp10	7.47931e-12	0.396942	0.34	0.259	1.64021e-07	1	usp10
rpl37.1	7.72765e-12	0.354583	0.802	0.822	1.69467e-07	1	rpl37.1
ndrg3a1	9.41446e-12	0.65381	0.281	0.194	2.06459e-07	1	ndrg3a
rbm25b	1.0173e-11	0.301355	0.275	0.188	2.23094e-07	1	rbm25b
nme2b.1	1.21018e-11	0.432886	0.771	0.812	2.65392e-07	1	nme2b.1
znf609a	1.42868e-11	0.339184	0.272	0.185	3.13309e-07	1	znf609a
rhocb	1.56129e-11	0.36532	0.301	0.224	3.4239e-07	1	rhocb
rpl27	1.59662e-11	0.351546	0.753	0.752	3.50138e-07	1	rpl27
nsa2	1.81812e-11	0.377545	0.528	0.452	3.98714e-07	1	nsa2
ubap2b	2.13707e-11	0.458167	0.267	0.192	4.68659e-07	1	ubap2b
rbm4.3	2.18516e-11	0.282196	0.361	0.278	4.79206e-07	1	rbm4.3
rps29	2.20878e-11	0.318243	0.823	0.819	4.84385e-07	1	rps29
dido1	2.38752e-11	0.314182	0.366	0.271	5.23583e-07	1	dido1
atf4b	2.82297e-11	0.373845	0.551	0.482	6.19078e-07	1	atf4b
rpl17	2.85449e-11	0.385984	0.809	0.836	6.25989e-07	1	rpl17
grid21	2.88998e-11	0.319559	0.337	0.231	6.33773e-07	1	grid2
rab10	2.98452e-11	0.276237	0.478	0.383	6.54505e-07	1	rab10
eif6	4.2538e-11	0.48811	0.291	0.224	9.32859e-07	1	eif6
ccng1	4.79293e-11	0.739532	0.52	0.407	1.05109e-06	1	ccng1
eif3s6ip	5.12756e-11	0.33221	0.337	0.262	1.12447e-06	1	eif3s6ip
brd41	6.03511e-11	0.528331	0.392	0.306	1.3235e-06	1	brd4
rps13	6.04694e-11	0.326035	0.802	0.81	1.32609e-06	1	rps13
hsp70l1	7.84747e-11	0.80127	0.695	0.66	1.72095e-06	1	hsp70l
hmgb3b	8.55876e-11	0.291268	0.306	0.227	1.87694e-06	1	hmgb3b
rpl19	9.58102e-11	0.336526	0.819	0.855	2.10112e-06	1	rpl19
ywhae1	9.81666e-11	0.253886	0.453	0.362	2.15279e-06	1	ywhae1
rps10	1.70229e-10	0.320267	0.789	0.813	3.73313e-06	1	rps10
rpl7l1	1.72381e-10	0.432995	0.289	0.221	3.78033e-06	1	rpl7l1
mfsd2ab	1.78841e-10	0.469577	0.259	0.18	3.92199e-06	1	mfsd2ab
selenow2a	1.81565e-10	0.254918	0.262	0.187	3.98172e-06	1	selenow2a
faua	1.82196e-10	0.341911	0.782	0.818	3.99557e-06	1	faua
nop53	1.82926e-10	0.344887	0.374	0.3	4.01156e-06	1	nop53
rps27.1	1.87849e-10	0.27184	0.792	0.787	4.11953e-06	1	rps27.1
sumo3a	1.92989e-10	0.267235	0.387	0.303	4.23224e-06	1	sumo3a
top1l	2.05744e-10	0.427222	0.36	0.283	4.51196e-06	1	top1l
rpl18	2.20886e-10	0.346357	0.753	0.768	4.84404e-06	1	rpl18
eif3m	2.26428e-10	0.325214	0.494	0.425	4.96557e-06	1	eif3m
eif3f	2.27004e-10	0.34644	0.553	0.5	4.97819e-06	1	eif3f
ppa1b	2.71349e-10	0.276646	0.331	0.26	5.95068e-06	1	ppa1b
tpm3	3.27261e-10	0.376692	0.323	0.244	7.17683e-06	1	tpm3
hspa9	3.49726e-10	0.450189	0.355	0.281	7.66949e-06	1	hspa9
sgk1	4.10617e-10	0.426562	0.308	0.232	9.00482e-06	1	sgk1
eef2b	4.36767e-10	0.282095	0.712	0.641	9.57829e-06	1	eef2b
si:ch73-1a9.31	4.38385e-10	0.319662	0.678	0.625	9.61378e-06	1	si:ch73-1a9.3
atp2a2b	6.26215e-10	0.610187	0.275	0.208	1.37329e-05	1	atp2a2b
eif2s3	7.08302e-10	0.315831	0.421	0.35	1.55331e-05	1	eif2s3
insig1	7.0913e-10	0.563333	0.378	0.302	1.55512e-05	1	insig1
prelid1a	8.63349e-10	0.400401	0.322	0.251	1.89332e-05	1	prelid1a
rpl9	8.89335e-10	0.312168	0.76	0.754	1.95031e-05	1	rpl9
arid5b1	1.1029e-09	0.427455	0.312	0.23	2.41866e-05	1	arid5b
cct4	1.21552e-09	0.336665	0.477	0.415	2.66563e-05	1	cct4
psmd13	1.32818e-09	0.319483	0.272	0.203	2.91271e-05	1	psmd13
psmd14	1.54013e-09	0.307007	0.289	0.22	3.3775e-05	1	psmd14
glo1	2.8573e-09	0.30091	0.299	0.229	6.26606e-05	1	glo1
hmgn61	3.52666e-09	0.257638	0.609	0.554	7.73395e-05	1	hmgn6
eif3d	5.20544e-09	0.272369	0.375	0.31	0.000114155	1	eif3d
eif1b1	5.2888e-09	0.300717	0.403	0.335	0.000115983	1	eif1b
rpl15	6.11993e-09	0.306603	0.683	0.637	0.00013421	1	rpl15
rbm39a1	7.01653e-09	0.272835	0.3	0.224	0.000153873	1	rbm39a
ENSDARG00000042409	9.3986e-09	0.614756	0.268	0.205	0.000206111	1	ENSDARG00000042409
rhoab	1.05927e-08	0.293705	0.465	0.395	0.000232299	1	rhoab
tomm20a.1	1.22439e-08	0.454674	0.302	0.242	0.000268508	1	tomm20a.1
adh5	1.23247e-08	0.364669	0.359	0.298	0.000270281	1	adh5
maff	1.26178e-08	0.381327	0.296	0.221	0.000276709	1	maff
rpl36a	1.4169e-08	0.32727	0.802	0.832	0.000310726	1	rpl36a
rpl23	1.49518e-08	0.282502	0.817	0.842	0.000327894	1	rpl23
anxa11a	1.93424e-08	0.708272	0.258	0.199	0.00042418	1	anxa11a
pno1	2.02462e-08	0.44938	0.292	0.234	0.000443999	1	pno1
rpl26	2.37077e-08	0.411545	0.318	0.258	0.00051991	1	rpl26
abce1	3.01834e-08	0.363394	0.303	0.244	0.000661922	1	abce1
psmd7	3.97151e-08	0.315721	0.297	0.234	0.000870951	1	psmd7
c1qbp	8.58425e-08	0.297793	0.37	0.306	0.00188253	1	c1qbp
psmb4	1.03904e-07	0.28996	0.297	0.237	0.00227861	1	psmb4
rps21	1.18081e-07	0.283682	0.767	0.795	0.00258952	1	rps21
eif4e1c	1.18286e-07	0.325873	0.297	0.236	0.00259401	1	eif4e1c
sesn11	1.19465e-07	0.52623	0.327	0.264	0.00261987	1	sesn1
rpl5b	1.2426e-07	0.316728	0.556	0.503	0.00272502	1	rpl5b
rpl13a	1.24756e-07	0.301491	0.749	0.792	0.0027359	1	rpl13a
rpl32	1.25377e-07	0.292527	0.766	0.793	0.00274952	1	rpl32
rps25	2.55266e-07	0.275291	0.78	0.821	0.00559799	1	rps25
rpl30	2.56496e-07	0.252648	0.74	0.759	0.00562496	1	rpl30
eif3c	2.88432e-07	0.305637	0.355	0.297	0.0063253	1	eif3c
rpl35a	2.92706e-07	0.301964	0.75	0.766	0.00641905	1	rpl35a
rps26l	4.33671e-07	0.308287	0.747	0.753	0.00951039	1	rps26l
psmb3	5.32437e-07	0.272484	0.367	0.312	0.0116763	1	psmb3
psma1	5.63775e-07	0.295877	0.368	0.315	0.0123636	1	psma1
cadm41	8.88814e-07	0.634854	0.385	0.325	0.0194917	1	cadm4
rps17	1.30437e-06	0.275226	0.642	0.618	0.0286049	1	rps17
pa2g4a	1.88238e-06	0.282015	0.302	0.248	0.0412805	1	pa2g4a
selenot1a	1.9376e-06	0.337095	0.297	0.234	0.0424916	1	selenot1a
uba52	2.85957e-06	0.287284	0.734	0.749	0.0627104	1	uba52
sdcbp2	3.2664e-06	0.254249	0.286	0.227	0.0716322	1	sdcbp2
rps19	5.14496e-06	0.25196	0.813	0.843	0.112829	1	rps19
jarid2b	5.37999e-06	0.36938	0.253	0.2	0.117983	1	jarid2b
xbp1	6.91068e-06	0.324747	0.678	0.642	0.151551	1	xbp1
gspt1l	7.69445e-06	0.323095	0.277	0.23	0.168739	1	gspt1l
pdcd4b1	1.48646e-05	0.74806	0.527	0.491	0.325981	1	pdcd4b
mrps6	1.98599e-05	0.255292	0.254	0.208	0.435528	1	mrps6
fosb	2.92814e-05	0.393266	0.422	0.374	0.64214	1	fosb
znf706	6.82283e-05	0.29219	0.307	0.27	1	1	znf706
bcar1	0.000490359	0.882368	0.262	0.235	1	1	bcar1
bccip	0.00054315	0.299354	0.283	0.254	1	1	bccip
canx	0.000748015	0.277487	0.349	0.309	1	1	canx
reep5	0.000974012	0.435959	0.359	0.328	1	1	reep5
ell	0.00154232	0.33975	0.273	0.241	1	1	ell
abat	0.00215687	0.331177	0.262	0.234	1	1	abat
zfand2a	0.00244299	0.50712	0.289	0.261	1	1	zfand2a
lpin1	0.00342827	0.706905	0.262	0.244	1	1	lpin1
ier2a	0.00344223	0.362138	0.317	0.291	1	1	ier2a
adipor2	0.00850287	0.629057	0.319	0.308	1	1	adipor2
zgc:136461	0	3.66289	0.996	0.352	0	2	zgc:136461
cpa4	0	3.62581	0.973	0.145	0	2	cpa4
ctrl	0	3.5219	1	0.37	0	2	ctrl
cpa5	0	3.50354	0.996	0.326	0	2	cpa5
ctrb1	0	3.4936	1	0.575	0	2	ctrb1
ela2	0	3.48116	0.993	0.348	0	2	ela2
ela3l	0	3.42892	1	0.402	0	2	ela3l
amy2a	0	3.35607	0.955	0.172	0	2	amy2a
cpb1	0	3.32851	0.988	0.186	0	2	cpb1
cela1.4	0	3.32634	0.948	0.096	0	2	cela1.4
prss1	0	3.28306	1	0.621	0	2	prss1
prss59.2	0	3.26396	1	0.641	0	2	prss59.2
prss59.1	0	3.25143	0.998	0.447	0	2	prss59.1
spink4	0	3.19952	0.989	0.196	0	2	spink4
apoda.2	0	3.13906	0.999	0.379	0	2	apoda.2
cela1.6	0	3.01697	1	0.567	0	2	cela1.6
sycn.2	0	2.95445	0.984	0.27	0	2	sycn.2
zgc:112160	0	2.94274	0.998	0.302	0	2	zgc:112160
c6ast4	0	2.86719	0.992	0.247	0	2	c6ast4
pdia2	0	2.82941	0.981	0.151	0	2	pdia2
sycn.3	0	2.8036	0.913	0.105	0	2	sycn.3
si:ch211-240l19.5	0	2.73096	0.959	0.151	0	2	si:ch211-240l19.5
ela2l	0	2.66619	0.985	0.305	0	2	ela2l
pla2g1b	0	2.66469	0.741	0.096	0	2	pla2g1b
nupr1b	0	2.57364	0.979	0.237	0	2	nupr1b
zgc:92137	0	2.4631	0.925	0.153	0	2	zgc:92137
fkbp11	0	2.39878	0.968	0.168	0	2	fkbp11
si:ch211-195b11.3	0	2.38605	0.936	0.127	0	2	si:ch211-195b11.3
cel.1	0	2.3464	0.943	0.142	0	2	cel.1
si:ch211-240l19.6	0	2.08857	0.779	0.103	0	2	si:ch211-240l19.6
dap	0	2.08449	0.962	0.257	0	2	dap
cela1.5	0	1.98549	0.823	0.028	0	2	cela1.5
sec61g	0	1.96423	0.984	0.613	0	2	sec61g
cel.2	0	1.87551	0.909	0.122	0	2	cel.2
gamt	0	1.87444	0.966	0.277	0	2	gamt
eif4ebp3	0	1.80552	0.863	0.146	0	2	eif4ebp3
ENSDARG00000042899	0	1.79514	0.778	0.079	0	2	ENSDARG00000042899
snd1	0	1.78464	0.914	0.259	0	2	snd1
si:ch211-255i20.3	0	1.73869	0.861	0.093	0	2	si:ch211-255i20.3
cpa1	0	1.7064	0.807	0.086	0	2	cpa1
si:ch211-173a9.6.1	0	1.66275	0.765	0.067	0	2	si:ch211-173a9.6.1
endou	0	1.60492	0.853	0.091	0	2	endou
gatm	0	1.59657	0.861	0.104	0	2	gatm
rrbp1a	0	1.58948	0.859	0.126	0	2	rrbp1a
ost4	0	1.54846	0.909	0.241	0	2	ost4
hyou1	0	1.5428	0.873	0.191	0	2	hyou1
cela1.3	0	1.5124	0.653	0.026	0	2	cela1.3
nr5a2	0	1.50048	0.776	0.087	0	2	nr5a2
adka	0	1.48896	0.889	0.214	0	2	adka
tram1	0	1.46305	0.849	0.153	0	2	tram1
sec61b	0	1.45651	0.943	0.31	0	2	sec61b
aqp12	0	1.45125	0.928	0.161	0	2	aqp12
si:dkey-266f7.9	0	1.4112	0.774	0.071	0	2	si:dkey-266f7.9
cox8b	0	1.39806	0.832	0.137	0	2	cox8b
slc38a5b	0	1.37276	0.822	0.124	0	2	slc38a5b
ppdpfa	0	1.36888	0.854	0.158	0	2	ppdpfa
hdlbpa	0	1.35801	0.87	0.246	0	2	hdlbpa
CABZ01040054.1	0	1.30421	0.754	0.075	0	2	CABZ01040054.1
si:ch211-156j16.1	0	1.30018	0.825	0.09	0	2	si:ch211-156j16.1
ENSDARG00000097285	0	1.26589	0.719	0.056	0	2	ENSDARG00000097285
stard13b	0	1.25913	0.788	0.149	0	2	stard13b
c6ast3	0	1.22426	0.648	0.06	0	2	c6ast3
si:dkey-188g12.1	0	1.20923	0.768	0.111	0	2	si:dkey-188g12.1
si:ch211-173a9.6	0	1.19564	0.514	0.038	0	2	si:ch211-173a9.6
cgref1	0	1.19564	0.785	0.112	0	2	cgref1
larp1b	0	1.18088	0.773	0.111	0	2	larp1b
mat1a	0	1.17187	0.844	0.131	0	2	mat1a
cela1.2	0	1.13284	0.719	0.077	0	2	cela1.2
sycn.1	0	1.12587	0.43	0.032	0	2	sycn.1
zgc:92040	0	1.11028	0.705	0.065	0	2	zgc:92040
gata6	0	1.03858	0.702	0.077	0	2	gata6
si:ch211-263k4.2	0	1.02667	0.61	0.088	0	2	si:ch211-263k4.2
slc16a10	0	0.982169	0.725	0.1	0	2	slc16a10
cnpy1	0	0.956395	0.76	0.123	0	2	cnpy1
slc22a16	0	0.939821	0.601	0.046	0	2	slc22a16
rbm24a	0	0.938767	0.601	0.087	0	2	rbm24a
cela1.1	0	0.923679	0.579	0.051	0	2	cela1.1
rbpjl	0	0.923498	0.577	0.063	0	2	rbpjl
ssr1	0	0.919323	0.707	0.102	0	2	ssr1
herpud1	0	0.916318	0.673	0.105	0	2	herpud1
npdc1a	0	0.90491	0.699	0.087	0	2	npdc1a
mat2ab	0	0.901802	0.553	0.081	0	2	mat2ab
rhag	0	0.887689	0.607	0.066	0	2	rhag
lrrc58a	0	0.881952	0.511	0.03	0	2	lrrc58a
slc35b1	0	0.837309	0.634	0.089	0	2	slc35b1
nos1	0	0.837057	0.58	0.041	0	2	nos1
sil1	0	0.826521	0.604	0.072	0	2	sil1
cebpa	0	0.803095	0.629	0.09	0	2	cebpa
si:dkey-163f12.6	0	0.778141	0.527	0.034	0	2	si:dkey-163f12.6
gnmt	0	0.771993	0.713	0.103	0	2	gnmt
derl3	0	0.760543	0.525	0.048	0	2	derl3
slc30a7	0	0.756227	0.72	0.129	0	2	slc30a7
CABZ01058650.1	0	0.752626	0.694	0.103	0	2	CABZ01058650.1
slc16a12b	0	0.746565	0.585	0.054	0	2	slc16a12b
mcfd2	0	0.745097	0.741	0.125	0	2	mcfd2
cbsa	0	0.743788	0.583	0.059	0	2	cbsa
si:dkey-204f11.64	0	0.726802	0.647	0.098	0	2	si:dkey-204f11.64
si:dkey-14d8.7	0	0.726574	0.624	0.085	0	2	si:dkey-14d8.7
chn2	0	0.725815	0.633	0.107	0	2	chn2
dnajc3a	0	0.713749	0.647	0.08	0	2	dnajc3a
bglapl	0	0.713685	0.483	0.038	0	2	bglapl
cdk5rap3	0	0.702885	0.641	0.086	0	2	cdk5rap3
ell2	0	0.698399	0.634	0.078	0	2	ell2
si:dkey-277m11.2	0	0.674658	0.499	0.027	0	2	si:dkey-277m11.2
hm13	0	0.672799	0.635	0.104	0	2	hm13
lrrc59	0	0.671664	0.67	0.118	0	2	lrrc59
si:ch211-226m16.2	0	0.666741	0.574	0.069	0	2	si:ch211-226m16.2
sec61a1l	0	0.665451	0.62	0.106	0	2	sec61a1l
ero1b	0	0.663515	0.588	0.09	0	2	ero1b
calcrla	0	0.663207	0.559	0.072	0	2	calcrla
tmco1	0	0.657145	0.727	0.144	0	2	tmco1
itprid2	0	0.648377	0.553	0.063	0	2	itprid2
jagn1b	0	0.646404	0.658	0.097	0	2	jagn1b
fip1l1a	0	0.642398	0.521	0.055	0	2	fip1l1a
oat	0	0.637428	0.643	0.107	0	2	oat
gcgra	0	0.635787	0.533	0.069	0	2	gcgra
si:dkey-262k9.2	0	0.633646	0.616	0.088	0	2	si:dkey-262k9.2
sec22ba	0	0.630171	0.624	0.086	0	2	sec22ba
npr1b	0	0.623011	0.496	0.005	0	2	npr1b
si:ch211-120k19.1	0	0.615553	0.517	0.039	0	2	si:ch211-120k19.1
fgfrl1a	0	0.606649	0.484	0.057	0	2	fgfrl1a
pnp4b	0	0.600528	0.815	0.147	0	2	pnp4b
lman1	0	0.599008	0.625	0.096	0	2	lman1
ufl1	0	0.598068	0.589	0.08	0	2	ufl1
tmed6	0	0.569428	0.515	0.05	0	2	tmed6
nucb2b	0	0.566215	0.637	0.106	0	2	nucb2b
tmem263	0	0.559233	0.479	0.053	0	2	tmem263
nap1l4a	0	0.557069	0.613	0.1	0	2	nap1l4a
sardh	0	0.554477	0.543	0.063	0	2	sardh
uba5	0	0.547981	0.598	0.093	0	2	uba5
agxtb	0	0.540985	0.9	0.187	0	2	agxtb
gig2e	0	0.538027	0.431	0.031	0	2	gig2e
itga4	0	0.527066	0.385	0.027	0	2	itga4
erlec1	0	0.513281	0.572	0.087	0	2	erlec1
ptf1a	0	0.499866	0.493	0.051	0	2	ptf1a
slc31a2	0	0.493227	0.492	0.06	0	2	slc31a2
BX908782.2	0	0.491508	0.402	0.03	0	2	BX908782.2
si:dkey-261l7.2	0	0.480304	0.386	0.032	0	2	si:dkey-261l7.2
xirp2a	0	0.478779	0.559	0.077	0	2	xirp2a
hemgn	0	0.476872	0.439	0.042	0	2	hemgn
si:ch73-193i22.1	0	0.4722	0.46	0.04	0	2	si:ch73-193i22.1
si:dkey-243k1.3	0	0.464793	0.41	0.01	0	2	si:dkey-243k1.3
ccdc149a	0	0.438084	0.384	0.027	0	2	ccdc149a
cx28.9	0	0.417699	0.465	0.049	0	2	cx28.9
rrbp1b	0	0.397709	0.622	0.085	0	2	rrbp1b
sfxn2	0	0.392185	0.49	0.061	0	2	sfxn2
cfl2	0	0.380559	0.428	0.037	0	2	cfl2
gfi1aa	0	0.365086	0.309	0.013	0	2	gfi1aa
cldn15a	0	0.356957	0.602	0.08	0	2	cldn15a
si:dkey-13a21.4	0	0.337559	0.433	0.043	0	2	si:dkey-13a21.4
cyp1d1	0	0.318749	0.399	0.036	0	2	cyp1d1
fbp1b	0	0.27483	0.68	0.11	0	2	fbp1b
hoga1	2.61441e-305	0.491366	0.52	0.072	5.7334e-301	2	hoga1
grb10a	3.56207e-304	0.939756	0.63	0.111	7.81162e-300	2	grb10a
srp72	3.74027e-304	0.626101	0.617	0.108	8.20242e-300	2	srp72
srp14	1.23193e-303	0.467962	0.538	0.078	2.70162e-299	2	srp14
tpd52	1.82062e-303	0.448865	0.45	0.051	3.99262e-299	2	tpd52
ENSDARG00000076547	1.83373e-303	1.08117	0.438	0.049	4.02137e-299	2	ENSDARG00000076547
si:dkey-102m7.31	3.65878e-303	0.721053	0.717	0.146	8.02371e-299	2	si:dkey-102m7.3
zgc:163080	6.02171e-303	0.647926	0.632	0.115	1.32056e-298	2	zgc:163080
spcs3	8.49757e-302	0.935898	0.828	0.217	1.86352e-297	2	spcs3
cadps2	1.86377e-300	0.473481	0.498	0.065	4.08725e-296	2	cadps2
sel1l	1.82525e-299	0.461982	0.468	0.057	4.00278e-295	2	sel1l
gtpbp1l	7.72468e-299	0.379455	0.392	0.037	1.69402e-294	2	gtpbp1l
pdk2a	8.11548e-299	0.66081	0.723	0.149	1.77972e-294	2	pdk2a
atf6	1.11292e-298	0.720533	0.705	0.143	2.44063e-294	2	atf6
doc2b	5.09711e-297	0.643536	0.607	0.103	1.1178e-292	2	doc2b
kyat3	8.7162e-297	0.47658	0.487	0.06	1.91146e-292	2	kyat3
sec61a1	2.08265e-296	1.12911	0.815	0.215	4.56725e-292	2	sec61a1
krtcap2	7.87655e-295	1.04863	0.857	0.235	1.72733e-290	2	krtcap2
rps27l	1.12392e-294	1.39237	0.786	0.217	2.46476e-290	2	rps27l
sec13	3.08796e-293	0.469103	0.543	0.083	6.77191e-289	2	sec13
ENSDARG00000076223	3.48219e-293	1.45381	0.956	0.378	7.63643e-289	2	ENSDARG00000076223
cth	5.02718e-291	0.675997	0.714	0.147	1.10246e-286	2	cth
sec23b	5.47298e-290	0.508681	0.587	0.098	1.20022e-285	2	sec23b
tspan13a	3.73274e-288	0.322365	0.386	0.037	8.18591e-284	2	tspan13a
golt1ba	6.10821e-288	0.386786	0.42	0.047	1.33953e-283	2	golt1ba
cracr2b	2.0828e-287	0.486141	0.45	0.056	4.56758e-283	2	cracr2b
zgc:158403	3.53502e-287	0.426848	0.401	0.042	7.7523e-283	2	zgc:158403
os9	7.66486e-287	0.364153	0.587	0.097	1.6809e-282	2	os9
ddx24	5.66918e-286	0.418454	0.53	0.08	1.24325e-281	2	ddx24
zfpm1	1.43369e-284	0.725449	0.526	0.08	3.14409e-280	2	zfpm1
srp9	7.27765e-284	0.515049	0.625	0.116	1.59599e-279	2	srp9
a1cf	7.03535e-283	0.402434	0.502	0.072	1.54285e-278	2	a1cf
qdpra	4.45153e-281	0.363104	0.699	0.142	9.76222e-277	2	qdpra
srp68	1.29704e-280	0.362276	0.506	0.073	2.84441e-276	2	srp68
stard10	1.69701e-279	0.559391	0.649	0.122	3.72155e-275	2	stard10
tnks1bp1	1.42663e-278	0.584564	0.489	0.07	3.12861e-274	2	tnks1bp1
creld2	5.06111e-277	0.414916	0.41	0.046	1.1099e-272	2	creld2
tcima	8.28932e-276	0.646831	0.613	0.112	1.81785e-271	2	tcima
gcat	1.69018e-275	0.350287	0.494	0.072	3.70656e-271	2	gcat
coa5	9.49009e-275	0.303014	0.45	0.058	2.08118e-270	2	coa5
stim1b	1.11826e-273	0.461915	0.39	0.041	2.45234e-269	2	stim1b
dnajb11	1.06291e-271	0.448009	0.645	0.127	2.33095e-267	2	dnajb11
ufsp2	1.25873e-270	0.465938	0.507	0.078	2.76039e-266	2	ufsp2
p3h4	1.12338e-269	0.395089	0.386	0.04	2.46357e-265	2	p3h4
zgc:153675	1.37913e-269	0.424862	0.559	0.096	3.02443e-265	2	zgc:153675
comta	4.93051e-269	0.320227	0.398	0.044	1.08126e-264	2	comta
pwp1	1.19873e-267	0.454067	0.545	0.092	2.62882e-263	2	pwp1
manf	4.15599e-267	0.648286	0.778	0.19	9.11409e-263	2	manf
prdx4	7.57881e-266	1.03959	0.879	0.273	1.66203e-261	2	prdx4
ssr2	1.72745e-265	1.2978	0.926	0.357	3.78831e-261	2	ssr2
nnt	1.47757e-263	0.703685	0.718	0.167	3.24032e-259	2	nnt
tmed10	7.41398e-263	1.13367	0.887	0.294	1.62589e-258	2	tmed10
surf4l	7.4326e-262	0.428568	0.533	0.089	1.62997e-257	2	surf4l
suclg2	1.27975e-261	0.253266	0.618	0.118	2.8065e-257	2	suclg2
cbsb	1.86235e-261	0.443477	0.63	0.124	4.08412e-257	2	cbsb
lrmp	3.19323e-261	0.348253	0.298	0.021	7.00275e-257	2	lrmp
podxl	5.36353e-261	0.288219	0.438	0.057	1.17622e-256	2	podxl
eif5a2	9.68694e-261	1.24649	0.878	0.3	2.12435e-256	2	eif5a2
mef2cb	1.20795e-260	0.336777	0.473	0.067	2.64902e-256	2	mef2cb
rltgr	2.18278e-259	0.266156	0.443	0.06	4.78683e-255	2	rltgr
bhlha15	1.13428e-257	0.393303	0.402	0.048	2.48749e-253	2	bhlha15
pinx1	7.59404e-257	0.579051	0.717	0.163	1.66537e-252	2	pinx1
meis1a	4.90918e-256	0.38622	0.486	0.072	1.07658e-251	2	meis1a
cobll1b	3.98888e-255	0.42268	0.401	0.049	8.74762e-251	2	cobll1b
myo5c	6.50115e-255	0.370984	0.353	0.036	1.4257e-250	2	myo5c
mdm2	9.7627e-255	0.594411	0.417	0.053	2.14096e-250	2	mdm2
rims1b	8.72136e-254	0.637904	0.698	0.153	1.91259e-249	2	rims1b
immp2l	2.15046e-253	0.449472	0.588	0.113	4.71597e-249	2	immp2l
ssr4	2.24642e-253	1.21779	0.927	0.361	4.9264e-249	2	ssr4
cx32.3	5.53032e-253	0.395171	0.468	0.07	1.2128e-248	2	cx32.3
tmed2	1.94808e-252	1.00569	0.844	0.267	4.27214e-248	2	tmed2
syngr2a	2.41101e-252	0.336456	0.384	0.045	5.28735e-248	2	syngr2a
ahcy	2.51069e-252	0.850832	0.894	0.276	5.50595e-248	2	ahcy
nbas	2.36376e-251	0.506919	0.558	0.1	5.18372e-247	2	nbas
polr3k	1.53308e-249	0.256051	0.459	0.067	3.36204e-245	2	polr3k
emd	2.07066e-249	0.460782	0.543	0.098	4.54097e-245	2	emd
ENSDARG00000024602	3.67968e-249	0.33206	0.378	0.044	8.06954e-245	2	ENSDARG00000024602
aass	4.76978e-249	0.340356	0.401	0.05	1.04601e-244	2	aass
arid3c	2.33847e-248	0.540623	0.51	0.084	5.12826e-244	2	arid3c
hspb8	4.83879e-248	0.348128	0.47	0.071	1.06115e-243	2	hspb8
si:ch211-107o10.3	1.55379e-247	0.28617	0.536	0.094	3.40747e-243	2	si:ch211-107o10.3
atp13a1	3.6962e-247	0.330707	0.486	0.077	8.10577e-243	2	atp13a1
sec31a	2.42731e-246	0.372661	0.459	0.068	5.3231e-242	2	sec31a
spink2.1	8.22014e-246	0.297112	0.41	0.054	1.80268e-241	2	spink2.1
thumpd3	1.8362e-245	0.250124	0.308	0.025	4.02678e-241	2	thumpd3
pex1	2.88015e-243	0.301878	0.325	0.031	6.31616e-239	2	pex1
gcdha	3.12026e-243	0.352001	0.518	0.09	6.84273e-239	2	gcdha
chpt1	1.23254e-242	0.30322	0.429	0.061	2.70295e-238	2	chpt1
serp1	1.62311e-242	0.945637	0.867	0.272	3.55949e-238	2	serp1
tmem208	4.10533e-241	0.311188	0.479	0.077	9.00298e-237	2	tmem208
spcs2	9.15749e-241	0.758415	0.783	0.219	2.00824e-236	2	spcs2
kdelr2a	1.00008e-240	0.430933	0.654	0.145	2.19318e-236	2	kdelr2a
sec11a	1.0097e-240	0.768469	0.838	0.248	2.21427e-236	2	sec11a
ube2j1	1.0135e-239	0.324211	0.361	0.041	2.22261e-235	2	ube2j1
syt15	1.79146e-239	0.370261	0.371	0.044	3.92868e-235	2	syt15
sar1b	3.19473e-239	0.387398	0.599	0.122	7.00605e-235	2	sar1b
si:ch211-217k17.7	6.17478e-239	0.597885	0.689	0.163	1.35413e-234	2	si:ch211-217k17.7
ostc	1.03375e-238	0.656051	0.777	0.21	2.26701e-234	2	ostc
mthfd1a	1.51139e-238	0.293541	0.255	0.016	3.31448e-234	2	mthfd1a
spcs1	8.80884e-238	0.857765	0.865	0.27	1.93178e-233	2	spcs1
aldh18a1	2.0215e-237	0.281071	0.423	0.06	4.43316e-233	2	aldh18a1
si:dkey-238d18.4	2.6898e-237	0.284409	0.281	0.021	5.89872e-233	2	si:dkey-238d18.4
esyt1b	3.22997e-237	0.954744	0.355	0.039	7.08333e-233	2	esyt1b
srprb	1.03834e-235	0.613696	0.735	0.182	2.27707e-231	2	srprb
frya	2.54062e-235	0.281321	0.281	0.021	5.57158e-231	2	frya
si:dkey-183n20.15	3.5941e-235	0.612204	0.409	0.056	7.88186e-231	2	si:dkey-183n20.15
cd82b	1.23984e-234	0.402762	0.384	0.05	2.71898e-230	2	cd82b
llph	1.47219e-234	0.397065	0.545	0.104	3.2285e-230	2	llph
mthfr	3.58274e-234	0.324781	0.43	0.063	7.85694e-230	2	mthfr
tmem214	2.96415e-232	0.357133	0.525	0.096	6.50037e-228	2	tmem214
vars1	5.65131e-232	0.422646	0.497	0.088	1.23933e-227	2	vars1
qsox2	1.58078e-230	0.411236	0.339	0.037	3.46664e-226	2	qsox2
aldh7a1	2.36257e-230	0.496726	0.74	0.192	5.18111e-226	2	aldh7a1
pa2g4a1	4.98657e-230	0.727676	0.733	0.192	1.09356e-225	2	pa2g4a
ece1	1.19957e-229	0.345713	0.365	0.045	2.63065e-225	2	ece1
pdap1b	4.74086e-229	0.384226	0.57	0.115	1.03967e-224	2	pdap1b
ENSDARG00000112637	8.94766e-229	0.58448	0.364	0.045	1.96222e-224	2	ENSDARG00000112637
ssr3	4.92618e-228	1.14225	0.961	0.429	1.08031e-223	2	ssr3
ENSDARG00000098194	9.64699e-228	0.381364	0.401	0.055	2.11558e-223	2	ENSDARG00000098194
plcl1	2.95831e-227	0.411458	0.395	0.054	6.48757e-223	2	plcl1
ndufa1	2.25958e-225	0.862149	0.86	0.293	4.95525e-221	2	ndufa1
eif4ebp3l	2.8985e-225	0.366066	0.569	0.115	6.35641e-221	2	eif4ebp3l
lars1b	4.72353e-225	0.374555	0.402	0.057	1.03587e-220	2	lars1b
ddost	1.02508e-224	0.575195	0.733	0.193	2.248e-220	2	ddost
slc39a7	6.19488e-224	0.40427	0.589	0.125	1.35854e-219	2	slc39a7
zgc:112148	2.9968e-222	0.270945	0.363	0.046	6.57199e-218	2	zgc:112148
si:dkey-1h24.2	4.29946e-222	0.417836	0.293	0.027	9.42871e-218	2	si:dkey-1h24.2
metap2b	8.12515e-222	0.524722	0.7	0.178	1.78184e-217	2	metap2b
mrpl32	1.61858e-221	0.370549	0.638	0.147	3.54954e-217	2	mrpl32
ufm1	1.98958e-221	0.541306	0.713	0.189	4.36315e-217	2	ufm1
rpl3	9.9839e-221	1.27499	0.965	0.545	2.18947e-216	2	rpl3
yars1	1.3075e-220	0.295802	0.485	0.086	2.86735e-216	2	yars1
nop16	2.168e-220	0.309384	0.477	0.083	4.75442e-216	2	nop16
dnajc1	1.39179e-219	0.490946	0.719	0.185	3.05219e-215	2	dnajc1
ENSDARG00000078974	3.47948e-219	0.285332	0.467	0.08	7.63049e-215	2	ENSDARG00000078974
hpse2	3.62518e-219	0.330673	0.275	0.023	7.95002e-215	2	hpse2
hagh	4.36263e-219	0.326486	0.527	0.103	9.56726e-215	2	hagh
fkbp2	1.06511e-218	0.673049	0.809	0.239	2.33578e-214	2	fkbp2
ical1	1.89346e-218	0.297031	0.459	0.077	4.15236e-214	2	ical1
wars1	1.95342e-218	0.299788	0.427	0.067	4.28386e-214	2	wars1
fxyd1	2.14423e-217	0.261879	0.681	0.159	4.70231e-213	2	fxyd1
met	9.08796e-217	0.266479	0.515	0.098	1.99299e-212	2	met
si:rp71-1h20.9	1.83057e-216	0.565776	0.389	0.057	4.01444e-212	2	si:rp71-1h20.9
acsl1a	9.37245e-216	0.253364	0.458	0.077	2.05538e-211	2	acsl1a
fhdc3	1.47185e-215	0.256534	0.346	0.043	3.22777e-211	2	fhdc3
si:dkey-172h23.2	1.966e-215	0.391242	0.451	0.076	4.31143e-211	2	si:dkey-172h23.2
bysl	1.06466e-212	0.45734	0.657	0.159	2.33479e-208	2	bysl
cox17	1.39712e-212	0.52133	0.736	0.202	3.06389e-208	2	cox17
fbl1	3.32213e-211	0.49819	0.68	0.17	7.28542e-207	2	fbl
tmem39a	5.8872e-211	0.30292	0.434	0.072	1.29106e-206	2	tmem39a
slc11a2	6.53421e-211	0.256059	0.395	0.059	1.43295e-206	2	slc11a2
noc2l	7.08917e-211	0.305391	0.497	0.094	1.55466e-206	2	noc2l
glt8d2	7.26844e-211	0.518446	0.254	0.019	1.59397e-206	2	glt8d2
ENSDARG00000078683	7.54232e-211	0.758705	0.314	0.035	1.65403e-206	2	ENSDARG00000078683
pycr1b	2.08599e-210	0.285933	0.409	0.063	4.57458e-206	2	pycr1b
gnl2	4.04408e-210	0.298876	0.468	0.084	8.86867e-206	2	gnl2
eif3jb	9.21888e-209	0.603064	0.792	0.236	2.0217e-204	2	eif3jb
ENSDARG00000110700	1.68374e-207	0.389213	0.673	0.168	3.69244e-203	2	ENSDARG00000110700
cox6b1	3.69688e-206	0.427455	0.843	0.253	8.10727e-202	2	cox6b1
p4hb	3.763e-206	0.357303	0.677	0.172	8.25226e-202	2	p4hb
rpl4	7.00026e-205	1.16532	0.947	0.464	1.53516e-200	2	rpl4
tpst1	1.01043e-204	0.358314	0.636	0.151	2.21587e-200	2	tpst1
lrmda	3.00883e-204	0.418806	0.403	0.064	6.59837e-200	2	lrmda
abcc4	8.84994e-203	0.340399	0.318	0.037	1.94079e-198	2	abcc4
syvn1	1.79386e-202	0.299201	0.391	0.061	3.93394e-198	2	syvn1
nid2a	2.45812e-202	0.266837	0.354	0.049	5.39065e-198	2	nid2a
surf6	5.2504e-202	0.254745	0.321	0.039	1.15141e-197	2	surf6
trabd	5.67752e-202	0.321943	0.391	0.061	1.24508e-197	2	trabd
cygb1	5.73689e-201	0.366757	0.378	0.057	1.2581e-196	2	cygb1
ap1m1	2.83012e-200	0.316363	0.582	0.132	6.20646e-196	2	ap1m1
aldh4a1	2.86043e-200	0.272399	0.337	0.044	6.27292e-196	2	aldh4a1
slc1a4	1.08607e-199	0.260813	0.58	0.131	2.38175e-195	2	slc1a4
si:dkey-151g10.6	2.50512e-199	0.987275	0.999	0.901	5.49374e-195	2	si:dkey-151g10.6
cars1	3.80925e-199	0.283958	0.495	0.098	8.35368e-195	2	cars1
srpra	1.98524e-197	0.406082	0.738	0.206	4.35363e-193	2	srpra
si:dkey-44g23.5	2.79832e-197	0.347342	0.657	0.168	6.13671e-193	2	si:dkey-44g23.5
srp19	4.39328e-197	0.422839	0.656	0.166	9.63446e-193	2	srp19
acsl1b	1.14335e-195	0.259539	0.334	0.044	2.50738e-191	2	acsl1b
aldh6a1	1.55018e-195	0.253697	0.751	0.214	3.39955e-191	2	aldh6a1
iars1	2.20273e-195	0.355006	0.455	0.086	4.83059e-191	2	iars1
isg20	6.75842e-195	0.311814	0.504	0.104	1.48212e-190	2	isg20
arfgap3	1.46292e-193	0.281515	0.399	0.066	3.20818e-189	2	arfgap3
mt-atp8	1.4745e-193	0.710928	0.716	0.205	3.23359e-189	2	mt-atp8
nop21	3.05132e-193	0.39204	0.6	0.144	6.69154e-189	2	nop2
prkab1b	7.48335e-193	0.369539	0.551	0.125	1.6411e-188	2	prkab1b
igsf5b	2.11997e-192	0.289564	0.282	0.03	4.64909e-188	2	igsf5b
rps28	2.65707e-191	1.07691	0.976	0.712	5.82695e-187	2	rps28
timm8a	3.90053e-191	0.281178	0.546	0.121	8.55385e-187	2	timm8a
copz2	7.09884e-191	0.293699	0.43	0.078	1.55678e-186	2	copz2
hsp90b1	1.1907e-189	0.922726	0.841	0.287	2.61121e-185	2	hsp90b1
zgc:113054	6.15256e-189	0.312766	0.315	0.041	1.34926e-184	2	zgc:113054
mat2al	2.7554e-188	0.274982	0.374	0.059	6.04259e-184	2	mat2al
lpcat3	5.12859e-188	0.287694	0.393	0.066	1.1247e-183	2	lpcat3
ponzr1	2.04817e-187	0.3098	0.325	0.044	4.49164e-183	2	ponzr1
rrp12	1.23113e-186	0.286377	0.41	0.072	2.69987e-182	2	rrp12
eif4g1a	1.99876e-186	0.63864	0.814	0.265	4.38328e-182	2	eif4g1a
rbm28	1.72239e-185	0.264168	0.56	0.13	3.7772e-181	2	rbm28
rbpjb	5.47406e-185	0.437905	0.617	0.156	1.20046e-180	2	rbpjb
hmgcs1	6.54322e-185	0.59193	0.497	0.106	1.43493e-180	2	hmgcs1
cdv3	8.51907e-185	0.61931	0.83	0.277	1.86823e-180	2	cdv3
sdf2l1	9.99345e-185	0.259577	0.554	0.125	2.19156e-180	2	sdf2l1
selenok	1.03731e-184	0.252477	0.563	0.131	2.27483e-180	2	selenok
lmf2b	1.38812e-184	0.312083	0.427	0.078	3.04415e-180	2	lmf2b
mybbp1a	3.08186e-184	0.284509	0.454	0.088	6.75852e-180	2	mybbp1a
gstcd	3.40119e-184	0.300169	0.33	0.046	7.45881e-180	2	gstcd
srp54	4.38399e-184	0.40364	0.654	0.173	9.61409e-180	2	srp54
pdcd4a	6.07781e-184	0.310215	0.568	0.135	1.33286e-179	2	pdcd4a
si:ch211-163l21.10	1.39241e-183	0.334471	0.254	0.026	3.05356e-179	2	si:ch211-163l21.10
sec24d	2.15715e-183	0.303506	0.359	0.056	4.73064e-179	2	sec24d
rpn2	3.06171e-183	0.357175	0.566	0.134	6.71433e-179	2	rpn2
rps18	4.15217e-183	1.02743	0.943	0.493	9.1057e-179	2	rps18
hax1	3.34264e-182	0.252004	0.542	0.123	7.33042e-178	2	hax1
rpl29	4.09556e-181	1.03442	0.972	0.679	8.98156e-177	2	rpl29
slc1a3a	5.61557e-181	0.278525	0.426	0.08	1.2315e-176	2	slc1a3a
timm8b	2.64256e-180	0.270451	0.669	0.183	5.79514e-176	2	timm8b
eif4eb	5.85985e-180	0.252188	0.375	0.063	1.28507e-175	2	eif4eb
wu:fi09b08	3.50985e-179	0.456856	0.645	0.172	7.6971e-175	2	wu:fi09b08
ghra	4.1684e-179	0.37059	0.424	0.08	9.14131e-175	2	ghra
dad1	5.41254e-179	0.942546	0.947	0.484	1.18697e-174	2	dad1
etfdh	5.83867e-179	0.256407	0.41	0.075	1.28042e-174	2	etfdh
tars1	8.16961e-179	0.316339	0.609	0.157	1.7916e-174	2	tars1
kars1	2.55963e-177	0.38501	0.639	0.174	5.61326e-173	2	kars1
dkc11	1.3512e-176	0.342276	0.709	0.201	2.96317e-172	2	dkc1
pdcd11	1.99799e-176	0.286258	0.42	0.08	4.38159e-172	2	pdcd11
ENSDARG00000095705	3.78655e-176	0.368282	0.632	0.169	8.30391e-172	2	ENSDARG00000095705
zfp36l1b	5.33897e-176	0.357401	0.564	0.136	1.17084e-171	2	zfp36l1b
eif2ak3	1.40415e-175	0.278154	0.343	0.052	3.0793e-171	2	eif2ak3
si:dkey-18a10.3	1.3359e-174	0.358914	0.306	0.041	2.92962e-170	2	si:dkey-18a10.3
rtn1a1	5.52569e-174	1.01926	0.957	0.526	1.21178e-169	2	rtn1a
micos10	6.74546e-174	0.42924	0.727	0.22	1.47928e-169	2	micos10
ndufa3	2.14093e-173	0.502626	0.774	0.249	4.69506e-169	2	ndufa3
sf3b5	2.84259e-172	0.532685	0.744	0.238	6.23379e-168	2	sf3b5
rpl7l11	2.25255e-169	0.339598	0.644	0.176	4.93984e-165	2	rpl7l1
ccng11	2.95396e-169	0.791391	0.867	0.364	6.47803e-165	2	ccng1
pdia4	1.10997e-168	0.445722	0.405	0.078	2.43416e-164	2	pdia4
eif3ja	1.13616e-168	0.31856	0.573	0.146	2.4916e-164	2	eif3ja
rsl1d11	1.22104e-168	0.289795	0.618	0.165	2.67775e-164	2	rsl1d1
rpl6	1.0035e-166	0.996665	0.953	0.542	2.20066e-162	2	rpl6
lgr4	1.56968e-165	0.313338	0.508	0.119	3.4423e-161	2	lgr4
mars1	1.55082e-161	0.287159	0.442	0.095	3.40094e-157	2	mars1
eif5a	1.42428e-160	0.660535	0.812	0.3	3.12346e-156	2	eif5a
nop581	1.81861e-160	0.332383	0.742	0.229	3.98822e-156	2	nop58
snu13b1	1.3671e-159	0.422668	0.672	0.199	2.99805e-155	2	snu13b
coa6	2.96797e-159	0.25808	0.617	0.172	6.50877e-155	2	coa6
cdo1	4.79945e-159	0.276683	0.515	0.127	1.05252e-154	2	cdo1
rpl23a	8.71317e-159	0.877318	0.965	0.578	1.9108e-154	2	rpl23a
hypk	3.9315e-158	0.463714	0.77	0.252	8.62178e-154	2	hypk
c1qbp1	1.07241e-157	0.467375	0.776	0.254	2.3518e-153	2	c1qbp
ak2	2.89886e-157	0.273805	0.636	0.18	6.3572e-153	2	ak2
tdh	3.04405e-156	0.458736	0.767	0.259	6.67559e-152	2	tdh
nat10	2.3951e-155	0.254254	0.286	0.041	5.25246e-151	2	nat10
mvb12bb	1.34893e-154	0.316054	0.265	0.035	2.95821e-150	2	mvb12bb
slc39a14	9.81553e-154	0.310233	0.441	0.097	2.15255e-149	2	slc39a14
pa2g4b1	2.63989e-152	0.388348	0.663	0.201	5.78928e-148	2	pa2g4b
ddx21	1.15519e-151	0.401458	0.738	0.231	2.53334e-147	2	ddx21
plpp2a	6.21909e-149	0.425949	0.299	0.048	1.36385e-144	2	plpp2a
dnajc3b	1.08265e-148	0.302012	0.302	0.049	2.37424e-144	2	dnajc3b
spata6l	2.12348e-148	0.297132	0.255	0.034	4.65679e-144	2	spata6l
gab1	5.97649e-148	0.264203	0.527	0.138	1.31064e-143	2	gab1
abcf1	3.08014e-147	0.456102	0.77	0.263	6.75476e-143	2	abcf1
eif5b	4.78719e-147	0.308025	0.767	0.253	1.04983e-142	2	eif5b
nop101	4.49911e-146	0.345493	0.733	0.233	9.86655e-142	2	nop10
rpl261	1.53627e-144	0.369842	0.676	0.212	3.36904e-140	2	rpl26
rab5if	1.64647e-144	0.297739	0.733	0.246	3.61071e-140	2	rab5if
abce11	1.92434e-143	0.290018	0.652	0.2	4.22008e-139	2	abce1
rpl38	2.52153e-142	0.893623	0.972	0.707	5.52972e-138	2	rpl38
pdia6	5.35951e-142	0.28159	0.579	0.168	1.17534e-137	2	pdia6
mt-nd3	8.03858e-142	0.494581	0.828	0.303	1.76286e-137	2	mt-nd3
atp2a2a	4.72491e-140	0.350609	0.403	0.091	1.03617e-135	2	atp2a2a
cnbpa1	3.62289e-139	0.657928	0.878	0.366	7.945e-135	2	cnbpa
rps291	1.68809e-136	0.802137	0.988	0.798	3.70198e-132	2	rps29
calr3a	5.39698e-136	0.345317	0.729	0.246	1.18356e-131	2	calr3a
tma71	2.04375e-135	0.715948	0.87	0.367	4.48195e-131	2	tma7
alas1	4.47046e-134	0.254586	0.735	0.255	9.80373e-130	2	alas1
atp5if1a	1.25809e-133	0.478599	0.806	0.301	2.75899e-129	2	atp5if1a
loxl3b	7.28062e-133	0.354254	0.283	0.048	1.59664e-128	2	loxl3b
canx1	1.19188e-129	0.315588	0.732	0.26	2.6138e-125	2	canx
tmem258	3.8513e-128	0.606097	0.857	0.354	8.4459e-124	2	tmem258
ldlra	7.9066e-128	0.259174	0.417	0.102	1.73392e-123	2	ldlra
rpl36	8.01264e-126	0.763812	0.972	0.691	1.75717e-121	2	rpl36
eef1da1	9.54338e-125	0.379248	0.858	0.314	2.09286e-120	2	eef1da
denr	1.23001e-123	0.272289	0.67	0.223	2.69741e-119	2	denr
nop561	7.1613e-123	0.28447	0.792	0.286	1.57047e-118	2	nop56
rps6	1.01246e-119	0.757045	0.953	0.569	2.22033e-115	2	rps6
rplp2l1	3.38967e-119	0.740024	0.984	0.786	7.43354e-115	2	rplp2l
ppib	1.15375e-113	0.631287	0.935	0.512	2.53017e-109	2	ppib
rpl14	1.07141e-112	0.66814	0.981	0.724	2.34961e-108	2	rpl14
edrf1	3.20545e-112	0.310798	0.33	0.075	7.02954e-108	2	edrf1
cox5ab	4.05222e-111	0.398725	0.878	0.401	8.88653e-107	2	cox5ab
ppiaa	6.29747e-108	0.636962	0.909	0.449	1.38103e-103	2	ppiaa
ca2	7.08159e-107	0.301893	0.345	0.083	1.55299e-102	2	ca2
ENSDARG000000424091	5.56146e-106	0.461607	0.524	0.173	1.21963e-101	2	ENSDARG00000042409
uqcrq	1.4948e-104	0.256784	0.778	0.321	3.27809e-100	2	uqcrq
npm1a1	9.17092e-104	0.274946	0.82	0.329	2.01118e-99	2	npm1a
atp5md	2.52498e-103	0.273494	0.794	0.332	5.53728e-99	2	atp5md
cox6a1	2.11078e-102	0.624612	0.935	0.584	4.62894e-98	2	cox6a1
eef1a1l1	3.33248e-102	0.665386	0.992	0.863	7.30813e-98	2	eef1a1l1
hspe1	3.7162e-102	0.407716	0.895	0.428	8.14962e-98	2	hspe1
rpl35a1	4.25669e-98	0.642951	0.972	0.736	9.33492e-94	2	rpl35a
rps26l1	1.81981e-92	0.580771	0.978	0.722	3.99083e-88	2	rps26l
atp5mf	1.15158e-91	0.478849	0.9	0.476	2.52541e-87	2	atp5mf
rpl5b1	1.15898e-90	0.532193	0.904	0.458	2.54163e-86	2	rpl5b
idh2	6.2828e-90	0.509816	0.903	0.433	1.37782e-85	2	idh2
rpl34	1.61925e-88	0.604101	0.975	0.699	3.55102e-84	2	rpl34
hint1	7.73933e-88	0.257392	0.772	0.321	1.69724e-83	2	hint1
eif2s21	3.56212e-85	0.302451	0.837	0.372	7.81173e-81	2	eif2s2
egr11	3.56261e-83	0.278921	0.518	0.188	7.8128e-79	2	egr1
atp5pf	3.73057e-78	0.397198	0.896	0.485	8.18113e-74	2	atp5pf
ENSDARG00000115271	2.46046e-76	0.544916	0.981	0.803	5.39579e-72	2	ENSDARG00000115271
eef2b1	1.16845e-71	0.553848	0.956	0.61	2.56242e-67	2	eef2b
ENSDARG000000314351	4.88517e-71	0.265851	0.858	0.421	1.07132e-66	2	ENSDARG00000031435
rpl151	6.05803e-71	0.499115	0.948	0.603	1.32853e-66	2	rpl15
pabpc1a	5.84265e-70	0.512572	0.926	0.523	1.28129e-65	2	pabpc1a
ndufa4l	5.19708e-69	0.290857	0.909	0.512	1.13972e-64	2	ndufa4l
rplp11	6.62095e-66	0.397594	0.992	0.869	1.45198e-61	2	rplp1
rpl391	4.35527e-65	0.475703	0.98	0.811	9.55111e-61	2	rpl39
rpl18a	2.71059e-64	0.432258	0.966	0.7	5.94432e-60	2	rpl18a
rps3	2.90144e-62	0.485909	0.935	0.62	6.36287e-58	2	rps3
rps211	9.28641e-61	0.438401	0.975	0.768	2.03651e-56	2	rps21
rps171	3.3506e-60	0.450339	0.959	0.577	7.34786e-56	2	rps17
uqcrb	6.5205e-60	0.256596	0.873	0.465	1.42995e-55	2	uqcrb
hspa5	1.87315e-59	0.38265	0.929	0.569	4.10783e-55	2	hspa5
cox7b	5.0084e-59	0.250018	0.909	0.518	1.09834e-54	2	cox7b
rpl37.11	5.84021e-59	0.472362	0.975	0.798	1.28076e-54	2	rpl37.1
rpl231	1.18291e-58	0.473629	0.987	0.819	2.59412e-54	2	rpl23
rpl11	1.60557e-57	0.415957	0.987	0.8	3.52101e-53	2	rpl11
rpsa1	4.20343e-53	0.369903	0.987	0.748	9.21812e-49	2	rpsa
rps16	6.03768e-53	0.382155	0.963	0.669	1.32406e-48	2	rps16
uba521	2.67698e-52	0.348359	0.962	0.719	5.87061e-48	2	uba52
atp5f1e	5.48443e-51	0.331354	0.885	0.516	1.20274e-46	2	atp5f1e
rpl36a1	2.38297e-48	0.410435	0.98	0.808	5.22586e-44	2	rpl36a
rpl5a1	3.75818e-42	0.284388	0.927	0.559	8.24168e-38	2	rpl5a
rpl351	2.76048e-41	0.351359	0.976	0.762	6.05374e-37	2	rpl35
rps241	3.53618e-41	0.332588	0.978	0.797	7.75485e-37	2	rps24
rps111	2.3242e-39	0.28539	0.972	0.728	5.09698e-35	2	rps11
mt-nd4	8.54219e-38	0.412286	0.91	0.604	1.8733e-33	2	mt-nd4
rps15	1.24215e-36	0.297258	0.976	0.769	2.72404e-32	2	rps15
rpl271	1.21918e-35	0.298706	0.979	0.723	2.67367e-31	2	rpl27
mt-nd2	1.77797e-35	0.427932	0.905	0.608	3.89908e-31	2	mt-nd2
rpl24	2.74085e-33	0.287219	0.974	0.772	6.01067e-29	2	rpl24
rps131	7.87366e-33	0.268476	0.98	0.786	1.72669e-28	2	rps13
rps121	1.27014e-31	0.271126	0.976	0.784	2.78542e-27	2	rps12
rpl301	1.61033e-31	0.284726	0.963	0.73	3.53146e-27	2	rpl30
rpl31	2.40752e-31	0.257964	0.97	0.731	5.27968e-27	2	rpl31
rps251	8.63585e-30	0.282896	0.982	0.794	1.89384e-25	2	rps25
mt-atp6	2.02792e-07	0.294807	0.966	0.913	0.00444723	2	mt-atp6
mt-co1	4.59296e-06	0.369021	0.945	0.906	0.100724	2	mt-co1
apoa2	0	9.72369	1	0.039	0	3	apoa2
apoa1b	0	8.13207	1	0.022	0	3	apoa1b
fabp10a	0	6.92576	0.988	0.002	0	3	fabp10a
tfa	0	6.69116	0.984	0.008	0	3	tfa
zgc:123103	0	5.99215	0.913	0.003	0	3	zgc:123103
apoc1	0	5.71453	0.894	0.004	0	3	apoc1
rbp2b	0	5.32946	0.863	0.003	0	3	rbp2b
apom	0	5.24383	0.857	0.001	0	3	apom
serpina1l	0	5.22426	0.85	0.001	0	3	serpina1l
afp4.1	0	4.83714	0.791	0.003	0	3	afp4.1
c3a.1	0	4.80991	0.735	0.013	0	3	c3a.1
ttr	0	4.78462	0.796	0.035	0	3	ttr
gpx4a	0	4.76337	0.868	0.144	0	3	gpx4a
fgb	0	4.7228	0.768	0.003	0	3	fgb
ces2a	0	4.62921	0.726	0.001	0	3	ces2a
fetub	0	4.56052	0.706	0.002	0	3	fetub
fgg	0	4.47219	0.749	0.013	0	3	fgg
serpina1	0	4.43263	0.687	0.001	0	3	serpina1
uox	0	4.38636	0.694	0	0	3	uox
cfb	0	4.33762	0.649	0.006	0	3	cfb
cfhl4	0	4.31981	0.721	0.013	0	3	cfhl4
ambp	0	4.31371	0.712	0.001	0	3	ambp
bhmt	0	4.30351	0.999	0.29	0	3	bhmt
apoa4b.1	0	4.20626	0.615	0.006	0	3	apoa4b.1
aldob	0	4.10315	0.947	0.297	0	3	aldob
c9	0	4.03867	0.606	0.009	0	3	c9
fga	0	4.03482	0.628	0.002	0	3	fga
agxtb1	0	4.02139	0.872	0.212	0	3	agxtb
rbp4	0	4.01772	0.893	0.038	0	3	rbp4
grhprb	0	3.9541	0.725	0.164	0	3	grhprb
gapdh	0	3.95319	0.916	0.237	0	3	gapdh
zgc:112265	0	3.89761	0.575	0.001	0	3	zgc:112265
hp.1	0	3.88195	0.597	0.014	0	3	hp.1
igfbp1a	0	3.85839	0.829	0.109	0	3	igfbp1a
diabloa	0	3.74199	0.557	0.024	0	3	diabloa
apoc2	0	3.67869	0.522	0.007	0	3	apoc2
gc	0	3.67834	0.537	0.006	0	3	gc
crp2	0	3.61486	0.372	0	0	3	crp2
si:ch211-212c13.8	0	3.58369	0.509	0.003	0	3	si:ch211-212c13.8
mgst1.2	0	3.56928	0.579	0.048	0	3	mgst1.2
ENSDARG00000090722	0	3.49846	0.459	0.001	0	3	ENSDARG00000090722
c3a.3	0	3.49239	0.463	0.007	0	3	c3a.3
lect2l	0	3.4019	0.334	0.006	0	3	lect2l
si:ch211-270n8.1	0	3.39006	0.362	0.001	0	3	si:ch211-270n8.1
cp	0	3.35196	0.44	0.005	0	3	cp
f2	0	3.29358	0.471	0.022	0	3	f2
apobb.1	0	3.26222	0.407	0.003	0	3	apobb.1
si:ch1073-464p5.5	0	3.2483	0.4	0.001	0	3	si:ch1073-464p5.5
pygl	0	3.21929	0.429	0.003	0	3	pygl
c3a.2	0	3.19529	0.349	0.001	0	3	c3a.2
si:dkeyp-73d8.6	0	3.18335	0.422	0.004	0	3	si:dkeyp-73d8.6
hao1	0	3.1738	0.431	0.011	0	3	hao1
serpinc1	0	3.11648	0.424	0.014	0	3	serpinc1
sb:cb37	0	3.09416	0.337	0.001	0	3	sb:cb37
hpda	0	3.09009	0.407	0.011	0	3	hpda
crp3	0	2.99343	0.34	0.002	0	3	crp3
a2ml	0	2.86206	0.341	0.001	0	3	a2ml
shbg	0	2.83122	0.344	0.004	0	3	shbg
ftcd	0	2.80065	0.349	0.004	0	3	ftcd
cdab	0	2.77333	0.332	0.007	0	3	cdab
oxct1b	0	2.76264	0.335	0.002	0	3	oxct1b
f5	0	2.70184	0.313	0.004	0	3	f5
eno3	0	2.63229	0.816	0.276	0	3	eno3
si:dkeyp-73d8.9	0	2.60354	0.254	0.004	0	3	si:dkeyp-73d8.9
agt	0	2.5581	0.293	0.007	0	3	agt
uraha	0	2.4882	0.275	0.002	0	3	uraha
cfh	0	2.40068	0.254	0.005	0	3	cfh
scp2a	9.2861e-292	3.31495	0.482	0.067	2.03644e-287	3	scp2a
rida	7.81391e-285	3.76431	0.672	0.182	1.71359e-280	3	rida
gstt1a	3.55413e-272	2.70957	0.322	0.023	7.79421e-268	3	gstt1a
ttc36	8.53778e-266	3.07763	0.456	0.065	1.87234e-261	3	ttc36
gpd1b	1.36199e-255	3.1516	0.512	0.093	2.98684e-251	3	gpd1b
txn	2.08712e-218	2.65396	0.518	0.108	4.57705e-214	3	txn
g6pca.2	1.64716e-216	2.96823	0.41	0.065	3.61223e-212	3	g6pca.2
mt-atp61	6.1656e-212	1.67279	0.987	0.913	1.35212e-207	3	mt-atp6
serpinf2b	4.70527e-204	2.74983	0.35	0.047	1.03186e-199	3	serpinf2b
sod1	5.38023e-202	3.08849	0.737	0.381	1.17989e-197	3	sod1
gstp1	4.1485e-200	3.15727	0.691	0.291	9.09766e-196	3	gstp1
gpx1a	3.40601e-195	3.08828	0.465	0.102	7.46938e-191	3	gpx1a
fn1b	1.15885e-187	2.20012	0.297	0.032	2.54135e-183	3	fn1b
suclg1	3.58834e-184	2.99777	0.704	0.362	7.86922e-180	3	suclg1
atp5mc3b	1.99897e-176	1.67498	0.876	0.694	4.38374e-172	3	atp5mc3b
gamt1	3.16256e-156	1.91668	0.741	0.319	6.93549e-152	3	gamt
atp5mc1	2.05114e-154	2.16215	0.769	0.555	4.49816e-150	3	atp5mc1
prdx21	4.24483e-149	2.33603	0.718	0.45	9.3089e-145	3	prdx2
ENSDARG00000015978	4.03541e-148	1.70297	0.806	0.656	8.84965e-144	3	ENSDARG00000015978
atp5f1b	6.87439e-147	1.67658	0.822	0.674	1.50755e-142	3	atp5f1b
pck1	1.64388e-143	2.97009	0.46	0.138	3.60502e-139	3	pck1
pnp4b1	1.89202e-141	2.88219	0.525	0.196	4.14919e-137	3	pnp4b
kng1	3.84895e-137	2.94974	0.468	0.151	8.44075e-133	3	kng1
rpl191	2.91032e-135	1.04778	0.972	0.839	6.38233e-131	3	rpl19
lgals2b	8.04224e-130	0.699497	0.551	0.189	1.76366e-125	3	lgals2b
sdr16c5b	6.98172e-127	2.43872	0.306	0.06	1.53109e-122	3	sdr16c5b
rps71	4.85268e-124	0.970892	0.966	0.825	1.06419e-119	3	rps7
rps231	1.09127e-122	1.00327	0.968	0.802	2.39316e-118	3	rps23
cox6a11	7.81228e-121	1.57231	0.768	0.611	1.71323e-116	3	cox6a1
aldh1l1	1.43164e-117	2.40791	0.256	0.043	3.13958e-113	3	aldh1l1
mt-cyb	4.10187e-115	0.985053	0.968	0.929	8.9954e-111	3	mt-cyb
rpl111	1.41816e-107	0.92991	0.963	0.808	3.11002e-103	3	rpl11
mt-nd1	2.31447e-105	1.34123	0.85	0.756	5.07563e-101	3	mt-nd1
rpl101	4.97176e-104	0.983493	0.925	0.784	1.09031e-99	3	rpl10
fabp3	1.54328e-101	1.61246	0.729	0.585	3.38441e-97	3	fabp3
cox6b11	5.51446e-101	2.44992	0.551	0.299	1.20932e-96	3	cox6b1
rps51	2.10324e-97	0.912953	0.932	0.792	4.6124e-93	3	rps5
rps27a1	3.613e-97	0.855223	0.956	0.819	7.92331e-93	3	rps27a
rpl18a1	4.02263e-96	1.10988	0.865	0.718	8.82163e-92	3	rpl18a
rplp01	1.32355e-91	0.815633	0.953	0.835	2.90254e-87	3	rplp0
phyhd1	4.02922e-90	2.18871	0.25	0.054	8.83609e-86	3	phyhd1
rps3a1	8.74556e-89	0.907854	0.918	0.786	1.9179e-84	3	rps3a
atox1	5.25762e-87	2.58332	0.459	0.213	1.153e-82	3	atox1
rpl131	1.04427e-86	0.804161	0.954	0.819	2.29008e-82	3	rpl13
mt-co3	1.00048e-83	0.791813	0.968	0.946	2.19406e-79	3	mt-co3
rps132	5.751e-83	0.840369	0.935	0.797	1.26119e-78	3	rps13
fbp1b1	1.46771e-82	2.70107	0.391	0.155	3.21869e-78	3	fbp1b
slc25a5	5.48982e-81	0.789963	0.94	0.884	1.20392e-76	3	slc25a5
rpl71	1.10195e-76	0.843691	0.901	0.774	2.41658e-72	3	rpl7
rps8a1	1.63705e-76	0.794386	0.929	0.786	3.59005e-72	3	rps8a
rpl211	2.0506e-75	0.789877	0.928	0.8	4.49696e-71	3	rpl21
rps101	3.22807e-74	0.8006	0.916	0.799	7.07916e-70	3	rps10
hspe11	4.22309e-73	1.85136	0.607	0.47	9.26123e-69	3	hspe1
ndufa4l1	2.9228e-71	1.63448	0.634	0.55	6.40969e-67	3	ndufa4l
vtnb	4.69579e-71	2.44267	0.303	0.101	1.02979e-66	3	vtnb
atp5f1d	5.85401e-71	1.83749	0.618	0.52	1.28378e-66	3	atp5f1d
igfbp1b	1.90957e-69	2.47058	0.301	0.102	4.18768e-65	3	igfbp1b
rps141	3.34481e-69	0.772326	0.924	0.797	7.33517e-65	3	rps14
mat1a1	2.29931e-68	2.22642	0.409	0.195	5.04238e-64	3	mat1a
dpydb	4.01857e-68	2.41027	0.306	0.105	8.81273e-64	3	dpydb
agxta	8.57303e-66	2.55464	0.335	0.132	1.88007e-61	3	agxta
rpl171	8.31728e-65	0.698809	0.934	0.823	1.82398e-60	3	rpl17
faua1	5.05904e-62	0.755794	0.909	0.804	1.10945e-57	3	faua
cox4i1	8.50593e-62	1.33616	0.675	0.656	1.86535e-57	3	cox4i1
uba522	1.62427e-60	0.907358	0.828	0.739	3.56203e-56	3	uba52
ahcy1	2.64341e-59	2.05558	0.496	0.334	5.79699e-55	3	ahcy
rpl91	1.25139e-58	0.822609	0.869	0.743	2.7443e-54	3	rpl9
rpl181	5.38877e-58	0.838257	0.847	0.758	1.18176e-53	3	rpl18
rps91	1.07695e-57	0.668542	0.904	0.799	2.36174e-53	3	rps9
qdpra1	7.42555e-54	2.294	0.375	0.19	1.62842e-49	3	qdpra
rpl13a1	1.05982e-53	0.761268	0.857	0.779	2.32419e-49	3	rpl13a
rpl321	2.62012e-53	0.733312	0.868	0.781	5.74592e-49	3	rpl32
ckba	4.56061e-52	2.30179	0.309	0.131	1.00014e-47	3	ckba
rpl232	7.06985e-51	0.567457	0.96	0.827	1.55042e-46	3	rpl23
rpsa2	7.16358e-50	0.669248	0.894	0.765	1.57097e-45	3	rpsa
mt-nd21	1.08051e-48	1.24107	0.672	0.64	2.36956e-44	3	mt-nd2
prdx1	2.24138e-48	1.75475	0.319	0.141	4.91535e-44	3	prdx1
mt-co2	4.17386e-48	0.620271	0.957	0.956	9.15328e-44	3	mt-co2
chchd10	2.22525e-47	2.33998	0.396	0.231	4.87997e-43	3	chchd10
rpl81	2.96983e-47	0.622389	0.894	0.79	6.51283e-43	3	rpl8
rps22	3.39121e-47	0.581783	0.91	0.816	7.43693e-43	3	rps2
atp5pd	5.87423e-47	1.62566	0.569	0.522	1.28822e-42	3	atp5pd
rpl241	1.8095e-45	0.633112	0.888	0.786	3.96824e-41	3	rpl24
nme2b.11	3.96635e-45	0.625533	0.881	0.799	8.6982e-41	3	nme2b.1
glud1b	3.41902e-44	2.3029	0.412	0.261	7.4979e-40	3	glud1b
rps112	3.71331e-44	0.697021	0.84	0.748	8.14328e-40	3	rps11
rpl7a1	1.01558e-43	0.629103	0.874	0.783	2.22717e-39	3	rpl7a
rps161	1.09638e-43	0.807955	0.746	0.699	2.40436e-39	3	rps16
rpl141	1.33037e-43	0.76438	0.816	0.748	2.9175e-39	3	rpl14
rplp2l2	1.61076e-43	0.528912	0.954	0.795	3.53239e-39	3	rplp2l
rps151	2.03289e-43	0.705551	0.865	0.786	4.45812e-39	3	rps15
rpl152	1.20729e-42	0.973424	0.69	0.638	2.64759e-38	3	rpl15
rps4x1	1.59338e-41	0.657608	0.844	0.776	3.49428e-37	3	rps4x
rps191	4.14908e-40	0.541843	0.921	0.832	9.09894e-36	3	rps19
rps15a1	6.49761e-40	0.564311	0.906	0.8	1.42493e-35	3	rps15a
aldh6a11	9.0797e-40	2.20719	0.401	0.264	1.99118e-35	3	aldh6a1
pcbd1	1.88551e-39	2.24644	0.359	0.21	4.13492e-35	3	pcbd1
rpl121	6.75381e-39	0.631077	0.854	0.759	1.48111e-34	3	rpl12
pdk2b	1.24646e-38	2.09023	0.256	0.11	2.73349e-34	3	pdk2b
atp5pb	2.84306e-37	1.78337	0.519	0.476	6.23482e-33	3	atp5pb
cox5aa	5.3486e-36	1.5846	0.54	0.518	1.17295e-31	3	cox5aa
shmt1	9.25025e-35	2.2217	0.266	0.128	2.02858e-30	3	shmt1
dbi	9.34674e-35	1.58052	0.534	0.499	2.04974e-30	3	dbi
atp5meb	3.7593e-34	1.46965	0.538	0.519	8.24415e-30	3	atp5meb
rps122	5.1118e-33	0.480913	0.913	0.796	1.12102e-28	3	rps12
rpl272	2.4437e-32	0.653465	0.818	0.746	5.35904e-28	3	rpl27
acat1	2.63651e-32	2.09606	0.294	0.158	5.78186e-28	3	acat1
atp5l	6.87807e-30	1.18372	0.578	0.614	1.50836e-25	3	atp5l
atp5fa1	1.60337e-29	1.18581	0.565	0.59	3.51618e-25	3	atp5fa1
dad11	1.15993e-28	1.17376	0.546	0.537	2.54373e-24	3	dad1
rpl281	1.22993e-27	0.461449	0.887	0.819	2.69725e-23	3	rpl28
slc38a4	3.99574e-27	1.99243	0.29	0.169	8.76266e-23	3	slc38a4
rpl5a2	9.25117e-27	0.907203	0.594	0.603	2.02878e-22	3	rpl5a
mdh1aa	7.66564e-26	1.68416	0.457	0.404	1.68107e-21	3	mdh1aa
cox7b1	1.04414e-25	1.29893	0.535	0.566	2.28981e-21	3	cox7b
rps252	1.56478e-25	0.426582	0.904	0.807	3.43157e-21	3	rps25
rps61	2.53787e-25	0.760684	0.637	0.611	5.56556e-21	3	rps6
rplp12	5.69748e-25	0.312432	0.972	0.875	1.24946e-20	3	rplp1
atp5pf1	6.10413e-24	1.33382	0.512	0.535	1.33864e-19	3	atp5pf
rpl302	1.39213e-23	0.582257	0.778	0.755	3.05293e-19	3	rpl30
eif3d1	6.12259e-23	0.345116	0.113	0.338	1.34268e-18	3	eif3d
ndufa31	8.39582e-23	0.269936	0.109	0.329	1.8412e-18	3	ndufa3
pgam1a	1.28042e-22	1.36147	0.346	0.241	2.80797e-18	3	pgam1a
naa10	5.65721e-22	0.338021	0.106	0.318	1.24063e-17	3	naa10
fkbp21	5.76396e-22	0.342768	0.109	0.324	1.26404e-17	3	fkbp2
ola1	9.44678e-22	0.301996	0.129	0.36	2.07168e-17	3	ola1
eif3ha1	1.0598e-21	0.375414	0.122	0.346	2.32414e-17	3	eif3ha
tcp11	1.16755e-21	0.305641	0.157	0.412	2.56045e-17	3	tcp1
psmb41	6.92885e-21	0.260801	0.078	0.261	1.5195e-16	3	psmb4
prelid1a1	1.40921e-20	0.282001	0.088	0.277	3.09039e-16	3	prelid1a
rps181	5.02763e-20	0.929977	0.541	0.546	1.10256e-15	3	rps18
glo11	1.13145e-19	0.290172	0.078	0.254	2.48127e-15	3	glo1
hypk1	1.28761e-19	0.359061	0.121	0.331	2.82372e-15	3	hypk
cox5ab1	1.32718e-19	1.58266	0.456	0.457	2.91051e-15	3	cox5ab
rps27.11	1.41753e-19	0.445663	0.819	0.785	3.10864e-15	3	rps27.1
fkbp31	1.46811e-19	0.355912	0.082	0.262	3.21956e-15	3	fkbp3
psma4	1.70151e-19	0.392971	0.109	0.309	3.73141e-15	3	psma4
hsbp1b	1.7497e-19	0.317561	0.109	0.307	3.8371e-15	3	hsbp1b
mif	2.24006e-19	0.461283	0.128	0.343	4.91245e-15	3	mif
psma81	2.87267e-19	0.338244	0.097	0.286	6.29977e-15	3	psma8
adh51	5.00602e-19	0.391426	0.119	0.324	1.09782e-14	3	adh5
eif3k	6.48677e-19	0.404085	0.159	0.396	1.42255e-14	3	eif3k
tomm7	8.75387e-19	0.507817	0.129	0.342	1.91972e-14	3	tomm7
rpl35a2	1.07839e-18	0.422416	0.818	0.759	2.36491e-14	3	rpl35a
rpl23a1	1.93938e-18	0.689509	0.628	0.623	4.25307e-14	3	rpl23a
tbca	2.60972e-18	0.457538	0.129	0.339	5.72311e-14	3	tbca
pomp	2.86514e-18	0.458549	0.118	0.317	6.28325e-14	3	pomp
hint11	4.06186e-18	0.423802	0.16	0.394	8.90766e-14	3	hint1
snu13b2	4.12788e-18	0.303618	0.093	0.27	9.05245e-14	3	snu13b
rack11	9.20017e-18	0.491454	0.765	0.759	2.0176e-13	3	rack1
atp5if1a1	3.03389e-17	0.442258	0.156	0.38	6.65331e-13	3	atp5if1a
ppib1	5.49169e-17	1.00096	0.521	0.565	1.20433e-12	3	ppib
eif2s1b	1.19542e-16	0.504938	0.141	0.347	2.62156e-12	3	eif2s1b
aimp1a	1.57356e-16	0.465862	0.094	0.262	3.45083e-12	3	aimp1a
abcf11	1.65679e-16	0.414178	0.138	0.34	3.63333e-12	3	abcf1
eif1axb	3.78328e-16	0.497443	0.168	0.392	8.29673e-12	3	eif1axb
sdhb	5.28364e-16	0.316498	0.11	0.285	1.1587e-11	3	sdhb
uqcrc2a	6.81297e-16	0.407002	0.101	0.271	1.49409e-11	3	uqcrc2a
cope	7.37322e-16	0.558793	0.104	0.276	1.61695e-11	3	cope
rps242	9.87568e-16	0.321051	0.885	0.811	2.16574e-11	3	rps24
manf1	1.24364e-15	0.430083	0.104	0.273	2.7273e-11	3	manf
cox6b2	1.66052e-15	1.12441	0.503	0.572	3.64152e-11	3	cox6b2
rpl10a1	1.79743e-15	0.312007	0.829	0.811	3.94177e-11	3	rpl10a
slc25a3b	2.22321e-15	1.09235	0.512	0.589	4.8755e-11	3	slc25a3b
ndufb10	2.87102e-15	1.69446	0.401	0.387	6.29614e-11	3	ndufb10
igf2bp3	3.72229e-15	0.428699	0.124	0.304	8.16297e-11	3	igf2bp3
tmem1471	4.07708e-15	0.427352	0.109	0.278	8.94104e-11	3	tmem147
hspa91	4.90326e-15	0.407534	0.126	0.307	1.07528e-10	3	hspa9
mt-nd41	5.18599e-15	0.847252	0.576	0.646	1.13729e-10	3	mt-nd4
ufm11	6.47006e-15	0.494601	0.101	0.264	1.41888e-10	3	ufm1
atp5f1c	9.78001e-15	1.61567	0.413	0.414	2.14476e-10	3	atp5f1c
pa2g4a2	9.94792e-15	0.399033	0.106	0.27	2.18158e-10	3	pa2g4a
gadd45ga	1.43665e-14	1.21485	0.275	0.189	3.15058e-10	3	gadd45ga
ndufb8	2.19985e-14	1.5515	0.431	0.449	4.82428e-10	3	ndufb8
ddost1	3.09538e-14	0.516879	0.107	0.27	6.78817e-10	3	ddost
romo1	3.10228e-14	0.524809	0.196	0.431	6.80331e-10	3	romo1
pa2g4b2	4.75301e-14	0.545154	0.107	0.269	1.04233e-09	3	pa2g4b
ENSDARG000000461571	5.85003e-14	0.35838	0.828	0.81	1.28291e-09	3	ENSDARG00000046157
rps31	8.00836e-14	0.601861	0.622	0.66	1.75623e-09	3	rps3
rps26l2	2.80067e-13	0.426118	0.772	0.75	6.14186e-09	3	rps26l
rpl221	4.28782e-13	0.464567	0.699	0.733	9.40319e-09	3	rpl22
ndufs6	5.38009e-13	0.535604	0.128	0.296	1.17985e-08	3	ndufs6
sod2	7.45233e-13	1.82467	0.265	0.198	1.6343e-08	3	sod2
tomm20a.11	9.64712e-13	0.52945	0.11	0.264	2.11561e-08	3	tomm20a.1
mt-nd31	2.20098e-12	0.460727	0.181	0.382	4.82675e-08	3	mt-nd3
aqp121	2.56933e-12	0.87923	0.328	0.243	5.63454e-08	3	aqp12
hmgb3b1	3.20178e-12	0.383652	0.106	0.25	7.02149e-08	3	hmgb3b
canx2	3.46361e-12	0.537629	0.151	0.33	7.59569e-08	3	canx
ndufa11	1.2026e-11	0.645212	0.137	0.301	2.6373e-07	3	ndufa11
mt-co11	1.32373e-11	0.292039	0.843	0.917	2.90293e-07	3	mt-co1
mgst3a	2.42563e-11	0.540603	0.11	0.252	5.31942e-07	3	mgst3a
pdap1a1	2.53931e-11	0.588559	0.121	0.27	5.5687e-07	3	pdap1a
eif3f1	2.64696e-11	0.286406	0.268	0.53	5.80479e-07	3	eif3f
ndufa5	5.65726e-11	0.619352	0.176	0.365	1.24064e-06	3	ndufa5
atp5mc3a	1.01943e-10	1.24266	0.444	0.501	2.23562e-06	3	atp5mc3a
psmb71	1.44953e-10	0.532273	0.206	0.413	3.17881e-06	3	psmb7
tuba8l1	1.70275e-10	0.317036	0.132	0.278	3.73414e-06	3	tuba8l
serp11	1.99916e-10	0.495943	0.175	0.357	4.38417e-06	3	serp1
sgk11	3.42721e-10	1.55677	0.287	0.238	7.51587e-06	3	sgk1
hyou11	1.25776e-09	0.328845	0.14	0.283	2.75826e-05	3	hyou1
sec61a11	1.36076e-09	0.517639	0.146	0.298	2.98415e-05	3	sec61a1
cycsb	2.89095e-09	1.27366	0.443	0.509	6.33985e-05	3	cycsb
tpi1b	3.41516e-09	0.637668	0.51	0.556	7.48944e-05	3	tpi1b
pdia3	3.74001e-09	1.55014	0.36	0.362	8.20184e-05	3	pdia3
edf1	3.90258e-09	0.700737	0.209	0.409	8.55836e-05	3	edf1
micos101	4.23307e-09	0.76883	0.144	0.292	9.28312e-05	3	micos10
cebpd1	5.30582e-09	0.9352	0.331	0.287	0.000116357	3	cebpd
cox7a2a	6.45291e-09	1.2247	0.428	0.488	0.000141512	3	cox7a2a
mibp2	6.60664e-09	0.342452	0.249	0.47	0.000144884	3	mibp2
ENSDARG000000713531	7.14089e-09	0.511871	0.166	0.324	0.0001566	3	ENSDARG00000071353
mgst3b1	9.00365e-09	1.61003	0.331	0.315	0.00019745	3	mgst3b
cebpb	9.56502e-09	1.24709	0.263	0.212	0.000209761	3	cebpb
ndufs3	3.04152e-08	0.788657	0.144	0.283	0.000667005	3	ndufs3
uqcrh	3.26826e-08	1.31201	0.421	0.491	0.00071673	3	uqcrh
eif2s22	5.54979e-08	0.557572	0.237	0.445	0.00121707	3	eif2s2
mt-nd5	7.27141e-08	0.341646	0.275	0.495	0.00159462	3	mt-nd5
cox171	9.66334e-08	0.784321	0.143	0.276	0.00211917	3	cox17
ndufb3	1.36086e-07	0.784519	0.196	0.366	0.00298436	3	ndufb3
bsg2	1.67326e-07	0.324479	0.268	0.472	0.00366945	3	bsg
rpl61	1.69516e-07	0.584238	0.537	0.595	0.00371749	3	rpl6
dap1	1.98222e-07	0.748457	0.365	0.336	0.004347	3	dap
gpx4b	2.11475e-07	0.77501	0.232	0.433	0.00463765	3	gpx4b
cnbpa2	3.371e-07	0.538639	0.241	0.443	0.00739261	3	cnbpa
ostc1	6.41515e-07	0.834805	0.154	0.288	0.0140684	3	ostc
rpl311	6.46541e-07	0.310716	0.744	0.761	0.0141786	3	rpl31
ndufa2	2.07799e-06	0.83715	0.168	0.305	0.0455703	3	ndufa2
uqcrb1	2.1235e-06	1.14991	0.425	0.521	0.0465683	3	uqcrb
ndufc2	2.18687e-06	0.767286	0.216	0.389	0.0479581	3	ndufc2
nupr1b1	2.34147e-06	0.343449	0.393	0.316	0.0513484	3	nupr1b
pgrmc11	2.87071e-06	1.48364	0.256	0.229	0.0629546	3	pgrmc1
calr3a1	3.30771e-06	0.750477	0.176	0.314	0.0725381	3	calr3a
mdh2	5.46601e-06	0.804519	0.206	0.365	0.11987	3	mdh2
gpia	6.76195e-06	0.497878	0.151	0.265	0.14829	3	gpia
ndufa12	9.56445e-06	0.919836	0.19	0.335	0.209748	3	ndufa12
cox7c	1.85188e-05	1.0063	0.428	0.532	0.406118	3	cox7c
pfdn4	3.18629e-05	0.932693	0.175	0.302	0.698754	3	pfdn4
ndufa8	4.14333e-05	0.863278	0.185	0.318	0.908632	3	ndufa8
atp5if1b	4.76166e-05	1.25041	0.381	0.453	1	3	atp5if1b
rpl33	5.03727e-05	0.390967	0.554	0.598	1	3	rpl3
calr3b	5.86661e-05	1.44056	0.254	0.24	1	3	calr3b
ndufa13	7.12844e-05	0.77443	0.218	0.373	1	3	ndufa1
got2b	8.4627e-05	0.825695	0.163	0.276	1	3	got2b
ndufb6	0.000190559	0.991977	0.16	0.269	1	3	ndufb6
pgk1	0.000202583	0.522119	0.175	0.282	1	3	pgk1
fth1a	0.000310852	0.785446	0.26	0.442	1	3	fth1a
tmem2581	0.000453483	0.702551	0.254	0.428	1	3	tmem258
eef1b21	0.000634459	0.325844	0.59	0.68	1	3	eef1b2
ssr21	0.000654589	0.882126	0.371	0.428	1	3	ssr2
ucp21	0.000797838	0.631598	0.226	0.361	1	3	ucp2
atp5mf1	0.000884234	0.964212	0.413	0.536	1	3	atp5mf
ssr31	0.00105236	0.7613	0.422	0.497	1	3	ssr3
ndufb5	0.00147161	0.986647	0.176	0.282	1	3	ndufb5
adka1	0.00152967	1.21078	0.279	0.293	1	3	adka
hdlbpa1	0.00154833	1.20856	0.296	0.321	1	3	hdlbpa
ccng12	0.00159447	0.278612	0.281	0.436	1	3	ccng1
rab5if1	0.00224488	0.99771	0.197	0.313	1	3	rab5if
eif5a1	0.00276903	0.854158	0.231	0.372	1	3	eif5a
zgc:193541	0.00295942	1.03367	0.407	0.537	1	3	zgc:193541
ndufs2	0.00314638	1.01477	0.163	0.255	1	3	ndufs2
dlst	0.003724	1.09418	0.174	0.27	1	3	dlst
cyc1	0.00444053	0.919837	0.215	0.337	1	3	cyc1
ndufs4	0.00456157	1.09725	0.175	0.27	1	3	ndufs4
sec61b1	0.00577788	0.848005	0.338	0.388	1	3	sec61b
mpc1	0.00586036	1.42698	0.297	0.334	1	3	mpc1
hspd11	0.00595588	1.33212	0.313	0.362	1	3	hspd1
ndufs7	0.00673317	1.07142	0.181	0.278	1	3	ndufs7
ldhba	0.00707522	0.621506	0.274	0.418	1	3	ldhba
atp5po	0.00936373	1.32513	0.326	0.393	1	3	atp5po
pax6a	0	3.21236	0.654	0.071	0	4	pax6a
tkta	0	3.06759	0.566	0.033	0	4	tkta
pax10	0	2.85726	0.499	0.009	0	4	pax10
cabp1b	0	2.73481	0.421	0.021	0	4	cabp1b
six6b	0	2.03967	0.382	0.025	0	4	six6b
pcbp3	0	1.99978	0.533	0.057	0	4	pcbp3
foxg1b	3.57679e-298	1.81685	0.39	0.028	7.8439e-294	4	foxg1b
nr6a1a.1	7.81767e-276	1.97843	0.337	0.022	1.71441e-271	4	nr6a1a.1
pax6b	1.34191e-275	2.86055	0.612	0.106	2.94281e-271	4	pax6b
tfap2c	5.80987e-268	2.48451	0.327	0.021	1.27411e-263	4	tfap2c
barhl2	5.0326e-230	1.69289	0.302	0.021	1.10365e-225	4	barhl2
bhlhe22	8.89562e-221	2.42678	0.385	0.044	1.95081e-216	4	bhlhe22
tfap2a	2.81218e-214	2.05921	0.538	0.096	6.16712e-210	4	tfap2a
slc32a11	8.90388e-207	1.90045	0.707	0.174	1.95262e-202	4	slc32a1
nectin1b	1.87271e-206	2.35453	0.818	0.318	4.10684e-202	4	nectin1b
tfap2e	6.52957e-205	2.46481	0.283	0.022	1.43194e-200	4	tfap2e
ephb6	9.86262e-198	1.6108	0.329	0.034	2.16287e-193	4	ephb6
gpm6aa1	1.81011e-167	1.71257	0.864	0.372	3.96958e-163	4	gpm6aa
mab21l11	6.05049e-167	1.61489	0.566	0.131	1.32687e-162	4	mab21l1
slc24a3	4.83272e-165	2.39953	0.486	0.103	1.05981e-160	4	slc24a3
cacng3b	9.3574e-160	1.32857	0.308	0.037	2.05208e-155	4	cacng3b
ppp1r14c	1.98021e-154	1.8952	0.487	0.109	4.34261e-150	4	ppp1r14c
fam49a	8.23936e-151	1.75872	0.399	0.076	1.80689e-146	4	fam49a
celf5a1	1.5006e-150	2.07474	0.7	0.241	3.29082e-146	4	celf5a
zgc:165603	6.85653e-147	1.63491	0.353	0.056	1.50364e-142	4	zgc:165603
ENSDARG00000076310	2.79577e-145	1.47853	0.354	0.057	6.13113e-141	4	ENSDARG00000076310
meis2a	1.06781e-142	1.88024	0.385	0.069	2.34171e-138	4	meis2a
tfap2b	4.12493e-142	1.86132	0.334	0.052	9.04597e-138	4	tfap2b
dscama	5.76828e-142	1.94163	0.411	0.082	1.26498e-137	4	dscama
snap25b1	8.63045e-139	1.67513	0.639	0.204	1.89266e-134	4	snap25b
dtnbp1b	1.62429e-138	1.84401	0.337	0.055	3.56208e-134	4	dtnbp1b
tiam1a	2.50032e-137	1.67627	0.397	0.079	5.4832e-133	4	tiam1a
slc2a3a	4.71753e-137	1.65265	0.431	0.091	1.03455e-132	4	slc2a3a
syt1a1	4.49268e-132	1.81939	0.702	0.273	9.85245e-128	4	syt1a
znf385a	9.39402e-130	1.74314	0.422	0.093	2.06011e-125	4	znf385a
zmat4a	1.03293e-125	1.72261	0.336	0.059	2.26522e-121	4	zmat4a
cnksr2b	1.63402e-121	1.30299	0.337	0.062	3.58341e-117	4	cnksr2b
grm8b	1.87729e-121	2.20441	0.262	0.037	4.11689e-117	4	grm8b
rorab	1.04689e-120	1.6984	0.499	0.154	2.29582e-116	4	rorab
adgrl3.11	5.84862e-109	1.55764	0.494	0.146	1.2826e-104	4	adgrl3.1
dlgap1a1	7.41705e-109	1.91725	0.501	0.154	1.62656e-104	4	dlgap1a
elavl31	2.62352e-108	1.09472	0.79	0.319	5.75339e-104	4	elavl3
stx1b1	2.16815e-106	1.28288	0.714	0.283	4.75475e-102	4	stx1b
BX511178.2	2.58431e-106	1.30474	0.424	0.106	5.66739e-102	4	BX511178.2
gad21	3.6868e-106	1.6272	0.468	0.131	8.08516e-102	4	gad2
ppfia41	4.67417e-106	1.62155	0.45	0.126	1.02505e-101	4	ppfia4
ccdc85ca	9.56003e-103	1.408	0.305	0.061	2.09651e-98	4	ccdc85ca
vamp21	1.16123e-102	1.44609	0.603	0.222	2.54657e-98	4	vamp2
adgra1a	7.49535e-102	1.39753	0.288	0.052	1.64373e-97	4	adgra1a
ndrg41	1.50879e-101	1.33773	0.47	0.134	3.30879e-97	4	ndrg4
ptmab1	8.6791e-101	1.23191	0.934	0.815	1.90333e-96	4	ptmab
atp6v0cb1	1.7303e-100	1.80716	0.775	0.453	3.79454e-96	4	atp6v0cb
nfil3-51	4.18884e-98	1.633	0.656	0.306	9.18613e-94	4	nfil3-5
znf385c1	2.40302e-97	1.40657	0.433	0.117	5.26983e-93	4	znf385c
si:ch211-284f22.3	1.76061e-94	1.38723	0.329	0.076	3.86102e-90	4	si:ch211-284f22.3
rorb	4.50627e-92	1.29311	0.269	0.051	9.88224e-88	4	rorb
slc38a3a	3.18365e-89	1.67183	0.411	0.12	6.98174e-85	4	slc38a3a
sgip1a1	3.22457e-87	1.14033	0.511	0.174	7.07149e-83	4	sgip1a
ckbb2	5.36823e-87	1.35097	0.731	0.383	1.17725e-82	4	ckbb
tuba1a1	1.89754e-86	1.3237	0.615	0.26	4.1613e-82	4	tuba1a
sv2a1	6.5175e-86	1.58593	0.508	0.185	1.42929e-81	4	sv2a
celf21	2.09015e-85	1.1559	0.574	0.221	4.58369e-81	4	celf2
gria3a	8.3414e-85	1.40029	0.324	0.078	1.82927e-80	4	gria3a
pcbp4	2.20725e-83	1.41762	0.387	0.11	4.8405e-79	4	pcbp4
gpm6ab1	8.17184e-82	1.11803	0.687	0.295	1.79209e-77	4	gpm6ab
nat161	1.18662e-81	1.20899	0.496	0.176	2.60225e-77	4	nat16
cux1a1	1.8785e-79	1.45835	0.572	0.257	4.11954e-75	4	cux1a
sncb1	2.66677e-79	1.23431	0.579	0.231	5.84822e-75	4	sncb
stxbp1a1	5.99927e-77	1.09903	0.552	0.209	1.31564e-72	4	stxbp1a
asap1b	2.12385e-75	1.33273	0.349	0.101	4.65761e-71	4	asap1b
acap3b	5.5091e-75	1.44889	0.334	0.094	1.20814e-70	4	acap3b
slc6a1a1	5.57734e-75	1.79139	0.354	0.103	1.22311e-70	4	slc6a1a
tubb2b1	1.05705e-73	1.28141	0.792	0.57	2.31812e-69	4	tubb2b
ubc1	1.27494e-73	1.14973	0.85	0.701	2.79593e-69	4	ubc
cacna1da	2.0731e-73	1.29687	0.303	0.078	4.54632e-69	4	cacna1da
si:ch73-1a9.32	3.96594e-73	1.13985	0.825	0.616	8.69732e-69	4	si:ch73-1a9.3
st8sia51	2.36357e-72	1.11986	0.412	0.129	5.18331e-68	4	st8sia5
tmem351	4.4933e-72	1.20221	0.492	0.19	9.8538e-68	4	tmem35
olfm2a1	4.91401e-72	1.36419	0.405	0.131	1.07764e-67	4	olfm2a
si:dkey-56f14.7	1.59257e-71	1.16629	0.329	0.091	3.49251e-67	4	si:dkey-56f14.7
si:ch211-137a8.42	6.9766e-71	1.24169	0.513	0.208	1.52997e-66	4	si:ch211-137a8.4
nhsb	3.20862e-70	1.11753	0.293	0.073	7.0365e-66	4	nhsb
cadm31	2.29511e-68	1.08368	0.518	0.198	5.03318e-64	4	cadm3
nyap2a	2.84412e-68	1.03085	0.273	0.066	6.23715e-64	4	nyap2a
ppdpfb1	6.71066e-67	1.20501	0.816	0.656	1.47165e-62	4	ppdpfb
ptmaa1	1.05777e-66	0.925453	0.888	0.678	2.31969e-62	4	ptmaa
dnajc5aa1	3.11878e-66	1.08784	0.479	0.187	6.83948e-62	4	dnajc5aa
aif1l	4.03591e-64	1.04086	0.366	0.124	8.85074e-60	4	aif1l
zc4h21	1.98042e-63	1.12447	0.52	0.231	4.34307e-59	4	zc4h2
mid1ip1b	2.19295e-63	1.42453	0.545	0.273	4.80913e-59	4	mid1ip1b
rnasekb1	3.45628e-63	1.40311	0.601	0.311	7.57962e-59	4	rnasekb
ENSDARG00000006301	5.59131e-63	1.29596	0.405	0.15	1.22617e-58	4	ENSDARG00000006301
nptnb	1.06106e-62	1.22812	0.325	0.098	2.32691e-58	4	nptnb
eml1	1.33825e-62	1.4551	0.329	0.106	2.93479e-58	4	eml1
tox1	1.69615e-62	1.49692	0.467	0.198	3.71965e-58	4	tox
plxna21	2.27941e-60	1.44972	0.523	0.232	4.99874e-56	4	plxna2
marcksl1b1	2.81348e-60	0.908519	0.782	0.48	6.16997e-56	4	marcksl1b
mtss1lb1	6.83001e-60	1.09829	0.4	0.143	1.49782e-55	4	mtss1lb
atp2b1a1	6.90411e-60	1.32967	0.617	0.349	1.51407e-55	4	atp2b1a
atp1a3a1	6.92046e-60	0.943667	0.467	0.178	1.51766e-55	4	atp1a3a
thsd7ab	8.24838e-60	1.29108	0.271	0.074	1.80887e-55	4	thsd7ab
cspg5a1	8.91055e-60	1.09804	0.521	0.22	1.95408e-55	4	cspg5a
syngr1a	9.48171e-60	1.18203	0.269	0.073	2.07934e-55	4	syngr1a
grin1b	1.47076e-59	1.32567	0.315	0.096	3.22537e-55	4	grin1b
slc35g2a	2.37213e-59	1.3301	0.302	0.091	5.20208e-55	4	slc35g2a
elovl6	6.64003e-59	1.11161	0.317	0.099	1.45616e-54	4	elovl6
gnao1a1	6.88784e-59	0.986493	0.62	0.303	1.5105e-54	4	gnao1a
atp1b3a	2.30409e-58	1.10259	0.325	0.105	5.05286e-54	4	atp1b3a
[truncated: 7,720 more rows]

## Sheet: SUB_Merged_GFP
List of marker genes for WT and TKO SUB-merged clustering
gene	p_val	avg_log2FC	pct.1	pct.2	p_val_adj	cluster	gene
cela1.4	0	2.47016	0.964	0.336	0	0	cela1.4
cela1.5	0	1.79794	0.853	0.113	0	0	cela1.5
cpa4	5.047e-269	2.2414	0.984	0.431	1.10681e-264	0	cpa4
ctrl	3.9752e-237	1.78226	1	0.619	8.71761e-233	0	ctrl
cpb1	2.51571e-224	1.77139	0.994	0.478	5.51695e-220	0	cpb1
cpa5	4.21232e-224	1.77697	0.998	0.577	9.23763e-220	0	cpa5
zgc:136461	4.94204e-218	2.03426	0.999	0.593	1.08379e-213	0	zgc:136461
ela3l	1.32913e-210	1.74126	1	0.641	2.91479e-206	0	ela3l
npr1b	8.54912e-208	0.651199	0.515	0.022	1.87482e-203	0	npr1b
ctrb1	3.92992e-204	1.71397	1	0.752	8.61831e-200	0	ctrb1
ela2	2.75147e-203	1.84109	0.995	0.587	6.03398e-199	0	ela2
cela1.3	2.5491e-201	1.37281	0.675	0.109	5.59017e-197	0	cela1.3
amy2a	7.34403e-198	1.98064	0.968	0.446	1.61055e-193	0	amy2a
agxtb	5.78951e-191	1.52835	0.907	0.365	1.26964e-186	0	agxtb
prss1	1.73724e-183	1.49684	1	0.784	3.80977e-179	0	prss1
nos1	3.0681e-183	1.18028	0.6	0.084	6.72833e-179	0	nos1
sycn.3	1.61012e-180	1.66832	0.929	0.364	3.53099e-176	0	sycn.3
spink4	1.28233e-178	1.53621	0.99	0.526	2.81215e-174	0	spink4
prss59.2	2.23655e-174	1.46709	1	0.801	4.90476e-170	0	prss59.2
nupr1b	1.45846e-169	1.30933	0.981	0.554	3.19841e-165	0	nupr1b
prss59.1	1.25486e-156	1.47149	0.998	0.67	2.75191e-152	0	prss59.1
dap	2.5322e-152	1.2189	0.969	0.539	5.55311e-148	0	dap
gatm	1.26268e-150	1.10779	0.879	0.334	2.76906e-146	0	gatm
si:ch211-173a9.6.1	9.15028e-150	0.419762	0.775	0.258	2.00666e-145	0	si:ch211-173a9.6.1
pdia2	8.31248e-147	1.29963	0.988	0.458	1.82293e-142	0	pdia2
apoda.2	3.91243e-146	1.36514	0.998	0.606	8.57995e-142	0	apoda.2
ENSDARG00000097285	7.24553e-142	0.857736	0.736	0.23	1.58895e-137	0	ENSDARG00000097285
adka	1.73051e-138	1.34718	0.904	0.431	3.79501e-134	0	adka
si:ch211-195b11.3	4.44885e-137	1.16914	0.938	0.423	9.75634e-133	0	si:ch211-195b11.3
sec61g	1.37647e-134	0.983544	0.984	0.863	3.01861e-130	0	sec61g
si:dkey-188g12.1	4.57444e-134	1.08017	0.782	0.282	1.00317e-129	0	si:dkey-188g12.1
zgc:112160	3.25253e-133	1.24281	0.998	0.563	7.1328e-129	0	zgc:112160
c6ast4	5.80899e-133	1.22236	0.993	0.521	1.27391e-128	0	c6ast4
gamt	6.05393e-133	1.16604	0.968	0.553	1.32763e-128	0	gamt
mat1a	4.13151e-131	1.06361	0.849	0.34	9.0604e-127	0	mat1a
sycn.2	5.03749e-131	1.29654	0.986	0.537	1.10472e-126	0	sycn.2
ENSDARG00000042899	6.07425e-131	1.31847	0.796	0.3	1.33208e-126	0	ENSDARG00000042899
si:dkey-243k1.3	2.76687e-129	0.445258	0.426	0.05	6.06774e-125	0	si:dkey-243k1.3
si:dkey-266f7.9	5.15803e-128	0.940426	0.789	0.282	1.13116e-123	0	si:dkey-266f7.9
rtn1a	2.57054e-125	1.13393	0.959	0.564	5.6372e-121	0	rtn1a
rrbp1a	2.19114e-124	1.02471	0.873	0.397	4.80516e-120	0	rrbp1a
si:ch211-255i20.3	1.37053e-123	0.970629	0.87	0.35	3.00558e-119	0	si:ch211-255i20.3
cela1.6	5.47159e-123	1.22288	1	0.755	1.19992e-118	0	cela1.6
si:ch211-240l19.5	3.56284e-119	1.17875	0.96	0.45	7.8133e-115	0	si:ch211-240l19.5
si:dkey-277m11.2	1.27803e-118	0.685667	0.509	0.103	2.80271e-114	0	si:dkey-277m11.2
si:dkey-163f12.6	3.76304e-116	0.669366	0.554	0.13	8.25234e-112	0	si:dkey-163f12.6
endou	3.74829e-113	0.861565	0.863	0.347	8.22e-109	0	endou
nr5a2	4.99391e-113	0.894745	0.795	0.321	1.09517e-108	0	nr5a2
CABZ01040054.1	6.07881e-113	0.812208	0.769	0.296	1.33308e-108	0	CABZ01040054.1
slc22a16	8.17425e-112	0.75167	0.623	0.187	1.79261e-107	0	slc22a16
tram1	5.35547e-111	0.949761	0.863	0.416	1.17445e-106	0	tram1
ENSDARG00000061421	2.77219e-110	0.703087	0.551	0.131	6.07941e-106	0	ENSDARG00000061421
zgc:92040	2.39663e-108	0.752829	0.719	0.255	5.25582e-104	0	zgc:92040
lrrc58a	5.0472e-108	0.782096	0.524	0.123	1.10685e-103	0	lrrc58a
snd1	1.49395e-107	1.15621	0.924	0.557	3.27624e-103	0	snd1
pnp4b	3.86387e-107	0.813044	0.824	0.355	8.47346e-103	0	pnp4b
fkbp11	8.28112e-105	1.00155	0.969	0.493	1.81605e-100	0	fkbp11
ssr1	1.25555e-103	0.779381	0.72	0.281	2.75342e-99	0	ssr1
hyou1	1.58021e-103	1.09553	0.891	0.455	3.4654e-99	0	hyou1
si:ch211-120k19.1	2.1287e-103	0.55875	0.539	0.146	4.66825e-99	0	si:ch211-120k19.1
nnt	3.72887e-103	0.83394	0.736	0.309	8.1774e-99	0	nnt
ptf1a	3.14311e-102	0.64096	0.499	0.116	6.89283e-98	0	ptf1a
klhl29	8.97506e-102	0.543258	0.442	0.08	1.96823e-97	0	klhl29
ela2l	1.09506e-101	0.94167	0.991	0.555	2.40146e-97	0	ela2l
eif4ebp3	1.51794e-99	0.974514	0.866	0.445	3.32883e-95	0	eif4ebp3
cpa1	9.01225e-99	0.869307	0.826	0.328	1.97639e-94	0	cpa1
pla2g1b	1.80136e-98	1.46154	0.746	0.322	3.95039e-94	0	pla2g1b
cbsa	2.82338e-98	0.670662	0.594	0.188	6.19167e-94	0	cbsa
cel.1	4.99538e-98	0.895312	0.945	0.429	1.09549e-93	0	cel.1
zgc:92137	1.95322e-96	0.915892	0.931	0.437	4.28342e-92	0	zgc:92137
si:ch211-156j16.1	2.72502e-96	0.629287	0.838	0.349	5.97598e-92	0	si:ch211-156j16.1
larp1b	3.68436e-96	0.787476	0.796	0.348	8.0798e-92	0	larp1b
kyat3	3.80577e-94	0.496137	0.491	0.11	8.34605e-90	0	kyat3
rrbp1b	7.9093e-94	0.561444	0.635	0.231	1.73451e-89	0	rrbp1b
derl3	1.49835e-93	0.699458	0.554	0.166	3.28588e-89	0	derl3
c6ast3	1.01033e-92	0.756684	0.661	0.227	2.21565e-88	0	c6ast3
pdk2a	1.71256e-91	0.710456	0.734	0.317	3.75564e-87	0	pdk2a
npdc1a	1.84843e-91	0.596074	0.71	0.276	4.0536e-87	0	npdc1a
si:ch211-173a9.6	1.20224e-90	0.373787	0.517	0.149	2.63652e-86	0	si:ch211-173a9.6
sil1	2.38797e-90	0.700856	0.621	0.226	5.23681e-86	0	sil1
slc16a12b	2.30075e-89	0.511107	0.594	0.198	5.04554e-85	0	slc16a12b
cela1.1	1.63774e-87	0.653096	0.593	0.203	3.59156e-83	0	cela1.1
cbsb	2.05066e-87	0.568443	0.649	0.24	4.49709e-83	0	cbsb
gata6	2.66692e-87	0.672041	0.713	0.293	5.84857e-83	0	gata6
ENSDARG00000071353	3.80457e-86	0.680882	0.746	0.372	8.34342e-82	0	ENSDARG00000071353
rims1b	4.74149e-86	0.788973	0.713	0.283	1.03981e-81	0	rims1b
ell2	9.38306e-86	0.56149	0.65	0.247	2.0577e-81	0	ell2
tmco1	1.98265e-85	0.614277	0.734	0.323	4.34796e-81	0	tmco1
ppdpfa	6.73893e-85	0.758349	0.866	0.438	1.47785e-80	0	ppdpfa
cox8b	2.25883e-84	0.761366	0.84	0.44	4.95361e-80	0	cox8b
hdlbpa	1.51403e-83	0.92297	0.874	0.553	3.32027e-79	0	hdlbpa
atf6	2.09563e-83	0.679552	0.725	0.32	4.59572e-79	0	atf6
tmed10	2.71533e-83	0.809629	0.902	0.553	5.95471e-79	0	tmed10
fbp1b	7.99018e-83	0.610439	0.696	0.278	1.75225e-78	0	fbp1b
spcs3	2.70065e-82	0.69913	0.836	0.474	5.92252e-78	0	spcs3
qdpra	1.56542e-81	0.644984	0.71	0.305	3.43297e-77	0	qdpra
ost4	6.46277e-81	0.772982	0.911	0.548	1.41728e-76	0	ost4
spcs2	1.47049e-80	0.690574	0.79	0.42	3.22478e-76	0	spcs2
si:dkey-102m7.3	5.98799e-80	0.574957	0.724	0.319	1.31317e-75	0	si:dkey-102m7.3
itprid2	2.51763e-79	0.473001	0.575	0.189	5.52116e-75	0	itprid2
gig2e	5.74885e-79	0.397435	0.451	0.123	1.26072e-74	0	gig2e
bglapl	9.5301e-79	0.554675	0.504	0.151	2.08995e-74	0	bglapl
mef2cb	1.04448e-78	0.483211	0.482	0.134	2.29055e-74	0	mef2cb
jagn1b	8.51383e-78	0.491673	0.665	0.287	1.86708e-73	0	jagn1b
slc16a10	3.9273e-77	0.634348	0.74	0.323	8.61257e-73	0	slc16a10
hmgcs1	4.85925e-77	1.03798	0.504	0.158	1.06563e-72	0	hmgcs1
slc35b1	3.333e-76	0.657515	0.654	0.268	7.30926e-72	0	slc35b1
dnajb11	3.80666e-76	0.546684	0.66	0.274	8.34801e-72	0	dnajb11
calcrla	9.81314e-76	0.618403	0.568	0.198	2.15202e-71	0	calcrla
esyt1b	2.62045e-75	0.953418	0.362	0.073	5.74665e-71	0	esyt1b
slc38a5b	5.77203e-75	0.663658	0.839	0.45	1.26581e-70	0	slc38a5b
sardh	6.78932e-75	0.491305	0.56	0.199	1.4889e-70	0	sardh
ssr2	1.48981e-74	0.746696	0.931	0.645	3.26714e-70	0	ssr2
ccdc149a	2.54996e-74	0.393386	0.401	0.096	5.59206e-70	0	ccdc149a
eif5a2	8.66703e-74	0.817599	0.881	0.59	1.90068e-69	0	eif5a2
si:ch211-263k4.2	1.1076e-73	0.922803	0.626	0.25	2.42896e-69	0	si:ch211-263k4.2
erlec1	3.22171e-73	0.474125	0.594	0.234	7.06521e-69	0	erlec1
slc1a4	6.93401e-73	0.461986	0.594	0.226	1.52063e-68	0	slc1a4
pdk2b	1.25176e-72	0.278949	0.499	0.142	2.74511e-68	0	pdk2b
rps27l	2.23695e-72	1.04733	0.792	0.515	4.90564e-68	0	rps27l
manf	3.20038e-72	0.629002	0.786	0.397	7.01844e-68	0	manf
ufl1	3.34987e-72	0.484287	0.609	0.235	7.34626e-68	0	ufl1
cth	7.33437e-72	0.583613	0.729	0.324	1.60843e-67	0	cth
nbas	7.72298e-72	0.516135	0.578	0.21	1.69365e-67	0	nbas
sycn.1	3.31401e-71	0.830441	0.441	0.127	7.26762e-67	0	sycn.1
tcima	6.92581e-71	0.475572	0.634	0.25	1.51883e-66	0	tcima
abat	1.53085e-70	0.508516	0.599	0.231	3.35716e-66	0	abat
herpud1	2.03823e-70	0.625858	0.695	0.309	4.46985e-66	0	herpud1
hm13	4.18155e-70	0.556664	0.652	0.28	9.17015e-66	0	hm13
dnajc3a	5.05695e-70	0.498037	0.657	0.269	1.10899e-65	0	dnajc3a
oat	9.28139e-70	0.493431	0.655	0.281	2.03541e-65	0	oat
gfi1aa	1.02801e-69	0.298875	0.316	0.059	2.25443e-65	0	gfi1aa
sel1l	1.20079e-69	0.434342	0.498	0.164	2.63334e-65	0	sel1l
cyp1d1	1.61728e-69	0.292245	0.416	0.112	3.54669e-65	0	cyp1d1
glt8d2	1.67171e-69	0.579278	0.26	0.032	3.66605e-65	0	glt8d2
cela1.2	2.57588e-69	0.506673	0.734	0.302	5.6489e-65	0	cela1.2
cel.2	1.06758e-68	0.454154	0.917	0.417	2.3412e-64	0	cel.2
BX908782.2	1.12028e-68	0.3734	0.416	0.117	2.45678e-64	0	BX908782.2
suclg2	2.74613e-68	0.477328	0.631	0.258	6.02227e-64	0	suclg2
cdk5rap3	3.79849e-68	0.472678	0.651	0.283	8.33008e-64	0	cdk5rap3
grhprb	3.87466e-68	0.511736	0.691	0.31	8.49714e-64	0	grhprb
si:ch73-193i22.1	4.99081e-68	0.365709	0.479	0.153	1.09448e-63	0	si:ch73-193i22.1
cnpy1	1.06567e-67	0.57013	0.771	0.389	2.33701e-63	0	cnpy1
itga4	3.82765e-67	0.387134	0.4	0.103	8.39404e-63	0	itga4
srp68	2.08301e-66	0.366658	0.521	0.181	4.56805e-62	0	srp68
dad1	2.6521e-66	0.646705	0.946	0.701	5.81605e-62	0	dad1
sec22ba	3.86834e-66	0.386877	0.63	0.268	8.48327e-62	0	sec22ba
si:ch211-226m16.2	5.28379e-66	0.423821	0.599	0.248	1.15873e-61	0	si:ch211-226m16.2
mat2ab	9.48259e-66	0.696122	0.569	0.225	2.07953e-61	0	mat2ab
tmed6	9.52754e-66	0.392646	0.535	0.191	2.08939e-61	0	tmed6
nap1l4a	1.54272e-65	0.471498	0.627	0.271	3.38319e-61	0	nap1l4a
gnmt	1.73919e-65	0.516417	0.715	0.322	3.81404e-61	0	gnmt
rhag	2.57053e-65	0.375893	0.611	0.245	5.63718e-61	0	rhag
tmed2	3.36239e-65	0.65898	0.849	0.537	7.37373e-61	0	tmed2
os9	3.57203e-65	0.354229	0.601	0.237	7.83346e-61	0	os9
metap2b	5.24065e-65	0.482371	0.711	0.352	1.14927e-60	0	metap2b
arrdc3b	5.40298e-65	0.497978	0.642	0.269	1.18487e-60	0	arrdc3b
sec61a1	9.08763e-65	0.693361	0.823	0.497	1.99292e-60	0	sec61a1
rps18	1.33995e-64	0.626122	0.949	0.76	2.93851e-60	0	rps18
mcfd2	2.34578e-64	0.456076	0.756	0.352	5.1443e-60	0	mcfd2
selenok	5.07708e-64	0.397792	0.581	0.234	1.1134e-59	0	selenok
mdm2	9.70004e-64	0.560981	0.428	0.13	2.12722e-59	0	mdm2
cadps2	2.84684e-63	0.427486	0.509	0.177	6.24312e-59	0	cadps2
si:ch211-240l19.6	3.79732e-63	0.801937	0.781	0.369	8.32752e-59	0	si:ch211-240l19.6
doc2b	4.38866e-63	0.549157	0.63	0.267	9.62433e-59	0	doc2b
si:dkey-261l7.2	5.35573e-63	0.428425	0.402	0.115	1.17451e-58	0	si:dkey-261l7.2
hadhaa	5.97664e-63	0.298199	0.468	0.155	1.31068e-58	0	hadhaa
p3h4	6.11756e-63	0.272866	0.402	0.11	1.34158e-58	0	p3h4
igfbp1b	1.49805e-62	0.495371	0.488	0.169	3.28522e-58	0	igfbp1b
clstn1	1.75955e-62	0.379307	0.568	0.224	3.8587e-58	0	clstn1
hsp90b1	1.9124e-62	0.792881	0.858	0.492	4.19389e-58	0	hsp90b1
cgref1	5.187e-62	0.510024	0.797	0.37	1.13751e-57	0	cgref1
fgfrl1a	9.40971e-62	0.412568	0.488	0.161	2.06355e-57	0	fgfrl1a
tmem263	1.40508e-61	0.421177	0.501	0.183	3.08134e-57	0	tmem263
aff2	1.60108e-61	0.850887	0.791	0.413	3.51118e-57	0	aff2
kng1	3.61057e-61	0.44884	0.645	0.28	7.91798e-57	0	kng1
mafb	5.71045e-61	0.28121	0.316	0.07	1.2523e-56	0	mafb
ndufa1	1.03759e-60	0.593311	0.868	0.565	2.27543e-56	0	ndufa1
fip1l1a	1.29399e-60	0.435724	0.532	0.205	2.83773e-56	0	fip1l1a
CABZ01058650.1	1.64752e-60	0.419645	0.71	0.325	3.613e-56	0	CABZ01058650.1
lman1	3.07671e-60	0.417808	0.646	0.281	6.74722e-56	0	lman1
zgc:163080	6.84924e-60	0.524735	0.65	0.305	1.50204e-55	0	zgc:163080
gcgra	8.055e-60	0.519873	0.55	0.213	1.76646e-55	0	gcgra
dpydb	4.3656e-59	0.342275	0.45	0.147	9.57376e-55	0	dpydb
ap1m1	6.85585e-59	0.373091	0.595	0.255	1.50349e-54	0	ap1m1
sec23b	7.85391e-59	0.38523	0.605	0.258	1.72236e-54	0	sec23b
ssr4	9.53151e-59	0.596047	0.929	0.649	2.09026e-54	0	ssr4
srp14	1.87336e-58	0.402342	0.544	0.218	4.10827e-54	0	srp14
gapdh	3.22844e-58	0.674012	0.886	0.47	7.07996e-54	0	gapdh
rpn2	3.98648e-58	0.54282	0.581	0.249	8.74234e-54	0	rpn2
aldh18a1	4.86378e-58	0.316212	0.434	0.143	1.06663e-53	0	aldh18a1
cfl2	6.56814e-58	0.286889	0.431	0.14	1.44039e-53	0	cfl2
krtcap2	1.55142e-57	0.593176	0.866	0.527	3.40226e-53	0	krtcap2
sec61a1l	1.90593e-57	0.450018	0.64	0.297	4.1797e-53	0	sec61a1l
creld2	2.21354e-57	0.363485	0.416	0.134	4.85429e-53	0	creld2
cox6b1	4.03744e-57	0.566941	0.853	0.486	8.85411e-53	0	cox6b1
ddx24	6.51842e-57	0.287731	0.53	0.204	1.42949e-52	0	ddx24
immp2l	1.14364e-56	0.444387	0.603	0.262	2.50799e-52	0	immp2l
sec61b	2.1626e-56	0.592676	0.944	0.655	4.74259e-52	0	sec61b
slc30a7	2.46555e-56	0.460837	0.728	0.359	5.40695e-52	0	slc30a7
si:ch211-208k15.1	4.1401e-56	0.490773	0.494	0.18	9.07924e-52	0	si:ch211-208k15.1
srp9	9.63798e-56	0.373354	0.636	0.298	2.11361e-51	0	srp9
qsox2	1.54063e-55	0.375826	0.352	0.098	3.37861e-51	0	qsox2
rnd1a	2.48527e-55	0.357167	0.422	0.14	5.45019e-51	0	rnd1a
tars1	1.44466e-54	0.503423	0.621	0.291	3.16814e-50	0	tars1
ufsp2	2.59019e-54	0.385828	0.526	0.214	5.68028e-50	0	ufsp2
sec13	2.6319e-54	0.332377	0.557	0.23	5.77176e-50	0	sec13
g6pca.2	3.2874e-54	0.421301	0.342	0.096	7.20927e-50	0	g6pca.2
cx28.9	4.73003e-54	0.306972	0.485	0.179	1.0373e-49	0	cx28.9
rbpjl	5.03726e-54	0.455167	0.594	0.249	1.10467e-49	0	rbpjl
gtpbp1l	5.73645e-54	0.310787	0.404	0.131	1.258e-49	0	gtpbp1l
ero1b	5.87875e-54	0.475515	0.61	0.274	1.28921e-49	0	ero1b
mbnl3	9.30216e-54	0.379068	0.549	0.222	2.03996e-49	0	mbnl3
comta	1.07431e-53	0.292797	0.408	0.133	2.35596e-49	0	comta
rpl3	1.17775e-53	0.594049	0.969	0.829	2.58281e-49	0	rpl3
coa5	3.1446e-53	0.286719	0.451	0.159	6.8961e-49	0	coa5
ccng1	6.05429e-53	0.680187	0.874	0.667	1.3277e-48	0	ccng1
srp72	1.18171e-52	0.414524	0.621	0.294	2.5915e-48	0	srp72
pck2	1.35787e-52	0.285788	0.375	0.117	2.97781e-48	0	pck2
mthfd1a	1.69314e-52	0.264384	0.272	0.06	3.71307e-48	0	mthfd1a
lrrc59	2.94439e-52	0.385989	0.682	0.339	6.45705e-48	0	lrrc59
sfxn2	6.04022e-52	0.294959	0.494	0.191	1.32462e-47	0	sfxn2
ddost	1.07981e-51	0.489381	0.75	0.408	2.36803e-47	0	ddost
uba5	1.78428e-51	0.323251	0.61	0.279	3.91293e-47	0	uba5
slc39a7	4.1142e-51	0.354421	0.603	0.276	9.02244e-47	0	slc39a7
cnbpa	8.58104e-51	0.563163	0.879	0.59	1.88182e-46	0	cnbpa
ufm1	1.29739e-50	0.466127	0.714	0.401	2.84518e-46	0	ufm1
sec11a	1.37009e-50	0.459996	0.845	0.505	3.00461e-46	0	sec11a
sec31a	1.80914e-50	0.321733	0.475	0.181	3.96745e-46	0	sec31a
mt-atp8	3.28857e-50	0.701782	0.729	0.398	7.21184e-46	0	mt-atp8
prdx4	6.08344e-50	0.524751	0.891	0.587	1.3341e-45	0	prdx4
lrmp	7.61288e-50	0.297511	0.308	0.08	1.66951e-45	0	lrmp
ENSDARG00000076547	1.22486e-49	0.804871	0.456	0.178	2.68611e-45	0	ENSDARG00000076547
pdap1b	3.07192e-49	0.348428	0.58	0.269	6.73671e-45	0	pdap1b
tpst1	3.09914e-49	0.415617	0.649	0.309	6.79642e-45	0	tpst1
si:dkey-262k9.2	9.79933e-49	0.410069	0.632	0.302	2.14899e-44	0	si:dkey-262k9.2
adck1	1.0719e-48	0.28154	0.379	0.121	2.35067e-44	0	adck1
golt1ba	1.20061e-48	0.294168	0.438	0.163	2.63294e-44	0	golt1ba
rbm24a	1.22227e-48	0.357397	0.629	0.288	2.68044e-44	0	rbm24a
gcdha	1.43859e-48	0.352586	0.526	0.223	3.15482e-44	0	gcdha
pwp1	1.44519e-48	0.298996	0.544	0.238	3.1693e-44	0	pwp1
sf3b5	1.90231e-48	0.475501	0.736	0.427	4.17176e-44	0	sf3b5
mrpl52	4.40952e-48	0.259598	0.48	0.187	9.67007e-44	0	mrpl52
pex1	5.10972e-48	0.265033	0.335	0.1	1.12056e-43	0	pex1
pa2g4a	8.02356e-48	0.459709	0.729	0.398	1.75957e-43	0	pa2g4a
rpl4	8.57125e-48	0.556111	0.951	0.767	1.87968e-43	0	rpl4
surf4l	9.12703e-48	0.318603	0.557	0.246	2.00156e-43	0	surf4l
chpt1	9.61848e-48	0.339558	0.45	0.175	2.10933e-43	0	chpt1
polr3k	1.80194e-47	0.252287	0.458	0.175	3.95166e-43	0	polr3k
mthfr	2.63096e-47	0.295662	0.45	0.171	5.7697e-43	0	mthfr
vars1	4.42709e-47	0.378555	0.506	0.218	9.70861e-43	0	vars1
ical1	6.36262e-47	0.294585	0.474	0.186	1.39532e-42	0	ical1
cox6a1	9.14501e-47	0.561213	0.938	0.742	2.0055e-42	0	cox6a1
eif2ak3	1.19468e-46	0.295506	0.355	0.111	2.61992e-42	0	eif2ak3
chn2	1.9323e-46	0.423797	0.654	0.308	4.23754e-42	0	chn2
ENSDARG00000112637	2.00865e-46	0.464954	0.358	0.117	4.40496e-42	0	ENSDARG00000112637
mrpl47	2.2739e-46	0.266564	0.434	0.164	4.98667e-42	0	mrpl47
tpd52	3.65312e-46	0.253165	0.456	0.175	8.0113e-42	0	tpd52
plcl1	6.58286e-46	0.35305	0.408	0.145	1.44362e-41	0	plcl1
sar1b	8.8643e-46	0.335854	0.608	0.289	1.94394e-41	0	sar1b
atp13a1	1.74431e-45	0.270173	0.499	0.205	3.82527e-41	0	atp13a1
aass	2.17273e-45	0.298551	0.414	0.154	4.7648e-41	0	aass
tanc1a	2.26436e-45	0.278689	0.279	0.071	4.96573e-41	0	tanc1a
dnajc1	3.67715e-45	0.361643	0.728	0.396	8.064e-41	0	dnajc1
rps28	4.11186e-45	0.437499	0.979	0.917	9.01731e-41	0	rps28
ahcy	6.04807e-45	0.499976	0.897	0.583	1.32634e-40	0	ahcy
slc31a2	6.96566e-45	0.281977	0.507	0.21	1.52757e-40	0	slc31a2
hspe1	9.04659e-45	0.476487	0.892	0.623	1.98392e-40	0	hspe1
pycr1b	2.24156e-44	0.284822	0.416	0.157	4.91575e-40	0	pycr1b
sec63	2.41687e-44	0.255387	0.539	0.242	5.30019e-40	0	sec63
kdelr2a	3.063e-44	0.31577	0.662	0.345	6.71716e-40	0	kdelr2a
ENSDARG00000078770	3.47127e-44	0.340564	0.256	0.062	7.6125e-40	0	ENSDARG00000078770
atp5md	4.04638e-44	0.441252	0.799	0.51	8.8737e-40	0	atp5md
p4hb	1.319e-43	0.393418	0.696	0.371	2.89256e-39	0	p4hb
hemgn	2.0543e-43	0.250831	0.429	0.165	4.50509e-39	0	hemgn
mrpl32	2.18939e-43	0.304626	0.644	0.325	4.80134e-39	0	mrpl32
tdh	2.59341e-43	0.458867	0.787	0.477	5.68734e-39	0	tdh
rida	1.11122e-42	0.333831	0.645	0.334	2.43692e-38	0	rida
selenou1a	1.44523e-42	0.266312	0.524	0.237	3.1694e-38	0	selenou1a
myo5c	1.97557e-42	0.26061	0.369	0.129	4.33243e-38	0	myo5c
slc16a9b	3.5588e-42	0.265329	0.259	0.066	7.80444e-38	0	slc16a9b
fkbp2	1.02806e-41	0.444754	0.81	0.483	2.25454e-37	0	fkbp2
ENSDARG00000098194	2.01369e-41	0.313134	0.42	0.162	4.41602e-37	0	ENSDARG00000098194
si:dkey-44g23.5	3.78366e-41	0.346269	0.664	0.346	8.29756e-37	0	si:dkey-44g23.5
lars1b	1.12257e-40	0.322888	0.412	0.164	2.4618e-36	0	lars1b
aldh7a1	1.32603e-40	0.366069	0.743	0.432	2.90799e-36	0	aldh7a1
hoga1	1.52516e-40	0.285079	0.536	0.244	3.34468e-36	0	hoga1
pdia4	2.67468e-40	0.49222	0.409	0.166	5.86557e-36	0	pdia4
copg2	3.65087e-40	0.27166	0.516	0.239	8.00635e-36	0	copg2
aqp12	4.87579e-40	0.280467	0.931	0.451	1.06926e-35	0	aqp12
stim1b	5.17797e-40	0.280853	0.395	0.148	1.13553e-35	0	stim1b
cobll1b	5.86673e-40	0.279766	0.405	0.158	1.28657e-35	0	cobll1b
eif3jb	7.28979e-40	0.402774	0.806	0.502	1.59865e-35	0	eif3jb
syvn1	1.01922e-39	0.27854	0.411	0.168	2.23514e-35	0	syvn1
cox5ab	1.4801e-39	0.430416	0.881	0.616	3.24586e-35	0	cox5ab
rbpjb	1.65916e-39	0.422048	0.634	0.33	3.63855e-35	0	rbpjb
noc2l	1.71988e-39	0.276771	0.495	0.22	3.7717e-35	0	noc2l
agxta	1.79193e-39	0.291428	0.55	0.256	3.9297e-35	0	agxta
ndufa3	2.36043e-39	0.372326	0.776	0.471	5.17642e-35	0	ndufa3
rbm28	4.14091e-39	0.266334	0.573	0.277	9.08101e-35	0	rbm28
cox7b	4.36486e-39	0.472925	0.916	0.688	9.57213e-35	0	cox7b
aldh6a1	5.05185e-39	0.350548	0.765	0.435	1.10787e-34	0	aldh6a1
ndufa4l	6.00898e-39	0.389223	0.919	0.726	1.31777e-34	0	ndufa4l
gcat	6.49964e-39	0.267874	0.502	0.229	1.42537e-34	0	gcat
canx	1.21536e-38	0.393563	0.749	0.445	2.66528e-34	0	canx
atp5mf	1.39652e-38	0.448542	0.902	0.693	3.06258e-34	0	atp5mf
si:dkey-18a10.3	1.41256e-38	0.36107	0.312	0.102	3.09774e-34	0	si:dkey-18a10.3
itsn2a	1.66439e-38	0.25353	0.434	0.18	3.65001e-34	0	itsn2a
cdv3	5.49807e-38	0.411642	0.838	0.54	1.20573e-33	0	cdv3
cadm4	1.58782e-37	0.376896	0.484	0.219	3.4821e-33	0	cadm4
ostc	2.78591e-37	0.386837	0.776	0.47	6.10951e-33	0	ostc
srpra	3.22504e-37	0.278594	0.755	0.441	7.0725e-33	0	srpra
cebpa	3.24305e-37	0.280728	0.639	0.325	7.11202e-33	0	cebpa
erbb4b	1.15582e-36	0.347056	0.4	0.164	2.53471e-32	0	erbb4b
rpl29	1.42397e-36	0.418934	0.973	0.904	3.12277e-32	0	rpl29
eif5a	1.49965e-36	0.454068	0.816	0.548	3.28873e-32	0	eif5a
eif3ja	1.61554e-36	0.314787	0.575	0.289	3.54288e-32	0	eif3ja
si:dkey-204f11.64	1.67127e-36	0.281972	0.659	0.341	3.66509e-32	0	si:dkey-204f11.64
ssr3	1.74252e-36	0.40623	0.963	0.723	3.82136e-32	0	ssr3
eif4g1a	2.61266e-36	0.404605	0.824	0.531	5.72955e-32	0	eif4g1a
mgat4b	5.52102e-36	0.397282	0.6	0.301	1.21076e-31	0	mgat4b
ENSDARG00000076223	5.74135e-36	0.432791	0.954	0.723	1.25908e-31	0	ENSDARG00000076223
hagh	8.92025e-36	0.250238	0.541	0.269	1.95621e-31	0	hagh
pck1	3.38216e-35	0.450596	0.542	0.264	7.41707e-31	0	pck1
si:dkey-1h24.2	4.32301e-35	0.32878	0.292	0.099	9.48036e-31	0	si:dkey-1h24.2
rpl23a	5.11783e-35	0.371468	0.966	0.84	1.12234e-30	0	rpl23a
si:ch211-217k17.7	1.59221e-34	0.326316	0.689	0.389	3.49171e-30	0	si:ch211-217k17.7
aco2	2.22582e-34	0.276281	0.48	0.228	4.88122e-30	0	aco2
pmt	4.564e-34	0.290787	0.32	0.12	1.00089e-29	0	pmt
igf2bp3	4.78014e-34	0.298681	0.665	0.372	1.04828e-29	0	igf2bp3
met	6.25259e-34	0.252626	0.537	0.258	1.37119e-29	0	met
h1-0	7.82174e-34	0.253589	0.713	0.412	1.71531e-29	0	h1-0
pinx1	1.21799e-33	0.293742	0.73	0.413	2.67106e-29	0	pinx1
ca2	1.29665e-33	0.309154	0.359	0.142	2.84356e-29	0	ca2
kpna6	1.31714e-33	0.25197	0.374	0.151	2.88848e-29	0	kpna6
nop2	2.30363e-33	0.282945	0.608	0.324	5.05186e-29	0	nop2
slc39a14	2.40348e-33	0.295872	0.452	0.205	5.27083e-29	0	slc39a14
cox17	2.42275e-33	0.342291	0.736	0.445	5.31308e-29	0	cox17
phb2b	2.88466e-33	0.258183	0.546	0.28	6.32605e-29	0	phb2b
pdia6	3.41298e-33	0.362326	0.596	0.328	7.48467e-29	0	pdia6
stard13b	5.58008e-33	0.440634	0.802	0.476	1.22371e-28	0	stard13b
zgc:113054	7.19021e-33	0.335319	0.322	0.124	1.57681e-28	0	zgc:113054
mtdha	1.90624e-32	0.354836	0.759	0.482	4.18039e-28	0	mtdha
serp1	2.14768e-32	0.368908	0.871	0.607	4.70987e-28	0	serp1
calr3a	2.8745e-32	0.433339	0.741	0.441	6.30378e-28	0	calr3a
spata6l	4.43684e-31	0.255232	0.264	0.088	9.72998e-27	0	spata6l
spcs1	7.21219e-31	0.313768	0.864	0.568	1.58163e-26	0	spcs1
rab5if	8.78061e-31	0.327977	0.744	0.464	1.92559e-26	0	rab5if
bysl	9.67415e-31	0.260812	0.655	0.37	2.12154e-26	0	bysl
rpl36	9.97251e-31	0.330956	0.976	0.888	2.18697e-26	0	rpl36
ppp1r1b	1.13223e-30	0.261549	0.554	0.286	2.48298e-26	0	ppp1r1b
grb10a	1.42256e-30	0.408879	0.656	0.362	3.11968e-26	0	grb10a
rpl14	2.48595e-29	0.3081	0.985	0.913	5.45169e-25	0	rpl14
edrf1	9.81489e-29	0.286383	0.34	0.144	2.1524e-24	0	edrf1
tma7	1.28338e-28	0.374446	0.871	0.628	2.81445e-24	0	tma7
nars1	1.76588e-28	0.298169	0.565	0.324	3.87258e-24	0	nars1
herc4	3.01935e-28	0.353321	0.256	0.09	6.62143e-24	0	herc4
ENSDARG00000078683	3.3769e-28	0.402782	0.314	0.125	7.40555e-24	0	ENSDARG00000078683
hars	1.27908e-27	0.312751	0.613	0.347	2.80503e-23	0	hars
abcf1	1.56409e-27	0.353093	0.767	0.485	3.43005e-23	0	abcf1
hspd1	1.70776e-27	0.34927	0.754	0.48	3.74512e-23	0	hspd1
idh2	4.95661e-27	0.365094	0.902	0.63	1.08699e-22	0	idh2
mt-nd3	2.61293e-26	0.375465	0.844	0.564	5.73015e-22	0	mt-nd3
uqcrq	3.11359e-26	0.312074	0.785	0.548	6.82809e-22	0	uqcrq
pfn2l	4.23198e-26	0.304655	0.736	0.479	9.28072e-22	0	pfn2l
slc38a4	6.58537e-26	0.295606	0.466	0.243	1.44417e-21	0	slc38a4
cox7c	7.215e-26	0.331907	0.869	0.672	1.58225e-21	0	cox7c
atp5pf	2.21497e-25	0.349968	0.899	0.707	4.85744e-21	0	atp5pf
zfpm1	2.92575e-25	0.256152	0.529	0.282	6.41618e-21	0	zfpm1
kars1	3.23412e-25	0.291614	0.645	0.385	7.09243e-21	0	kars1
atp2a2a	3.92686e-24	0.313957	0.416	0.214	8.61161e-20	0	atp2a2a
ghra	5.2674e-24	0.264208	0.432	0.218	1.15514e-19	0	ghra
si:dkey-151g10.6	1.37601e-23	0.270401	0.999	0.982	3.0176e-19	0	si:dkey-151g10.6
ppib	5.43655e-23	0.335958	0.944	0.769	1.19223e-18	0	ppib
c1qbp	1.21058e-22	0.268926	0.77	0.483	2.65481e-18	0	c1qbp
rpl38	1.44127e-22	0.316376	0.973	0.916	3.16071e-18	0	rpl38
rpl6	5.56095e-22	0.33524	0.958	0.822	1.21952e-17	0	rpl6
zgc:193541	1.85051e-20	0.316454	0.88	0.673	4.05818e-16	0	zgc:193541
eif2s2	2.37263e-20	0.309173	0.838	0.602	5.20318e-16	0	eif2s2
cox7a2a	7.01309e-19	0.27586	0.82	0.615	1.53797e-14	0	cox7a2a
mt-atp6	7.175e-18	0.668104	0.975	0.938	1.57348e-13	0	mt-atp6
rps29	2.91746e-17	0.266353	0.989	0.941	6.39799e-13	0	rps29
atp5fa1	6.01017e-17	0.279794	0.891	0.714	1.31803e-12	0	atp5fa1
suco	5.17192e-15	0.282026	0.515	0.331	1.1342e-10	0	suco
pabpc1a	1.07758e-14	0.271271	0.931	0.765	2.36314e-10	0	pabpc1a
fdps	5.34182e-14	0.252224	0.296	0.16	1.17146e-09	0	fdps
mt-nd2	1.27447e-11	0.38272	0.919	0.776	2.79492e-07	0	mt-nd2
si:ch1073-440b2.1	6.96994e-06	0.312733	0.52	0.391	0.152851	0	si:ch1073-440b2.1
si:dkey-14d8.6	0	3.56883	0.783	0.051	0	1	si:dkey-14d8.6
cela1.5.1	0	2.12141	0.84	0.075	0	1	cela1.5.1
si:ch73-44m9.5	0	1.89117	0.852	0.047	0	1	si:ch73-44m9.5
bhmt	2.24031e-214	2.11417	0.991	0.571	4.91301e-210	1	bhmt
aqp121	1.53701e-208	1.83568	0.968	0.496	3.37067e-204	1	aqp12
ttc36	1.30681e-196	1.04948	0.585	0.055	2.86583e-192	1	ttc36
si:dkey-14d8.7	5.32803e-165	1.8245	0.843	0.307	1.16844e-160	1	si:dkey-14d8.7
cel.21	1.46085e-153	1.84541	0.955	0.464	3.20364e-149	1	cel.2
si:ch73-7i4.1	2.92364e-141	0.583589	0.34	0.011	6.41154e-137	1	si:ch73-7i4.1
fkbp111	4.87405e-130	1.32177	0.98	0.544	1.06888e-125	1	fkbp11
ENSDARG000000762231	3.77642e-127	1.07266	0.977	0.743	8.2817e-123	1	ENSDARG00000076223
ssr31	2.05975e-124	1.05246	0.966	0.749	4.51704e-120	1	ssr3
cel.11	5.81593e-124	1.49474	0.964	0.483	1.27543e-119	1	cel.1
ela2l1	2.48612e-121	1.56623	0.995	0.605	5.45206e-117	1	ela2l
si:ch211-240l19.61	2.25907e-120	1.40457	0.9	0.384	4.95413e-116	1	si:ch211-240l19.6
zgc:1121601	4.42695e-112	1.30015	0.998	0.613	9.7083e-108	1	zgc:112160
cela1.61	1.756e-110	1.24556	1	0.783	3.85092e-106	1	cela1.6
zgc:921371	9.55023e-110	1.50562	0.943	0.491	2.09437e-105	1	zgc:92137
sycn.21	3.20876e-109	1.24239	0.998	0.586	7.03681e-105	1	sycn.2
sec61b1	8.75875e-102	0.957029	0.97	0.681	1.92079e-97	1	sec61b
si:ch211-240l19.51	4.34714e-101	1.14218	0.97	0.506	9.53328e-97	1	si:ch211-240l19.5
cgref11	4.95729e-96	0.978571	0.836	0.408	1.08713e-91	1	cgref1
pdia21	9.26534e-96	1.06643	0.986	0.519	2.03189e-91	1	pdia2
keap1a	3.2842e-92	0.681844	0.453	0.09	7.20225e-88	1	keap1a
shc1	7.55178e-90	1.93209	0.756	0.395	1.6561e-85	1	shc1
cela1.21	3.09947e-87	1.0443	0.763	0.344	6.79714e-83	1	cela1.2
CABZ01020840.1	9.59208e-87	0.499621	0.357	0.05	2.10354e-82	1	CABZ01020840.1
bhlhe41	6.17528e-86	0.800833	0.553	0.16	1.35424e-81	1	bhlhe41
c6ast41	1.72837e-85	1.18283	0.968	0.582	3.79032e-81	1	c6ast4
arhgap29a	2.88875e-85	0.83369	0.567	0.158	6.33503e-81	1	arhgap29a
apoda.21	3.95004e-85	1.04849	1	0.651	8.66243e-81	1	apoda.2
gapdh1	2.19193e-83	0.895405	0.909	0.512	4.80689e-79	1	gapdh
mustn1b	2.45858e-82	0.787591	0.294	0.035	5.39166e-78	1	mustn1b
cpa11	4.17063e-82	1.04142	0.818	0.388	9.14619e-78	1	cpa1
gamt1	2.30236e-81	1.05164	0.968	0.601	5.04907e-77	1	gamt
cx32.3	3.11204e-81	0.650847	0.624	0.219	6.82471e-77	1	cx32.3
prss59.11	3.37028e-81	1.04303	0.996	0.708	7.39103e-77	1	prss59.1
pck11	5.83735e-78	0.925955	0.665	0.263	1.28013e-73	1	pck1
clec16a	2.70429e-76	1.14708	0.458	0.118	5.9305e-72	1	clec16a
prss59.21	2.10861e-75	1.01955	1	0.824	4.62418e-71	1	prss59.2
ssr41	3.41899e-75	0.85859	0.927	0.681	7.49785e-71	1	ssr4
htr2aa	4.98621e-75	0.323472	0.262	0.027	1.09348e-70	1	htr2aa
cbx4	5.30783e-74	0.56844	0.439	0.111	1.16401e-69	1	cbx4
ahcy1	3.2738e-73	0.828513	0.906	0.617	7.17945e-69	1	ahcy
ssr21	2.16921e-72	0.796644	0.941	0.676	4.75707e-68	1	ssr2
prss11	2.85883e-72	0.996955	1	0.809	6.26942e-68	1	prss1
bach2b	3.07974e-71	0.775582	0.51	0.144	6.75387e-67	1	bach2b
stard10	3.40103e-71	0.59987	0.77	0.368	7.45846e-67	1	stard10
endou1	2.28921e-70	0.763184	0.85	0.41	5.02024e-66	1	endou
srprb	4.37869e-70	0.7442	0.818	0.464	9.60247e-66	1	srprb
si:ch211-255i20.31	1.22164e-67	0.751962	0.856	0.414	2.67906e-63	1	si:ch211-255i20.3
slc43a3b	4.43365e-67	0.539851	0.408	0.101	9.72299e-63	1	slc43a3b
si:ch211-195b11.31	5.5388e-67	0.8439	0.93	0.484	1.21466e-62	1	si:ch211-195b11.3
rbpjl1	2.14315e-65	0.775483	0.652	0.272	4.69993e-61	1	rbpjl
spink41	3.29858e-65	0.795407	0.986	0.58	7.23378e-61	1	spink4
rtn1a1	5.12358e-65	0.82036	0.959	0.609	1.1236e-60	1	rtn1a
luzp1	1.09841e-64	0.454383	0.381	0.085	2.40882e-60	1	luzp1
lmf2b	3.99203e-64	0.597203	0.572	0.224	8.75452e-60	1	lmf2b
trib1	4.71653e-64	0.309161	0.46	0.123	1.03434e-59	1	trib1
idh21	1.57782e-63	0.724231	0.913	0.658	3.46015e-59	1	idh2
dhdhl	1.96353e-63	0.594982	0.592	0.237	4.30601e-59	1	dhdhl
dap1	2.36394e-63	0.794395	0.966	0.589	5.18412e-59	1	dap
cited2	8.33414e-62	0.429116	0.346	0.078	1.82768e-57	1	cited2
roraa	8.34383e-62	0.759422	0.606	0.253	1.8298e-57	1	roraa
tex264a	1.50067e-60	0.544931	0.481	0.156	3.29096e-56	1	tex264a
spcs11	3.23546e-60	0.703264	0.898	0.593	7.09536e-56	1	spcs1
krtcap21	5.23441e-60	0.724564	0.877	0.563	1.14791e-55	1	krtcap2
sec61g1	1.56572e-59	0.69365	0.991	0.875	3.43361e-55	1	sec61g
ENSDARG00000105669	9.49656e-59	0.303531	0.392	0.102	2.0826e-54	1	ENSDARG00000105669
sema4bb	3.45397e-57	0.374869	0.38	0.1	7.57456e-53	1	sema4bb
AL929208.1	1.03585e-56	0.275429	0.317	0.072	2.27163e-52	1	AL929208.1
tmem258	2.50582e-56	0.695244	0.897	0.666	5.49527e-52	1	tmem258
rpl22l1	6.72106e-55	0.533273	0.963	0.781	1.47393e-50	1	rpl22l1
aldob	1.01958e-54	0.284173	0.904	0.647	2.23594e-50	1	aldob
tfpia	6.60405e-54	0.721109	0.533	0.206	1.44827e-49	1	tfpia
eif4ebp31	1.54337e-53	0.687665	0.861	0.495	3.38461e-49	1	eif4ebp3
cox6a11	1.79425e-53	0.650915	0.947	0.762	3.93478e-49	1	cox6a1
ctrb11	2.4708e-53	0.76867	1	0.78	5.41847e-49	1	ctrb1
pawr	9.59431e-53	0.793092	0.629	0.288	2.10403e-48	1	pawr
ela3l1	1.07764e-51	0.725912	1	0.682	2.36327e-47	1	ela3l
ENSDARG00000004141	2.86517e-51	0.328175	0.487	0.177	6.28331e-47	1	ENSDARG00000004141
CABZ01058650.11	5.7256e-50	0.500699	0.713	0.369	1.25562e-45	1	CABZ01058650.1
dad11	5.74865e-50	0.637662	0.952	0.728	1.26068e-45	1	dad1
amy2a1	2.41024e-49	0.483416	0.95	0.511	5.28565e-45	1	amy2a
cpa51	2.69967e-49	0.731214	0.996	0.626	5.92037e-45	1	cpa5
ost41	2.90035e-49	0.644791	0.907	0.591	6.36047e-45	1	ost4
afap1l1a	2.93415e-49	0.58361	0.472	0.18	6.43459e-45	1	afap1l1a
ela21	2.99206e-49	0.631464	0.989	0.635	6.5616e-45	1	ela2
si:ch211-156j16.11	6.59492e-49	0.495557	0.795	0.416	1.44627e-44	1	si:ch211-156j16.1
iars1	7.10732e-49	0.36716	0.574	0.248	1.55863e-44	1	iars1
cpb11	2.46166e-48	0.65766	0.986	0.54	5.39843e-44	1	cpb1
si:dkey-183n20.15	2.8139e-48	0.699537	0.51	0.213	6.17087e-44	1	si:dkey-183n20.15
gnmt1	3.25177e-48	0.541026	0.715	0.367	7.13112e-44	1	gnmt
arrdc3a	1.35341e-47	0.99258	0.629	0.322	2.96804e-43	1	arrdc3a
cracr2b	1.78056e-47	0.448588	0.54	0.225	3.90476e-43	1	cracr2b
srp19	2.46496e-47	0.513959	0.738	0.398	5.40566e-43	1	srp19
cdo1	2.99863e-47	0.481279	0.652	0.305	6.57599e-43	1	cdo1
bcl2l11	3.13294e-47	0.408968	0.453	0.156	6.87054e-43	1	bcl2l11
uqcrc2a	4.0201e-47	0.535876	0.702	0.396	8.81607e-43	1	uqcrc2a
slc4a2b	1.3364e-46	0.482533	0.271	0.061	2.93073e-42	1	slc4a2b
ndrg1a	2.12953e-46	0.493646	0.512	0.218	4.67005e-42	1	ndrg1a
pla2g1b1	4.06954e-46	0.79653	0.736	0.374	8.92451e-42	1	pla2g1b
mcfd21	6.87015e-46	0.510835	0.731	0.405	1.50662e-41	1	mcfd2
ppib1	1.84451e-45	0.479821	0.955	0.786	4.04501e-41	1	ppib
ndufb3	2.5085e-45	0.554538	0.827	0.536	5.50114e-41	1	ndufb3
sgk2b	4.35063e-45	0.363333	0.421	0.155	9.54092e-41	1	sgk2b
ubash3ba	6.55116e-45	0.396319	0.365	0.109	1.43667e-40	1	ubash3ba
rpl61	7.14737e-45	0.52542	0.961	0.837	1.56742e-40	1	rpl6
mat1a1	8.76168e-45	0.552554	0.799	0.412	1.92144e-40	1	mat1a
vtnb	2.67126e-44	0.372293	0.487	0.198	5.85807e-40	1	vtnb
lman11	3.89881e-44	0.459838	0.651	0.321	8.55008e-40	1	lman1
slc16a101	4.63216e-44	0.601454	0.709	0.379	1.01583e-39	1	slc16a10
gtpbp1	6.40019e-44	0.483659	0.46	0.187	1.40356e-39	1	gtpbp1
sycn.31	6.57511e-44	0.519273	0.863	0.447	1.44192e-39	1	sycn.3
atp5if1b	1.54375e-43	0.619465	0.886	0.637	3.38545e-39	1	atp5if1b
mapk14b	1.56776e-43	0.357303	0.551	0.232	3.4381e-39	1	mapk14b
sqstm1	1.82273e-43	0.463194	0.665	0.333	3.99725e-39	1	sqstm1
ctsd	2.92649e-43	0.359611	0.579	0.268	6.4178e-39	1	ctsd
arid3c	3.35426e-43	0.800332	0.592	0.305	7.35589e-39	1	arid3c
pdgfab	3.3723e-43	0.310676	0.447	0.158	7.39546e-39	1	pdgfab
pbxip1a	3.39357e-43	0.363864	0.358	0.112	7.44209e-39	1	pbxip1a
tram11	6.8463e-43	0.623467	0.822	0.479	1.50139e-38	1	tram1
CABZ01040054.11	7.22385e-43	0.53231	0.718	0.364	1.58419e-38	1	CABZ01040054.1
bhlhe40	9.37782e-43	1.05776	0.754	0.466	2.05656e-38	1	bhlhe40
nupr1b1	1.03105e-42	0.700744	0.968	0.607	2.2611e-38	1	nupr1b
hoga11	1.58386e-42	0.355997	0.579	0.266	3.47341e-38	1	hoga1
lpin1	4.07784e-42	0.623443	0.67	0.34	8.94269e-38	1	lpin1
ctrl1	4.1915e-42	0.698303	1	0.663	9.19196e-38	1	ctrl
kng11	4.66833e-42	0.400299	0.658	0.319	1.02376e-37	1	kng1
brf1a	5.64977e-42	0.363202	0.421	0.157	1.23899e-37	1	brf1a
c1qbp1	6.20966e-42	0.552019	0.818	0.503	1.36178e-37	1	c1qbp
hspa5	3.70327e-41	0.699705	0.941	0.795	8.12128e-37	1	hspa5
CT573476.1	4.61177e-41	0.31203	0.431	0.166	1.01136e-36	1	CT573476.1
pabpc4	5.42705e-41	0.289841	0.348	0.112	1.19015e-36	1	pabpc4
fabp3	5.91906e-41	0.499059	0.872	0.577	1.29805e-36	1	fabp3
ppdpfa1	7.00305e-41	0.588466	0.836	0.495	1.53577e-36	1	ppdpfa
si:ch211-242b18.1	1.23389e-40	0.425611	0.428	0.168	2.70591e-36	1	si:ch211-242b18.1
fkbp21	1.36806e-40	0.484391	0.811	0.52	3.00015e-36	1	fkbp2
zgc:1364611	1.5085e-40	0.496189	0.982	0.644	3.30814e-36	1	zgc:136461
uba51	1.51084e-40	0.419002	0.629	0.311	3.31327e-36	1	uba5
cth1	2.01634e-40	0.468744	0.702	0.378	4.42184e-36	1	cth
tgif1	5.70419e-40	0.33522	0.538	0.218	1.25093e-35	1	tgif1
raph1b	8.11702e-40	0.534893	0.513	0.234	1.78006e-35	1	raph1b
cx28.91	2.42738e-39	0.374118	0.488	0.213	5.32324e-35	1	cx28.9
tmed101	2.55072e-39	0.491864	0.893	0.596	5.59373e-35	1	tmed10
pprc1	2.83994e-39	0.334336	0.602	0.296	6.22798e-35	1	pprc1
gatm1	3.33131e-39	0.588251	0.784	0.422	7.30556e-35	1	gatm
coa6	3.52274e-39	0.460057	0.713	0.39	7.72536e-35	1	coa6
smim8	6.90916e-39	0.272679	0.433	0.172	1.51518e-34	1	smim8
hyou11	1.40904e-38	0.422326	0.861	0.514	3.09002e-34	1	hyou1
dnajc3a1	2.57206e-38	0.350937	0.626	0.322	5.64054e-34	1	dnajc3a
sec11a1	5.67618e-38	0.489682	0.836	0.547	1.24479e-33	1	sec11a
serp11	6.43968e-38	0.511156	0.877	0.636	1.41222e-33	1	serp1
letm1	8.59483e-38	0.251143	0.408	0.15	1.88485e-33	1	letm1
zgc:920401	1.07968e-37	0.409344	0.658	0.325	2.36774e-33	1	zgc:92040
chka	1.12037e-37	0.389034	0.551	0.254	2.45697e-33	1	chka
chn21	1.55455e-37	0.500182	0.654	0.347	3.40913e-33	1	chn2
ndufa31	6.97554e-37	0.472305	0.822	0.494	1.52974e-32	1	ndufa3
prdx41	7.77599e-37	0.508701	0.865	0.629	1.70528e-32	1	prdx4
rhbdf1a	1.79273e-36	0.528429	0.656	0.365	3.93146e-32	1	rhbdf1a
cnpy11	2.43192e-36	0.464593	0.759	0.436	5.33319e-32	1	cnpy1
prdm1b	6.42933e-36	0.27259	0.264	0.072	1.40995e-31	1	prdm1b
snd11	8.40311e-36	0.452327	0.9	0.605	1.8428e-31	1	snd1
cc2d1b	3.3835e-35	0.254062	0.342	0.118	7.42002e-31	1	cc2d1b
srp721	3.99611e-35	0.35376	0.635	0.328	8.76347e-31	1	srp72
wars1	5.98591e-35	0.328903	0.488	0.222	1.31271e-30	1	wars1
gstp1	8.47588e-35	0.316271	0.813	0.531	1.85876e-30	1	gstp1
bcap31	1.10637e-34	0.285396	0.537	0.26	2.42627e-30	1	bcap31
si:dkey-266f7.91	1.10923e-34	0.348098	0.702	0.363	2.43254e-30	1	si:dkey-266f7.9
stard13b1	1.6269e-34	0.602456	0.79	0.517	3.56779e-30	1	stard13b
agxta1	2.63991e-34	0.394965	0.561	0.286	5.78932e-30	1	agxta
mgat4b1	3.24689e-34	0.362707	0.626	0.329	7.12042e-30	1	mgat4b
rrbp1a1	3.7518e-34	0.402638	0.815	0.468	8.2277e-30	1	rrbp1a
med30	4.07303e-34	0.289798	0.542	0.262	8.93215e-30	1	med30
fbp1b1	4.90532e-34	0.398132	0.643	0.34	1.07574e-29	1	fbp1b
fip1l1a1	5.79888e-34	0.331446	0.519	0.246	1.27169e-29	1	fip1l1a
optn	6.46595e-34	0.277536	0.424	0.168	1.41798e-29	1	optn
tspan36	1.6581e-33	0.263415	0.394	0.162	3.63621e-29	1	tspan36
trabd	2.56547e-33	0.284011	0.471	0.214	5.62608e-29	1	trabd
rnf38	2.759e-33	0.394655	0.503	0.235	6.05048e-29	1	rnf38
sytl5	3.16219e-33	0.263789	0.285	0.085	6.93469e-29	1	sytl5
rpl41	1.33495e-32	0.499242	0.936	0.792	2.92754e-28	1	rpl4
slc31a21	1.94133e-32	0.382224	0.499	0.247	4.25733e-28	1	slc31a2
hspb8	2.57195e-32	0.251754	0.512	0.25	5.64029e-28	1	hspb8
slc1a3a	4.11984e-32	0.2825	0.496	0.237	9.03481e-28	1	slc1a3a
cox5b2	1.10538e-31	0.265082	0.406	0.173	2.42411e-27	1	cox5b2
si:dkey-188g12.11	1.31315e-31	0.252903	0.709	0.359	2.87973e-27	1	si:dkey-188g12.1
aldh7a11	1.36699e-31	0.468499	0.772	0.459	2.99781e-27	1	aldh7a1
tmed61	1.63888e-31	0.300132	0.499	0.24	3.59406e-27	1	tmed6
ENSDARG00000069977	1.69658e-31	0.282292	0.526	0.264	3.72061e-27	1	ENSDARG00000069977
zfp36l1b	2.98573e-31	0.695672	0.651	0.395	6.5477e-27	1	zfp36l1b
cox8b1	3.95512e-31	0.427846	0.836	0.487	8.67358e-27	1	cox8b
hars1	7.95913e-31	0.368416	0.656	0.366	1.74544e-26	1	hars
grb10a1	8.22317e-31	0.474547	0.676	0.391	1.80334e-26	1	grb10a
si:dkey-88p24.11	1.12664e-30	0.337887	0.496	0.247	2.47072e-26	1	si:dkey-88p24.11
cdk5rap31	1.13661e-30	0.347153	0.627	0.332	2.49258e-26	1	cdk5rap3
ndufa6	2.10037e-30	0.387585	0.847	0.599	4.60611e-26	1	ndufa6
bccip	4.95033e-30	0.314928	0.717	0.423	1.08561e-25	1	bccip
tns3.2	1.88025e-29	0.269364	0.365	0.149	4.1234e-25	1	tns3.2
dlst	1.97584e-29	0.424944	0.697	0.421	4.33302e-25	1	dlst
slc30a71	2.20506e-29	0.355686	0.702	0.408	4.8357e-25	1	slc30a7
hint1	3.86314e-29	0.446434	0.825	0.58	8.47186e-25	1	hint1
pnp4b1	6.32614e-29	0.340235	0.75	0.428	1.38732e-24	1	pnp4b
dnajc11	6.50152e-29	0.342317	0.722	0.435	1.42578e-24	1	dnajc1
micos10	8.65711e-29	0.401292	0.761	0.481	1.8985e-24	1	micos10
fam114a2	2.83602e-28	0.262956	0.547	0.291	6.21939e-24	1	fam114a2
si:dkey-44g23.51	8.93489e-28	0.368218	0.67	0.381	1.95942e-23	1	si:dkey-44g23.5
tnip1	9.13513e-28	0.331916	0.439	0.206	2.00333e-23	1	tnip1
cd82b	1.14869e-27	0.280713	0.424	0.195	2.51907e-23	1	cd82b
tbca	1.2766e-27	0.407024	0.761	0.477	2.79958e-23	1	tbca
ak2	1.73486e-27	0.316812	0.708	0.45	3.80456e-23	1	ak2
sars1	2.10206e-27	0.298454	0.658	0.393	4.60982e-23	1	sars1
ostc1	2.121e-27	0.444792	0.758	0.51	4.65136e-23	1	ostc
eif4ebp1	3.10324e-27	0.416701	0.75	0.482	6.80541e-23	1	eif4ebp1
bambia	4.10127e-27	0.322281	0.613	0.359	8.99408e-23	1	bambia
timm8a	4.48092e-27	0.329884	0.578	0.326	9.82667e-23	1	timm8a
kcnn4	7.68344e-27	0.645672	0.398	0.18	1.68498e-22	1	kcnn4
eif2s1b	1.09505e-26	0.359639	0.779	0.52	2.40145e-22	1	eif2s1b
cyp1a	1.14776e-26	0.360152	0.701	0.449	2.51704e-22	1	cyp1a
hm131	3.3283e-26	0.291823	0.604	0.336	7.29896e-22	1	hm13
c6ast31	3.47286e-26	0.552414	0.553	0.306	7.61598e-22	1	c6ast3
glud1b	6.17017e-26	0.29956	0.699	0.447	1.35312e-21	1	glud1b
vkorc1l1	6.30994e-26	0.264916	0.506	0.263	1.38377e-21	1	vkorc1l1
lrrc591	8.77384e-26	0.30854	0.665	0.383	1.9241e-21	1	lrrc59
cela1.11	1.33335e-25	0.274202	0.522	0.267	2.92403e-21	1	cela1.1
chd9	4.35657e-25	0.376933	0.626	0.375	9.55395e-21	1	chd9
ENSDARG00000015978	4.63533e-25	0.398241	0.948	0.791	1.01653e-20	1	ENSDARG00000015978
rgs6	7.05692e-25	0.323191	0.43	0.216	1.54758e-20	1	rgs6
rpl31	7.31807e-25	0.389693	0.959	0.848	1.60485e-20	1	rpl3
pa2g4a1	1.16861e-24	0.408161	0.72	0.439	2.56275e-20	1	pa2g4a
uqcrh	2.11828e-24	0.393427	0.882	0.662	4.64539e-20	1	uqcrh
kdm6ba	2.48591e-24	0.291851	0.602	0.343	5.45159e-20	1	kdm6ba
atp5fa11	3.55302e-24	0.391839	0.92	0.727	7.79178e-20	1	atp5fa1
etfb	3.91108e-24	0.350767	0.667	0.419	8.57699e-20	1	etfb
rida1	4.45234e-24	0.288863	0.647	0.37	9.76399e-20	1	rida
bcar1	4.82192e-24	0.258438	0.638	0.365	1.05745e-19	1	bcar1
ndufs5	5.06674e-24	0.363034	0.772	0.514	1.11114e-19	1	ndufs5
atp5mc3a	5.11963e-24	0.459747	0.852	0.626	1.12274e-19	1	atp5mc3a
ppifb	5.98252e-24	0.261217	0.531	0.295	1.31197e-19	1	ppifb
ppiaa	6.51858e-24	0.370758	0.929	0.779	1.42953e-19	1	ppiaa
nop10	6.77963e-24	0.419472	0.79	0.528	1.48677e-19	1	nop10
nupr1a	7.64599e-24	0.441103	0.67	0.409	1.67676e-19	1	nupr1a
sec22ba1	1.15509e-23	0.33229	0.585	0.322	2.53311e-19	1	sec22ba
si:dkey-204f11.641	1.38472e-23	0.290355	0.635	0.384	3.0367e-19	1	si:dkey-204f11.64
cert1b	1.61733e-23	0.326093	0.467	0.235	3.54679e-19	1	cert1b
kars11	1.71538e-23	0.277416	0.672	0.407	3.76184e-19	1	kars1
slc38a5b1	1.74151e-23	0.288777	0.797	0.506	3.81913e-19	1	slc38a5b
hsp90b11	2.35268e-23	0.372368	0.811	0.546	5.15944e-19	1	hsp90b1
ddx21	2.8249e-23	0.309029	0.791	0.543	6.19501e-19	1	ddx21
cox6b11	3.08899e-23	0.320836	0.829	0.534	6.77415e-19	1	cox6b1
pde7a	3.57939e-23	0.259942	0.503	0.269	7.84961e-19	1	pde7a
eprs1	5.83293e-23	0.307521	0.503	0.277	1.27916e-18	1	eprs1
rpl7l1	6.61237e-23	0.274267	0.693	0.429	1.45009e-18	1	rpl7l1
npm1a	1.19187e-22	0.263432	0.886	0.629	2.61376e-18	1	npm1a
herpud11	1.32038e-22	0.295136	0.635	0.37	2.89559e-18	1	herpud1
eif5a21	1.4255e-22	0.362131	0.872	0.626	3.12613e-18	1	eif5a2
aff21	1.46522e-22	0.314287	0.749	0.468	3.21322e-18	1	aff2
rab5if1	1.84878e-22	0.330648	0.752	0.494	4.05437e-18	1	rab5if
ccdc120	2.2298e-22	0.280761	0.357	0.171	4.88994e-18	1	ccdc120
tmed21	2.30085e-22	0.355808	0.829	0.578	5.04575e-18	1	tmed2
pin4	2.32691e-22	0.252965	0.513	0.285	5.10292e-18	1	pin4
lonrf1l	2.43382e-22	0.314866	0.742	0.483	5.33737e-18	1	lonrf1l
atp5f1d	3.43541e-22	0.352286	0.873	0.69	7.53386e-18	1	atp5f1d
mthfr1	3.86302e-22	0.276884	0.415	0.212	8.4716e-18	1	mthfr
emd	3.88529e-22	0.266477	0.594	0.344	8.52045e-18	1	emd
zeb1b	5.64002e-22	0.315758	0.517	0.284	1.23686e-17	1	zeb1b
eef2b	6.05847e-22	0.374354	0.97	0.874	1.32862e-17	1	eef2b
ptpn3	1.35195e-21	0.271453	0.353	0.165	2.96482e-17	1	ptpn3
mrpl14	1.68874e-21	0.288646	0.508	0.281	3.7034e-17	1	mrpl14
ndufb8	1.73398e-21	0.336123	0.807	0.593	3.80262e-17	1	ndufb8
plxnb2a	2.62444e-21	0.35905	0.405	0.205	5.7554e-17	1	plxnb2a
suclg1	2.96195e-21	0.32996	0.768	0.533	6.49555e-17	1	suclg1
atp5l	6.99142e-21	0.398989	0.923	0.76	1.53322e-16	1	atp5l
hdlbpa1	8.585e-21	0.33125	0.857	0.594	1.88269e-16	1	hdlbpa
ndufa11	4.4911e-20	0.336915	0.863	0.601	9.84898e-16	1	ndufa1
timm8b	1.33401e-19	0.269013	0.667	0.423	2.92549e-15	1	timm8b
sod1	2.8561e-19	0.311098	0.774	0.568	6.26342e-15	1	sod1
ddost1	3.32513e-19	0.319242	0.695	0.462	7.29201e-15	1	ddost
[truncated: 6,831 more rows]

## Sheet: DE_clust0vs1_SubMergedGFP
List of genes differentially expressed between TKO and WT acinar cells
[truncated: 629 more rows]
