# Supplementary material for: The transcription factors Tfeb and Tfe3 are required for survival and embryonic development of pancreas and liver in zebrafish
Source: PLoS Genet. 2025 Jun 27;21(6):e1011754. doi: 10.1371/journal.pgen.1011754 (PMC12225984; doi:10.1371/journal.pgen.1011754)
Supplement: S5 Table — In this study, 7860 proteins were quantitatively identified. 245 of 7860 proteins are significantly changed in their abundance (expression) (fold change ≥50%; p < 0.05; n = 3) in TKO group comparing to WT group. The 245 proteins differentially expressed were ordered by their expression level (Log2-Ratio (TKO vs WT)) from the most downregulated to the most upregulated. (XLSX) [file pgen.1011754.s012.xlsx]

## Sheet: Normalized_statistics_TKO vs WT
Table S5. Proteomic analysis of WT and TKO adult livers.
Accession	Description	# Peptides	# Unique Peptides	# AAs	Gene	Protein Name	Origin	Coverage [%]	MW [kDa]	calc. pI	Score Sequest HT: Sequest HT	# Peptides (by Search Engine): Sequest HT	# PSMs	WT-M1	WT-M2	WT-M3	TKO-M1	TKO-M2	TKO-M3	#REF!	TKO-M(Ave)	Ratio (TKO vs WT)	T-Test (TKO vs WT)	Log2-Ratio (TKO vs WT)	log10- T-Test (TKO vs WT)	Call(Ratio (TKO vs WT) >0.25,p<0.05)	MAX	Gene	WT1 NORM	WT2 NORM	WT3 NORM	TKO1 NORM	TKO2 NORM	TKO3 NORM
E7F4J8	Transducin beta-like 2 OS=Danio rerio OX=7955 GN=wu:fa96f08 PE=1 SV=1	17	1	439	wu:fa96f08	Transducin beta-like 2	Danio rerio	41	49	8.75	52.12	17	29	2.14424	1.68997	1.63635	0.126178	0.143764	0.0900815	1.82352	0.120008	0.0658111	0.00046115	-3.92552	3.33616	2	2.14424	wu:fa96f08	1	0.788141	0.763135	0.0588449	0.0670466	0.0420109
A4QP33	Serine/threonine protein phosphatase 2A regulatory subunit OS=Danio rerio OX=7955 GN=ppp2r5c PE=1 SV=1	10	1	578	ppp2r5c	Serine/threonine protein phosphatase 2A regulatory subunit	Danio rerio	23	67.2	7.43	35.15	10	12	1.61367	1.93508	1.0318	0.188002	0.158918	0.186641	1.52685	0.177854	0.116484	0.00698296	-3.1018	2.15596	2	1.93508	ppp2r5c	0.8339	1	0.533208	0.0971548	0.0821244	0.0964511
A0A8M3B6D4	Uncharacterized protein si:ch211-222e20.4 isoform X2 OS=Danio rerio OX=7955 GN=si:ch211-222e20.4 PE=4 SV=1	1	1	237	si:ch211-222e20.4	Uncharacterized protein si:ch211-222e20.4 isoform X2	Danio rerio	4	26.5	7.2	0	1	1	1.65918	1.58043	1.66274	0.230243	0.260527	0.256941	1.63412	0.249237	0.152521	1.07454e-06	-2.71292	5.96878	2	1.66274	si:ch211-222e20.4	0.99786	0.950501	1	0.138472	0.156685	0.154529
Q802G9	Selenoprotein W, 1 OS=Danio rerio OX=7955 GN=sepw1 PE=1 SV=2	3	1	86	sepw1	Selenoprotein W, 1	Danio rerio	27	9.5	6.54	29.77	3	11	1.97617	1.47228	1.47935	0.102416	0.301853	0.363676	1.6426	0.255982	0.155839	0.00167725	-2.68187	2.7754	2	1.97617	sepw1	1	0.745016	0.748596	0.0518252	0.152746	0.18403
A0A8N7T6Q4	Large ribosomal subunit protein mL49 OS=Danio rerio OX=7955 GN=mrpl49 PE=1 SV=1	6	1	176	mrpl49	Large ribosomal subunit protein mL49	Danio rerio	31	19.8	9.66	20.98	6	9	1.86265	1.51273	1.45339	0.318687	0.349345	0.327666	1.60959	0.331899	0.206201	0.000566061	-2.27788	3.24714	2	1.86265	mrpl49	1	0.81214	0.780283	0.171093	0.187553	0.175914
B8A467	Protein kinase C OS=Danio rerio OX=7955 GN=prkceb PE=3 SV=1	6	1	738	prkceb	Protein kinase C	Danio rerio	7	84.1	6.57	9.52	6	13	1.54011	1.99814	1.19636	0.289505	0.210321	0.496939	1.57821	0.332255	0.210527	0.00730789	-2.24792	2.13621	2	1.99814	prkceb	0.770772	1	0.598738	0.144887	0.105258	0.248701
E7F2R5	Chromatin licensing and DNA replication factor 1 OS=Danio rerio OX=7955 GN=cdt1 PE=1 SV=1	3	3	678	cdt1	Chromatin licensing and DNA replication factor 1	Danio rerio	5	75.8	9.73	12.61	3	4	1.47772	1.57525	1.53388	0.389468	0.39304	0.359303	1.52895	0.380604	0.248931	2.86472e-06	-2.00618	5.54292	2	1.57525	cdt1	0.938084	1	0.97374	0.247242	0.24951	0.228092
A0A8M1PZU4	GTPase IMAP family member 7-like OS=Danio rerio OX=7955 GN=LOC100005907 PE=3 SV=1	2	2	328	LOC100005907	GTPase IMAP family member 7-like	Danio rerio	5	37.8	6.89	4.19	2	2	1.35759	1.5683	1.47178	0.150986	0.852496	0.147519	1.46589	0.383667	0.26173	0.0110889	-1.93385	1.95511	2	1.5683	LOC100005907	0.865641	1	0.938456	0.0962737	0.543579	0.0940629
A0A8M9PP50	Tetratricopeptide repeat protein 6 isoform X3 OS=Danio rerio OX=7955 GN=ttc6 PE=4 SV=1	1	1	1439	ttc6	Tetratricopeptide repeat protein 6 isoform X3	Danio rerio	1	163.1	7.8	0	1	1	1.08546	1.3382	1.40325	0.530722	0.257531	0.254312	1.27564	0.347522	0.272429	0.00224059	-1.87605	2.64964	2	1.40325	ttc6	0.773531	0.953644	1	0.378208	0.183524	0.181231
F1QNZ1	Mitochondrial amidoxime-reducing component 1 OS=Danio rerio OX=7955 GN=marc2 PE=1 SV=1	21	2	325	44987	Mitochondrial amidoxime-reducing component 1	Danio rerio	62	36.7	6.93	314.59	21	126	1.69625	1.18843	1.68177	0.301112	0.673528	0.289556	1.52215	0.421399	0.276844	0.00624674	-1.85285	2.20435	2	1.69625	44987	1	0.700623	0.991463	0.177516	0.397069	0.170704
Q1JPX9	Uncharacterized protein LOC692276 OS=Danio rerio OX=7955 GN=im:7137941 PE=1 SV=1	16	1	324	im:7137941	Uncharacterized protein LOC692276	Danio rerio	64	35.9	7.25	116.43	16	49	1.47398	1.64821	1.22146	0.210811	0.900792	0.125091	1.44788	0.412231	0.284713	0.0196751	-1.81242	1.70608	2	1.64821	im:7137941	0.894289	1	0.741083	0.127903	0.546527	0.0758949
A0A0G2L1H9	Sperm-associated antigen 8 OS=Danio rerio OX=7955 GN=spag8 PE=1 SV=1	1	1	198	spag8	Sperm-associated antigen 8	Danio rerio	6	22.1	7.9	0	1	1	1.75246	1.31516	1.45491	0.170177	0.816015	0.318758	1.50751	0.434983	0.288544	0.0101593	-1.79314	1.99313	2	1.75246	spag8	1	0.750467	0.830209	0.0971074	0.46564	0.181892
Q9PTH3	Insulin-like growth factor-binding protein 2-A OS=Danio rerio OX=7955 GN=igfbp2a PE=1 SV=1	2	2	276	igfbp2a	Insulin-like growth factor-binding protein 2-A	Danio rerio	8	30.7	6.96	2.39	2	2	1.5536	1.19519	1.73515	0.466713	0.411764	0.463237	1.49465	0.447238	0.299227	0.00279058	-1.74069	2.55431	2	1.73515	igfbp2a	0.895374	0.688811	1	0.268976	0.237308	0.266973
A0A8M9PRN1	SLAM family member isoform X1 OS=Danio rerio OX=7955 GN=si:dkey-253d23.3 PE=4 SV=1	1	1	380	si:dkey-253d23.3	SLAM family member isoform X1	Danio rerio	3	42.9	6.8	2.94	1	1	1.53485	1.6486	1.41355	0.478598	0.459635	0.497524	1.53233	0.478585	0.312325	0.000105649	-1.67888	3.97614	2	1.6486	si:dkey-253d23.3	0.931001	1	0.857422	0.290305	0.278803	0.301785
E9QB24	Meckelin isoform X2 OS=Danio rerio OX=7955 GN=tmem67 PE=1 SV=1	1	1	982	tmem67	Meckelin isoform X2	Danio rerio	1	109.5	7.77	0	1	1	1.55532	1.15047	1.65603	0.427134	0.468627	0.499453	1.45394	0.465071	0.31987	0.0031648	-1.64444	2.49965	2	1.65603	tmem67	0.939186	0.694714	1	0.257927	0.282983	0.301597
Q7ZSY6	Metallothionein-2 OS=Danio rerio OX=7955 GN=mt2 PE=2 SV=1	5	5	60	mt2	Metallothionein-2	Danio rerio	78	6	7.84	34.88	5	17	1.1481	1.94411	1.24458	0.459595	0.532753	0.414355	1.4456	0.468901	0.324365	0.0181796	-1.62431	1.74042	2	1.94411	mt2	0.590556	1	0.64018	0.236404	0.274035	0.213134
Q6P0S2	Voltage-dependent anion channel 3 OS=Danio rerio OX=7955 GN=wu:fb01e12 PE=1 SV=1	17	1	283	wu:fb01e12	Voltage-dependent anion channel 3	Danio rerio	70	30.1	8.82	526.39	17	215	1.39937	1.33997	1.58233	0.47787	0.529441	0.468299	1.44056	0.49187	0.341444	0.000229224	-1.55028	3.63974	2	1.58233	wu:fb01e12	0.884368	0.846831	1	0.302003	0.334595	0.295955
Q7T3G9	phosphoenolpyruvate carboxykinase (GTP) OS=Danio rerio OX=7955 GN=cb924 PE=2 SV=1	28	1	630	cb924	phosphoenolpyruvate carboxykinase (GTP)	Danio rerio	60	69.6	6.79	259	28	144	1.75449	1.40083	1.25987	0.497543	0.522726	0.517307	1.47173	0.512525	0.348247	0.00287189	-1.52182	2.54183	2	1.75449	cb924	1	0.798425	0.71808	0.283582	0.297935	0.294847
Q802W2	4-trimethylaminobutyraldehyde dehydrogenase B OS=Danio rerio OX=7955 GN=aldh9a1b PE=2 SV=2	21	20	518	aldh9a1b	4-trimethylaminobutyraldehyde dehydrogenase B	Danio rerio	50	56.4	6.95	107.83	21	55	1.41831	1.4418	1.43302	0.502287	0.5181	0.489364	1.43104	0.50325	0.351667	1.08913e-07	-1.50772	6.96292	2	1.4418	aldh9a1b	0.983704	1	0.993908	0.348375	0.359342	0.339411
B0UXS0	Heme oxygenase OS=Danio rerio OX=7955 GN=fc27c04 PE=1 SV=1	13	13	272	fc27c04	Heme oxygenase	Danio rerio	53	30.4	7.05	56.27	13	25	1.54292	1.73807	0.923878	0.569645	0.525531	0.482507	1.40162	0.525894	0.375204	0.023807	-1.41425	1.6233	2	1.73807	fc27c04	0.887719	1	0.531554	0.327745	0.302365	0.277611
A0A8M2B4C1	Uncharacterized protein LOC436616 OS=Danio rerio OX=7955 GN=zgc:92184 PE=3 SV=1	2	2	330	zgc:92184	Uncharacterized protein LOC436616	Danio rerio	5	37.9	6.24	8.93	2	4	1.2881	1.49279	1.39169	0.35263	0.874265	0.361875	1.39086	0.52959	0.380765	0.00912507	-1.39303	2.03976	2	1.49279	zgc:92184	0.862878	1	0.932271	0.236222	0.585658	0.242415
F1QI67	Phosphate transporter OS=Danio rerio OX=7955 GN=sb:cb104 PE=3 SV=1	1	1	665	sb:cb104	Phosphate transporter	Danio rerio	1	72.1	6.58	1.62	1	1	1.51682	1.59059	0.945215	0.468081	0.449828	0.664865	1.35087	0.527591	0.390555	0.0187013	-1.3564	1.72813	2	1.59059	sb:cb104	0.953624	1	0.594255	0.294282	0.282806	0.418
A5HAK1	RNase 2 OS=Danio rerio OX=7955 GN=si:ch211-139g14.6 PE=2 SV=1	8	8	150	si:ch211-139g14.6	RNase 2	Danio rerio	58	16.9	9.01	21.82	8	15	1.40751	1.33603	1.45871	0.539088	0.581356	0.548374	1.40075	0.556273	0.397125	2.38109e-05	-1.33233	4.62322	2	1.45871	si:ch211-139g14.6	0.964901	0.915897	1	0.369565	0.398542	0.375931
A0A8M1P3X2	Acetyl-coenzyme A synthetase OS=Danio rerio OX=7955 GN=acss2l PE=3 SV=1	14	12	684	acss2l	Acetyl-coenzyme A synthetase	Danio rerio	25	76.8	5.74	32.13	14	18	1.27301	1.43181	1.58893	0.564697	0.583157	0.55762	1.43125	0.568491	0.397199	0.000705752	-1.33207	3.15135	2	1.58893	acss2l	0.801178	0.901116	1	0.355395	0.367013	0.350941
Q5XIZ0	Uncharacterized protein LOC474322 precursor OS=Danio rerio OX=7955 GN=wu:fd14c02 PE=1 SV=1	10	10	247	wu:fd14c02	Uncharacterized protein LOC474322 precursor	Danio rerio	62	27.1	5	28.49	10	16	0.992946	1.22217	1.91279	0.515638	0.687094	0.514131	1.37597	0.572288	0.415917	0.0465624	-1.26563	1.33196	2	1.91279	wu:fd14c02	0.51911	0.638945	1	0.269574	0.359211	0.268786
Q6IQD5	Ribokinase OS=Danio rerio OX=7955 GN=zgc:86813 PE=1 SV=1	8	8	311	zgc:86813	Ribokinase	Danio rerio	40	33	5.33	49.68	8	21	1.36065	1.31951	1.42063	0.548869	0.679126	0.517725	1.36693	0.581907	0.425704	0.000166635	-1.23208	3.77823	2	1.42063	zgc:86813	0.957777	0.928823	1	0.386356	0.478046	0.364434
A0A8M6Z3L7	Arginine--tRNA ligase, cytoplasmic OS=Danio rerio OX=7955 GN=rars PE=1 SV=1	29	1	595	rars	Arginine--tRNA ligase, cytoplasmic	Danio rerio	58	67.7	7.06	103.15	29	45	1.5589	1.19958	1.2836	0.473215	0.54502	0.733458	1.34736	0.583898	0.433364	0.0046142	-1.20635	2.3359	2	1.5589	rars	1	0.769506	0.823398	0.303557	0.349618	0.470497
A8WGB1	Collagen and calcium-binding EGF domain-containing protein 1 OS=Danio rerio OX=7955 GN=ccbe1 PE=1 SV=2	9	9	401	ccbe1	Collagen and calcium-binding EGF domain-containing protein 1	Danio rerio	25	43.8	6.74	26.52	9	12	1.43513	1.26287	1.39625	0.554874	0.592544	0.65806	1.36475	0.601826	0.440979	0.000223914	-1.18122	3.64992	2	1.43513	ccbe1	1	0.879972	0.972908	0.386637	0.412885	0.458537
Q7SXS9	Nuclear inhibitor of protein phosphatase 1 OS=Danio rerio OX=7955 GN=PPP1R8 PE=1 SV=1	1	1	349	PPP1R8	Nuclear inhibitor of protein phosphatase 1	Danio rerio	4	38.5	7.18	2.55	1	1	1.47085	1.31963	1.16145	0.465269	0.622839	0.669502	1.31731	0.58587	0.444746	0.00253297	-1.16895	2.59637	2	1.47085	PPP1R8	1	0.89719	0.789646	0.316326	0.423454	0.455179
F1Q9X9	TNF receptor-associated protein 1 OS=Danio rerio OX=7955 GN=trap1 PE=1 SV=2	25	1	719	trap1	TNF receptor-associated protein 1	Danio rerio	40	81.9	6.9	94.95	25	43	1.45816	1.31513	1.3724	0.597636	0.62714	0.635634	1.3819	0.620137	0.448757	6.03455e-05	-1.15599	4.21936	2	1.45816	trap1	1	0.901911	0.941186	0.409856	0.430089	0.435915
Q7T1E0	Glycerol-3-phosphate dehydrogenase [NAD(+)] OS=Danio rerio OX=7955 GN=gpd1h PE=1 SV=1	26	20	350	gpd1h	Glycerol-3-phosphate dehydrogenase [NAD(+)]	Danio rerio	91	38.2	6.83	457.36	26	179	1.29016	1.35484	1.38106	0.596796	0.618382	0.605244	1.34202	0.606807	0.452159	1.20337e-05	-1.1451	4.9196	2	1.38106	gpd1h	0.93418	0.981017	1	0.432129	0.447759	0.438246
A0A8N7UVM4	Elongation factor 2 OS=Danio rerio OX=7955 GN=eef2l2 PE=1 SV=1	31	2	861	eef2l2	Elongation factor 2	Danio rerio	40	95.8	6.83	534.08	31	271	1.67385	1.29456	1.26261	0.638529	0.695041	0.58988	1.41034	0.64115	0.454606	0.00475537	-1.13731	2.32282	2	1.67385	eef2l2	1	0.773402	0.754317	0.381473	0.415235	0.352409
Q0IIP8	C-reactive protein OS=Danio rerio OX=7955 GN=crp PE=1 SV=1	6	5	225	crp	C-reactive protein	Danio rerio	24	25.4	5.05	19.74	6	14	1.23469	1.3063	1.42586	0.60434	0.609507	0.601078	1.32228	0.604975	0.457523	0.000211327	-1.12808	3.67504	2	1.42586	crp	0.865932	0.916149	1	0.423844	0.427468	0.421556
B1H1I8	Si:ch211-138a11.5 protein OS=Danio rerio OX=7955 GN=si:ch211-138a11.5 PE=2 SV=1	3	3	303	si:ch211-138a11.5	Si:ch211-138a11.5 protein	Danio rerio	14	34.1	8.4	6	3	3	1.32424	1.24874	1.3388	0.625745	0.468933	0.723608	1.30393	0.606095	0.464823	0.00091769	-1.10525	3.0373	2	1.3388	si:ch211-138a11.5	0.989121	0.932728	1	0.467391	0.350263	0.540488
A0A8M2BCG6	Ubiquitin carboxyl-terminal hydrolase OS=Danio rerio OX=7955 GN=usp30 PE=3 SV=1	1	1	501	usp30	Ubiquitin carboxyl-terminal hydrolase	Danio rerio	2	56.8	8.25	3.12	1	1	1.31463	1.42941	1.24141	0.529675	0.855361	0.47239	1.32848	0.619142	0.466052	0.00566921	-1.10144	2.24648	2	1.42941	usp30	0.919704	1	0.868479	0.370556	0.598403	0.330479
A0A8M9PAW7	GTPase IMAP family member 7-like OS=Danio rerio OX=7955 GN=LOC799889 PE=3 SV=1	1	1	335	LOC799889	GTPase IMAP family member 7-like	Danio rerio	2	38.8	7.49	0	1	1	1.72162	0.873878	1.38206	0.568977	0.706596	0.581704	1.32585	0.619092	0.466938	0.0476034	-1.0987	1.32236	2	1.72162	LOC799889	1	0.50759	0.802768	0.330489	0.410425	0.337881
A0A140LFW4	Ceramide synthase 3 isoform X1 OS=Danio rerio OX=7955 GN=cers3a PE=4 SV=1	2	2	380	cers3a	Ceramide synthase 3 isoform X1	Danio rerio	6	45	7.55	2.59	2	2	1.5199	1.24195	1.26209	0.632585	0.708959	0.604636	1.34131	0.648727	0.483651	0.00186367	-1.04796	2.72963	2	1.5199	cers3a	1	0.817129	0.830378	0.416202	0.466452	0.397814
F1R5D5	Keratin 18a, tandem duplicate 2 OS=Danio rerio OX=7955 GN=krt18a.2 PE=3 SV=2	28	27	423	krt18a.2	Keratin 18a, tandem duplicate 2	Danio rerio	68	48.3	6.05	257.97	28	114	1.24899	1.29146	1.4027	0.576691	0.701093	0.648871	1.31438	0.642218	0.488608	0.000323566	-1.03325	3.49004	2	1.4027	krt18a.2	0.89042	0.920694	1	0.411129	0.499816	0.462587
A0A8M1RMN7	ATP-dependent RNA helicase OS=Danio rerio OX=7955 GN=ddx24 PE=1 SV=1	4	4	803	ddx24	ATP-dependent RNA helicase	Danio rerio	6	91.4	7.59	12.95	4	6	1.23753	1.27481	1.23175	0.577063	0.689362	0.600346	1.24803	0.622257	0.498591	7.0014e-05	-1.00407	4.15482	2	1.27481	ddx24	0.970749	1	0.96622	0.452664	0.540755	0.470928
A0A8M2B705	Oxysterol-binding protein OS=Danio rerio OX=7955 GN=osbp PE=1 SV=1	29	1	767	osbp	Oxysterol-binding protein	Danio rerio	44	86.4	6.77	121.98	29	51	1.17798	1.214	1.30128	0.516024	0.895289	0.441225	1.23109	0.617513	0.5016	0.0134301	-0.995392	1.87192	2	1.30128	osbp	0.905242	0.932928	1	0.39655	0.688005	0.33907
A4QNV6	Uncharacterized protein LOC559822 OS=Danio rerio OX=7955 GN=zgc:162184 PE=2 SV=1	10	10	514	zgc:162184	Uncharacterized protein LOC559822	Danio rerio	25	58.7	7.66	20.76	10	11	1.43846	1.17347	1.27631	0.639472	0.680165	0.632827	1.29608	0.650822	0.502146	0.00119628	-0.993822	2.92217	2	1.43846	zgc:162184	1	0.815782	0.88727	0.444552	0.472841	0.439933
A0A8M3APK4	3-ketoacyl-CoA thiolase, mitochondrial-like OS=Danio rerio OX=7955 GN=LOC103910030 PE=3 SV=1	15	1	295	LOC103910030	3-ketoacyl-CoA thiolase, mitochondrial-like	Danio rerio	73	31.5	7.27	863.81	15	256	1.27339	1.29546	1.38339	0.665141	0.688227	0.681307	1.31741	0.678225	0.514815	4.87356e-05	-0.957873	4.31215	2	1.38339	LOC103910030	0.920488	0.936437	1	0.480805	0.497493	0.492491
A0A8M9QGR0	Sorbin and SH3 domain-containing protein 2 isoform X15 OS=Danio rerio OX=7955 GN=sorbs2b PE=4 SV=1	2	1	1540	sorbs2b	Sorbin and SH3 domain-containing protein 2 isoform X15	Danio rerio	2	172	8.82	2.15	2	2	1.46845	0.997057	1.26905	0.5571	0.676278	0.698567	1.24485	0.643982	0.517315	0.0138376	-0.950886	1.85894	2	1.46845	sorbs2b	1	0.678984	0.864211	0.379379	0.460538	0.475716
Q566X4	Alpha-ketoglutarate-dependent dioxygenase alkB homolog 7, mitochondrial OS=Danio rerio OX=7955 GN=zgc:112404 PE=2 SV=1	5	5	233	zgc:112404	Alpha-ketoglutarate-dependent dioxygenase alkB homolog 7, mitochondrial	Danio rerio	26	26.9	8.34	8.71	5	5	1.34877	1.24663	1.29289	0.663637	0.668945	0.680136	1.2961	0.670906	0.517635	3.10278e-05	-0.949993	4.50825	2	1.34877	zgc:112404	1	0.924271	0.958565	0.49203	0.495965	0.504262
A0A8M1RNM4	Long-chain fatty acid transport protein 6-like OS=Danio rerio OX=7955 GN=LOC568883 PE=3 SV=1	15	15	640	LOC568883	Long-chain fatty acid transport protein 6-like	Danio rerio	25	72.2	7.97	36.13	15	16	1.48027	1.06644	1.24911	0.662298	0.687286	0.637805	1.26527	0.662463	0.523574	0.00749571	-0.933536	2.12519	2	1.48027	LOC568883	1	0.720434	0.843837	0.447417	0.464297	0.43087
F1QNI1	Cerebellin 5 OS=Danio rerio OX=7955 GN=c1ql4l PE=4 SV=3	2	2	213	c1ql4l	Cerebellin 5	Danio rerio	8	23.6	6	4.43	2	2	1.23749	1.24025	1.19364	0.651443	0.634507	0.648096	1.22379	0.644682	0.52679	3.44334e-06	-0.9247	5.46302	2	1.24025	c1ql4l	0.997779	1	0.962425	0.525253	0.511598	0.522555
A0A8M9P4N2	Uncharacterized protein LOC100536726 OS=Danio rerio OX=7955 GN=LOC100536726 PE=4 SV=1	8	8	1328	LOC100536726	Uncharacterized protein LOC100536726	Danio rerio	7	151.8	6.64	13.65	8	8	1.57327	1.4069	0.902794	0.698844	0.673025	0.681643	1.29432	0.684504	0.528852	0.0390397	-0.919064	1.40849	2	1.57327	LOC100536726	1	0.894253	0.573834	0.444199	0.427788	0.433266
Q5U381	High mobility group nucleosomal-binding domain 3 OS=Danio rerio OX=7955 GN=zgc:92355 PE=2 SV=1	4	3	98	zgc:92355	High mobility group nucleosomal-binding domain 3	Danio rerio	39	10.6	9.64	17.07	4	13	1.35665	1.20132	1.17156	0.564716	0.819171	0.611056	1.24318	0.664981	0.534905	0.00398182	-0.902645	2.39992	2	1.35665	zgc:92355	1	0.885508	0.863572	0.416259	0.603821	0.450417
Q6T870	Neuropilin OS=Danio rerio OX=7955 GN=nrp1b PE=2 SV=1	1	1	959	nrp1b	Neuropilin	Danio rerio	1	107.3	5	2.13	1	1	1.23836	1.10429	1.47677	0.68142	0.700738	0.673666	1.27314	0.685275	0.538255	0.00575918	-0.893637	2.23964	2	1.47677	nrp1b	0.838565	0.747775	1	0.461427	0.474508	0.456176
E7F147	Plac8 onzin-related protein 1 OS=Danio rerio OX=7955 GN=gb:eh433777 PE=1 SV=1	1	1	125	gb:eh433777	Plac8 onzin-related protein 1	Danio rerio	10	14	7.64	5.12	1	2	1.03369	1.54889	1.21503	0.708468	0.627174	0.726388	1.26587	0.687343	0.54298	0.0198053	-0.881029	1.70322	2	1.54889	gb:eh433777	0.667379	1	0.784457	0.457404	0.404919	0.468974
A0A8M9PXA5	Aminoacyl tRNA synthase complex-interacting multifunctional protein 2 isoform X1 OS=Danio rerio OX=7955 GN=aimp2 PE=1 SV=1	6	2	285	aimp2	Aminoacyl tRNA synthase complex-interacting multifunctional protein 2 isoform X1	Danio rerio	29	31	6.71	32	6	13	1.26104	1.14169	1.34627	0.590859	0.893052	0.552441	1.24967	0.678784	0.543172	0.00971492	-0.880518	2.01256	2	1.34627	aimp2	0.936695	0.848045	1	0.438887	0.663355	0.410351
F1QXL6	H/ACA ribonucleoprotein complex non-core subunit NAF1 OS=Danio rerio OX=7955 GN=naf1 PE=1 SV=2	2	2	503	naf1	H/ACA ribonucleoprotein complex non-core subunit NAF1	Danio rerio	4	56	4.72	4.07	2	2	1.27989	1.38814	1.21734	0.737924	0.622793	0.774353	1.29512	0.71169	0.549515	0.000993356	-0.863769	3.0029	2	1.38814	naf1	0.922018	1	0.876955	0.531591	0.448652	0.557834
A0A8M6Z4R7	Interferon-induced protein 44 OS=Danio rerio OX=7955 GN=LOC103909973 PE=4 SV=1	16	13	295	LOC103909973	Interferon-induced protein 44	Danio rerio	62	33.6	6.92	48.32	16	25	1.07192	1.40237	1.26549	0.87315	0.592814	0.606657	1.2466	0.690874	0.554208	0.0137008	-0.8515	1.86325	2	1.40237	LOC103909973	0.764366	1	0.902396	0.622624	0.422723	0.432594
A0A8M9PVV1	Uncharacterized protein LOC100142642 isoform X2 OS=Danio rerio OX=7955 GN=sc:d217 PE=4 SV=1	2	2	566	sc:d217	Uncharacterized protein LOC100142642 isoform X2	Danio rerio	3	64	9.55	1.64	2	2	1.44574	1.38708	0.934291	0.705362	0.694727	0.688903	1.25571	0.696331	0.554533	0.0258178	-0.850654	1.58808	2	1.44574	sc:d217	1	0.959425	0.646235	0.487888	0.480533	0.476504
A0A8M9PJL2	GTPase IMAP family member 8-like OS=Danio rerio OX=7955 GN=LOC100148920 PE=3 SV=1	1	1	664	LOC100148920	GTPase IMAP family member 8-like	Danio rerio	1	75.8	8.1	12.26	1	5	1.15102	1.30973	1.20135	0.602746	0.872801	0.558206	1.2207	0.677918	0.55535	0.00756729	-0.848531	2.12106	2	1.30973	LOC100148920	0.878823	1	0.91725	0.460205	0.666396	0.426198
A0A8M1PYN9	Starch-binding domain-containing protein 1 isoform X1 OS=Danio rerio OX=7955 GN=stbd1 PE=4 SV=1	19	1	533	stbd1	Starch-binding domain-containing protein 1 isoform X1	Danio rerio	45	60.1	4.73	77.25	19	31	1.24066	1.21021	1.41457	0.542246	0.924067	0.682426	1.28848	0.716246	0.555885	0.0111894	-0.84714	1.95119	2	1.41457	stbd1	0.877062	0.855534	1	0.383331	0.653252	0.482428
F1QLP1	11-beta-hydroxysteroid dehydrogenase type 2 OS=Danio rerio OX=7955 GN=hsd11b2 PE=1 SV=1	11	11	414	hsd11b2	11-beta-hydroxysteroid dehydrogenase type 2	Danio rerio	43	45.9	7.46	40.5	11	17	1.35309	1.29499	1.1505	0.732673	0.712876	0.671914	1.26619	0.705821	0.557435	0.000873665	-0.843125	3.05866	2	1.35309	hsd11b2	1	0.957065	0.850279	0.541483	0.526851	0.496578
A0JMH5	DnaJ heat shock protein family (Hsp40) member B14 OS=Danio rerio OX=7955 GN=dnajb14 PE=1 SV=1	1	1	380	dnajb14	DnaJ heat shock protein family (Hsp40) member B14	Danio rerio	2	42.8	8.02	0	1	1	1.18488	2.00755	1.74534	0.827245	0.898955	1.03845	1.64592	0.92155	0.559899	0.0444494	-0.836761	1.35213	2	2.00755	dnajb14	0.590214	1	0.869389	0.412068	0.447788	0.517273
Q1LY91	Immunity-related GTPase family, q2 OS=Danio rerio OX=7955 GN=irgq2 PE=2 SV=1	1	1	379	irgq2	Immunity-related GTPase family, q2	Danio rerio	2	41.4	6.24	0	1	2	1.26714	1.23495	1.24878	0.669907	0.725064	0.707029	1.25029	0.700667	0.560403	8.01804e-06	-0.835463	5.09593	2	1.26714	irgq2	1	0.974597	0.985509	0.528676	0.572205	0.557972
A0A8M9Q068	Protein disulfide-isomerase TMX3-like OS=Danio rerio OX=7955 GN=LOC110438517 PE=4 SV=1	2	1	164	LOC110438517	Protein disulfide-isomerase TMX3-like	Danio rerio	12	18.3	4.13	11.57	2	4	1.33998	1.20697	1.23697	0.539228	0.77951	0.807012	1.2613	0.708583	0.561786	0.00419741	-0.831908	2.37702	2	1.33998	LOC110438517	1	0.900739	0.923125	0.402415	0.581734	0.602258
A0A8M9PC70	Uncharacterized protein LOC110437886 OS=Danio rerio OX=7955 GN=LOC110437886 PE=1 SV=1	10	1	349	LOC110437886	Uncharacterized protein LOC110437886	Danio rerio	32	39.7	5.19	42.09	10	18	1.01313	1.28793	1.40833	0.721076	0.713188	0.658695	1.23646	0.697653	0.564233	0.0104678	-0.825638	1.98014	2	1.40833	LOC110437886	0.719382	0.914513	1	0.512008	0.506407	0.467714
E7F186	Outer dense fiber of sperm tails 2a OS=Danio rerio OX=7955 GN=odf2a PE=3 SV=2	3	2	831	odf2a	Outer dense fiber of sperm tails 2a	Danio rerio	3	95.7	6.9	4.1	3	4	1.33286	1.17505	1.16343	0.569329	0.802682	0.712414	1.22378	0.694808	0.567756	0.00372699	-0.816658	2.42864	2	1.33286	odf2a	1	0.881595	0.872884	0.427148	0.602224	0.534499
Q08C99	Vertnin OS=Danio rerio OX=7955 GN=vrtn PE=2 SV=1	1	1	677	vrtn	Vertnin	Danio rerio	1	77.7	9.28	0	1	1	1.20667	1.3036	1.23806	0.731974	0.69428	0.708917	1.24944	0.711724	0.569632	6.14829e-05	-0.811898	4.21125	2	1.3036	vrtn	0.925651	1	0.94973	0.561504	0.532588	0.543817
A0A8M3B8H3	Neoverrucotoxin subunit alpha-like isoform X2 OS=Danio rerio OX=7955 GN=si:ch211-207b24.4 PE=4 SV=1	2	2	765	si:ch211-207b24.4	Neoverrucotoxin subunit alpha-like isoform X2	Danio rerio	3	86.5	6.24	4.63	2	4	1.20838	1.23201	1.24337	0.623843	0.911307	0.592885	1.22792	0.709345	0.57768	0.00703571	-0.791657	2.15269	2	1.24337	si:ch211-207b24.4	0.971856	0.990862	1	0.501735	0.732933	0.476837
Q6P009	D-amino acid oxidase OS=Danio rerio OX=7955 GN=zgc:77858 PE=2 SV=1	15	9	353	zgc:77858	D-amino acid oxidase	Danio rerio	40	39.7	8.34	70.63	15	42	1.40219	1.13307	1.18789	0.746287	0.584408	0.827048	1.24105	0.719248	0.579547	0.00866558	-0.787001	2.0622	2	1.40219	zgc:77858	1	0.808068	0.847164	0.532228	0.416781	0.589824
A0A8M9QFE9	Ninein-like protein isoform X1 OS=Danio rerio OX=7955 GN=ninl PE=4 SV=1	1	1	1861	ninl	Ninein-like protein isoform X1	Danio rerio	0	215.8	5.06	1.73	1	1	1.32718	1.33922	1.02971	0.742974	0.689376	0.710052	1.23204	0.714134	0.579635	0.00719698	-0.786782	2.14285	2	1.33922	ninl	0.991009	1	0.768889	0.55478	0.514758	0.530197
A0A8J2HP29	Similar to rsad2: Radical S-adenosyl methionine domain-containing protein 2 (Danio rerio) OS=Cotesia congregata OX=51543 GN=HICCMSTLAB_LOCUS12666 PE=4 SV=1	1	1	445	HICCMSTLAB_LOCUS12666	Similar to rsad2: Radical S-adenosyl methionine domain-containing protein 2 (Danio rerio)	Cotesia congregata	2	52	8	1.6	1	1	1.15841	1.247	1.12679	0.5851	0.563494	0.903051	1.1774	0.683882	0.580841	0.0129236	-0.783785	1.88862	2	1.247	HICCMSTLAB_LOCUS12666	0.928956	1	0.903598	0.469206	0.451879	0.724178
A0A8M1RJP3	ATP-dependent RNA helicase DRS1-like OS=Danio rerio OX=7955 GN=LOC100535622 PE=4 SV=1	1	1	303	LOC100535622	ATP-dependent RNA helicase DRS1-like	Danio rerio	4	34.4	5.22	5.47	1	4	1.30337	1.34498	1.08562	0.711883	0.667965	0.792795	1.24466	0.724214	0.581859	0.00415121	-0.78126	2.38183	2	1.34498	LOC100535622	0.969068	1	0.807164	0.52929	0.496636	0.589448
Q6P100	SMEK homolog 2, suppressor of mek1 (Dictyostelium) OS=Danio rerio OX=7955 GN=smek2 PE=1 SV=1	4	1	778	smek2	SMEK homolog 2, suppressor of mek1 (Dictyostelium)	Danio rerio	6	89.1	4.79	4.8	4	4	1.0971	1.44813	0.878547	0.638569	0.635457	0.720194	1.14126	0.66474	0.582461	0.0472016	-0.779767	1.32604	2	1.44813	smek2	0.757599	1	0.606677	0.44096	0.438811	0.497326
A0A8M6Z3P0	Ubiquitin-associated protein 2 isoform X1 OS=Danio rerio OX=7955 GN=ubap2a PE=1 SV=1	1	1	1176	ubap2a	Ubiquitin-associated protein 2 isoform X1	Danio rerio	1	121.9	7.17	0	1	1	1.42143	1.25887	1.28807	0.776205	0.755139	0.782721	1.32279	0.771355	0.583126	0.000406354	-0.778119	3.3911	2	1.42143	ubap2a	1	0.885633	0.90618	0.546072	0.531251	0.550656
Q7ZUS4	Cytosolic sulfotransferase 2 OS=Danio rerio OX=7955 GN=sult1st2 PE=1 SV=1	12	2	301	sult1st2	Cytosolic sulfotransferase 2	Danio rerio	50	35.3	7.91	105.87	12	48	0.971952	1.41264	1.33546	0.726254	0.723248	0.738106	1.24002	0.729203	0.588059	0.0198185	-0.765968	1.70293	2	1.41264	sult1st2	0.688042	1	0.94537	0.514113	0.511985	0.522503
A8WG19	Uncharacterized protein LOC100003819 precursor OS=Danio rerio OX=7955 GN=zgc:172133 PE=2 SV=1	1	1	396	zgc:172133	Uncharacterized protein LOC100003819 precursor	Danio rerio	2	44.3	6.76	0	1	1	0.985453	1.48246	1.15561	0.821883	0.613662	0.695773	1.20784	0.71044	0.58819	0.0345131	-0.765645	1.46202	2	1.48246	zgc:172133	0.664742	1	0.77952	0.554405	0.413949	0.469337
A2BIR7	Stromal cell-derived factor 2-like 1 OS=Danio rerio OX=7955 GN=wu:fc55b04 PE=1 SV=1	5	5	218	wu:fc55b04	Stromal cell-derived factor 2-like 1	Danio rerio	31	24.2	6.87	8.14	5	6	1.12298	1.21426	1.3336	0.725833	0.720321	0.726463	1.22362	0.724206	0.591857	0.00121328	-0.756679	2.91604	2	1.3336	wu:fc55b04	0.842066	0.910512	1	0.544265	0.540131	0.544737
A0A8M6Z7H4	La-related protein 4 isoform X7 OS=Danio rerio OX=7955 GN=larp4ab PE=4 SV=1	3	2	750	larp4ab	La-related protein 4 isoform X7	Danio rerio	5	82.2	6.44	4.42	3	3	1.05295	1.37859	1.16482	0.782137	0.583285	0.772535	1.19879	0.712652	0.594478	0.013557	-0.750304	1.86784	2	1.37859	larp4ab	0.763789	1	0.844939	0.567347	0.423104	0.560382
A2BGT3	D-amino-acid oxidase, tandem duplicate 1 OS=Danio rerio OX=7955 GN=wu:fb55b11 PE=3 SV=1	13	4	348	wu:fb55b11	D-amino-acid oxidase, tandem duplicate 1	Danio rerio	36	39.3	8.22	44.11	13	32	1.37141	1.22745	1.08561	0.80059	0.679805	0.71005	1.22816	0.730149	0.594506	0.00524018	-0.750236	2.28065	2	1.37141	wu:fb55b11	1	0.895029	0.791603	0.583771	0.495697	0.517751
F1QW52	Hyaluronan-binding protein 2 OS=Danio rerio OX=7955 GN=fd56a04 PE=1 SV=2	9	9	546	fd56a04	Hyaluronan-binding protein 2	Danio rerio	17	60.8	5.72	22.32	9	11	1.15647	1.18918	1.38493	0.621769	0.855033	0.743424	1.24353	0.740075	0.595141	0.0068308	-0.748696	2.16553	2	1.38493	fd56a04	0.835036	0.858658	1	0.448952	0.617382	0.536794
A0A8M9P949	Galectin OS=Danio rerio OX=7955 GN=lgals8b PE=4 SV=1	2	1	320	lgals8b	Galectin	Danio rerio	5	36.3	6.98	4.95	2	2	1.31474	1.27122	1.03999	0.746178	0.743643	0.669663	1.20865	0.719828	0.595563	0.00532787	-0.747674	2.27345	2	1.31474	lgals8b	1	0.966897	0.791025	0.567547	0.565619	0.50935
Q503V2	Apolipoprotein E precursor OS=Danio rerio OX=7955 GN=zgc:110064 PE=2 SV=1	8	8	269	zgc:110064	Apolipoprotein E precursor	Danio rerio	30	32	5.78	22.31	8	12	1.13992	1.3806	1.14245	0.736493	0.682641	0.764199	1.22099	0.727778	0.596055	0.00407975	-0.746482	2.38937	2	1.3806	zgc:110064	0.82567	1	0.827505	0.533459	0.494453	0.553527
Q7T2J4	Alcohol dehydrogenase 8b OS=Danio rerio OX=7955 GN=adh8b PE=1 SV=1	21	15	376	adh8b	Alcohol dehydrogenase 8b	Danio rerio	62	40.8	7.62	371.71	21	204	1.17323	1.21693	1.27029	0.701015	0.727252	0.754965	1.22015	0.727744	0.596439	0.00010534	-0.745554	3.97741	2	1.27029	adh8b	0.92359	0.95799	1	0.551854	0.572508	0.594324
Q90X63	Cadherin-17 OS=Danio rerio OX=7955 GN=wu:fb65d02 PE=1 SV=1	9	9	868	wu:fb65d02	Cadherin-17	Danio rerio	13	96.6	4.73	22.75	9	10	1.49287	1.02056	1.2121	0.589811	0.832172	0.800649	1.24184	0.740878	0.596594	0.0330849	-0.745178	1.48037	2	1.49287	wu:fb65d02	1	0.683626	0.81193	0.395086	0.557432	0.536316
A8KBB1	Pentraxin family member OS=Danio rerio OX=7955 GN=si:ch211-234p6.12 PE=1 SV=1	11	10	223	si:ch211-234p6.12	Pentraxin family member	Danio rerio	52	25	4.96	89.04	11	52	1.16716	1.24005	1.25991	0.741938	0.758314	0.692563	1.22237	0.730938	0.597966	0.000139947	-0.741864	3.85404	2	1.25991	si:ch211-234p6.12	0.926388	0.98424	1	0.588883	0.601881	0.549694
A0A8M6YY43	Uncharacterized protein LOC108179149 OS=Danio rerio OX=7955 GN=LOC108179149 PE=4 SV=1	1	1	964	LOC108179149	Uncharacterized protein LOC108179149	Danio rerio	1	107.8	7.14	0	1	1	1.38052	1.20345	1.05726	0.665462	0.62417	0.895365	1.21374	0.728332	0.600071	0.0182172	-0.736794	1.73952	2	1.38052	LOC108179149	1	0.87174	0.765847	0.482039	0.452129	0.648573
X1WCG6	Myosin heavy chain, clone 203 OS=Danio rerio OX=7955 GN=si:dkey-7i4.24 PE=4 SV=1	2	1	412	si:dkey-7i4.24	Myosin heavy chain, clone 203	Danio rerio	4	46	5.33	1.89	2	2	1.22862	1.48419	1.00042	0.730034	0.749612	0.777372	1.23774	0.752339	0.607831	0.0258803	-0.718257	1.58703	2	1.48419	si:dkey-7i4.24	0.827808	1	0.674056	0.491875	0.505066	0.52377
Q0P424	Elongator complex protein 6 OS=Danio rerio OX=7955 GN=elp6 PE=2 SV=2	1	1	264	elp6	Elongator complex protein 6	Danio rerio	4	29.2	5.34	2.32	1	1	1.22391	1.93795	1.76397	0.984057	0.991705	1.02738	1.64194	1.00105	0.609672	0.0409138	-0.713894	1.38813	2	1.93795	elp6	0.631552	1	0.910229	0.507784	0.51173	0.53014
A0A8M1Q1A8	Cytochrome P450 2K1-like OS=Danio rerio OX=7955 GN=cyp2k31 PE=3 SV=1	10	3	503	cyp2k31	Cytochrome P450 2K1-like	Danio rerio	16	56.9	8.62	53.09	10	34	1.32631	1.1241	1.23683	0.750072	0.747369	0.752005	1.22908	0.749815	0.610061	0.00121053	-0.712976	2.91702	2	1.32631	cyp2k31	1	0.847541	0.932537	0.565532	0.563494	0.56699
A1L1W1	Eukaryotic translation initiation factor 4 gamma 1 OS=Danio rerio OX=7955 GN=CH73-211A15.2 PE=1 SV=1	43	2	1585	CH73-211A15.2	Eukaryotic translation initiation factor 4 gamma 1	Danio rerio	27	176.3	5.36	141.6	43	72	1.23674	1.24726	1.12718	0.707349	0.774178	0.735965	1.20373	0.739164	0.614063	0.000416293	-0.703541	3.3806	2	1.24726	CH73-211A15.2	0.991566	1	0.903722	0.567122	0.620703	0.590065
Q6DKF1	Neutral cholesterol ester hydrolase 1 OS=Danio rerio OX=7955 GN=zgc:92416 PE=1 SV=1	11	11	407	zgc:92416	Neutral cholesterol ester hydrolase 1	Danio rerio	33	45.6	6.58	49.14	11	21	1.27652	1.20156	1.12914	0.793617	0.69855	0.726227	1.20241	0.739465	0.614987	0.000820369	-0.701371	3.08599	2	1.27652	zgc:92416	1	0.941278	0.884542	0.621703	0.547229	0.568911
F1Q5B5	Alkaline phosphatase OS=Danio rerio OX=7955 GN=Akp2 PE=1 SV=1	14	14	561	Akp2	Alkaline phosphatase	Danio rerio	35	62.4	7.55	51.87	14	21	1.16447	1.36434	1.12328	0.739376	0.786158	0.725626	1.21736	0.750387	0.616403	0.00367354	-0.698054	2.43492	2	1.36434	Akp2	0.853507	1	0.823314	0.541931	0.576219	0.531852
Q804Q4	BTB/POZ domain-containing protein KCTD12 OS=Danio rerio OX=7955 GN=lov PE=2 SV=1	9	7	288	lov	BTB/POZ domain-containing protein KCTD12	Danio rerio	32	32.4	5.47	14.77	9	12	1.28527	1.23462	1.32649	0.822695	0.757372	0.796032	1.28213	0.792033	0.61775	0.000114632	-0.694905	3.94069	2	1.32649	lov	0.968924	0.930743	1	0.620205	0.57096	0.600104
A0A286Y993	Latexin OS=Danio rerio OX=7955 GN=wu:fk66c02 PE=1 SV=1	9	4	270	wu:fk66c02	Latexin	Danio rerio	43	30.3	6.21	29.47	9	17	1.26893	1.14429	1.24964	0.731206	0.775271	0.760752	1.22095	0.755743	0.618978	0.000338894	-0.69204	3.46994	2	1.26893	wu:fk66c02	1	0.901781	0.984796	0.576239	0.610965	0.599523
A0A8M2BE38	Dihydroorotate dehydrogenase (quinone), mitochondrial OS=Danio rerio OX=7955 GN=dhodh PE=1 SV=1	17	1	406	dhodh	Dihydroorotate dehydrogenase (quinone), mitochondrial	Danio rerio	45	43.8	8.34	45.43	17	19	1.07869	1.31703	1.18417	0.790351	0.714639	0.712651	1.1933	0.739214	0.619472	0.00349486	-0.690889	2.45657	2	1.31703	dhodh	0.819033	1	0.899117	0.6001	0.542613	0.541104
A0A8M2B8H6	Uncharacterized protein si:dkey-19a16.7 OS=Danio rerio OX=7955 GN=si:dkey-19a16.7 PE=4 SV=1	1	1	302	si:dkey-19a16.7	Uncharacterized protein si:dkey-19a16.7	Danio rerio	3	33.2	7.59	2.35	1	1	1.3314	1.31584	1.15595	0.806973	0.780701	0.768665	1.26773	0.785446	0.619569	0.00108353	-0.690662	2.96516	2	1.3314	si:dkey-19a16.7	1	0.988316	0.868223	0.60611	0.586377	0.577337
Q6PGX4	Heat shock cognate 70 OS=Danio rerio OX=7955 GN=zgc:63663 PE=1 SV=1	31	10	647	zgc:63663	Heat shock cognate 70	Danio rerio	52	70.9	5.36	486.21	31	227	1.14924	1.32452	1.16648	0.823791	0.678181	0.761792	1.21342	0.754588	0.621872	0.00279168	-0.685311	2.55413	2	1.32452	zgc:63663	0.867666	1	0.880683	0.621954	0.51202	0.575146
A0A8M2BC07	Splicing factor 45 OS=Danio rerio OX=7955 GN=rbm17 PE=1 SV=1	7	1	419	rbm17	Splicing factor 45	Danio rerio	19	46.2	6.28	12.97	7	8	1.45438	1.20919	1.12116	0.889163	0.639348	0.830183	1.26158	0.786231	0.623213	0.0190533	-0.682202	1.72003	2	1.45438	rbm17	1	0.83141	0.770888	0.611369	0.439602	0.570816
E7F8W3	NAD-dependent protein deacetylase sirtuin-1 isoform X1 OS=Danio rerio OX=7955 GN=sirt1 PE=1 SV=1	1	1	710	sirt1	NAD-dependent protein deacetylase sirtuin-1 isoform X1	Danio rerio	2	79.4	5.05	0	1	1	1.06062	1.19027	1.15954	0.653386	0.812127	0.659975	1.13681	0.708496	0.623233	0.00273919	-0.682156	2.56238	2	1.19027	sirt1	0.891071	1	0.974179	0.548939	0.682305	0.554475
F1Q5A1	Low density lipoprotein receptor adapter protein 1-B isoform X6 OS=Danio rerio OX=7955 GN=si:dkey-71h2.2 PE=4 SV=1	8	8	266	si:dkey-71h2.2	Low density lipoprotein receptor adapter protein 1-B isoform X6	Danio rerio	29	29.7	7.42	21.75	8	10	1.32846	1.22249	1.10691	0.799139	0.750102	0.73175	1.21929	0.760331	0.623585	0.00238553	-0.681341	2.62242	2	1.32846	si:dkey-71h2.2	1	0.920229	0.833228	0.601551	0.564639	0.550825
B7ZD17	Noelin isoform 2 precursor OS=Danio rerio OX=7955 GN=si:ch211-11g18.1 PE=4 SV=1	1	1	457	si:ch211-11g18.1	Noelin isoform 2 precursor	Danio rerio	2	52.5	8.02	2.52	1	1	1.08568	1.20237	1.30849	0.735954	0.834682	0.675253	1.19885	0.74863	0.624458	0.00476356	-0.679324	2.32207	2	1.30849	si:ch211-11g18.1	0.829717	0.918899	1	0.562444	0.637896	0.516054
F1QWT0	Perilipin OS=Danio rerio OX=7955 GN=adfp PE=3 SV=1	10	10	444	adfp	Perilipin	Danio rerio	27	49.1	6.4	19.79	10	11	1.47898	1.20893	0.982036	0.720996	0.696444	0.888851	1.22332	0.768764	0.628426	0.0433842	-0.670184	1.36267	2	1.47898	adfp	1	0.817408	0.663995	0.487496	0.470894	0.600989
F1R6N4	Ethylmalonyl-CoA decarboxylase OS=Danio rerio OX=7955 GN=echdc1 PE=3 SV=2	2	2	302	echdc1	Ethylmalonyl-CoA decarboxylase	Danio rerio	6	32.3	9.06	2.33	2	2	1.19395	1.21067	1.29329	0.624135	0.965608	0.753855	1.23264	0.781199	0.633763	0.0123057	-0.657985	1.90989	2	1.29329	echdc1	0.923184	0.936113	1	0.482593	0.746627	0.582896
A8DZH1	FXYD domain-containing ion transport regulator OS=Danio rerio OX=7955 GN=fxyd1 PE=1 SV=1	2	2	89	fxyd1	FXYD domain-containing ion transport regulator	Danio rerio	17	9.9	8.21	16.37	2	5	1.28565	1.25633	1.03799	0.817511	0.705071	0.759066	1.19332	0.760549	0.637337	0.00690924	-0.649872	2.16057	2	1.28565	fxyd1	1	0.977193	0.807361	0.635872	0.548415	0.590412
Q5U3I8	Solute carrier family 25 member 44a OS=Danio rerio OX=7955 GN=zgc:103470 PE=2 SV=1	1	1	317	zgc:103470	Solute carrier family 25 member 44a	Danio rerio	4	35.8	9.94	0	1	1	1.27857	1.11503	1.25732	0.788414	0.766162	0.780256	1.21697	0.778277	0.639519	0.00106127	-0.644941	2.97417	2	1.27857	zgc:103470	1	0.872094	0.983379	0.616638	0.599234	0.610257
F1QZW6	Cytochrome P450, family 2, subfamily X, polypeptide 10.2 OS=Danio rerio OX=7955 GN=wu:fb64f09 PE=1 SV=2	18	8	496	wu:fb64f09	Cytochrome P450, family 2, subfamily X, polypeptide 10.2	Danio rerio	40	56.7	7.42	71.97	18	33	1.05036	1.29408	1.38447	0.854154	0.774179	0.773803	1.24297	0.800712	0.644192	0.0128315	-0.634438	1.89172	2	1.38447	wu:fb64f09	0.758673	0.93471	1	0.616953	0.559187	0.558916
A0A8N7T766	alpha-1,2-Mannosidase OS=Danio rerio OX=7955 GN=edem3 PE=1 SV=1	1	1	870	edem3	alpha-1,2-Mannosidase	Danio rerio	2	97.8	5.2	3.11	1	1	1.30743	1.19758	0.986051	0.695688	0.801384	0.75676	1.16368	0.751277	0.645602	0.0141562	-0.631283	1.84905	2	1.30743	edem3	1	0.915979	0.754192	0.532104	0.612947	0.578816
A0A8M9Q3N8	GRAM domain-containing protein 3 isoform X2 OS=Danio rerio OX=7955 GN=gramd2b PE=4 SV=1	2	2	364	gramd2b	GRAM domain-containing protein 3 isoform X2	Danio rerio	5	41.1	7.34	3.49	2	2	1.20132	1.10027	1.2755	0.714432	0.830429	0.767306	1.19236	0.770722	0.646383	0.00227767	-0.629539	2.64251	2	1.2755	gramd2b	0.941841	0.862618	1	0.560119	0.651062	0.601573
Q6PC16	NADH dehydrogenase [ubiquinone] 1 beta subcomplex subunit 10 OS=Danio rerio OX=7955 GN=zgc:73147 PE=1 SV=1	6	6	170	zgc:73147	NADH dehydrogenase [ubiquinone] 1 beta subcomplex subunit 10	Danio rerio	36	20.3	9.17	33.28	6	14	1.22225	1.41962	0.934441	0.7557	0.795681	0.772965	1.19211	0.774782	0.649927	0.0418634	-0.621651	1.37817	2	1.41962	zgc:73147	0.86097	1	0.658231	0.532324	0.560487	0.544485
Q6DGU1	Diamine N-acetyltransferase 2 OS=Danio rerio OX=7955 GN=zgc:92773 PE=2 SV=1	6	6	171	zgc:92773	Diamine N-acetyltransferase 2	Danio rerio	36	19.6	5.59	14.61	6	7	1.28803	0.998041	1.26869	0.737932	0.888853	0.690436	1.18492	0.772407	0.651864	0.0205914	-0.617356	1.68631	2	1.28803	zgc:92773	1	0.77486	0.984985	0.572916	0.690088	0.536041
Q567W1	Troponin I, skeletal, fast 2b.1 OS=Danio rerio OX=7955 GN=zgc:110715 PE=1 SV=1	1	1	176	zgc:110715	Troponin I, skeletal, fast 2b.1	Danio rerio	4	20.3	7.96	0	1	1	1.00981	1.42125	1.09961	0.667569	0.88181	0.757863	1.17689	0.76908	0.653484	0.0430857	-0.613775	1.36567	2	1.42125	zgc:110715	0.710508	1	0.773691	0.469704	0.620445	0.533235
A0JME1	Eyes absent homolog OS=Danio rerio OX=7955 GN=zgc:152966 PE=1 SV=1	1	1	609	zgc:152966	Eyes absent homolog	Danio rerio	1	65.7	5.08	0	1	1	1.22277	1.27715	1.10244	0.569908	1.00887	0.775488	1.20079	0.784755	0.653534	0.0384464	-0.613666	1.41514	2	1.27715	zgc:152966	0.957415	1	0.863202	0.446233	0.789935	0.607201
A0A8M2BIR9	Uncharacterized protein LOC100007164 isoform X2 OS=Danio rerio OX=7955 GN=cbln14 PE=4 SV=1	4	4	232	cbln14	Uncharacterized protein LOC100007164 isoform X2	Danio rerio	22	26.1	5.47	13.86	4	5	1.16558	1.16895	1.30431	0.825132	0.765603	0.795858	1.21295	0.795531	0.655867	0.00102692	-0.608524	2.98847	2	1.30431	cbln14	0.893637	0.896226	1	0.632622	0.586981	0.610177
F1R394	Zinc finger protein 438 OS=Danio rerio OX=7955 GN=wu:fi27h05 PE=4 SV=1	1	1	746	wu:fi27h05	Zinc finger protein 438	Danio rerio	1	82.8	9.03	2.09	1	1	0.981212	1.1657	1.35424	0.751253	0.751656	0.793583	1.16705	0.765497	0.655924	0.0208786	-0.608399	1.6803	2	1.35424	wu:fi27h05	0.724548	0.860781	1	0.554742	0.555039	0.585999
Q9I8N9	Brain-type fatty acid-binding protein OS=Danio rerio OX=7955 GN=B-FABP PE=1 SV=1	7	6	132	B-FABP	Brain-type fatty acid-binding protein	Danio rerio	56	14.9	5.6	50.01	7	22	1.39435	0.995939	1.17007	0.718795	0.898389	0.719837	1.18679	0.779007	0.6564	0.0348327	-0.607352	1.45801	2	1.39435	B-FABP	1	0.714269	0.839153	0.515506	0.644308	0.516254
A0A8M3B2G6	Ubiquitin carboxyl-terminal hydrolase OS=Danio rerio OX=7955 GN=usp20 PE=3 SV=1	1	1	944	usp20	Ubiquitin carboxyl-terminal hydrolase	Danio rerio	1	105.8	5.91	2.37	1	1	1.23528	1.14477	1.12392	0.762383	0.789722	0.757396	1.16799	0.769833	0.659109	0.000364817	-0.60141	3.43792	2	1.23528	usp20	1	0.926731	0.909855	0.617175	0.639307	0.613138
A0A8M3B0L8	Uncharacterized protein LOC791500 isoform X1 OS=Danio rerio OX=7955 GN=wu:fb61g08 PE=4 SV=1	17	1	563	wu:fb61g08	Uncharacterized protein LOC791500 isoform X1	Danio rerio	39	63.4	6.43	65.89	17	33	1.11724	1.22127	1.26941	0.742954	0.913913	0.73048	1.20264	0.795782	0.661696	0.00540938	-0.595759	2.26685	2	1.26941	wu:fb61g08	0.880119	0.962075	1	0.585273	0.719948	0.575447
A0A8M6Z4V8	Ferric-chelate reductase 1 OS=Danio rerio OX=7955 GN=frrs1b PE=3 SV=1	4	4	609	frrs1b	Ferric-chelate reductase 1	Danio rerio	8	67.8	6.99	8.89	4	4	1.20414	1.23856	1.25365	0.79433	0.815543	0.837118	1.23212	0.815663	0.662001	2.65205e-05	-0.595095	4.57642	2	1.25365	frrs1b	0.96051	0.987966	1	0.633614	0.650535	0.667745
F1QBQ6	Uncharacterized protein LOC393297 isoform X1 OS=Danio rerio OX=7955 GN=zgc:77077 PE=1 SV=1	19	3	270	zgc:77077	Uncharacterized protein LOC393297 isoform X1	Danio rerio	87	29.1	5.26	292.78	19	136	1.24043	1.08851	1.23467	0.772882	0.757539	0.84556	1.18787	0.791994	0.666734	0.00220413	-0.584818	2.65676	2	1.24043	zgc:77077	1	0.877528	0.995354	0.623075	0.610706	0.681666
A0A8M3AT40	Myosin-10 isoform X2 OS=Danio rerio OX=7955 GN=myh10 PE=1 SV=1	92	64	2008	myh10	Myosin-10 isoform X2	Danio rerio	49	232.8	5.52	410.88	92	194	1.23653	1.16366	1.14839	0.777243	0.854711	0.74056	1.18286	0.790838	0.66858	0.000821994	-0.580828	3.08513	2	1.23653	myh10	1	0.941072	0.928719	0.628567	0.691217	0.598901
E7F6Z6	5-oxoprolinase OS=Danio rerio OX=7955 GN=si:dkey-9l5.2 PE=1 SV=1	50	50	1291	si:dkey-9l5.2	5-oxoprolinase	Danio rerio	49	139.9	6.86	261.86	50	109	1.16054	1.15882	1.21452	0.766075	0.811754	0.788072	1.17796	0.788633	0.66949	6.59978e-05	-0.578866	4.18047	2	1.21452	si:dkey-9l5.2	0.955556	0.954142	1	0.630763	0.668374	0.648875
Q66IB8	UPF0538 protein C2orf76 homolog OS=Danio rerio OX=7955 GN=zgc:101851 PE=2 SV=1	2	2	126	zgc:101851	UPF0538 protein C2orf76 homolog	Danio rerio	20	14.7	6.92	5.91	2	3	0.764177	0.808521	0.893994	1.18247	1.29333	1.22757	0.822231	1.23445	1.50135	0.00116917	0.586258	2.93212	2	1.29333	zgc:101851	0.59086	0.625147	0.691234	0.914281	1	0.949152
A7MC82	Malic enzyme OS=Danio rerio OX=7955 GN=zgc:153079 PE=1 SV=1	33	1	574	zgc:153079	Malic enzyme	Danio rerio	74	64.5	7.28	467.21	33	189	0.798701	0.820377	0.794537	1.24456	1.15316	1.22771	0.804538	1.20848	1.50207	0.000158334	0.586956	3.80043	2	1.24456	zgc:153079	0.641755	0.659171	0.638409	1	0.926562	0.986464
A0A8M3B5Y3	Plexin-B1 isoform X3 OS=Danio rerio OX=7955 GN=plxnb1a PE=1 SV=1	4	2	1930	plxnb1a	Plexin-B1 isoform X3	Danio rerio	2	214.4	6.81	6.87	4	4	0.916561	0.9002	0.668688	1.35079	1.21096	1.17547	0.828483	1.24574	1.50364	0.0123129	0.588456	1.90964	2	1.35079	plxnb1a	0.678539	0.666427	0.495036	1	0.896485	0.870209
A0A8M6Z5L8	NLR family CARD domain-containing protein 3 OS=Danio rerio OX=7955 GN=si:ch211-207e19.2 PE=4 SV=1	22	2	970	si:ch211-207e19.2	NLR family CARD domain-containing protein 3	Danio rerio	26	110.1	6.28	59.23	22	30	0.781457	0.802841	0.846029	1.15789	1.35008	1.14776	0.810109	1.21858	1.50421	0.0039722	0.58901	2.40097	2	1.35008	si:ch211-207e19.2	0.578821	0.59466	0.626649	0.857642	1	0.850138
Q7SYK9	Alpha-amylase OS=Danio rerio OX=7955 GN=amy2al1 PE=1 SV=1	8	3	512	amy2al1	Alpha-amylase	Danio rerio	20	57.7	6.74	41.84	8	19	0.680735	0.831152	0.84087	1.23358	1.0803	1.23996	0.784252	1.18461	1.5105	0.00553264	0.595029	2.25707	2	1.23996	amy2al1	0.548996	0.670304	0.678141	0.994856	0.871234	1
Q566P4	Uncharacterized protein LOC554550 precursor OS=Danio rerio OX=7955 GN=serpinh2 PE=1 SV=1	7	7	414	serpinh2	Uncharacterized protein LOC554550 precursor	Danio rerio	21	45.9	6.54	16.49	7	7	0.862726	0.816173	0.702075	1.15594	1.23354	1.21898	0.793658	1.20282	1.51554	0.00155216	0.599834	2.80906	2	1.23354	serpinh2	0.699388	0.661649	0.569153	0.937091	1	0.988195
A0A2R8QCL8	Ergosterol biosynthesis 28 homolog OS=Danio rerio OX=7955 GN=erg28 PE=1 SV=1	2	2	152	erg28	Ergosterol biosynthesis 28 homolog	Danio rerio	16	17.2	9.17	4.34	2	2	0.755437	0.699909	0.850714	1.283	1.03558	1.18068	0.768687	1.16642	1.51742	0.00915106	0.60162	2.03853	2	1.283	erg28	0.588805	0.545525	0.663065	1	0.80715	0.920251
Q1ED06	Homeobox and leucine zipper protein Homez OS=Danio rerio OX=7955 GN=homez PE=1 SV=1	1	1	650	homez	Homeobox and leucine zipper protein Homez	Danio rerio	1	73	8.54	2.46	1	1	0.768869	0.819723	0.855237	1.10496	1.21395	1.38991	0.81461	1.23627	1.51763	0.00826229	0.601818	2.0829	2	1.38991	homez	0.553179	0.589767	0.615319	0.794991	0.873401	1
A0A8M9PJL7	GTPase IMAP family member 3-like OS=Danio rerio OX=7955 GN=LOC103910178 PE=3 SV=1	1	1	317	LOC103910178	GTPase IMAP family member 3-like	Danio rerio	4	38.1	7.83	2.22	1	1	0.725997	0.82926	0.898101	1.34536	1.21427	1.16629	0.817786	1.24197	1.5187	0.00441939	0.60284	2.35464	2	1.34536	LOC103910178	0.539629	0.616384	0.667553	1	0.902557	0.866898
A1L1P5	UDP glucuronosyltransferase 5 family, polypeptide B4 OS=Danio rerio OX=7955 GN=zgc:158224 PE=2 SV=1	5	4	531	zgc:158224	UDP glucuronosyltransferase 5 family, polypeptide B4	Danio rerio	15	60.5	8.18	16.75	5	7	0.816712	0.735859	0.855053	1.18312	1.21314	1.26401	0.802541	1.22009	1.52029	0.000592297	0.604344	3.22746	2	1.26401	zgc:158224	0.646126	0.582161	0.676459	0.936006	0.959755	1
A0A0R4IQ46	Cytochrome P450, family 2, subfamily AA, polypeptide 12 OS=Danio rerio OX=7955 GN=zgc:171945 PE=3 SV=1	23	13	501	zgc:171945	Cytochrome P450, family 2, subfamily AA, polypeptide 12	Danio rerio	53	57.1	6.93	88.92	23	42	0.775015	0.761792	0.85667	1.27061	1.12553	1.24658	0.797825	1.21424	1.52194	0.00150209	0.60591	2.8233	2	1.27061	zgc:171945	0.609955	0.599549	0.67422	1	0.88582	0.981092
A0A8M9Q3I0	Perlwapin isoform X2 OS=Danio rerio OX=7955 GN=wfdc2 PE=4 SV=1	1	1	123	wfdc2	Perlwapin isoform X2	Danio rerio	6	13	7.33	0	1	1	0.743693	0.792666	0.688571	1.18465	1.08648	1.1153	0.741644	1.12881	1.52204	0.000760188	0.606006	3.11908	2	1.18465	wfdc2	0.627773	0.669112	0.581243	1	0.917127	0.94146
Q08BG2	Ebpl protein OS=Danio rerio OX=7955 GN=si:dz79f24.4 PE=2 SV=1	1	1	210	si:dz79f24.4	Ebpl protein	Danio rerio	8	24.4	6.13	5.91	1	2	0.76326	0.752608	0.907447	1.38915	1.12203	1.17794	0.807772	1.22971	1.52235	0.0115041	0.606296	1.93915	2	1.38915	si:dz79f24.4	0.549442	0.541774	0.653237	1	0.807705	0.847957
A0A8M2BLP7	Complement component c3b, tandem duplicate 2 isoform X2 OS=Danio rerio OX=7955 GN=c3b.2 PE=3 SV=1	37	4	1747	c3b.2	Complement component c3b, tandem duplicate 2 isoform X2	Danio rerio	27	195	7.25	94.22	37	42	0.750607	0.772867	0.892184	1.22714	1.2474	1.20691	0.805219	1.22715	1.52399	0.000750995	0.607857	3.12436	2	1.2474	c3b.2	0.601738	0.619583	0.715236	0.983759	1	0.967541
Q1L875	Sulfotransferase OS=Danio rerio OX=7955 GN=fb60e03 PE=3 SV=1	13	5	299	fb60e03	Sulfotransferase	Danio rerio	46	34.9	5.78	63.63	13	32	0.682876	0.713999	0.94941	0.977539	1.37142	1.2427	0.782095	1.19722	1.53079	0.0442247	0.614273	1.35433	2	1.37142	fb60e03	0.497932	0.520627	0.692281	0.712792	1	0.906138
A0A8M2BG21	Kynurenine--oxoglutarate transaminase 3 isoform X2 OS=Danio rerio OX=7955 GN=ccbl2 PE=4 SV=1	15	2	419	ccbl2	Kynurenine--oxoglutarate transaminase 3 isoform X2	Danio rerio	52	46.6	6.93	73.83	15	31	0.759957	0.778803	0.829089	1.09867	1.36895	1.15812	0.789283	1.20858	1.53124	0.00771313	0.614697	2.11277	2	1.36895	ccbl2	0.555139	0.568906	0.605639	0.802564	1	0.84599
Q4QRC6	Iron-sulfur cluster assembly 1 homolog, mitochondrial OS=Danio rerio OX=7955 GN=isca1 PE=2 SV=1	3	3	129	isca1	Iron-sulfur cluster assembly 1 homolog, mitochondrial	Danio rerio	29	14.2	9.13	2.22	3	3	0.761035	0.795803	0.778174	1.26676	1.24947	1.07692	0.778337	1.19772	1.53881	0.00240726	0.62182	2.61848	2	1.26676	isca1	0.600773	0.628219	0.614302	1	0.986351	0.850139
F1Q729	Mitochondrial calcium uniporter regulator 1 OS=Danio rerio OX=7955 GN=im:7054683 PE=3 SV=1	3	2	258	im:7054683	Mitochondrial calcium uniporter regulator 1	Danio rerio	10	29.6	9.23	6.18	3	4	0.70441	0.84785	0.824475	1.2515	1.27938	1.12786	0.792245	1.21958	1.5394	0.0026704	0.622365	2.57342	2	1.27938	im:7054683	0.550587	0.662704	0.644434	0.978211	1	0.881567
A0A0R4IGS2	Cytosolic phospholipase A2 gamma-like OS=Danio rerio OX=7955 GN=zmp:0000001078 PE=1 SV=1	21	20	548	zmp:0000001078	Cytosolic phospholipase A2 gamma-like	Danio rerio	53	62	5.15	97.03	21	38	0.657036	0.849655	0.844183	1.47005	1.12498	1.02526	0.783625	1.20676	1.53997	0.046775	0.622906	1.32999	2	1.47005	zmp:0000001078	0.446947	0.577975	0.574253	1	0.765262	0.697427
A0A8M9PQS2	Sulfotransferase OS=Danio rerio OX=7955 GN=sult1st4 PE=3 SV=1	14	2	312	sult1st4	Sulfotransferase	Danio rerio	56	36.5	6.55	60.58	14	34	0.785823	0.748869	0.883114	1.36299	1.21851	1.14252	0.805935	1.24134	1.54025	0.00460761	0.623164	2.33652	2	1.36299	sult1st4	0.576542	0.54943	0.647923	1	0.893996	0.838244
A4IG49	glutaminase OS=Danio rerio OX=7955 GN=si:dkey-102c8.6 PE=2 SV=1	11	9	542	si:dkey-102c8.6	glutaminase	Danio rerio	24	60.5	6.62	24.91	11	12	0.825481	0.827222	0.724912	1.17195	1.1706	1.32845	0.792539	1.22366	1.54398	0.0022965	0.626654	2.63893	2	1.32845	si:dkey-102c8.6	0.621388	0.622698	0.545684	0.882193	0.881176	1
A0A8M9PML3	trans-L-3-hydroxyproline dehydratase OS=Danio rerio OX=7955 GN=l3hypdh PE=3 SV=1	2	2	345	l3hypdh	trans-L-3-hydroxyproline dehydratase	Danio rerio	7	37	6.23	2.89	2	2	0.757328	0.758951	0.909335	1.29751	1.3378	1.11079	0.808538	1.2487	1.54439	0.0069519	0.627036	2.1579	2	1.3378	l3hypdh	0.566101	0.567315	0.679726	0.969885	1	0.830312
B0S6A6	GDNF family receptor alpha OS=Danio rerio OX=7955 GN=gfra2 PE=3 SV=1	1	1	495	gfra2	GDNF family receptor alpha	Danio rerio	4	55.8	7.44	4.72	1	1	0.881849	0.641951	0.786906	1.08136	1.21866	1.27036	0.770235	1.19013	1.54515	0.0094392	0.627744	2.02507	2	1.27036	gfra2	0.694173	0.50533	0.619436	0.851225	0.959303	1
A0A8M1P320	Sidoreflexin OS=Danio rerio OX=7955 GN=sfxn5a PE=3 SV=1	7	7	325	sfxn5a	Sidoreflexin	Danio rerio	21	36	9.45	15	7	7	0.865175	0.817674	0.782873	1.41134	1.33083	1.0713	0.821907	1.27116	1.54659	0.0130018	0.629095	1.886	2	1.41134	sfxn5a	0.613016	0.579359	0.554701	1	0.942955	0.759061
A0A8M2B8I9	Complement factor H-related protein 2 OS=Danio rerio OX=7955 GN=cfhl5 PE=4 SV=1	12	11	340	cfhl5	Complement factor H-related protein 2	Danio rerio	36	38.5	7.05	33.14	12	20	0.63738	0.723333	0.918033	1.2261	1.06539	1.23402	0.759582	1.17517	1.54713	0.0139788	0.629591	1.85453	2	1.23402	cfhl5	0.516509	0.586162	0.743939	0.993585	0.863353	1
H0WEF6	L-serine ammonia-lyase OS=Danio rerio OX=7955 GN=si:ch73-263o4.4 PE=4 SV=1	10	10	323	si:ch73-263o4.4	L-serine ammonia-lyase	Danio rerio	34	34.8	6.04	12.97	10	12	0.660476	0.853467	0.797945	1.06979	1.45313	1.06322	0.770629	1.19538	1.55117	0.0395212	0.633358	1.40317	2	1.45313	si:ch73-263o4.4	0.45452	0.587331	0.549122	0.736196	1	0.731674
Q1LUX9	Thromboxane A synthase 1 (platelet) OS=Danio rerio OX=7955 GN=wu:fk19d08 PE=3 SV=1	15	1	546	wu:fk19d08	Thromboxane A synthase 1 (platelet)	Danio rerio	31	62.7	7.3	64.8	15	26	0.810344	0.771258	0.785402	1.26571	1.19456	1.22588	0.789001	1.22872	1.5573	4.83953e-05	0.639051	4.3152	2	1.26571	wu:fk19d08	0.64023	0.60935	0.620524	1	0.94379	0.968532
A0A8M6Z000	NACHT, LRR and PYD domains-containing protein 12-like OS=Danio rerio OX=7955 GN=LOC101886021 PE=4 SV=1	16	1	1029	LOC101886021	NACHT, LRR and PYD domains-containing protein 12-like	Danio rerio	19	117.4	5.86	54.93	16	24	0.738203	0.779563	0.836093	1.12464	1.28898	1.25324	0.78462	1.22228	1.5578	0.00158892	0.639515	2.7989	2	1.28898	LOC101886021	0.572705	0.604792	0.648648	0.872503	1	0.972275
B0S5C7	Si:ch211-51h9.6 OS=Danio rerio OX=7955 GN=si:ch211-51h9.6 PE=3 SV=1	3	1	108	si:ch211-51h9.6	Si:ch211-51h9.6	Danio rerio	24	13	8.79	8.13	3	5	0.833318	0.82494	0.756522	1.43495	1.19163	1.14157	0.804926	1.25605	1.56045	0.00859513	0.641963	2.06575	2	1.43495	si:ch211-51h9.6	0.580729	0.57489	0.527211	1	0.83043	0.795544
B7ZD93	Mitochondrial transcription rescue factor 1 OS=Danio rerio OX=7955 GN=fc21d12 PE=1 SV=1	1	1	222	fc21d12	Mitochondrial transcription rescue factor 1	Danio rerio	13	25.5	9.58	3.63	1	1	0.68451	0.783885	0.652949	1.08898	1.14063	1.09998	0.707115	1.10986	1.56957	0.000689533	0.650365	3.16144	2	1.14063	fc21d12	0.600117	0.68724	0.572447	0.954718	1	0.964368
Q5PR40	Latexin precursor OS=Danio rerio OX=7955 GN=zgc:103612 PE=1 SV=1	7	2	271	zgc:103612	Latexin precursor	Danio rerio	29	30.3	6.11	28.23	7	15	0.728453	1.06288	0.577398	1.21213	1.27441	1.23398	0.789578	1.24017	1.57068	0.0356569	0.651386	1.44786	2	1.27441	zgc:103612	0.571602	0.834024	0.453073	0.951135	1	0.96828
Q1RM52	Thymidylyltransferase OS=Danio rerio OX=7955 GN=si:dz211o13.10 PE=1 SV=1	17	17	274	si:dz211o13.10	Thymidylyltransferase	Danio rerio	72	31.2	6.77	65.23	17	30	0.782197	0.779348	0.801742	1.12586	1.43528	1.15335	0.787763	1.23817	1.57175	0.0104676	0.652371	1.98015	2	1.43528	si:dz211o13.10	0.544978	0.542994	0.558596	0.784421	1	0.803571
A0A8M9Q6G2	Poly [ADP-ribose] polymerase 14-like OS=Danio rerio OX=7955 GN=LOC110440070 PE=4 SV=1	1	1	612	LOC110440070	Poly [ADP-ribose] polymerase 14-like	Danio rerio	1	69.2	5.67	0	1	1	0.792452	0.798555	0.76865	1.28697	1.26639	1.17436	0.786553	1.24257	1.57977	0.000218917	0.659714	3.65972	2	1.28697	LOC110440070	0.615751	0.620493	0.597257	1	0.984012	0.912497
F1R6I1	Cytochrome c oxidase subunit 4 OS=Danio rerio OX=7955 GN=cox4i1l PE=1 SV=2	6	6	173	cox4i1l	Cytochrome c oxidase subunit 4	Danio rerio	38	20.3	9.44	51.7	6	22	0.694447	0.837959	0.795513	1.33817	1.17333	1.17305	0.775973	1.22818	1.58277	0.0028854	0.662449	2.53979	2	1.33817	cox4i1l	0.518953	0.626198	0.594478	1	0.876818	0.876609
A0JMJ1	Scinderin like a OS=Danio rerio OX=7955 GN=fb94b12 PE=1 SV=2	22	21	720	fb94b12	Scinderin like a	Danio rerio	37	80	7.34	68.29	22	29	0.717303	0.797194	0.829705	1.15926	1.34737	1.21556	0.781401	1.24073	1.58783	0.00211329	0.667053	2.67504	2	1.34737	fb94b12	0.532373	0.591667	0.615796	0.860385	1	0.902172
A8WFS9	Actin-binding protein IPP OS=Danio rerio OX=7955 GN=ipp PE=2 SV=1	1	1	595	ipp	Actin-binding protein IPP	Danio rerio	2	66.4	5.58	0	1	1	0.852169	0.849897	0.925904	1.35347	1.65242	1.17664	0.87599	1.39418	1.59155	0.0213317	0.670428	1.67097	2	1.65242	ipp	0.515708	0.514333	0.560331	0.819081	1	0.712069
F1QSP4	V-type proton ATPase proteolipid subunit OS=Danio rerio OX=7955 GN=CHUNP6904 PE=1 SV=1	1	1	154	CHUNP6904	V-type proton ATPase proteolipid subunit	Danio rerio	12	15.7	9.41	8.02	1	3	0.782148	0.715271	0.86261	1.46022	1.30137	0.994633	0.786676	1.25207	1.5916	0.0313284	0.670477	1.50406	2	1.46022	CHUNP6904	0.535638	0.489839	0.590741	1	0.891216	0.681154
Q7ZV08	Secretory carrier-associated membrane protein OS=Danio rerio OX=7955 GN=wu:fe48e09 PE=1 SV=1	3	2	326	wu:fe48e09	Secretory carrier-associated membrane protein	Danio rerio	9	36	6.2	8.61	3	4	0.791392	0.724764	0.797025	1.22924	1.25577	1.20919	0.77106	1.2314	1.59702	6.78047e-05	0.675385	4.16874	2	1.25577	wu:fe48e09	0.630204	0.577147	0.63469	0.978876	1	0.962907
A0A8M9Q6C8	NACHT, LRR and PYD domains-containing protein 3-like isoform X2 OS=Danio rerio OX=7955 GN=LOC101885212 PE=4 SV=1	6	1	1123	LOC101885212	NACHT, LRR and PYD domains-containing protein 3-like isoform X2	Danio rerio	7	128	7.87	9.94	6	6	0.72775	0.772362	0.795033	1.17661	1.13511	1.35753	0.765048	1.22308	1.5987	0.0029853	0.676902	2.52501	2	1.35753	LOC101885212	0.536082	0.568945	0.585645	0.866729	0.836155	1
Q7ZTS0	Beta-carotene 15,15'-monooxygenase 1 OS=Danio rerio OX=7955 GN=bcmo1 PE=1 SV=1	3	3	516	bcmo1	Beta-carotene 15,15'-monooxygenase 1	Danio rerio	7	58.6	6.23	8.16	3	3	0.788967	0.734356	0.806895	1.15686	1.40487	1.17431	0.77674	1.24534	1.6033	0.00481406	0.681042	2.31749	2	1.40487	bcmo1	0.561595	0.522722	0.574356	0.823462	1	0.835884
A0A8M3B7U7	Complement C1q-like protein 3 OS=Danio rerio OX=7955 GN=LOC103910098 PE=4 SV=1	3	3	197	LOC103910098	Complement C1q-like protein 3	Danio rerio	19	21.9	6.74	5.41	3	4	0.718191	0.730839	0.839944	1.15611	1.14305	1.38275	0.762991	1.2273	1.60854	0.00590956	0.685755	2.22844	2	1.38275	LOC103910098	0.519392	0.528539	0.607443	0.836089	0.82665	1
Q08BC5	3beta-hydroxysteroid 3-dehydrogenase OS=Danio rerio OX=7955 GN=zgc:153977 PE=2 SV=1	7	7	340	zgc:153977	3beta-hydroxysteroid 3-dehydrogenase	Danio rerio	24	38.3	8.06	22.18	7	8	0.687042	0.67738	0.935581	1.45984	1.04074	1.22129	0.766668	1.24062	1.6182	0.0327511	0.694393	1.48477	2	1.45984	zgc:153977	0.470628	0.464009	0.640878	1	0.712911	0.836591
Q4V916	Farnesyl pyrophosphate synthase OS=Danio rerio OX=7955 GN=wu:fb23g06 PE=1 SV=1	16	16	356	wu:fb23g06	Farnesyl pyrophosphate synthase	Danio rerio	51	40.8	5.81	166.5	16	59	0.633884	0.714589	0.978684	1.47227	1.0925	1.20482	0.775719	1.25653	1.61983	0.03503	0.695843	1.45556	2	1.47227	wu:fb23g06	0.430548	0.485365	0.664744	1	0.742054	0.818344
A0A0R4IZJ0	C-x(9)-C motif-containing 4 homolog (S. cerevisiae) OS=Danio rerio OX=7955 GN=cmc4 PE=3 SV=1	1	1	64	cmc4	C-x(9)-C motif-containing 4 homolog (S. cerevisiae)	Danio rerio	28	7.2	8.12	3.45	1	1	0.609257	0.845535	0.720562	0.990172	1.37475	1.16381	0.725118	1.17624	1.62214	0.0258692	0.697901	1.58722	2	1.37475	cmc4	0.443176	0.615045	0.524139	0.720254	1	0.846559
Q1ECY7	Microsomal glutathione S-transferase 2 OS=Danio rerio OX=7955 GN=zgc:136570 PE=1 SV=1	1	1	136	zgc:136570	Microsomal glutathione S-transferase 2	Danio rerio	10	15.3	9.63	9.68	1	4	0.893977	0.820021	0.663191	1.45736	1.17713	1.22507	0.792396	1.28652	1.62358	0.010916	0.69918	1.96194	2	1.45736	zgc:136570	0.613421	0.562674	0.455063	1	0.807714	0.840604
Q7SXF1	7-dehydrocholesterol reductase OS=Danio rerio OX=7955 GN=dhcr7 PE=2 SV=1	7	7	478	dhcr7	7-dehydrocholesterol reductase	Danio rerio	13	55.2	8.09	27.57	7	13	0.624207	0.694855	0.982212	1.48182	1.05481	1.22728	0.767091	1.25463	1.63557	0.0420881	0.709797	1.37584	2	1.48182	dhcr7	0.421245	0.468921	0.662843	1	0.711838	0.828224
E7FGN5	High mobility group protein HMGI-C-like OS=Danio rerio OX=7955 GN=si:ch211-161c3.6 PE=3 SV=1	1	1	111	si:ch211-161c3.6	High mobility group protein HMGI-C-like	Danio rerio	7	12.6	9.17	2.16	1	1	0.774935	0.84321	0.711166	1.50393	1.2045	1.10871	0.776437	1.27238	1.63874	0.0165685	0.712588	1.78072	2	1.50393	si:ch211-161c3.6	0.515272	0.56067	0.472871	1	0.800899	0.737204
A0A8M2BDH0	Endoplasmic reticulum lectin OS=Danio rerio OX=7955 GN=os9 PE=1 SV=1	11	1	630	os9	Endoplasmic reticulum lectin	Danio rerio	24	72.3	4.75	28.2	11	13	0.937578	0.75079	0.825387	1.39627	1.37137	1.3545	0.837918	1.37405	1.63983	0.000647953	0.71355	3.18846	2	1.39627	os9	0.671489	0.537712	0.591138	1	0.98217	0.970088
Q0P487	NADH-cytochrome b5 reductase 2 OS=Danio rerio OX=7955 GN=cyb5r2 PE=2 SV=2	17	16	309	cyb5r2	NADH-cytochrome b5 reductase 2	Danio rerio	59	34.4	8.76	111.2	17	62	0.7316	0.720003	0.851098	1.36915	1.09487	1.32594	0.767567	1.26332	1.64588	0.00640865	0.718858	2.19323	2	1.36915	cyb5r2	0.534345	0.525875	0.621624	1	0.799673	0.96844
A0A8M9Q508	Zinc finger protein 729 isoform X1 OS=Danio rerio OX=7955 GN=zgc:113050 PE=4 SV=1	1	1	946	zgc:113050	Zinc finger protein 729 isoform X1	Danio rerio	2	109.8	9.52	1.83	1	2	0.650617	0.691841	0.726074	0.961825	1.28525	1.17019	0.689511	1.13909	1.65202	0.00981785	0.724235	2.00798	2	1.28525	zgc:113050	0.50622	0.538294	0.56493	0.748359	1	0.910481
F1QGC9	Coiled-coil domain-containing 90B OS=Danio rerio OX=7955 GN=bZ1P14.3 PE=3 SV=1	5	4	253	bZ1P14.3	Coiled-coil domain-containing 90B	Danio rerio	16	29.3	8.15	6.16	5	6	0.686687	0.850966	0.73804	1.34528	1.22225	1.1936	0.758564	1.25371	1.65274	0.00181015	0.724862	2.74229	2	1.34528	bZ1P14.3	0.510441	0.632556	0.548614	1	0.908548	0.887251
A0A8M9PMM8	Acyl-coenzyme A thioesterase THEM4 isoform X2 OS=Danio rerio OX=7955 GN=them4 PE=4 SV=1	1	1	250	them4	Acyl-coenzyme A thioesterase THEM4 isoform X2	Danio rerio	3	27.9	9.23	2.2	1	1	0.830845	0.710175	0.808585	1.40932	1.26102	1.21893	0.783202	1.29642	1.65529	0.00170857	0.727081	2.76737	2	1.40932	them4	0.589537	0.503914	0.573742	1	0.894776	0.864906
Q6AXI9	Zgc:101129 OS=Danio rerio OX=7955 GN=zgc:101129 PE=2 SV=1	13	10	286	zgc:101129	Zgc:101129	Danio rerio	56	31.7	6.24	248.17	13	113	0.764179	0.741908	0.776529	1.33093	1.35378	1.09672	0.760872	1.26048	1.65662	0.00379706	0.728245	2.42055	2	1.35378	zgc:101129	0.564479	0.548028	0.573602	0.983123	1	0.810122
Q9PT92	Catalase OS=Danio rerio OX=7955 GN=cat PE=2 SV=1	44	1	526	cat	Catalase	Danio rerio	68	59.6	8.07	2945.85	44	1146	0.529937	0.781895	0.966697	1.2258	1.23991	1.31718	0.75951	1.26096	1.66023	0.0180625	0.731384	1.74322	2	1.31718	cat	0.402327	0.593614	0.733915	0.930624	0.941337	1
A0A8M3AXX2	Uncharacterized protein si:dkey-38n4.2 isoform X1 OS=Danio rerio OX=7955 GN=si:dkey-3k20.1 PE=4 SV=1	1	1	839	si:dkey-3k20.1	Uncharacterized protein si:dkey-38n4.2 isoform X1	Danio rerio	1	95.1	9.22	0	1	1	0.793339	0.701949	0.783668	1.39144	1.12845	1.26931	0.759652	1.26307	1.66269	0.00346148	0.733519	2.46074	2	1.39144	si:dkey-3k20.1	0.570159	0.504478	0.563208	1	0.811	0.912228
Q9DGI4	Sodium/potassium-transporting ATPase subunit beta OS=Danio rerio OX=7955 GN=cb714 PE=1 SV=1	1	1	275	cb714	Sodium/potassium-transporting ATPase subunit beta	Danio rerio	3	31.9	6.68	0	1	1	0.714223	0.739249	0.748669	1.30446	1.20707	1.16619	0.734047	1.2259	1.67006	0.00031205	0.739902	3.50578	2	1.30446	cb714	0.547525	0.56671	0.573931	1	0.925342	0.894001
A0A8M6Z990	Zinc finger protein 518A OS=Danio rerio OX=7955 GN=LOC101883869 PE=4 SV=1	2	1	819	LOC101883869	Zinc finger protein 518A	Danio rerio	2	92.3	7.33	2.07	2	3	0.67899	0.723935	0.74374	0.978013	1.4192	1.19006	0.715555	1.19576	1.67109	0.0203398	0.740789	1.69165	2	1.4192	LOC101883869	0.478431	0.5101	0.524056	0.689129	1	0.83854
A6P6V6	Taste receptor type 2 OS=Danio rerio OX=7955 GN=tas2r5 PE=3 SV=1	1	1	324	tas2r5	Taste receptor type 2	Danio rerio	2	36.7	8.15	3.79	1	3	0.725782	0.740091	0.786034	1.21433	1.21021	1.341	0.750636	1.25518	1.67215	0.000413389	0.741707	3.38364	2	1.341	tas2r5	0.541225	0.551896	0.586156	0.905542	0.902467	1
Q31365	Major histocompatibility complex class I UBA precursor OS=Danio rerio OX=7955 GN=UBA*01 PE=1 SV=1	1	1	348	UBA*01	Major histocompatibility complex class I UBA precursor	Danio rerio	3	39.3	5.35	6.32	1	5	0.881035	0.731051	0.637681	1.32293	1.08268	1.36004	0.749922	1.25522	1.6738	0.0107816	0.743128	1.96732	2	1.36004	UBA*01	0.6478	0.537521	0.468869	0.972716	0.796067	1
Q5RG12	Heat shock protein 90, alpha (cytosolic), class A member 1, tandem duplicate 2 OS=Danio rerio OX=7955 GN=hsp90a.2 PE=1 SV=1	37	10	734	hsp90a.2	Heat shock protein 90, alpha (cytosolic), class A member 1, tandem duplicate 2	Danio rerio	52	84.6	5.01	265.39	37	132	0.701038	0.754339	0.7848	1.25485	1.23501	1.27611	0.746726	1.25532	1.6811	4.81809e-05	0.749407	4.31712	2	1.27611	hsp90a.2	0.549357	0.591126	0.614996	0.983345	0.967793	1
A0A8M9PCW9	Uncharacterized protein LOC110438215 OS=Danio rerio OX=7955 GN=LOC110438215 PE=4 SV=1	1	1	406	LOC110438215	Uncharacterized protein LOC110438215	Danio rerio	2	46	5.59	0	1	1	0.657337	0.805195	0.691257	1.29574	1.02659	1.32608	0.717929	1.21614	1.69395	0.00905281	0.760395	2.04322	2	1.32608	LOC110438215	0.495698	0.607198	0.521277	0.977121	0.774153	1
Q6PH54	Arginase OS=Danio rerio OX=7955 GN=ARG2 PE=2 SV=1	7	7	347	ARG2	Arginase	Danio rerio	18	37.8	6.73	41.5	7	21	0.79518	0.731932	0.73326	1.11017	1.392	1.35214	0.753457	1.28477	1.70516	0.00420315	0.769908	2.37642	2	1.392	ARG2	0.571252	0.525815	0.526769	0.797537	1	0.971367
F1QL71	Synaptic vesicle glycoprotein 2 OS=Danio rerio OX=7955 GN=sv2 PE=4 SV=2	1	1	522	sv2	Synaptic vesicle glycoprotein 2	Danio rerio	2	57.2	8.5	2.15	1	1	0.862707	0.687164	0.672657	1.03454	1.46767	1.29583	0.740842	1.26601	1.70889	0.0199027	0.773055	1.70109	2	1.46767	sv2	0.587806	0.4682	0.458316	0.704886	1	0.882916
Q9I9N0	Death-associated protein-like 1 homolog OS=Danio rerio OX=7955 GN=dap1b PE=1 SV=1	5	5	109	dap1b	Death-associated protein-like 1 homolog	Danio rerio	42	12.1	10.61	12.76	5	9	0.669968	0.762864	0.846921	1.19206	1.49805	1.2193	0.759918	1.30313	1.71484	0.00790719	0.778071	2.10198	2	1.49805	dap1b	0.447228	0.50924	0.56535	0.795742	1	0.813927
A0A8M9PBH8	Sterile alpha motif domain-containing protein 9-like OS=Danio rerio OX=7955 GN=LOC101882642 PE=4 SV=1	10	10	1483	LOC101882642	Sterile alpha motif domain-containing protein 9-like	Danio rerio	7	169.9	6.65	22.67	10	10	0.83822	0.721194	0.69628	1.34826	1.19141	1.33369	0.751898	1.29112	1.71715	0.0012552	0.780013	2.90129	2	1.34826	LOC101882642	0.621706	0.534908	0.516429	1	0.883667	0.989192
Q5TYX3	Novel protein containing a tetratricopeptide repeat OS=Danio rerio OX=7955 GN=si:dkeyp-50f7.3 PE=4 SV=1	1	1	136	si:dkeyp-50f7.3	Novel protein containing a tetratricopeptide repeat	Danio rerio	5	16.2	6.58	1.67	1	3	0.724026	0.715543	0.760279	0.974656	1.46285	1.34177	0.733283	1.25976	1.71797	0.0233463	0.780709	1.63178	2	1.46285	si:dkeyp-50f7.3	0.494941	0.489142	0.519723	0.66627	1	0.917232
Q32LT1	Cytochrome P450, family 3, subfamily A, polypeptide 65 OS=Danio rerio OX=7955 GN=zgc:123110 PE=2 SV=1	22	22	517	zgc:123110	Cytochrome P450, family 3, subfamily A, polypeptide 65	Danio rerio	44	59.1	7.43	100.97	22	48	0.7633	0.709864	0.752441	1.12687	1.28114	1.42722	0.741868	1.27841	1.72323	0.00369628	0.785113	2.43224	2	1.42722	zgc:123110	0.534817	0.497377	0.527209	0.789558	0.897648	1
A7MCS9	Uncharacterized protein LOC100126020 precursor OS=Danio rerio OX=7955 GN=si:dkey-152b24.2 PE=1 SV=1	1	1	283	si:dkey-152b24.2	Uncharacterized protein LOC100126020 precursor	Danio rerio	4	31.7	5.67	0	1	1	0.788673	0.745714	0.718187	1.09811	1.45351	1.35154	0.750858	1.30105	1.73275	0.00692369	0.793067	2.15966	2	1.45351	si:dkey-152b24.2	0.542601	0.513045	0.494107	0.755494	1	0.929846
B0S6B4	Microtubule-associated protein 1S OS=Danio rerio OX=7955 GN=map1sb PE=1 SV=1	1	1	1318	map1sb	Microtubule-associated protein 1S	Danio rerio	0	143.8	6.4	0	1	1	0.701568	0.745194	0.862075	1.24046	1.32723	1.4494	0.769612	1.33903	1.73988	0.00180581	0.798988	2.74333	2	1.4494	map1sb	0.484039	0.514139	0.59478	0.855846	0.915711	1
A0A8M1PZK0	Cytochrome c oxidase subunit 5B, mitochondrial-like OS=Danio rerio OX=7955 GN=cox5b1 PE=1 SV=1	2	1	134	cox5b1	Cytochrome c oxidase subunit 5B, mitochondrial-like	Danio rerio	11	14.7	9.01	9.26	2	8	0.680945	0.697283	0.798421	1.26644	1.21106	1.31611	0.72555	1.26454	1.74287	0.000348137	0.801463	3.45825	2	1.31611	cox5b1	0.517392	0.529805	0.606651	0.962261	0.920178	1
Q6NWB9	39S ribosomal protein L38, mitochondrial OS=Danio rerio OX=7955 GN=zgc:85834 PE=1 SV=1	12	2	345	zgc:85834	39S ribosomal protein L38, mitochondrial	Danio rerio	38	40.6	7.65	44.62	12	23	0.63198	0.815459	0.753407	1.28228	1.31549	1.25154	0.733615	1.2831	1.74901	0.000645752	0.80654	3.18993	2	1.31549	zgc:85834	0.480415	0.619891	0.572721	0.974757	1	0.951388
Q5XJJ0	glutathione transferase OS=Danio rerio OX=7955 GN=mgst1 PE=1 SV=1	3	3	154	mgst1	glutathione transferase	Danio rerio	16	17.3	8.75	11.78	3	5	0.711641	0.652319	0.79487	1.23844	1.25185	1.30871	0.71961	1.26634	1.75975	0.000302351	0.815372	3.51949	2	1.30871	mgst1	0.543773	0.498444	0.607369	0.946307	0.956555	1
B8JLW4	C18h3orf33 homolog (H. sapiens) OS=Danio rerio OX=7955 GN=c3orf33 PE=4 SV=1	1	1	249	c3orf33	C18h3orf33 homolog (H. sapiens)	Danio rerio	4	28.2	9.95	0	1	1	0.915679	0.782162	0.509985	1.44883	1.2679	1.21453	0.735942	1.31042	1.7806	0.0144034	0.832367	1.84154	2	1.44883	c3orf33	0.632011	0.539857	0.351997	1	0.875119	0.838281
A0A0R4IQ22	Microfibril-associated glycoprotein 4-like precursor OS=Danio rerio OX=7955 GN=LOC100007488 PE=4 SV=1	5	3	245	LOC100007488	Microfibril-associated glycoprotein 4-like precursor	Danio rerio	17	27.9	6.52	19.43	5	9	0.643338	0.771965	0.779463	1.19181	1.27197	1.45705	0.731589	1.30694	1.78644	0.00308785	0.837091	2.51034	2	1.45705	LOC100007488	0.441535	0.529814	0.53496	0.817962	0.872975	1
A0A8M9Q7K2	NACHT, LRR and PYD domains-containing protein 12-like OS=Danio rerio OX=7955 GN=LOC108183497 PE=4 SV=1	25	4	1019	LOC108183497	NACHT, LRR and PYD domains-containing protein 12-like	Danio rerio	29	116.2	6.11	66.72	25	33	0.667531	0.717385	0.762109	1.16177	1.5361	1.18147	0.715675	1.29311	1.80684	0.0097904	0.853471	2.0092	2	1.5361	LOC108183497	0.434563	0.467018	0.496133	0.756313	1	0.769138
Q6P2V1	Dipeptidyl peptidase 1 OS=Danio rerio OX=7955 GN=ik:tdsubc_1h2 PE=1 SV=1	7	7	455	ik:tdsubc_1h2	Dipeptidyl peptidase 1	Danio rerio	21	50.6	6.92	43.42	7	24	0.721658	0.727319	0.700493	1.10696	1.39448	1.40284	0.71649	1.30142	1.81639	0.00389965	0.861073	2.40897	2	1.40284	ik:tdsubc_1h2	0.514428	0.518464	0.499341	0.789085	0.994045	1
F1QKI6	SPT20 homolog, SAGA complex component OS=Danio rerio OX=7955 GN=supt20 PE=3 SV=2	1	1	822	supt20	SPT20 homolog, SAGA complex component	Danio rerio	1	89.8	8.44	0	1	1	0.67574	0.754703	0.713819	1.30984	1.35063	1.23804	0.714754	1.2995	1.81811	0.000127833	0.862443	3.89336	2	1.35063	supt20	0.500315	0.558779	0.528509	0.969804	1	0.916639
A0A8M2B4I4	Uncharacterized protein LOC101883708 OS=Danio rerio OX=7955 GN=LOC101883708 PE=4 SV=1	6	6	153	LOC101883708	Uncharacterized protein LOC101883708	Danio rerio	42	16.8	9.36	18.28	6	8	0.677085	0.736615	0.745333	1.1061	1.21024	1.61707	0.719678	1.31113	1.82184	0.0197985	0.865393	1.70337	2	1.61707	LOC101883708	0.418712	0.455526	0.460917	0.684014	0.748419	1
A0A8M2B8F5	Trichohyalin-like isoform X2 OS=Danio rerio OX=7955 GN=LOC100148751 PE=3 SV=1	2	2	1759	LOC100148751	Trichohyalin-like isoform X2	Danio rerio	1	212.7	6.62	3.51	2	2	0.727206	0.681696	0.746703	1.1967	1.43322	1.32584	0.718535	1.31858	1.8351	0.00107593	0.875859	2.96822	2	1.43322	LOC100148751	0.507394	0.47564	0.520997	0.834971	1	0.925075
Q5U369	Annexin OS=Danio rerio OX=7955 GN=zgc:92888 PE=1 SV=1	25	25	340	zgc:92888	Annexin	Danio rerio	68	37.6	5.33	80.07	25	47	0.715898	0.699208	0.689741	1.40604	1.51156	1.03242	0.701615	1.31668	1.87663	0.0134169	0.908148	1.87235	2	1.51156	zgc:92888	0.473614	0.462572	0.45631	0.930189	1	0.683018
A0A8M3B5A2	Unconventional myosin-IXb OS=Danio rerio OX=7955 GN=LOC100332329 PE=1 SV=1	2	2	2281	LOC100332329	Unconventional myosin-IXb	Danio rerio	1	259.8	8.79	2.19	2	2	0.613791	0.759576	0.812734	1.56712	1.29763	1.24358	0.728701	1.36944	1.87929	0.00531215	0.91019	2.27473	2	1.56712	LOC100332329	0.391668	0.484695	0.518616	1	0.828032	0.793542
A0A8M2BKA1	BCL2/adenovirus E1B 19 kDa protein-interacting protein 3 isoform X1 OS=Danio rerio OX=7955 GN=bnip3 PE=3 SV=1	1	1	196	bnip3	BCL2/adenovirus E1B 19 kDa protein-interacting protein 3 isoform X1	Danio rerio	9	21.7	7.59	2.26	1	1	0.720794	0.539144	0.768511	1.23037	1.34289	1.2434	0.676149	1.27222	1.88157	0.00160514	0.911936	2.79449	2	1.34289	bnip3	0.536749	0.40148	0.572282	0.916214	1	0.925917
Q498Q0	Inter-alpha (Globulin) inhibitor H3 OS=Danio rerio OX=7955 GN=itih3 PE=2 SV=1	26	24	892	itih3	Inter-alpha (Globulin) inhibitor H3	Danio rerio	35	100	7.44	107.21	26	47	0.670383	0.693248	0.741044	1.36562	1.22931	1.39081	0.701558	1.32858	1.89376	0.00032152	0.921251	3.49279	2	1.39081	itih3	0.482008	0.498448	0.532813	0.981883	0.883879	1
A0A8M6YZ46	Interaptin-like OS=Danio rerio OX=7955 GN=LOC100007467 PE=3 SV=1	2	1	1640	LOC100007467	Interaptin-like	Danio rerio	1	199.1	6.13	2.08	2	2	0.463554	0.785462	0.840133	1.34777	1.15145	1.47218	0.696383	1.3238	1.90096	0.0139051	0.926731	1.85683	2	1.47218	LOC100007467	0.314876	0.533538	0.570674	0.915493	0.782141	1
A4QP35	Uncharacterized protein LOC571260 OS=Danio rerio OX=7955 GN=zgc:162816 PE=1 SV=1	17	2	341	zgc:162816	Uncharacterized protein LOC571260	Danio rerio	54	38	7.84	191.08	17	73	0.66703	0.635265	0.787108	1.29745	1.37055	1.32304	0.696468	1.33035	1.91013	0.000240161	0.933673	3.6195	2	1.37055	zgc:162816	0.486687	0.46351	0.5743	0.946659	1	0.965331
A0JMN6	Tyrosine aminotransferase OS=Danio rerio OX=7955 GN=si:ch211-238a12.1 PE=2 SV=1	19	19	444	si:ch211-238a12.1	Tyrosine aminotransferase	Danio rerio	61	49.2	6.4	93.98	19	39	0.677313	0.689647	0.685924	1.0405	1.47616	1.40988	0.684295	1.30885	1.91269	0.00998218	0.935606	2.00077	2	1.47616	si:ch211-238a12.1	0.458833	0.467189	0.464666	0.704865	1	0.955095
A0A8M2BIN5	Microtubule-associated protein OS=Danio rerio OX=7955 GN=map4l PE=1 SV=1	2	2	1066	map4l	Microtubule-associated protein	Danio rerio	1	114	9.25	4.3	2	3	0.775352	0.734905	0.596772	1.10663	1.63332	1.30541	0.702343	1.34845	1.91994	0.0165547	0.941059	1.78108	2	1.63332	map4l	0.474709	0.449945	0.365374	0.677536	1	0.799238
A0A8M3B230	NACHT, LRR and PYD domains-containing protein 12-like OS=Danio rerio OX=7955 GN=LOC103911012 PE=4 SV=1	22	1	1109	LOC103911012	NACHT, LRR and PYD domains-containing protein 12-like	Danio rerio	25	126.2	5.77	75.07	22	31	0.646877	0.65044	0.746038	1.18777	1.55805	1.2091	0.681118	1.31831	1.93551	0.00686528	0.952711	2.16334	2	1.55805	LOC103911012	0.415183	0.41747	0.478828	0.762345	1	0.776036
A0A8M9QDB1	Protein NLRC3-like OS=Danio rerio OX=7955 GN=LOC100333957 PE=4 SV=1	15	1	1022	LOC100333957	Protein NLRC3-like	Danio rerio	15	116.5	6.39	37.28	15	18	0.693459	0.600355	0.702704	1.14809	1.48757	1.25426	0.665506	1.29664	1.94835	0.00391903	0.962253	2.40682	2	1.48757	LOC100333957	0.466168	0.40358	0.472384	0.771788	1	0.843156
E9QI45	Granulin a OS=Danio rerio OX=7955 GN=grna PE=1 SV=1	5	2	1049	grna	Granulin a	Danio rerio	8	111.4	5.99	28.14	5	14	0.656389	0.672671	0.702001	1.17832	1.38096	1.41091	0.67702	1.3234	1.95474	0.000959364	0.966973	3.01802	2	1.41091	grna	0.465225	0.476765	0.497553	0.835149	0.978777	1
F1REQ6	Prickle homolog 2b OS=Danio rerio OX=7955 GN=cb886 PE=3 SV=1	1	1	840	cb886	Prickle homolog 2b	Danio rerio	2	94.8	7.78	0	1	1	0.710502	0.602537	0.845284	1.27438	1.38181	1.57216	0.719441	1.40945	1.95909	0.00350589	0.970183	2.4552	2	1.57216	cb886	0.451929	0.383256	0.537659	0.810595	0.878928	1
A0A8M9PY66	Uncharacterized protein LOC100330485 OS=Danio rerio OX=7955 GN=LOC100330485 PE=4 SV=1	7	6	258	LOC100330485	Uncharacterized protein LOC100330485	Danio rerio	31	29.7	5.78	13.01	7	7	0.669204	0.67855	0.677819	1.08975	1.49892	1.39428	0.675191	1.32765	1.96633	0.00602652	0.975508	2.21993	2	1.49892	LOC100330485	0.446458	0.452693	0.452205	0.727024	1	0.93019
A0A8M9QFP7	ribonuclease H OS=Danio rerio OX=7955 GN=LOC110439859 PE=3 SV=1	1	1	1848	LOC110439859	ribonuclease H	Danio rerio	1	207.7	8.1	0	1	1	0.674273	0.662529	0.727988	1.30434	1.30873	1.44744	0.688263	1.35351	1.96655	0.000201282	0.975669	3.6962	2	1.44744	LOC110439859	0.465838	0.457724	0.502948	0.901136	0.90417	1
Q32PU8	Complement factor H like 1 precursor OS=Danio rerio OX=7955 GN=si:ch211-207o17.7 PE=2 SV=1	13	7	725	si:ch211-207o17.7	Complement factor H like 1 precursor	Danio rerio	15	81.9	7.15	35.58	13	21	0.527205	0.575281	0.785112	1.17346	1.18991	1.35813	0.629199	1.2405	1.97155	0.00346149	0.979332	2.46074	2	1.35813	si:ch211-207o17.7	0.388185	0.423584	0.578083	0.864028	0.876137	1
A0A8M1NWJ8	Cytochrome P450, family 2, subfamily AA, polypeptide 6 OS=Danio rerio OX=7955 GN=cyp2aa6 PE=1 SV=1	21	12	501	cyp2aa6	Cytochrome P450, family 2, subfamily AA, polypeptide 6	Danio rerio	47	56.7	8.06	65.59	21	35	0.634097	0.747215	0.695857	1.51668	1.1844	1.41787	0.69239	1.37298	1.98296	0.00279786	0.987659	2.55317	2	1.51668	cyp2aa6	0.418082	0.492665	0.458803	1	0.780917	0.934852
B8JK19	Surfactant protein Bb OS=Danio rerio OX=7955 GN=si:ch211-283h6.6 PE=4 SV=1	4	4	317	si:ch211-283h6.6	Surfactant protein Bb	Danio rerio	16	35.4	6.18	19.49	4	9	0.648953	0.68492	0.706762	1.16294	1.55522	1.37397	0.680211	1.36404	2.00532	0.00396092	1.00383	2.4022	2	1.55522	si:ch211-283h6.6	0.417275	0.440402	0.454446	0.747767	1	0.883461
A0A8M6Z1P5	Integrin alpha-7 OS=Danio rerio OX=7955 GN=itga7 PE=1 SV=1	1	1	1077	itga7	Integrin alpha-7	Danio rerio	1	118.9	6.38	0	1	1	0.723231	0.688082	0.615036	1.2238	1.42812	1.42299	0.67545	1.3583	2.01096	0.000783932	1.00789	3.10572	2	1.42812	itga7	0.506421	0.481809	0.430661	0.85693	1	0.996408
F1R442	Arachidonate 5-lipoxygenase b, tandem duplicate 3 OS=Danio rerio OX=7955 GN=sb:cb171 PE=1 SV=1	22	22	676	sb:cb171	Arachidonate 5-lipoxygenase b, tandem duplicate 3	Danio rerio	36	77.8	5.66	73.91	22	37	0.61863	0.720036	0.666799	1.41063	1.41698	1.22434	0.668488	1.35065	2.02045	0.00060866	1.01468	3.21563	2	1.41698	sb:cb171	0.436585	0.50815	0.470579	0.99552	1	0.864054
Q5K4F8	Prion protein 2 OS=Danio rerio OX=7955 GN=prp2 PE=2 SV=1	2	2	567	prp2	Prion protein 2	Danio rerio	4	58.7	8.76	0	2	2	0.713833	0.799976	0.964336	2.25454	1.35982	1.40428	0.826048	1.67288	2.02516	0.0478045	1.01804	1.32053	2	2.25454	prp2	0.31662	0.354829	0.427731	1	0.603148	0.622867
F1QYS7	Acetyl-coenzyme A synthetase OS=Danio rerio OX=7955 GN=cb395 PE=1 SV=1	31	31	693	cb395	Acetyl-coenzyme A synthetase	Danio rerio	60	76.6	7.64	246.51	31	124	0.694978	0.695258	0.608198	1.37961	1.20318	1.51278	0.666144	1.36519	2.04939	0.00176197	1.03519	2.754	2	1.51278	cb395	0.459406	0.459591	0.402041	0.911976	0.795345	1
A0A8M9P006	asparaginase OS=Danio rerio OX=7955 GN=aspg PE=1 SV=1	29	29	677	aspg	asparaginase	Danio rerio	47	74.5	5.91	93.73	29	43	0.649516	0.667695	0.677713	1.21627	1.40773	1.46711	0.664975	1.3637	2.05076	0.000782718	1.03616	3.10639	2	1.46711	aspg	0.442719	0.45511	0.461938	0.829022	0.959529	1
A0A8M3AQN0	Uncharacterized protein LOC101883776 OS=Danio rerio OX=7955 GN=LOC101883776 PE=4 SV=1	1	1	1451	LOC101883776	Uncharacterized protein LOC101883776	Danio rerio	7	150.8	3.99	2.33	1	1	0.660721	0.653098	0.648036	1.32201	1.25843	1.52595	0.653951	1.3688	2.09312	0.000900247	1.06565	3.04564	2	1.52595	LOC101883776	0.432989	0.427993	0.424676	0.866353	0.824682	1
A0A8N7T877	Acyl-coenzyme A oxidase OS=Danio rerio OX=7955 GN=acoxl PE=3 SV=1	23	23	652	acoxl	Acyl-coenzyme A oxidase	Danio rerio	42	73.1	7.85	77.77	23	34	0.620586	0.669497	0.653696	1.29598	1.28644	1.5516	0.647927	1.37801	2.1268	0.00115398	1.08868	2.9378	2	1.5516	acoxl	0.399964	0.431487	0.421304	0.835253	0.829104	1
Q6NUY0	Adenylate kinase 4, mitochondrial OS=Danio rerio OX=7955 GN=zgc:85790 PE=1 SV=1	15	15	226	zgc:85790	Adenylate kinase 4, mitochondrial	Danio rerio	67	25.4	8.81	92.98	15	46	0.62877	0.650908	0.651002	1.29376	1.49388	1.3251	0.64356	1.37092	2.13021	0.000313245	1.09099	3.50412	2	1.49388	zgc:85790	0.420897	0.435716	0.435779	0.86604	1	0.887019
A0A8M9PS16	Uncharacterized protein LOC569265 isoform X1 OS=Danio rerio OX=7955 GN=LOC569265 PE=4 SV=1	8	1	2920	LOC569265	Uncharacterized protein LOC569265 isoform X1	Danio rerio	5	324.2	5.92	12.17	8	8	0.588079	0.584125	0.700444	1.16142	1.64372	1.19159	0.624216	1.33224	2.13427	0.0116064	1.09374	1.9353	2	1.64372	LOC569265	0.357774	0.355368	0.426134	0.706584	1	0.724934
F1R371	Centrosome-associated protein CEP250 isoform X1 OS=Danio rerio OX=7955 GN=si:dkey-230p4.1 PE=1 SV=1	1	1	2775	si:dkey-230p4.1	Centrosome-associated protein CEP250 isoform X1	Danio rerio	0	330.2	5.35	2.56	1	1	0.607079	0.710955	0.654537	1.50769	1.49924	1.23903	0.657524	1.41532	2.1525	0.00124211	1.10601	2.90584	2	1.50769	si:dkey-230p4.1	0.402656	0.471554	0.434134	1	0.9944	0.821807
Q6PH11	Partner of Y14 and mago OS=Danio rerio OX=7955 GN=pym1 PE=2 SV=1	2	2	194	pym1	Partner of Y14 and mago	Danio rerio	8	22.1	9.28	6.03	2	3	0.558764	0.658612	0.704735	1.66823	1.01902	1.45485	0.640703	1.3807	2.15498	0.0194592	1.10767	1.71087	2	1.66823	pym1	0.334944	0.394797	0.422445	1	0.610841	0.872094
Q5PR41	Delta(14)-sterol reductase OS=Danio rerio OX=7955 GN=zgc:103611 PE=1 SV=1	3	3	421	zgc:103611	Delta(14)-sterol reductase	Danio rerio	6	47.4	8.78	8.85	3	4	0.560424	0.605807	0.780792	1.44053	1.36324	1.40925	0.649008	1.40434	2.16382	0.000438014	1.11358	3.35851	2	1.44053	zgc:103611	0.389041	0.420546	0.542018	1	0.946347	0.978287
Q1MTC8	Major histocompatibility complex class II DAB gene OS=Danio rerio OX=7955 GN=mhc2dab PE=4 SV=1	1	1	250	mhc2dab	Major histocompatibility complex class II DAB gene	Danio rerio	4	28.4	7.47	1.97	1	1	0.608086	0.614305	0.638837	1.04978	1.85718	1.19113	0.620409	1.36603	2.20182	0.0402169	1.1387	1.39559	2	1.85718	mhc2dab	0.327425	0.330773	0.343983	0.565256	1	0.641366
F1RA32	Ependymin-like 1 OS=Danio rerio OX=7955 GN=uo:ion005 PE=1 SV=2	5	5	213	uo:ion005	Ependymin-like 1	Danio rerio	22	23.9	5.31	107.05	5	52	0.587302	0.661842	0.644371	1.27431	1.52219	1.38434	0.631172	1.39361	2.20798	0.000531546	1.14272	3.27446	2	1.52219	uo:ion005	0.385828	0.434797	0.42332	0.837158	1	0.909443
E7FEI0	25-hydroxycholesterol 7-alpha-hydroxylase OS=Danio rerio OX=7955 GN=cyp7b1 PE=1 SV=1	26	26	504	cyp7b1	25-hydroxycholesterol 7-alpha-hydroxylase	Danio rerio	58	58.5	7.09	90.14	26	46	0.628067	0.631064	0.610737	1.3612	1.37593	1.47332	0.623289	1.40348	2.25174	2.60671e-05	1.17104	4.58391	2	1.47332	cyp7b1	0.426293	0.428327	0.41453	0.923896	0.933896	1
B3DIC0	Cytochrome P450, family 2, subfamily K, polypeptide 8 OS=Danio rerio OX=7955 GN=zgc:194733 PE=1 SV=1	9	5	507	zgc:194733	Cytochrome P450, family 2, subfamily K, polypeptide 8	Danio rerio	19	57.5	6.87	24.66	9	14	0.568561	0.630705	0.693009	1.31618	1.43498	1.57211	0.630758	1.44109	2.2847	0.000594194	1.192	3.22607	2	1.57211	zgc:194733	0.361655	0.401184	0.440815	0.837208	0.912775	1
Q8QGN9	Granulin-A OS=Danio rerio OX=7955 GN=grna PE=1 SV=3	4	1	873	grna	Granulin-A	Danio rerio	6	93	6.13	25.2	4	13	0.578841	0.595532	0.641762	1.31424	1.51274	1.51998	0.605378	1.44899	2.39353	0.000271568	1.25914	3.56612	2	1.51998	grna	0.380822	0.391803	0.422218	0.864646	0.99524	1
A0A8M3AX51	Solute carrier family 16, member 6a isoform X1 OS=Danio rerio OX=7955 GN=slc16a6a PE=1 SV=1	5	5	340	slc16a6a	Solute carrier family 16, member 6a isoform X1	Danio rerio	22	36.7	7.03	14.8	5	9	0.581818	0.582992	0.616235	1.50623	1.38365	1.50127	0.593682	1.46372	2.46549	3.09405e-05	1.30187	4.50947	2	1.50623	slc16a6a	0.386273	0.387053	0.409123	1	0.918615	0.996702
A4IG53	Catechol O-methyltransferase B OS=Danio rerio OX=7955 GN=comtb PE=2 SV=1	9	9	264	comtb	Catechol O-methyltransferase B	Danio rerio	44	29.9	6.34	27	9	12	0.592383	0.552651	0.558354	1.28127	1.55674	1.5237	0.567796	1.4539	2.56061	0.000540585	1.35649	3.26714	2	1.55674	comtb	0.380527	0.355004	0.358668	0.823041	1	0.978776
A9JRP6	Iodothyronine deiodinase OS=Danio rerio OX=7955 GN=dio1 PE=2 SV=2	8	1	254	dio1	Iodothyronine deiodinase	Danio rerio	31	28.7	9.19	52.88	8	23	0.345367	0.781003	0.561507	1.57383	1.36868	1.57166	0.562626	1.50472	2.67447	0.0027474	1.41925	2.56108	2	1.57383	dio1	0.219444	0.496244	0.356777	1	0.869651	0.998621
Q1RLS9	Uncharacterized protein LOC678524 OS=Danio rerio OX=7955 GN=zgc:136872 PE=2 SV=1	16	16	693	zgc:136872	Uncharacterized protein LOC678524	Danio rerio	27	78.7	6.62	50.77	16	21	0.550656	0.548173	0.562174	1.39839	1.64246	1.41733	0.553668	1.48606	2.68403	0.00028783	1.4244	3.54086	2	1.64246	zgc:136872	0.335264	0.333752	0.342277	0.851405	1	0.862934
Q6P962	glutathione transferase OS=Danio rerio OX=7955 GN=gstal PE=1 SV=1	13	2	223	gstal	glutathione transferase	Danio rerio	69	25.2	8.22	223.3	13	113	0.688909	0.379265	0.556975	1.37344	1.8323	1.31173	0.541717	1.50582	2.77972	0.00673314	1.47494	2.17178	2	1.8323	gstal	0.37598	0.206988	0.303976	0.749569	1	0.715892
Q1RLZ3	EGF-like-domain, multiple 7 OS=Danio rerio OX=7955 GN=zgc:136669 PE=2 SV=1	1	1	277	zgc:136669	EGF-like-domain, multiple 7	Danio rerio	3	31	6.96	2.1	1	1	0.488669	0.509639	0.499739	1.41227	1.80863	1.14388	0.499349	1.45493	2.91365	0.00777932	1.54283	2.10906	2	1.80863	zgc:136669	0.270187	0.281782	0.276308	0.780851	1	0.632456
A0A8M2BJJ5	Golgin subfamily A member 6-like protein 22 OS=Danio rerio OX=7955 GN=si:ch73-223f5.1 PE=4 SV=1	1	1	191	si:ch73-223f5.1	Golgin subfamily A member 6-like protein 22	Danio rerio	6	24	4.26	3.04	1	2	0.435217	0.506321	0.607038	1.57006	1.5282	1.60925	0.516192	1.56917	3.03989	4.40669e-05	1.60402	4.35589	2	1.60925	si:ch73-223f5.1	0.270448	0.314633	0.377219	0.975648	0.949636	1
A8KB42	Uncharacterized protein LOC100141330 OS=Danio rerio OX=7955 GN=zgc:171534 PE=2 SV=1	12	12	387	zgc:171534	Uncharacterized protein LOC100141330	Danio rerio	36	43.6	5.69	29.75	12	18	0.429588	0.473577	0.460051	1.55673	1.6954	1.53964	0.454405	1.59726	3.51505	2.34953e-05	1.81354	4.62902	2	1.6954	zgc:171534	0.253384	0.27933	0.271352	0.918205	1	0.908125
E7FH77	Zebrafish RNase5 OS=Danio rerio OX=7955 PE=1 SV=1	6	6	130	Zebrafish RNase5 OS=Danio rerio OX=7955	Zebrafish RNase5	Danio rerio	52	14.5	9.03	30.31	6	17	0.45612	0.456702	0.459643	1.60376	1.46183	1.76224	0.457488	1.60928	3.51763	0.000186155	1.8146	3.73012	2	1.76224	Zebrafish RNase5 OS=Danio rerio OX=7955	0.25883	0.259161	0.260829	0.910068	0.829533	1
A0A8M2BK23	Uncharacterized protein si:ch211-196p9.1 isoform X2 OS=Danio rerio OX=7955 GN=si:ch211-196p9.1 PE=4 SV=1	1	1	568	si:ch211-196p9.1	Uncharacterized protein si:ch211-196p9.1 isoform X2	Danio rerio	1	63.5	6.28	0	1	1	0.378363	0.410028	0.422944	1.14202	2.25222	1.41906	0.403778	1.60443	3.97355	0.0228394	1.99043	1.64131	2	2.25222	si:ch211-196p9.1	0.167995	0.182055	0.18779	0.507061	1	0.630069
A0A8M1NE33	Heat shock protein family A (Hsp70) member 1B OS=Danio rerio OX=7955 GN=si:ch211-199o1.2 PE=1 SV=1	13	1	639	si:ch211-199o1.2	Heat shock protein family A (Hsp70) member 1B	Danio rerio	19	70.6	5.47	158.35	13	90	0.295218	0.358131	0.434402	1.11046	1.74787	1.69037	0.362584	1.51624	4.18176	0.00512453	2.06411	2.29035	2	1.74787	si:ch211-199o1.2	0.168901	0.204895	0.248532	0.635321	1	0.967103
A0A8M9PK17	RNA methyltransferase OS=Danio rerio OX=7955 GN=LOC568375 PE=3 SV=1	1	1	249	LOC568375	RNA methyltransferase	Danio rerio	4	28.4	7.69	3.97	1	2	0.402453	0.266901	0.469514	1.44109	1.80652	1.55606	0.379623	1.60122	4.21793	0.000581595	2.07654	3.23538	2	1.80652	LOC568375	0.222778	0.147743	0.2599	0.797714	1	0.861359
Q7ZTX3	Uncharacterized protein LOC393297 OS=Danio rerio OX=7955 GN=zgc:77077 PE=1 SV=1	17	1	270	zgc:77077	Uncharacterized protein LOC393297	Danio rerio	76	29.1	5.26	266.64	17	127	0.0492345	0.71918	0.250702	2.21928	1.64651	1.65929	0.339705	1.84169	5.42143	0.00538779	2.43867	2.26859	2	2.21928	zgc:77077	0.0221849	0.324061	0.112965	1	0.741912	0.747672
A0A8M9PDT5	Glucose-6-phosphate 1-dehydrogenase OS=Danio rerio OX=7955 GN=g6pd PE=1 SV=1	29	1	523	g6pd	Glucose-6-phosphate 1-dehydrogenase	Danio rerio	66	59.7	6.84	143.99	29	76	0.53207	0.232964	0.145525	1.7189	1.55708	1.71394	0.30352	1.6633	5.48006	0.000451651	2.45419	3.3452	2	1.7189	g6pd	0.309541	0.135531	0.0846615	1	0.905858	0.997112
A0A8M6Z3T0	Endonuclease domain-containing 1 protein-like OS=Danio rerio OX=7955 GN=LOC108180725 PE=4 SV=1	1	1	532	LOC108180725	Endonuclease domain-containing 1 protein-like	Danio rerio	2	59.5	7.81	0	1	1	0.306397	0.304348	0.302823	1.75546	1.86368	1.70623	0.304523	1.77512	5.82919	5.96511e-06	2.5433	5.22438	2	1.86368	LOC108180725	0.164405	0.163305	0.162487	0.941935	1	0.915517
Q5PR44	Diamine N-acetyltransferase 2 OS=Danio rerio OX=7955 GN=sat2 PE=2 SV=1	7	7	171	sat2	Diamine N-acetyltransferase 2	Danio rerio	42	19.6	6.28	39.42	7	18	0.973172	1.16639	2.51822	0.350417	0.423102	0.48618	1.55259	0.4199	0.270451	0.0808724	-1.88656	1.0922		2.51822	sat2	0.386452	0.463179	1	0.139153	0.168016	0.193065
A0A8J2MMJ8	Similar to epb41l4a: Band 4.1-like protein 4 (Danio rerio) OS=Cotesia congregata OX=51543 GN=HICCMSTLAB_LOCUS6819 PE=4 SV=1	1	1	727	HICCMSTLAB_LOCUS6819	Similar to epb41l4a: Band 4.1-like protein 4 (Danio rerio)	Cotesia congregata	1	83.3	10.1	0	1	1	3.95802	0.319245	0.443769	0.32908	0.634678	0.320923	1.57368	0.428227	0.272118	0.392852	-1.87769	0.405771		3.95802	HICCMSTLAB_LOCUS6819	1	0.0806576	0.112119	0.0831425	0.160352	0.0810816
A0A8M2B914	Coiled-coil domain-containing protein 30 isoform X2 OS=Danio rerio OX=7955 GN=ccdc30 PE=4 SV=1	1	1	1227	ccdc30	Coiled-coil domain-containing protein 30 isoform X2	Danio rerio	1	142.7	5.87	0	1	1	0.825342	1.91994	1.40155	0.495337	0.511204	0.523594	1.38228	0.510045	0.368989	0.0509452	-1.43835	1.2929		1.91994	ccdc30	0.429879	1	0.729996	0.257996	0.266261	0.272714
Q5RHW3	Si:dkey-14d8.7 OS=Danio rerio OX=7955 GN=si:dkey-14d8.7 PE=3 SV=1	2	1	173	si:dkey-14d8.7	Si:dkey-14d8.7	Danio rerio	8	20.7	6.14	1.68	2	2	0.448698	0.997903	2.87295	0.692686	0.419933	0.510291	1.43985	0.54097	0.375712	0.290297	-1.4123	0.537157		2.87295	si:dkey-14d8.7	0.15618	0.347344	1	0.241106	0.146168	0.177619
A0A8M9PD24	G1/S-specific cyclin-E2 isoform X1 OS=Danio rerio OX=7955 GN=ccne2 PE=3 SV=1	1	1	392	ccne2	G1/S-specific cyclin-E2 isoform X1	Danio rerio	2	45.6	7.2	0	1	2	2.44444	0.576444	1.19684	0.555361	0.558791	0.487316	1.40591	0.533823	0.3797	0.187867	-1.39707	0.726149		2.44444	ccne2	1	0.235818	0.489616	0.227193	0.228597	0.199357
A0A2R8QI72	CD59B glycoprotein-like OS=Danio rerio OX=7955 GN=LOC100535643 PE=4 SV=1	2	2	95	LOC100535643	CD59B glycoprotein-like	Danio rerio	15	10.3	8.18	0	2	2	0.606892	0.872866	2.81197	0.721589	0.53082	0.51844	1.43058	0.590283	0.412619	0.295046	-1.27712	0.530111		2.81197	LOC100535643	0.215824	0.31041	1	0.256613	0.188771	0.184369
A0A8M2BE46	Pleckstrin homology domain-containing family A member 2 OS=Danio rerio OX=7955 GN=si:ch211-204d2.4 PE=4 SV=1	1	1	391	si:ch211-204d2.4	Pleckstrin homology domain-containing family A member 2	Danio rerio	2	44.5	8.73	0	1	1	1.07767	1.12298	1.91834	0.622466	0.661909	0.575686	1.373	0.62002	0.451582	0.0515388	-1.14694	1.28787		1.91834	si:ch211-204d2.4	0.561773	0.585393	1	0.324482	0.345043	0.300097
Q5RHW2	Si:dkey-14d8.6 OS=Danio rerio OX=7955 GN=si:dkey-14d8.6 PE=2 SV=1	5	4	173	si:dkey-14d8.6	Si:dkey-14d8.6	Danio rerio	27	20.8	5.96	8.82	5	8	0.654873	1.07416	2.38524	0.739051	0.586187	0.563889	1.37143	0.629709	0.459164	0.229895	-1.12292	0.63847		2.38524	si:dkey-14d8.6	0.274552	0.450336	1	0.309843	0.245756	0.236407
A0A8M9PLD7	Deleted in malignant brain tumors 1 protein-like isoform X2 OS=Danio rerio OX=7955 GN=cuzd1.2 PE=4 SV=1	1	1	669	cuzd1.2	Deleted in malignant brain tumors 1 protein-like isoform X2	Danio rerio	2	75.4	5.48	2.2	1	1	0.768489	0.721096	2.48766	0.617758	0.604956	0.680905	1.32575	0.63454	0.478627	0.300383	-1.06303	0.522325		2.48766	cuzd1.2	0.30892	0.289869	1	0.248329	0.243183	0.273713
Q803P8	E3 ubiquitin-protein ligase UBR7 OS=Danio rerio OX=7955 GN=wu:fb74a06 PE=1 SV=1	1	1	410	wu:fb74a06	E3 ubiquitin-protein ligase UBR7	Danio rerio	3	45.8	4.93	0	1	1	1.77873	1.72198	6.76463	2.52904	1.1455	1.3211	3.42178	1.66521	0.486652	0.366651	-1.03904	0.435747		6.76463	wu:fb74a06	0.262946	0.254557	1	0.373863	0.169337	0.195295
Q6DHT8	Ferritin OS=Danio rerio OX=7955 GN=cb141 PE=1 SV=1	10	9	174	cb141	Ferritin	Danio rerio	47	20.3	5.45	49	10	34	0.851327	1.71508	1.32374	0.665316	0.518601	0.753153	1.29671	0.64569	0.497943	0.0657435	-1.00595	1.18215		1.71508	cb141	0.496379	1	0.771825	0.387922	0.302378	0.439137
Q2VRP7	Transporter OS=Danio rerio OX=7955 GN=fc26e12 PE=2 SV=1	2	1	625	fc26e12	Transporter	Danio rerio	3	69.9	5.68	2.13	2	2	1.73342	1.27125	0.831971	0.663121	0.624238	0.634097	1.27888	0.640485	0.500816	0.0704067	-0.997646	1.15239		1.73342	fc26e12	1	0.733377	0.479959	0.38255	0.360119	0.365807
A0A8M2BIV5	Immunity-related GTPase family, f4 OS=Danio rerio OX=7955 GN=irgf4 PE=3 SV=1	1	1	525	irgf4	Immunity-related GTPase family, f4	Danio rerio	2	60.8	7.25	2.36	1	1	1.3214	1.19177	1.39267	0.394243	1.16762	0.420873	1.30194	0.660911	0.507634	0.0694217	-0.978141	1.1585		1.39267	irgf4	0.948823	0.855747	1	0.283085	0.838403	0.302206
A9JSZ0	3-hydroxy-3-methylglutaryl coenzyme A reductase OS=Danio rerio OX=7955 GN=hmgcr1 PE=2 SV=1	3	3	884	hmgcr1	3-hydroxy-3-methylglutaryl coenzyme A reductase	Danio rerio	3	96.7	6.1	2.32	3	3	0.739148	0.786591	2.37626	0.698797	0.529003	0.85287	1.30067	0.693557	0.533232	0.328526	-0.907164	0.48343		2.37626	hmgcr1	0.311055	0.331021	1	0.294075	0.22262	0.358913
A0A8M3B5F2	Microfibril-associated glycoprotein 4-like isoform X2 OS=Danio rerio OX=7955 GN=si:zfos-2330d3.1 PE=4 SV=1	3	1	247	si:zfos-2330d3.1	Microfibril-associated glycoprotein 4-like isoform X2	Danio rerio	7	28	5.35	10.25	3	6	0.856273	1.24767	1.7841	0.809897	0.502731	0.765029	1.29602	0.692552	0.53437	0.102046	-0.904088	0.991203		1.7841	si:zfos-2330d3.1	0.479947	0.699328	1	0.453953	0.281784	0.428803
A9C458	Phospholipase A2 OS=Danio rerio OX=7955 GN=pla2g1b PE=1 SV=1	5	5	151	pla2g1b	Phospholipase A2	Danio rerio	52	17.1	4.87	28.63	5	13	0.42231	0.787732	2.68605	1.05989	0.508802	0.531682	1.2987	0.700123	0.539097	0.455054	-0.891383	0.341937		2.68605	pla2g1b	0.157223	0.293268	1	0.39459	0.189424	0.197942
Q1ED31	Si:ch211-240l19.5 OS=Danio rerio OX=7955 GN=zgc:136240 PE=1 SV=1	2	2	134	zgc:136240	Si:ch211-240l19.5	Danio rerio	16	15.2	5.26	5.87	2	2	0.909837	1.0442	1.86598	0.931371	0.542471	0.597913	1.27334	0.690585	0.542341	0.145133	-0.882727	0.838232		1.86598	zgc:136240	0.487592	0.5596	1	0.499132	0.290716	0.320428
A0A8M9PRW0	Interferon-induced very large GTPase 1 OS=Danio rerio OX=7955 GN=LOC562960 PE=3 SV=1	3	1	2485	LOC562960	Interferon-induced very large GTPase 1	Danio rerio	1	294.8	6.18	8.47	3	3	1.21113	1.22939	1.31933	0.491131	1.11848	0.477167	1.25328	0.695594	0.555017	0.0597537	-0.849396	1.22364		1.31933	LOC562960	0.917983	0.931828	1	0.372257	0.847764	0.361672
A0A2R8QEW4	Intelectin 1 OS=Danio rerio OX=7955 GN=INTL1 PE=1 SV=1	5	5	305	INTL1	Intelectin 1	Danio rerio	20	34.1	6.77	14.52	5	6	0.883948	1.23437	1.70805	0.774085	0.611385	0.739552	1.27546	0.708341	0.555362	0.0806407	-0.848499	1.09345		1.70805	INTL1	0.517518	0.722677	1	0.453197	0.357943	0.43298
A0A8M1P7N7	Si:dkey-57c15.4 precursor OS=Danio rerio OX=7955 GN=cela1.2 PE=4 SV=1	3	3	269	cela1.2	Si:dkey-57c15.4 precursor	Danio rerio	13	29.8	6.13	6.09	3	3	0.691149	0.83637	2.28767	0.9236	0.607884	0.616746	1.27173	0.716077	0.563073	0.345594	-0.828605	0.461434		2.28767	cela1.2	0.302119	0.3656	1	0.40373	0.265722	0.269596
Q6DHT0	Cathepsin L.1 OS=Danio rerio OX=7955 GN=zgc:92089 PE=1 SV=1	2	2	334	zgc:92089	Cathepsin L.1	Danio rerio	7	36.5	5.21	6.94	2	3	0.854652	1.24012	1.5108	0.590627	0.736153	0.721948	1.20186	0.68291	0.568212	0.0570639	-0.815498	1.24364		1.5108	zgc:92089	0.565696	0.820839	1	0.390937	0.487262	0.477859
A0A8M9PK08	Leucine-rich repeat-containing protein 53 OS=Danio rerio OX=7955 GN=lrrc53 PE=4 SV=1	1	1	838	lrrc53	Leucine-rich repeat-containing protein 53	Danio rerio	2	93.6	7.8	0	1	1	0.775253	1.53984	1.08062	0.735727	0.354713	0.858554	1.1319	0.649665	0.573957	0.147524	-0.800985	0.831136		1.53984	lrrc53	0.503463	1	0.701775	0.477794	0.230357	0.557561
A0A0R4IF19	Ovomucoid-like OS=Danio rerio OX=7955 GN=si:dkey-203a12.8 PE=4 SV=1	4	2	76	si:dkey-203a12.8	Ovomucoid-like	Danio rerio	50	8.5	5.3	15.93	4	5	0.85958	1.20491	1.68689	0.782093	0.687903	0.690859	1.25046	0.720285	0.576016	0.0935041	-0.795819	1.02917		1.68689	si:dkey-203a12.8	0.509565	0.714282	1	0.463631	0.407794	0.409547
A0A8M1PSP0	Spectrin beta chain, non-erythrocytic 4-like isoform X1 OS=Danio rerio OX=7955 GN=si:dkey-27p18.5 PE=4 SV=1	1	1	1409	si:dkey-27p18.5	Spectrin beta chain, non-erythrocytic 4-like isoform X1	Danio rerio	0	160.5	6.62	1.79	1	1	2.58696	0.579748	0.637649	0.631189	0.940564	0.660227	1.26812	0.743993	0.586691	0.475903	-0.769327	0.322481		2.58696	si:dkey-27p18.5	1	0.224104	0.246486	0.243989	0.36358	0.255214
Q5BKW6	Metalloendopeptidase OS=Danio rerio OX=7955 GN=zgc:103606 PE=1 SV=1	9	5	255	zgc:103606	Metalloendopeptidase	Danio rerio	46	29.1	6.62	63.96	9	38	0.699281	0.8844	2.19202	0.91153	0.654231	0.662782	1.25857	0.742848	0.590233	0.340712	-0.760642	0.467612		2.19202	zgc:103606	0.319013	0.403464	1	0.415841	0.298461	0.302362
F1QD93	Serine/threonine-protein phosphatase OS=Danio rerio OX=7955 GN=fj46e08 PE=1 SV=1	4	1	521	fj46e08	Serine/threonine-protein phosphatase	Danio rerio	9	59.1	5.44	6.82	4	5	1.44855	0.690882	1.40044	0.63226	0.766979	0.711705	1.17996	0.703648	0.596334	0.127221	-0.745808	0.895443		1.44855	fj46e08	1	0.476947	0.966785	0.436477	0.52948	0.491322
Q6GMH9	Carboxypeptidase A2 precursor OS=Danio rerio OX=7955 GN=zgc:91794 PE=1 SV=1	10	9	417	zgc:91794	Carboxypeptidase A2 precursor	Danio rerio	33	46.9	5.82	31.63	10	13	0.753641	0.717133	2.29949	0.820793	0.712721	0.717772	1.25675	0.750429	0.597117	0.38753	-0.743915	0.411695		2.29949	zgc:91794	0.327743	0.311866	1	0.356946	0.309948	0.312144
A0A0K2VIL7	DNA transposase THAP9like [Danio rerio] (Fragment) OS=Lepeophtheirus salmonis OX=72036 PE=4 SV=1	1	1	78	DNA transposase THAP9like [Danio rerio] (Fragment) OS=Lepeophtheirus salmonis OX=72036	DNA transposase THAP9like [Danio rerio] (Fragment)	Lepeophtheirus salmonis	14	9.3	9.7	0	1	2	1.26517	0.875097	1.49321	0.718074	0.68441	0.769664	1.21116	0.72405	0.597817	0.0555703	-0.742225	1.25516		1.49321	DNA transposase THAP9like [Danio rerio] (Fragment) OS=Lepeophtheirus salmonis OX=72036	0.847283	0.586053	1	0.480895	0.45835	0.515444
Q66HW9	Chymotrypsin-like OS=Danio rerio OX=7955 GN=zgc:92292 PE=1 SV=1	9	9	261	zgc:92292	Chymotrypsin-like	Danio rerio	44	27.9	8.41	86.62	9	32	0.780705	0.903567	1.98038	0.859963	0.634762	0.716321	1.22155	0.737015	0.603344	0.278469	-0.728948	0.555224		1.98038	zgc:92292	0.394219	0.456258	1	0.434241	0.320525	0.361708
Q6DEG3	Kmo protein (Fragment) OS=Danio rerio OX=7955 GN=kmo PE=2 SV=1	33	3	471	kmo	Kmo protein (Fragment)	Danio rerio	67	53.8	9	553.16	33	280	0.971277	1.55278	1.12649	0.771517	0.742568	0.695618	1.21685	0.736568	0.605308	0.0518675	-0.724259	1.2851		1.55278	kmo	0.625509	1	0.725468	0.496863	0.478219	0.447983
Q7T364	Tumor necrosis factor, alpha-induced protein 8-like protein 2 B OS=Danio rerio OX=7955 GN=tnfaip8l2b PE=2 SV=1	1	1	186	tnfaip8l2b	Tumor necrosis factor, alpha-induced protein 8-like protein 2 B	Danio rerio	4	21.3	9.19	1.84	1	1	1.09333	1.15599	1.31252	0.573473	1.05832	0.559967	1.18728	0.730587	0.615346	0.060749	-0.700529	1.21646		1.31252	tnfaip8l2b	0.833	0.880742	1	0.436926	0.80633	0.426636
F1QZU6	Protein Z, vitamin K-dependent plasma glycoprotein b OS=Danio rerio OX=7955 GN=prozb PE=4 SV=2	1	1	395	prozb	Protein Z, vitamin K-dependent plasma glycoprotein b	Danio rerio	2	43.9	6.79	1.61	1	1	0.870432	1.08982	1.64874	0.637834	0.707736	0.87878	1.203	0.74145	0.616336	0.129744	-0.69821	0.886914		1.64874	prozb	0.527937	0.660999	1	0.386861	0.429258	0.533001
A0A8M9PQY7	Carboxylic ester hydrolase OS=Danio rerio OX=7955 GN=cel.2 PE=1 SV=1	16	14	551	cel.2	Carboxylic ester hydrolase	Danio rerio	38	60.5	6.55	107.48	16	47	0.669342	0.910598	1.85339	0.820196	0.671481	0.659472	1.14444	0.71705	0.626549	0.306537	-0.674501	0.513517		1.85339	cel.2	0.361144	0.491315	1	0.442538	0.362298	0.355819
A0A8M2B9L9	Uncharacterized protein C8orf34 homolog isoform X2 OS=Danio rerio OX=7955 GN=zgc:162928 PE=4 SV=1	1	1	623	zgc:162928	Uncharacterized protein C8orf34 homolog isoform X2	Danio rerio	1	69.2	7.01	0	1	2	2.02727	0.846955	0.813133	0.727266	0.8648	0.722202	1.22912	0.771422	0.627621	0.318367	-0.672034	0.497072		2.02727	zgc:162928	1	0.41778	0.401096	0.358741	0.426582	0.356243
Q2LK83	Uncharacterized protein LOC100000126 precursor OS=Danio rerio OX=7955 GN=zmp:0000000612 PE=1 SV=1	1	1	307	zmp:0000000612	Uncharacterized protein LOC100000126 precursor	Danio rerio	2	32.9	6.35	0	1	1	0.945995	1.30018	1.56282	0.937427	0.645145	0.816012	1.26966	0.799528	0.629716	0.0762538	-0.667227	1.11774		1.56282	zmp:0000000612	0.605314	0.831948	1	0.599832	0.412809	0.522142
F1Q5I4	Elastase 2 OS=Danio rerio OX=7955 GN=ela2 PE=1 SV=1	9	8	266	ela2	Elastase 2	Danio rerio	60	28.8	8.02	80.01	9	32	0.629109	0.905811	2.15797	0.947477	0.687217	0.702769	1.23096	0.779154	0.632962	0.397919	-0.659808	0.400205		2.15797	ela2	0.291528	0.419751	1	0.439059	0.318455	0.325662
A0A8M1RKG7	Periostin OS=Danio rerio OX=7955 GN=postna PE=1 SV=1	1	1	1016	postna	Periostin	Danio rerio	1	111.6	7.4	3.61	1	2	0.630896	0.834773	2.08361	0.981833	0.656492	0.64944	1.18309	0.762588	0.644571	0.418923	-0.633589	0.377866		2.08361	postna	0.30279	0.400637	1	0.471217	0.315074	0.311689
E7FFZ6	Syncollin, tandem duplicate 1 OS=Danio rerio OX=7955 GN=LOC110438229 PE=4 SV=2	3	3	131	LOC110438229	Syncollin, tandem duplicate 1	Danio rerio	20	14.7	7.12	12.55	3	7	0.669951	0.865678	2.04024	1.0504	0.615097	0.648394	1.19196	0.771297	0.647085	0.402978	-0.627974	0.394718		2.04024	LOC110438229	0.328368	0.424301	1	0.514841	0.301482	0.317802
F1RA86	Si:ch73-27e22.1 OS=Danio rerio OX=7955 GN=si:ch73-27e22.1 PE=4 SV=1	6	1	497	si:ch73-27e22.1	Si:ch73-27e22.1	Danio rerio	13	56.8	6.65	15.15	6	7	1.50227	1.35796	0.724401	0.631448	0.82128	0.907069	1.19488	0.786599	0.658309	0.181056	-0.603163	0.742188		1.50227	si:ch73-27e22.1	1	0.903937	0.482203	0.420328	0.546692	0.603798
A0A8M1RRV3	Elastase-1-like OS=Danio rerio OX=7955 GN=LOC100334908 PE=4 SV=1	6	6	274	LOC100334908	Elastase-1-like	Danio rerio	36	30.4	5.44	25.78	6	11	0.78576	1.01347	1.7868	1.00053	0.639857	0.733249	1.19534	0.791212	0.661912	0.277325	-0.59529	0.557011		1.7868	LOC100334908	0.439759	0.567201	1	0.559956	0.358103	0.410371
Q6AZC0	Chymotrypsin-like elastase family member 1, tandem duplicate 6 OS=Danio rerio OX=7955 GN=cela1.6 PE=1 SV=1	10	10	266	cela1.6	Chymotrypsin-like elastase family member 1, tandem duplicate 6	Danio rerio	42	28.8	8.1	145	10	64	0.752146	0.852844	1.96959	1.05548	0.664429	0.667377	1.19153	0.795763	0.667852	0.390283	-0.582399	0.40862		1.96959	cela1.6	0.38188	0.433006	1	0.53589	0.337344	0.338841
A0A8M9PKK4	A-kinase anchor protein 13-like OS=Danio rerio OX=7955 GN=LOC110438753 PE=4 SV=1	1	1	451	LOC110438753	A-kinase anchor protein 13-like	Danio rerio	2	51.9	6.77	6.29	1	5	0.904663	0.782732	1.8112	1.07926	0.608244	0.652861	1.1662	0.780123	0.668945	0.340902	-0.580041	0.467371		1.8112	LOC110438753	0.499481	0.432161	1	0.595882	0.335823	0.360457
A0A0R4IPC1	Si:dkey-77g12.4 OS=Danio rerio OX=7955 GN=si:dkey-77g12.4 PE=4 SV=1	2	1	76	si:dkey-77g12.4	Si:dkey-77g12.4	Danio rerio	39	8.2	4.88	8.28	2	3	0.818072	1.1927	1.54799	0.97215	0.594226	0.824297	1.18626	0.796891	0.67177	0.176747	-0.57396	0.752648		1.54799	si:dkey-77g12.4	0.528472	0.770483	1	0.628007	0.383869	0.532494
E7F694	Si:dkeyp-72e1.6 OS=Danio rerio OX=7955 GN=si:dkeyp-72e1.6 PE=4 SV=1	1	1	153	si:dkeyp-72e1.6	Si:dkeyp-72e1.6	Danio rerio	7	16.6	8	2.47	1	1	1.23883	1.17602	1.08191	0.671958	0.841371	0.840786	1.16559	0.784705	0.673227	0.00628436	-0.570835	2.20174		1.23883	si:dkeyp-72e1.6	1	0.949294	0.873328	0.542411	0.679163	0.678691
Q6DBV8	cAMP-dependent protein kinase OS=Danio rerio OX=7955 GN=zgc:91856 PE=2 SV=1	10	3	351	zgc:91856	cAMP-dependent protein kinase	Danio rerio	34	40.8	8.66	36.35	10	20	1.18266	1.20426	1.21597	0.813151	0.832881	0.779752	1.20096	0.808595	0.673289	2.80987e-05	-0.570702	4.55131		1.21597	zgc:91856	0.972608	0.990368	1	0.668727	0.684953	0.64126
Q6PFU7	Carbonic anhydrase OS=Danio rerio OX=7955 GN=wu:fb50f02 PE=1 SV=1	12	12	260	wu:fb50f02	Carbonic anhydrase	Danio rerio	50	28.9	8.56	72.08	12	35	0.850192	1.22867	1.36962	0.719794	0.819106	0.788943	1.1495	0.775947	0.675033	0.0771115	-0.566971	1.11288		1.36962	wu:fb50f02	0.620749	0.897088	1	0.525541	0.598052	0.576029
Q6QA32	17-beta-hydroxysteroid dehydrogenase type 3 OS=Danio rerio OX=7955 GN=hsd17b3 PE=1 SV=1	13	13	307	hsd17b3	17-beta-hydroxysteroid dehydrogenase type 3	Danio rerio	47	34	8.72	44.78	13	22	1.38094	1.12012	1.02092	0.77475	0.854741	0.750546	1.174	0.793346	0.675765	0.0272213	-0.565405	1.56509		1.38094	hsd17b3	1	0.811131	0.739297	0.561031	0.618956	0.543504
Q7ZVA9	Heme-binding protein 2 OS=Danio rerio OX=7955 GN=zgc:56136 PE=1 SV=1	11	11	190	zgc:56136	Heme-binding protein 2	Danio rerio	47	21.5	5.31	51.97	11	27	1.24345	1.08066	1.23422	0.920108	0.687263	0.801213	1.18611	0.802861	0.676885	0.0109571	-0.563018	1.9603		1.24345	zgc:56136	1	0.869084	0.992575	0.739962	0.552706	0.644345
A0A0R4IXF5	Uncharacterized protein LOC447817 OS=Danio rerio OX=7955 GN=zgc:92161 PE=1 SV=1	17	17	258	zgc:92161	Uncharacterized protein LOC447817	Danio rerio	80	27.5	7.27	164.97	17	71	1.28657	0.922908	1.30481	0.74266	0.82766	0.808819	1.17143	0.793046	0.676991	0.0407772	-0.562792	1.38958		1.30481	zgc:92161	0.98602	0.707312	1	0.569171	0.634315	0.619875
F1QVC6	Serine and arginine-rich-splicing factor 9 OS=Danio rerio OX=7955 GN=zgc:77449 PE=1 SV=1	14	1	245	zgc:77449	Serine and arginine-rich-splicing factor 9	Danio rerio	56	28.1	10.07	43.27	14	21	1.1718	1.46537	0.905817	0.622269	0.680977	1.09624	1.181	0.799827	0.677246	0.158085	-0.562247	0.80111		1.46537	zgc:77449	0.799663	1	0.618147	0.424649	0.464712	0.748093
F1Q9D8	Bridging integrator 2 isoform X2 OS=Danio rerio OX=7955 GN=bin2 PE=1 SV=1	4	4	463	bin2	Bridging integrator 2 isoform X2	Danio rerio	10	52.4	5.41	11.1	4	5	1.41886	1.05363	1.14293	0.625973	0.947131	0.885495	1.20514	0.819533	0.680031	0.0591902	-0.556327	1.22775		1.41886	bin2	1	0.742592	0.805528	0.441181	0.66753	0.62409
Q6PHV5	Carboxypeptidase A precursor OS=Danio rerio OX=7955 GN=cb1060 PE=1 SV=1	17	12	419	cb1060	Carboxypeptidase A precursor	Danio rerio	53	47.7	6.86	110.05	17	51	0.953349	0.956485	1.85512	1.03956	0.746395	0.775125	1.25499	0.853694	0.680242	0.270687	-0.55588	0.567532		1.85512	cb1060	0.513901	0.515592	1	0.560374	0.402343	0.41783
A0A8M9QCW2	Protein NLRC3-like OS=Danio rerio OX=7955 GN=LOC108183923 PE=4 SV=1	15	1	723	LOC108183923	Protein NLRC3-like	Danio rerio	22	83.6	6.05	48.98	15	19	1.17512	1.15908	1.2359	0.871887	0.672599	0.885028	1.19003	0.809838	0.680516	0.00635317	-0.555298	2.19701		1.2359	LOC108183923	0.950816	0.937841	1	0.705465	0.544216	0.716097
A0A8M3APF5	Uncharacterized protein LOC100002960 isoform X2 OS=Danio rerio OX=7955 GN=LOC100002960 PE=3 SV=1	1	1	195	LOC100002960	Uncharacterized protein LOC100002960 isoform X2	Danio rerio	6	21	4.75	2.44	1	1	1.36464	0.809088	1.37325	0.668272	0.960947	0.786242	1.18233	0.805154	0.680991	0.139746	-0.554292	0.854661		1.37325	LOC100002960	0.993729	0.589177	1	0.486635	0.69976	0.572541
Q6P0V7	Zgc:77636 OS=Danio rerio OX=7955 GN=zgc:77636 PE=2 SV=1	26	2	336	zgc:77636	Zgc:77636	Danio rerio	88	36.8	7.09	1800.59	26	650	1.38552	1.2865	0.923097	0.958017	0.826806	0.665307	1.19837	0.81671	0.681517	0.080615	-0.553179	1.09358		1.38552	zgc:77636	1	0.928529	0.666246	0.691449	0.596748	0.480185
A0A8M6YUY2	Cytochrome P450 2G1-like OS=Danio rerio OX=7955 GN=si:zfos-411a11.2 PE=3 SV=1	8	1	491	si:zfos-411a11.2	Cytochrome P450 2G1-like	Danio rerio	15	56.5	7.61	95.99	8	41	1.36125	1.06593	1.13924	0.83875	0.772097	0.82082	1.18881	0.810555	0.681822	0.014178	-0.552532	1.84838		1.36125	si:zfos-411a11.2	1	0.78305	0.836902	0.616159	0.567195	0.602987
Q5RI59	Novel protein OS=Danio rerio OX=7955 GN=si:ch211-240l19.6 PE=1 SV=1	4	4	135	si:ch211-240l19.6	Novel protein	Danio rerio	41	15.2	7.8	18.09	4	7	0.852672	0.868456	1.73981	0.985185	0.699893	0.675339	1.15365	0.786806	0.682017	0.301552	-0.552121	0.520638		1.73981	si:ch211-240l19.6	0.490095	0.499167	1	0.56626	0.402281	0.388168
A0A8M9PW89	Kinesin-like protein KIF21A OS=Danio rerio OX=7955 GN=LOC101882950 PE=4 SV=1	1	1	224	LOC101882950	Kinesin-like protein KIF21A	Danio rerio	8	25.8	11.27	0	1	1	1.22332	2.67092	1.10983	1.15974	0.915734	1.35545	1.66802	1.14364	0.685627	0.368946	-0.544504	0.433037		2.67092	LOC101882950	0.458016	1	0.415522	0.434211	0.342854	0.507483
A0A0R4ITP2	ubiquitinyl hydrolase 1 OS=Danio rerio OX=7955 GN=Mjd PE=1 SV=2	5	5	311	Mjd	ubiquitinyl hydrolase 1	Danio rerio	17	35.2	4.67	13.49	5	7	1.142	1.26027	1.11947	0.824001	0.829822	0.764105	1.17391	0.805976	0.686572	0.00161337	-0.542516	2.79226		1.26027	Mjd	0.906153	1	0.888282	0.653829	0.658449	0.606304
A8DZ70	Metadherin a OS=Danio rerio OX=7955 GN=lyric PE=1 SV=1	23	1	543	lyric	Metadherin a	Danio rerio	43	57.9	9.72	80.16	23	40	1.09366	1.16143	1.16909	0.775321	0.797509	0.780479	1.14139	0.784436	0.687262	0.000137357	-0.541067	3.86215		1.16909	lyric	0.935475	0.993444	1	0.663182	0.68216	0.667593
A0A8M2B5G9	Tetratricopeptide repeat protein 38 OS=Danio rerio OX=7955 GN=ttc38 PE=1 SV=1	24	24	466	ttc38	Tetratricopeptide repeat protein 38	Danio rerio	63	52.7	6.19	111.09	24	51	1.03156	1.20158	1.27199	0.780584	0.822657	0.809814	1.16838	0.804352	0.688435	0.00735946	-0.538607	2.13315		1.27199	ttc38	0.810978	0.944645	1	0.61367	0.646747	0.63665
A0A8M9PPZ9	Restin homolog isoform X2 OS=Danio rerio OX=7955 GN=si:ch211-14a17.10 PE=1 SV=1	62	52	1344	si:ch211-14a17.10	Restin homolog isoform X2	Danio rerio	48	154.5	5.43	203.62	62	95	0.860518	1.22342	1.42298	0.897678	0.623713	0.894355	1.16897	0.805249	0.688852	0.125138	-0.537734	0.90261		1.42298	si:ch211-14a17.10	0.604731	0.859762	1	0.630845	0.438316	0.62851
A0A8M6YVZ3	Olfactomedin-4-like OS=Danio rerio OX=7955 GN=si:ch211-194m7.5 PE=4 SV=1	7	7	460	si:ch211-194m7.5	Olfactomedin-4-like	Danio rerio	16	52.4	5.64	16.45	7	8	0.926864	1.1562	1.45763	0.887841	0.712783	0.843256	1.18023	0.814627	0.690226	0.0875451	-0.534859	1.05777		1.45763	si:ch211-194m7.5	0.63587	0.793206	1	0.609099	0.489001	0.578511
A0A2R8QQN0	Solute carrier family 13 member 5a OS=Danio rerio OX=7955 GN=im:7245905 PE=3 SV=1	7	7	582	im:7245905	Solute carrier family 13 member 5a	Danio rerio	14	64	5.8	29.32	7	13	1.27082	1.1979	1.00893	0.842909	0.773559	0.78411	1.15922	0.800192	0.690286	0.0113825	-0.534734	1.94376		1.27082	im:7245905	1	0.942621	0.793923	0.66328	0.608708	0.617011
A0A0R4ID68	ATP-dependent 6-phosphofructokinase OS=Danio rerio OX=7955 GN=zgc:110298 PE=1 SV=2	28	21	779	zgc:110298	ATP-dependent 6-phosphofructokinase	Danio rerio	46	85	6.96	193.24	28	80	1.10395	1.15583	1.25176	0.805858	0.8986	0.733001	1.17051	0.812486	0.694128	0.00517734	-0.526726	2.28589		1.25176	zgc:110298	0.881924	0.923364	1	0.643782	0.71787	0.585577
A0A0R4IFD2	Serine peptidase inhibitor, Kazal type 2, tandem duplicate 2 OS=Danio rerio OX=7955 GN=si:dkey-77g12.1 PE=1 SV=1	3	3	75	si:dkey-77g12.1	Serine peptidase inhibitor, Kazal type 2, tandem duplicate 2	Danio rerio	44	8.1	5.19	13.02	3	8	0.775199	1.27083	1.49216	0.996026	0.615505	0.845559	1.1794	0.81903	0.694448	0.206242	-0.526062	0.685622		1.49216	si:dkey-77g12.1	0.519513	0.851669	1	0.667504	0.412491	0.566666
Q7ZVD6	Ferritin OS=Danio rerio OX=7955 GN=fa11g10 PE=1 SV=1	7	6	179	fa11g10	Ferritin	Danio rerio	40	20.4	6.68	19.95	7	12	0.937948	1.56734	1.0103	0.853716	0.622948	0.967059	1.17186	0.814574	0.69511	0.184576	-0.524688	0.733825		1.56734	fa11g10	0.598432	1	0.644597	0.544691	0.397455	0.617005
A0A8M1RTG2	Uncharacterized protein si:rp71-36a1.3 OS=Danio rerio OX=7955 GN=si:rp71-36a1.3 PE=1 SV=1	17	17	385	si:rp71-36a1.3	Uncharacterized protein si:rp71-36a1.3	Danio rerio	51	42.9	5.81	82.28	17	36	1.14865	1.22161	1.12707	0.81148	0.80385	0.816511	1.16578	0.810614	0.695342	0.000249756	-0.524205	3.60248		1.22161	si:rp71-36a1.3	0.940279	1	0.922609	0.664272	0.658026	0.668389
Q6DHU3	Keratin 97 OS=Danio rerio OX=7955 GN=cb112 PE=1 SV=1	13	8	438	cb112	Keratin 97	Danio rerio	27	49.8	5.5	62.94	13	33	1.50489	0.834369	1.22326	0.636654	1.05924	0.78204	1.18751	0.825978	0.695555	0.191917	-0.523764	0.716886		1.50489	cb112	1	0.554437	0.812856	0.423056	0.703862	0.519665
A0A8M3AM44	Uncharacterized protein LOC103909543 OS=Danio rerio OX=7955 GN=LOC103909543 PE=3 SV=1	1	1	246	LOC103909543	Uncharacterized protein LOC103909543	Danio rerio	3	27.5	7.78	1.63	1	1	1.23078	0.749963	1.65426	0.754839	0.826844	0.9468	1.21167	0.842828	0.695593	0.239527	-0.523684	0.620645		1.65426	LOC103909543	0.744002	0.453352	1	0.456299	0.499826	0.572339
E7FDP4	Galactokinase 2 OS=Danio rerio OX=7955 GN=fb43h07 PE=1 SV=1	6	6	457	fb43h07	Galactokinase 2	Danio rerio	15	50	6.39	11.68	6	7	1.16861	1.16597	1.08036	0.763198	0.809816	0.803283	1.13831	0.792099	0.695855	0.000436796	-0.523142	3.35972		1.16861	fb43h07	1	0.997742	0.924485	0.653084	0.692976	0.687386
Q9DDT0	Ferritin OS=Danio rerio OX=7955 GN=fth1 PE=1 SV=1	5	5	177	fth1	Ferritin	Danio rerio	33	20.7	6.05	15.61	5	10	0.840418	1.45713	1.15629	0.844703	0.634689	0.924806	1.15128	0.801399	0.696095	0.151874	-0.522644	0.818515		1.45713	fth1	0.576765	1	0.793544	0.579705	0.435576	0.634678
Q6DBT3	Thioredoxin domain-containing protein 17 OS=Danio rerio OX=7955 GN=txndc17 PE=2 SV=1	8	8	123	txndc17	Thioredoxin domain-containing protein 17	Danio rerio	70	14.2	5.59	35.28	8	24	1.26197	1.06046	1.13531	0.780834	0.838822	0.78816	1.15258	0.802605	0.696355	0.00472906	-0.522104	2.32523		1.26197	txndc17	1	0.840322	0.899631	0.618742	0.664692	0.624547
E7F569	ES1 protein homolog, mitochondrial OS=Danio rerio OX=7955 GN=si:ch211-153b23.5 PE=1 SV=1	10	8	225	si:ch211-153b23.5	ES1 protein homolog, mitochondrial	Danio rerio	47	24.1	7.24	52.35	10	17	1.80096	0.939649	0.802395	0.939738	0.775569	0.752357	1.181	0.822555	0.696489	0.322725	-0.521828	0.491168		1.80096	si:ch211-153b23.5	1	0.521748	0.445537	0.521797	0.430641	0.417753
A0A8M6Z206	Maltase-glucoamylase, intestinal OS=Danio rerio OX=7955 GN=si PE=1 SV=1	2	2	1809	si	Maltase-glucoamylase, intestinal	Danio rerio	2	206	5.45	5	2	2	1.30221	1.07164	1.27038	0.885637	0.756324	0.897435	1.21474	0.846465	0.696826	0.0123876	-0.521129	1.90701		1.30221	si	1	0.822941	0.97556	0.680104	0.580801	0.689164
Q08CH0	Cathepsin F OS=Danio rerio OX=7955 GN=cb420 PE=2 SV=1	5	5	473	cb420	Cathepsin F	Danio rerio	17	52.7	6.54	17.02	5	8	1.26026	1.21049	1.05487	0.833731	0.831893	0.803623	1.17521	0.823082	0.700371	0.00491861	-0.513809	2.30816		1.26026	cb420	1	0.960511	0.837026	0.661554	0.660095	0.637664
Q6PFS1	Heat shock protein beta-8 OS=Danio rerio OX=7955 GN=fc09c11 PE=1 SV=1	5	5	216	fc09c11	Heat shock protein beta-8	Danio rerio	26	24.4	4.98	19.71	5	7	1.17491	1.18237	1.11475	0.771482	0.869419	0.795756	1.15734	0.812219	0.701796	0.000690837	-0.510877	3.16062		1.18237	fc09c11	0.993689	1	0.942803	0.652485	0.735317	0.673015
Q6P4V5	Sterol carrier protein 2 OS=Danio rerio OX=7955 GN=scp2 PE=1 SV=1	30	8	538	scp2	Sterol carrier protein 2	Danio rerio	59	57.9	7.37	500.57	30	209	1.15802	1.14115	1.17001	0.785051	0.819867	0.829762	1.15639	0.81156	0.701802	2.69774e-05	-0.510864	4.569		1.17001	scp2	0.989747	0.975329	1	0.670975	0.700732	0.70919
E9QC51	Microfibril-associated glycoprotein 4 OS=Danio rerio OX=7955 GN=si:ch1073-110a20.1 PE=4 SV=1	5	1	244	si:ch1073-110a20.1	Microfibril-associated glycoprotein 4	Danio rerio	21	27.9	6.9	13.73	5	9	0.957154	1.22879	1.3123	0.853902	0.835373	0.765843	1.16608	0.818373	0.701813	0.0346331	-0.510841	1.46051		1.3123	si:ch1073-110a20.1	0.72937	0.936363	1	0.65069	0.63657	0.583587
Q568R9	Gamma-synuclein OS=Danio rerio OX=7955 GN=zgc:110133 PE=1 SV=1	3	3	111	zgc:110133	Gamma-synuclein	Danio rerio	37	11.3	5.24	9.56	3	4	1.1827	1.2307	1.15879	0.911887	0.814272	0.78117	1.19073	0.835777	0.701904	0.00134687	-0.510655	2.87067		1.2307	zgc:110133	0.960997	1	0.941575	0.740952	0.661635	0.634739
A0A8N7TDE8	Ladinin-1 OS=Danio rerio OX=7955 GN=lad1 PE=4 SV=1	2	2	477	lad1	Ladinin-1	Danio rerio	4	53.6	6.83	2.56	2	2	1.36559	1.03044	1.13589	0.838211	0.572468	1.06924	1.17731	0.826638	0.702143	0.114585	-0.510163	0.940872		1.36559	lad1	1	0.754576	0.831794	0.613809	0.419209	0.782984
A2BF67	Alpha-endosulfine OS=Danio rerio OX=7955 GN=si:dkey-30o16.6 PE=3 SV=1	1	1	117	si:dkey-30o16.6	Alpha-endosulfine	Danio rerio	9	12.9	8.32	4.41	1	2	1.19554	1.04565	1.27099	0.83184	0.837024	0.799923	1.17073	0.822929	0.702922	0.00663805	-0.508563	2.17796		1.27099	si:dkey-30o16.6	0.940638	0.822701	1	0.654482	0.658561	0.62937
Q6IQD6	Adenylate kinase isoenzyme 6 OS=Danio rerio OX=7955 GN=AK6 PE=1 SV=1	3	3	171	AK6	Adenylate kinase isoenzyme 6	Danio rerio	28	19.8	4.46	6.61	3	3	1.228	1.36364	1.08909	0.795485	0.862388	0.930312	1.22691	0.862728	0.703174	0.0145601	-0.508047	1.83684		1.36364	AK6	0.90053	1	0.798665	0.583356	0.632418	0.682229
Q5RIK1	FinTRIM family, member 97 OS=Danio rerio OX=7955 GN=ftr97 PE=4 SV=3	2	2	794	ftr97	FinTRIM family, member 97	Danio rerio	4	87.6	6.8	5.87	2	2	1.12449	1.15924	1.15098	0.822253	0.84374	0.75771	1.14491	0.807901	0.705649	0.000269219	-0.502978	3.56989		1.15924	ftr97	0.970022	1	0.992868	0.7093	0.727836	0.653624
Q5VSI8	24-hydroxycholesterol 7-alpha-hydroxylase precursor OS=Danio rerio OX=7955 GN=fj40e09 PE=3 SV=1	10	10	464	fj40e09	24-hydroxycholesterol 7-alpha-hydroxylase precursor	Danio rerio	24	52.8	7.77	19.19	10	12	1.00289	0.980112	1.51922	0.883475	0.786912	0.806543	1.16741	0.825643	0.707246	0.128027	-0.499716	0.892698		1.51922	fj40e09	0.660132	0.645141	1	0.581532	0.517971	0.530893
A0A8M3AXP6	Uncharacterized protein LOC100003994 isoform X1 OS=Danio rerio OX=7955 GN=zgc:162198 PE=4 SV=1	3	3	954	zgc:162198	Uncharacterized protein LOC100003994 isoform X1	Danio rerio	3	107	6.61	6.84	3	3	1.3259	1.09789	1.12487	0.823419	0.873579	0.816214	1.18289	0.837737	0.708213	0.00963095	-0.497745	2.01633		1.3259	zgc:162198	1	0.828033	0.848379	0.621024	0.658855	0.61559
F1Q7H1	Cytochrome P450, family 27, subfamily A, polypeptide 7 OS=Danio rerio OX=7955 GN=cyp27a1.1 PE=3 SV=2	24	16	524	cyp27a1.1	Cytochrome P450, family 27, subfamily A, polypeptide 7	Danio rerio	52	59.8	8.91	137.91	24	66	1.1825	1.14277	1.1264	0.782969	0.844494	0.818198	1.15056	0.81522	0.708545	0.000162237	-0.497069	3.78985		1.1825	cyp27a1.1	1	0.966405	0.952563	0.662132	0.714162	0.691925
A0A8M9PVR3	Mucin-2 OS=Danio rerio OX=7955 GN=muc2.1 PE=1 SV=1	3	3	742	muc2.1	Mucin-2	Danio rerio	4	83.2	5.07	6.01	3	5	1.15541	1.0388	1.30847	0.928708	0.640604	0.912727	1.16756	0.827346	0.708611	0.0491569	-0.496934	1.30842		1.30847	muc2.1	0.883024	0.793903	1	0.709766	0.489582	0.697552
A3KNM1	Acetylserotonin O-methyltransferase OS=Danio rerio OX=7955 GN=asmt PE=1 SV=1	6	6	348	asmt	Acetylserotonin O-methyltransferase	Danio rerio	23	38.7	4.92	10.13	6	6	1.2486	0.993874	1.29829	0.802963	0.954104	0.752433	1.18026	0.8365	0.708745	0.0373948	-0.496662	1.42719		1.29829	asmt	0.961726	0.765524	1	0.618477	0.734891	0.579556
A0A0R4IKJ1	mRNA (2'-O-methyladenosine-N(6)-)-methyltransferase OS=Danio rerio OX=7955 GN=pcif1 PE=1 SV=1	1	1	721	pcif1	mRNA (2'-O-methyladenosine-N(6)-)-methyltransferase	Danio rerio	1	81.2	7.37	5.67	1	2	1.19528	1.27866	1.13822	0.845628	0.864764	0.857313	1.20405	0.855902	0.710851	0.00106995	-0.492381	2.97064		1.27866	pcif1	0.934789	1	0.890171	0.66134	0.676306	0.670479
B8A5M2	Ladderlectin OS=Danio rerio OX=7955 GN=si:dkeyp-75b4.10 PE=1 SV=1	6	6	161	si:dkeyp-75b4.10	Ladderlectin	Danio rerio	45	18.5	6.89	22.91	6	12	0.837004	1.18647	1.41231	0.976441	0.568863	0.899761	1.14526	0.815022	0.711648	0.18909	-0.490765	0.723331		1.41231	si:dkeyp-75b4.10	0.592649	0.84009	1	0.691379	0.402789	0.637085
Q0P4E4	Abhydrolase domain containing 12B OS=Danio rerio OX=7955 GN=zgc:153037 PE=2 SV=1	8	5	347	zgc:153037	Abhydrolase domain containing 12B	Danio rerio	25	39.5	8.87	30.15	8	15	0.991478	1.47048	1.03211	0.834815	0.708322	0.945158	1.16469	0.829432	0.712149	0.116574	-0.489749	0.933399		1.47048	zgc:153037	0.674255	1	0.701884	0.567716	0.481694	0.642754
Q1MTI4	Triosephosphate isomerase A OS=Danio rerio OX=7955 GN=tpi1a PE=2 SV=1	7	2	248	tpi1a	Triosephosphate isomerase A	Danio rerio	27	26.8	5.02	215.84	7	77	1.09255	1.14732	1.22467	0.763565	0.700175	1.00427	1.15484	0.822671	0.712365	0.029552	-0.489311	1.52941		1.22467	tpi1a	0.892115	0.936837	1	0.623486	0.571726	0.820036
Q6DFZ8	Calpain 2, (m/II) large subunit,-like OS=Danio rerio OX=7955 GN=capn2l PE=1 SV=1	3	1	700	capn2l	Calpain 2, (m/II) large subunit,-like	Danio rerio	3	78.5	5.12	1.78	3	3	2.00699	0.675319	0.752654	0.747896	0.925422	0.773835	1.14499	0.815717	0.712424	0.49133	-0.489191	0.308627		2.00699	capn2l	1	0.336483	0.375016	0.372645	0.461099	0.38557
A0A8M3AWT9	phosphorylase kinase OS=Danio rerio OX=7955 GN=phkg1b PE=3 SV=1	6	1	450	phkg1b	phosphorylase kinase	Danio rerio	13	52	7.93	18.98	6	8	1.18087	1.09442	1.15378	0.823947	0.857867	0.761403	1.14302	0.814406	0.712502	0.000991371	-0.489034	3.00376		1.18087	phkg1b	1	0.926785	0.977055	0.697744	0.726468	0.64478
A0A8M9PWA7	Complement component 7b OS=Danio rerio OX=7955 GN=c7b PE=3 SV=1	6	6	833	c7b	Complement component 7b	Danio rerio	8	93.8	7.49	8.73	6	6	1.133	1.08961	1.26512	0.788336	0.793263	0.90858	1.16258	0.830059	0.713981	0.00721136	-0.486043	2.14198		1.26512	c7b	0.895569	0.861273	1	0.623131	0.627025	0.718176
A0A0G2KUB6	Wu:fj16a03 OS=Danio rerio OX=7955 GN=fj16a03 PE=4 SV=1	4	4	76	fj16a03	Wu:fj16a03	Danio rerio	47	8.8	7.5	8.06	4	9	1.10785	1.14101	1.2319	0.762307	0.812778	0.910255	1.16025	0.828447	0.714023	0.00436431	-0.485958	2.36008		1.2319	fj16a03	0.899304	0.926219	1	0.618807	0.659777	0.738904
E7FFM5	Proline dehydrogenase OS=Danio rerio OX=7955 GN=prodha PE=1 SV=2	5	5	629	prodha	Proline dehydrogenase	Danio rerio	7	72.3	6.64	11.98	5	6	1.17792	1.10611	1.03372	0.699266	0.846834	0.827147	1.10592	0.791083	0.715318	0.00718504	-0.483344	2.14357		1.17792	prodha	1	0.939036	0.877579	0.593644	0.718922	0.702209
Q8UUZ1	Protein mab-21-like 2 OS=Danio rerio OX=7955 GN=mab21l2 PE=1 SV=1	1	1	359	mab21l2	Protein mab-21-like 2	Danio rerio	2	41	8.65	2.06	1	1	1.37779	0.821625	1.10251	0.711362	0.862837	0.789934	1.10064	0.788044	0.715985	0.133507	-0.481998	0.874496		1.37779	mab21l2	1	0.596334	0.8002	0.516305	0.626245	0.573333
A0A8M9Q503	Uncharacterized protein LOC110438970 OS=Danio rerio OX=7955 GN=LOC110438970 PE=4 SV=1	5	5	416	LOC110438970	Uncharacterized protein LOC110438970	Danio rerio	13	48.3	7.08	7.6	5	5	0.90216	1.17932	1.42726	0.940104	0.715638	0.857457	1.16958	0.837733	0.716269	0.114992	-0.481427	0.939331		1.42726	LOC110438970	0.632092	0.826279	1	0.658677	0.501406	0.600771
A0A8M1N295	Glutathione peroxidase OS=Danio rerio OX=7955 GN=gpx1b PE=1 SV=1	8	7	190	gpx1b	Glutathione peroxidase	Danio rerio	40	21.6	7.84	26.2	8	16	1.40909	1.04954	1.05653	0.691199	0.921737	0.905545	1.17172	0.839494	0.716461	0.0766158	-0.481039	1.11568		1.40909	gpx1b	1	0.744833	0.749797	0.490528	0.654134	0.642644
A0A8M9P9B1	NAD(P)(+)--arginine ADP-ribosyltransferase OS=Danio rerio OX=7955 GN=LOC110438743 PE=3 SV=1	6	6	259	LOC110438743	NAD(P)(+)--arginine ADP-ribosyltransferase	Danio rerio	22	30.2	9.52	15.97	6	9	0.880911	1.20839	1.31769	0.90217	0.707592	0.836989	1.13566	0.815584	0.718158	0.0890073	-0.477628	1.05057		1.31769	LOC110438743	0.668529	0.917052	1	0.684662	0.536996	0.635196
S6CMQ2	Tyrosine-protein phosphatase non-receptor type OS=Danio rerio OX=7955 GN=shp3 PE=2 SV=1	6	4	590	shp3	Tyrosine-protein phosphatase non-receptor type	Danio rerio	10	68.2	7.93	12.07	6	8	1.07994	1.13754	1.24525	0.841044	0.837395	0.810061	1.15424	0.8295	0.718655	0.00277631	-0.476629	2.55653		1.24525	shp3	0.867247	0.913502	1	0.675404	0.672473	0.650523
A0A2R8QL91	PEST proteolytic signal-containing nuclear protein OS=Danio rerio OX=7955 GN=zgc:103440 PE=4 SV=1	3	1	164	zgc:103440	PEST proteolytic signal-containing nuclear protein	Danio rerio	20	17.8	9.31	10.33	3	4	1.09572	1.11795	1.16411	0.825279	0.819077	0.783118	1.12593	0.809158	0.718659	0.000191953	-0.476621	3.7168		1.16411	zgc:103440	0.941249	0.960342	1	0.708933	0.703605	0.672715
A0A8M6YZI6	Cadherin-1 OS=Danio rerio OX=7955 GN=cdh28 PE=4 SV=1	2	1	773	cdh28	Cadherin-1	Danio rerio	3	84.9	4.93	6.7	2	4	1.20434	1.04397	1.18237	0.741696	0.807592	0.916868	1.14356	0.822052	0.718853	0.0109125	-0.476231	1.96208		1.20434	cdh28	1	0.866842	0.981764	0.615854	0.67057	0.761305
Q66HV6	Zgc:92353 OS=Danio rerio OX=7955 GN=zgc:92353 PE=2 SV=1	12	12	248	zgc:92353	Zgc:92353	Danio rerio	56	27.5	7.03	56.98	12	25	1.24913	1.19362	0.983024	0.778314	0.798171	0.887645	1.14192	0.821377	0.719292	0.0217136	-0.47535	1.66327		1.24913	zgc:92353	1	0.955556	0.786967	0.623085	0.638981	0.71061
A0A8M3BES4	Uncharacterized protein LOC101885027 OS=Danio rerio OX=7955 GN=LOC101885027 PE=4 SV=1	8	8	251	LOC101885027	Uncharacterized protein LOC101885027	Danio rerio	37	28.9	7.43	23.75	8	10	1.47927	0.82867	1.20334	0.780826	0.847374	0.901017	1.17043	0.843072	0.720312	0.162909	-0.473306	0.788055		1.47927	LOC101885027	1	0.560187	0.813463	0.527844	0.572831	0.609094
A0A8N7UVY3	Adhesion G protein-coupled receptor F5 OS=Danio rerio OX=7955 GN=adgrf3b PE=4 SV=1	1	1	1016	adgrf3b	Adhesion G protein-coupled receptor F5	Danio rerio	1	109.9	5.94	0	1	1	1.27801	1.01731	1.30987	0.803952	0.886992	0.908334	1.20173	0.866426	0.720981	0.0267302	-0.471966	1.573		1.30987	adgrf3b	0.975671	0.776649	1	0.613763	0.677158	0.693451
E9QGD4	Low density lipoprotein receptor a OS=Danio rerio OX=7955 GN=ldlr PE=4 SV=1	28	28	870	ldlr	Low density lipoprotein receptor a	Danio rerio	37	96.1	5.34	112.6	28	55	1.26239	1.19752	0.982588	0.870918	0.79188	0.820214	1.1475	0.827671	0.721283	0.0217991	-0.471363	1.66156		1.26239	ldlr	1	0.948613	0.778356	0.689897	0.627287	0.649732
A0A8N7T5Z4	Uncharacterized protein LOC562053 OS=Danio rerio OX=7955 GN=LOC562053 PE=4 SV=1	10	10	267	LOC562053	Uncharacterized protein LOC562053	Danio rerio	49	29.3	8.72	28.51	10	14	1.17658	1.12371	1.14489	0.835867	0.825182	0.823992	1.14839	0.828347	0.72131	3.52297e-05	-0.471309	4.45309		1.17658	LOC562053	1	0.955069	0.973066	0.710422	0.701341	0.70033
F6P2A1	Cytochrome P450, family 2, subfamily R, polypeptide 1 OS=Danio rerio OX=7955 GN=cyp2r1 PE=3 SV=1	5	5	506	cyp2r1	Cytochrome P450, family 2, subfamily R, polypeptide 1	Danio rerio	11	58.5	8.13	10.29	5	6	1.31315	1.18891	0.987963	0.736959	0.970058	0.815151	1.16334	0.840723	0.72268	0.0508684	-0.468571	1.29355		1.31315	cyp2r1	1	0.905389	0.752362	0.561216	0.738727	0.620761
D2CRG0	CD59 glycoprotein-like OS=Danio rerio OX=7955 GN=LOC100003647 PE=1 SV=1	1	1	91	LOC100003647	CD59 glycoprotein-like	Danio rerio	15	10	8.51	2.55	1	1	1.514	1.05442	1.00514	0.974511	0.860562	0.747817	1.19119	0.860963	0.722778	0.131796	-0.468375	0.880098		1.514	LOC100003647	1	0.696443	0.663899	0.643666	0.568403	0.493935
R4GDZ5	Myosin, heavy chain 7B, cardiac muscle, beta a OS=Danio rerio OX=7955 GN=myh7b PE=1 SV=3	20	1	1938	myh7b	Myosin, heavy chain 7B, cardiac muscle, beta a	Danio rerio	10	223.7	5.88	138.94	20	65	1.05946	1.17459	1.09788	0.767473	0.689731	0.952671	1.11065	0.803292	0.723265	0.0224507	-0.467403	1.64877		1.17459	myh7b	0.901981	1	0.934691	0.653394	0.587208	0.811064
A0A8M9Q8A6	Leucine-rich repeat-containing protein 20 isoform X5 OS=Danio rerio OX=7955 GN=lrrc20 PE=1 SV=1	1	1	172	lrrc20	Leucine-rich repeat-containing protein 20 isoform X5	Danio rerio	4	19.7	9.17	2.07	1	1	1.72657	1.43414	1.07087	1.08883	1.03188	0.940349	1.41053	1.02035	0.723385	0.115347	-0.467165	0.937993		1.72657	lrrc20	1	0.830631	0.620231	0.630634	0.597648	0.544634
A0A8M2B970	Voltage-gated potassium channel subunit beta-1 OS=Danio rerio OX=7955 GN=kcnab2b PE=3 SV=1	1	1	469	kcnab2b	Voltage-gated potassium channel subunit beta-1	Danio rerio	1	52.3	9.03	4.04	1	2	1.16625	1.23635	1.12764	0.877248	0.835467	0.841897	1.17674	0.851537	0.723638	0.000695577	-0.466659	3.15765		1.23635	kcnab2b	0.943303	1	0.912075	0.70955	0.675755	0.680956
Q6DHH8	Sulfotransferase OS=Danio rerio OX=7955 GN=sult1c3 PE=1 SV=1	16	16	308	sult1c3	Sulfotransferase	Danio rerio	72	35.6	6.65	221.07	16	87	1.12527	1.13825	1.16369	0.788044	0.854365	0.837719	1.1424	0.826709	0.723657	0.000160322	-0.466621	3.79501		1.16369	sult1c3	0.966981	0.978133	1	0.677191	0.734183	0.719879
A0A8M2BA24	G/T mismatch-specific thymine DNA glycosylase isoform X1 OS=Danio rerio OX=7955 GN=tdg.1 PE=1 SV=1	3	3	404	tdg.1	G/T mismatch-specific thymine DNA glycosylase isoform X1	Danio rerio	7	44.7	8.37	2.79	3	6	1.26727	1.22029	1.08178	0.886941	0.859498	0.84197	1.18978	0.862803	0.725179	0.00463176	-0.46359	2.33425		1.26727	tdg.1	1	0.96293	0.853629	0.699884	0.678229	0.664397
F8W621	thiopurine S-methyltransferase OS=Danio rerio OX=7955 GN=si:ch73-345a19.3 PE=3 SV=1	10	1	232	si:ch73-345a19.3	thiopurine S-methyltransferase	Danio rerio	56	26.2	5.26	63.02	10	29	1.11636	0.989204	1.26926	0.839969	0.793799	0.815271	1.12494	0.816346	0.725678	0.0197567	-0.462598	1.70428		1.26926	si:ch73-345a19.3	0.87954	0.779355	1	0.661779	0.625403	0.642321
Q7T2P7	Glutamine synthetase OS=Danio rerio OX=7955 GN=cb195 PE=1 SV=1	5	5	371	cb195	Glutamine synthetase	Danio rerio	13	41.6	5.9	12.96	5	6	1.19353	1.24704	1.03074	0.861233	0.770458	0.889982	1.1571	0.840558	0.726432	0.0130803	-0.4611	1.88338		1.24704	cb195	0.957092	1	0.826546	0.690621	0.617829	0.713675
A0A8M9PP30	Cytochrome P450 2K1-like OS=Danio rerio OX=7955 GN=cyp2k20 PE=3 SV=1	17	1	504	cyp2k20	Cytochrome P450 2K1-like	Danio rerio	33	56.9	8.47	113.41	17	48	1.31443	1.12123	1.1962	0.894947	0.936357	0.808171	1.21062	0.879825	0.726755	0.00814246	-0.460459	2.08924		1.31443	cyp2k20	1	0.853013	0.910047	0.680861	0.712365	0.614843
Q803X0	Serine incorporator 5 OS=Danio rerio OX=7955 GN=serinc5 PE=2 SV=1	2	2	460	serinc5	Serine incorporator 5	Danio rerio	3	51.9	7.27	1.88	2	2	1.15322	1.14056	1.01068	0.810046	0.782253	0.809467	1.10149	0.800589	0.726824	0.00292991	-0.460321	2.53315		1.15322	serinc5	1	0.989021	0.876399	0.70242	0.678319	0.701918
Q8JIY6	Methionine synthase OS=Danio rerio OX=7955 GN=cb830 PE=1 SV=1	25	25	1263	cb830	Methionine synthase	Danio rerio	24	139.6	5.44	54.3	25	29	1.12332	1.19426	1.10762	0.813512	0.837651	0.841436	1.14173	0.830866	0.727724	0.00037693	-0.458537	3.42374		1.19426	cb830	0.940601	1	0.927458	0.681187	0.7014	0.704569
Q7ZV98	Syap1 protein OS=Danio rerio OX=7955 GN=zgc:56150 PE=1 SV=1	6	6	334	zgc:56150	Syap1 protein	Danio rerio	21	38.3	4.54	10.83	6	6	1.14066	1.10403	1.19349	0.809175	0.886255	0.808941	1.14606	0.83479	0.7284	0.00104377	-0.457198	2.98139		1.19349	zgc:56150	0.955735	0.925038	1	0.677989	0.742573	0.677793
A0A8M9P8Y6	Zinc finger protein 593 isoform X1 OS=Danio rerio OX=7955 GN=znf593 PE=4 SV=1	3	3	155	znf593	Zinc finger protein 593 isoform X1	Danio rerio	23	18	9.61	7.28	3	3	1.20689	1.2449	1.03188	0.807985	0.850029	0.882027	1.16122	0.84668	0.729127	0.0103565	-0.455758	1.98479		1.2449	znf593	0.969468	1	0.82888	0.649034	0.682807	0.70851
A0A8M9QJ21	Ankyrin-3 isoform X29 OS=Danio rerio OX=7955 GN=ank3b PE=1 SV=1	36	1	3882	ank3b	Ankyrin-3 isoform X29	Danio rerio	13	425.8	6.1	150.15	36	69	1.13785	1.13346	1.08958	0.765462	0.77831	0.907251	1.1203	0.817008	0.729278	0.00316649	-0.45546	2.49942		1.13785	ank3b	1	0.99614	0.957573	0.672725	0.684017	0.797336
F1QCV2	Polyamine deacetylase HDAC10 OS=Danio rerio OX=7955 GN=hdac10 PE=1 SV=2	21	21	675	hdac10	Polyamine deacetylase HDAC10	Danio rerio	46	74.5	6.07	109.53	21	42	1.33528	1.09981	0.958229	0.806181	0.845457	0.824973	1.13111	0.825537	0.72985	0.0506333	-0.454328	1.29556		1.33528	hdac10	1	0.823657	0.717626	0.603756	0.63317	0.617829
A0A8M1RQR9	Complement C3-like OS=Danio rerio OX=7955 GN=c3a.4 PE=1 SV=1	28	24	1642	c3a.4	Complement C3-like	Danio rerio	18	182.1	8.06	76.39	28	36	0.956949	1.09399	1.38918	0.930513	0.691224	0.889042	1.1467	0.836927	0.729854	0.103392	-0.454321	0.985513		1.38918	c3a.4	0.68886	0.787505	1	0.66983	0.497578	0.639977
F1QGP1	Aldehyde dehydrogenase 16 family, member A1 OS=Danio rerio OX=7955 GN=im:7151472 PE=1 SV=1	36	36	795	im:7151472	Aldehyde dehydrogenase 16 family, member A1	Danio rerio	56	84.9	6.16	276.89	36	113	1.09707	1.11959	1.19907	0.798271	0.89025	0.805045	1.13858	0.831189	0.730023	0.00199307	-0.453987	2.70048		1.19907	im:7151472	0.914936	0.933715	1	0.665741	0.742449	0.67139
D3XD84	UDP-glucuronosyltransferase OS=Danio rerio OX=7955 GN=Ugt2b1 PE=2 SV=1	14	2	527	Ugt2b1	UDP-glucuronosyltransferase	Danio rerio	26	60.8	7.66	61.86	14	32	1.18471	1.05625	1.15169	0.781149	0.943466	0.752237	1.13088	0.825617	0.730064	0.0125833	-0.453904	1.9002		1.18471	Ugt2b1	1	0.891564	0.972129	0.659359	0.796368	0.634954
A0A8M9Q5N6	Interferon-induced very large GTPase 1-like OS=Danio rerio OX=7955 GN=LOC100007727 PE=3 SV=1	3	1	2362	LOC100007727	Interferon-induced very large GTPase 1-like	Danio rerio	1	275.2	6.43	5.78	3	5	1.26166	1.11692	1.02058	0.727155	1.03216	0.723745	1.13305	0.827687	0.730492	0.0694078	-0.45306	1.15859		1.26166	LOC100007727	1	0.885275	0.80892	0.576348	0.818096	0.573645
A0A0G2KEK8	Fibrinogen silencer-binding protein OS=Danio rerio OX=7955 GN=fsbp PE=4 SV=1	1	1	327	fsbp	Fibrinogen silencer-binding protein	Danio rerio	3	37.1	7.77	2.08	1	2	1.14486	1.18394	1.08154	0.83569	0.815072	0.844641	1.13678	0.831801	0.731716	0.000605648	-0.450644	3.21778		1.18394	fsbp	0.966986	1	0.913508	0.705853	0.688439	0.713413
Q6DG94	Ribonuclease H1 OS=Danio rerio OX=7955 GN=zgc:91971 PE=2 SV=1	1	1	276	zgc:91971	Ribonuclease H1	Danio rerio	5	30.4	8.41	4.22	1	1	1.65088	1.28916	1.22419	1.05029	1.04136	0.955521	1.38807	1.01573	0.731751	0.0521569	-0.450575	1.28269		1.65088	zgc:91971	1	0.780892	0.741541	0.636205	0.630793	0.578796
A0A8M6Z4Q9	Girdin isoform X2 OS=Danio rerio OX=7955 GN=ccdc88ab PE=1 SV=1	1	1	1829	ccdc88ab	Girdin isoform X2	Danio rerio	0	208	5.63	0	1	1	1.12379	1.14135	1.25839	0.776449	0.746593	1.05828	1.17451	0.86044	0.732595	0.0436531	-0.448913	1.35998		1.25839	ccdc88ab	0.89304	0.906988	1	0.617018	0.593292	0.840976
A0A8M1P898	Glycine N-acyltransferase-like protein OS=Danio rerio OX=7955 GN=si:dkey-76k16.6 PE=3 SV=1	11	11	295	si:dkey-76k16.6	Glycine N-acyltransferase-like protein	Danio rerio	45	34	6.44	34.34	11	14	1.0849	1.13825	1.15452	0.765443	0.827264	0.884668	1.12589	0.825792	0.733456	0.00174324	-0.447217	2.75864		1.15452	si:dkey-76k16.6	0.939703	0.985909	1	0.662998	0.716544	0.766266
Q2L6K8	Protein canopy 4 OS=Danio rerio OX=7955 GN=cnpy4 PE=2 SV=1	1	1	217	cnpy4	Protein canopy 4	Danio rerio	5	25.2	4.94	0	1	1	2.02405	1.25205	1.26409	1.1207	1.27537	0.937134	1.5134	1.11107	0.734154	0.215133	-0.445845	0.667293		2.02405	cnpy4	1	0.618589	0.624539	0.553694	0.630107	0.463001
A0A8M1RF45	TRAF3-interacting JNK-activating modulator OS=Danio rerio OX=7955 GN=LOC100534789 PE=4 SV=1	1	1	549	LOC100534789	TRAF3-interacting JNK-activating modulator	Danio rerio	1	64.4	8.22	1.68	1	1	1.25845	1.00684	1.12517	0.674097	0.920043	0.897365	1.13015	0.830502	0.734859	0.0487347	-0.44446	1.31216		1.25845	LOC100534789	1	0.800067	0.894092	0.535658	0.731095	0.713075
Q4V8V2	Nucleoside diphosphate-linked moiety X motif 17 OS=Danio rerio OX=7955 GN=nudt17 PE=2 SV=1	6	1	300	nudt17	Nucleoside diphosphate-linked moiety X motif 17	Danio rerio	21	32.7	5.4	12.6	6	8	1.16816	1.01558	1.18348	0.730551	0.935012	0.808986	1.12241	0.82485	0.734894	0.0205846	-0.444391	1.68646		1.18348	nudt17	0.987056	0.858128	1	0.61729	0.790053	0.683566
Q7ZWG2	DNA-directed RNA polymerase III subunit RPC4 OS=Danio rerio OX=7955 GN=zgc:77250 PE=1 SV=1	1	1	381	zgc:77250	DNA-directed RNA polymerase III subunit RPC4	Danio rerio	2	42.2	7.36	0	1	1	1.14803	1.11343	1.09741	0.778464	0.845433	0.849624	1.11962	0.824507	0.736415	0.00042555	-0.441408	3.37105		1.14803	zgc:77250	1	0.969857	0.955904	0.678086	0.736419	0.74007
Q6PHV8	Dexamethasone-induced Ras-related protein 1 OS=Danio rerio OX=7955 GN=zgc:65909 PE=2 SV=1	1	1	265	zgc:65909	Dexamethasone-induced Ras-related protein 1	Danio rerio	3	30.6	8.81	0	1	1	1.33718	0.779181	1.39826	0.742676	0.921928	0.92501	1.17154	0.863205	0.736812	0.208768	-0.440631	0.680336		1.39826	zgc:65909	0.95632	0.557251	1	0.531144	0.659341	0.661545
A0A8M2B359	Estrogen receptor 2b OS=Danio rerio OX=7955 GN=ER[b]1 PE=3 SV=1	1	1	600	ER[b]1	Estrogen receptor 2b	Danio rerio	2	67	7.28	3.65	1	1	1.19387	1.25813	0.989377	0.759549	0.841976	0.935003	1.14713	0.845509	0.737067	0.0343167	-0.440133	1.46449		1.25813	ER[b]1	0.948929	1	0.786388	0.603713	0.669229	0.743169
Q5XFY2	Apoptosis-inducing factor 1, mitochondrial OS=Danio rerio OX=7955 GN=pdcd8 PE=1 SV=1	28	1	613	pdcd8	Apoptosis-inducing factor 1, mitochondrial	Danio rerio	49	67	8.38	381.72	28	171	1.62923	0.630307	1.11873	0.521799	1.24682	0.721903	1.12609	0.830174	0.737219	0.457744	-0.439835	0.339377		1.62923	pdcd8	1	0.386874	0.686662	0.320274	0.765282	0.443095
A0A8M1REV3	JmjC domain-containing protein 8 OS=Danio rerio OX=7955 GN=jmjd8 PE=4 SV=1	1	1	267	jmjd8	JmjC domain-containing protein 8	Danio rerio	7	30.5	5.59	2.89	1	1	1.08212	1.09533	1.26562	0.812825	0.750059	0.97629	1.14769	0.846391	0.737472	0.0282869	-0.43934	1.54842		1.26562	jmjd8	0.855015	0.865451	1	0.642234	0.592641	0.771392
A8WG99	Acyl-CoA thioesterase 18 OS=Danio rerio OX=7955 GN=si:dkey-183c16.7 PE=2 SV=1	14	10	438	si:dkey-183c16.7	Acyl-CoA thioesterase 18	Danio rerio	46	48.8	6.84	45.88	14	19	1.24937	1.12972	1.01699	0.834831	0.841951	0.828876	1.13203	0.835219	0.737809	0.0115392	-0.43868	1.93783		1.24937	si:dkey-183c16.7	1	0.904227	0.814002	0.668201	0.6739	0.663435
Q8QFL6	Cystic fibrosis transmembrane conductance regulator OS=Danio rerio OX=7955 GN=dZ52I16.4 PE=1 SV=2	16	16	1327	dZ52I16.4	Cystic fibrosis transmembrane conductance regulator	Danio rerio	13	149.2	8.31	22.67	16	16	1.13429	1.12433	1.13274	0.82826	0.841972	0.833112	1.13045	0.834448	0.738153	5.14771e-07	-0.438008	6.28839		1.13429	dZ52I16.4	1	0.991221	0.998639	0.730203	0.742292	0.73448
Q5RI57	Novel protein OS=Danio rerio OX=7955 GN=si:ch211-240l19.8 PE=1 SV=1	6	6	134	si:ch211-240l19.8	Novel protein	Danio rerio	60	15	5.49	73.62	6	30	0.890171	0.937511	1.60242	1.04125	0.723126	0.770657	1.14337	0.845012	0.739056	0.299265	-0.436245	0.523945		1.60242	si:ch211-240l19.8	0.555518	0.58506	1	0.649801	0.451272	0.480934
A0A8M2B998	Specifically androgen-regulated gene protein-like OS=Danio rerio OX=7955 GN=LOC101883471 PE=4 SV=1	2	2	618	LOC101883471	Specifically androgen-regulated gene protein-like	Danio rerio	5	66.5	6.68	4.35	2	2	1.15034	1.14205	1.10127	0.812876	0.837758	0.859221	1.13122	0.836619	0.739573	0.00012933	-0.435236	3.8883		1.15034	LOC101883471	1	0.992796	0.957346	0.706642	0.728272	0.74693
Q6PC10	Branched-chain-amino-acid aminotransferase OS=Danio rerio OX=7955 GN=wu:fj66g02 PE=1 SV=1	10	9	385	wu:fj66g02	Branched-chain-amino-acid aminotransferase	Danio rerio	33	42.7	7.23	23.85	10	13	1.09658	1.18181	1.08931	0.854112	0.821283	0.820651	1.12257	0.832016	0.741173	0.000785149	-0.432118	3.10505		1.18181	wu:fj66g02	0.927889	1	0.92173	0.722717	0.694939	0.694404
Q9YGC9	Spermine synthase OS=Danio rerio OX=7955 GN=zgc:86583 PE=1 SV=1	3	3	360	zgc:86583	Spermine synthase	Danio rerio	15	40.6	5.6	4.29	3	3	1.12838	1.09194	1.24112	0.890686	0.777685	0.89735	1.15381	0.85524	0.741229	0.00733374	-0.432009	2.13467		1.24112	zgc:86583	0.909167	0.879806	1	0.717649	0.626601	0.723018
A0A8M6YXS6	Keratin 5 isoform X1 OS=Danio rerio OX=7955 GN=krt5 PE=1 SV=1	31	7	554	krt5	Keratin 5 isoform X1	Danio rerio	43	58.2	5.41	527.94	31	270	1.68066	0.642901	1.13438	0.561585	1.31789	0.686403	1.15265	0.855293	0.742026	0.47797	-0.430458	0.3206		1.68066	krt5	1	0.38253	0.674962	0.334146	0.784153	0.408414
Q6NWE0	Ester hydrolase C11orf54 homolog OS=Danio rerio OX=7955 GN=zgc:85789 PE=2 SV=1	20	20	319	zgc:85789	Ester hydrolase C11orf54 homolog	Danio rerio	74	35.2	5.8	171.82	20	87	1.16396	1.14668	1.10034	0.817634	0.875124	0.838827	1.137	0.843861	0.742185	0.000319405	-0.430149	3.49566		1.16396	zgc:85789	1	0.985152	0.945339	0.702456	0.751848	0.720663
A0A8M2B625	Uncharacterized protein LOC751750 OS=Danio rerio OX=7955 GN=mhc1uka PE=3 SV=1	1	1	443	mhc1uka	Uncharacterized protein LOC751750	Danio rerio	5	49.5	5	2.96	1	1	1.0762	1.20909	1.25723	0.881502	0.912985	0.836013	1.18084	0.876834	0.742551	0.00655691	-0.429438	2.1833		1.25723	mhc1uka	0.856006	0.961714	1	0.701147	0.726189	0.664965
A0A8M2BKD3	Nucleophosmin OS=Danio rerio OX=7955 GN=npm1b PE=1 SV=1	8	8	316	npm1b	Nucleophosmin	Danio rerio	31	34.9	5.08	50.52	8	20	1.17208	1.12954	1.10828	0.822888	0.859492	0.851827	1.13663	0.844736	0.743191	0.000180473	-0.428194	3.74359		1.17208	npm1b	1	0.963703	0.94557	0.702075	0.733306	0.726766
A0A8M6Z1E6	Uncharacterized protein LOC100334305 OS=Danio rerio OX=7955 GN=LOC100334305 PE=3 SV=1	1	1	681	LOC100334305	Uncharacterized protein LOC100334305	Danio rerio	2	77.3	8.37	2.34	1	1	1.18131	0.991681	1.32923	0.847278	0.830484	0.928188	1.16741	0.86865	0.744084	0.0431526	-0.426462	1.36499		1.32923	LOC100334305	0.888716	0.746055	1	0.637419	0.624784	0.698288
A0A2R8Q7F9	RNA-binding motif protein 34 OS=Danio rerio OX=7955 GN=zgc:92062 PE=1 SV=1	7	7	410	zgc:92062	RNA-binding motif protein 34	Danio rerio	18	45.9	10.18	17.65	7	9	1.16793	1.17892	1.03953	0.851692	0.864539	0.805195	1.12879	0.840475	0.744579	0.00393827	-0.425504	2.4047		1.17892	zgc:92062	0.99068	1	0.881761	0.722434	0.733331	0.682994
Q7ZSY2	Malate dehydrogenase OS=Danio rerio OX=7955 GN=mdh1b PE=1 SV=1	10	2	333	mdh1b	Malate dehydrogenase	Danio rerio	26	36.2	6.43	391.42	10	207	1.12027	1.11898	1.21266	0.841196	0.882782	0.847147	1.15064	0.857042	0.74484	0.00094767	-0.424997	3.02334		1.21266	mdh1b	0.923809	0.922746	1	0.693676	0.727969	0.698583
Q6NV07	DNA replication licensing factor MCM5 OS=Danio rerio OX=7955 GN=wu:fb34a06 PE=1 SV=1	1	1	736	wu:fb34a06	DNA replication licensing factor MCM5	Danio rerio	2	81.7	8.07	1.62	1	1	1.05245	1.09669	1.19735	0.823553	0.808495	0.862279	1.1155	0.831442	0.745354	0.00342821	-0.424002	2.46493		1.19735	wu:fb34a06	0.878987	0.915934	1	0.687813	0.675237	0.720157
A0A8M2BKT2	Caspase 3, apoptosis-related cysteine peptidase b OS=Danio rerio OX=7955 GN=casp3b PE=3 SV=1	11	9	285	casp3b	Caspase 3, apoptosis-related cysteine peptidase b	Danio rerio	47	31.8	6.24	24.74	11	16	1.18492	1.13696	1.09545	0.858921	0.868617	0.819807	1.13911	0.849115	0.745419	0.000628005	-0.423876	3.20204		1.18492	casp3b	1	0.959529	0.9245	0.724879	0.733062	0.691869
B8JIY2	Nucleolar and coiled-body phosphoprotein 1 OS=Danio rerio OX=7955 GN=fd05f01 PE=1 SV=1	9	9	1001	fd05f01	Nucleolar and coiled-body phosphoprotein 1	Danio rerio	9	102	9.09	23.21	9	11	1.03593	1.15338	1.19106	0.781232	0.885935	0.853352	1.12679	0.840173	0.745636	0.00690747	-0.423456	2.16068		1.19106	fd05f01	0.869756	0.968363	1	0.655915	0.743823	0.716466
Q6P0C5	Ribosome production factor 2 homolog OS=Danio rerio OX=7955 GN=bxdc1 PE=1 SV=1	4	4	308	bxdc1	Ribosome production factor 2 homolog	Danio rerio	12	35.4	9.99	13.85	4	4	1.14146	1.15655	1.03539	0.807408	0.860805	0.82019	1.11113	0.829468	0.746507	0.00243423	-0.421773	2.61364		1.15655	bxdc1	0.986956	1	0.895242	0.69812	0.744289	0.709172
Q6AZB3	Anamorsin OS=Danio rerio OX=7955 GN=ciapin1 PE=2 SV=1	7	7	311	ciapin1	Anamorsin	Danio rerio	23	32.9	5.64	13.94	7	9	1.12179	1.17223	1.0775	0.919749	0.768452	0.83034	1.12384	0.839514	0.747007	0.00534662	-0.420807	2.27192		1.17223	ciapin1	0.956969	1	0.919186	0.784616	0.655548	0.708343
Q1LWC6	dihydrofolate reductase OS=Danio rerio OX=7955 GN=zgc:153031 PE=2 SV=1	7	7	195	zgc:153031	dihydrofolate reductase	Danio rerio	36	22.4	5.88	12.63	7	8	1.15956	1.05187	1.15413	0.824565	0.876412	0.81326	1.12185	0.838079	0.747049	0.00209688	-0.420725	2.67843		1.15956	zgc:153031	1	0.907125	0.995314	0.711101	0.755813	0.701351
A0A8M9QKC3	Arginyl-tRNA--protein transferase 1 OS=Danio rerio OX=7955 GN=ate1 PE=1 SV=1	3	3	541	ate1	Arginyl-tRNA--protein transferase 1	Danio rerio	5	61.3	7.5	6.06	3	4	1.32791	0.919831	1.24337	0.858902	0.892904	0.856709	1.1637	0.869505	0.747187	0.0780556	-0.420458	1.1076		1.32791	ate1	1	0.692692	0.936341	0.646808	0.672414	0.645157
Q6TEQ0	Endonuclease/exonuclease/phosphatase family domain-containing protein 1 OS=Danio rerio OX=7955 GN=eepd1 PE=2 SV=1	8	8	550	eepd1	Endonuclease/exonuclease/phosphatase family domain-containing protein 1	Danio rerio	15	60	7.71	13.59	8	9	1.16447	1.09226	1.12436	0.812951	0.849106	0.864315	1.12703	0.842124	0.747208	0.000385379	-0.420418	3.41411		1.16447	eepd1	1	0.937989	0.96556	0.698132	0.729181	0.742242
Q568M3	Cytokine receptor-like factor 3 OS=Danio rerio OX=7955 GN=crlf3 PE=2 SV=1	5	5	444	crlf3	Cytokine receptor-like factor 3	Danio rerio	10	49.2	5.43	7.71	5	5	1.27663	1.118	1.01526	0.801622	0.857038	0.890011	1.13663	0.849557	0.747434	0.0232501	-0.419981	1.63358		1.27663	crlf3	1	0.875746	0.795269	0.627921	0.671329	0.697158
A0A8M3BCU8	Proline-serine-threonine phosphatase-interacting protein 2 OS=Danio rerio OX=7955 GN=pstpip2 PE=4 SV=1	2	2	331	pstpip2	Proline-serine-threonine phosphatase-interacting protein 2	Danio rerio	5	38.5	8.12	3.8	2	2	1.15454	1.11524	1.13091	0.988239	0.802308	0.751327	1.13356	0.847291	0.747458	0.0171434	-0.419936	1.7659		1.15454	pstpip2	1	0.965961	0.979528	0.855958	0.694914	0.650757
A0A2R8QFX5	AMP deaminase OS=Danio rerio OX=7955 GN=ampd3a PE=1 SV=1	3	1	765	ampd3a	AMP deaminase	Danio rerio	5	88.1	6.48	7.45	3	3	1.15854	0.978154	1.0971	0.780683	0.84545	0.791303	1.07793	0.805812	0.747555	0.00860898	-0.419748	2.06505		1.15854	ampd3a	1	0.8443	0.946966	0.673851	0.729756	0.683018
A0A8M2B7X2	Cathepsin B OS=Danio rerio OX=7955 GN=ctsbb PE=1 SV=1	4	4	331	ctsbb	Cathepsin B	Danio rerio	12	36.6	7.02	11.91	4	7	1.0654	1.1334	1.19397	0.809816	0.876145	0.850382	1.13092	0.845448	0.747573	0.00241542	-0.419714	2.61701		1.19397	ctsbb	0.89232	0.949265	1	0.678254	0.733807	0.71223
A0A8M9PPU5	Phosphoinositide phospholipase C OS=Danio rerio OX=7955 GN=plcb1 PE=1 SV=1	1	1	1059	plcb1	Phosphoinositide phospholipase C	Danio rerio	1	120.5	6.73	0	1	2	1.13147	1.30564	1.17948	0.811042	0.967208	0.927613	1.20553	0.901954	0.748179	0.0122602	-0.418544	1.9115		1.30564	plcb1	0.866601	1	0.903374	0.621182	0.740791	0.710465
A0A8M9PPV0	NACHT, LRR and PYD domains-containing protein 3-like isoform X1 OS=Danio rerio OX=7955 GN=LOC101885212 PE=4 SV=1	6	1	1117	LOC101885212	NACHT, LRR and PYD domains-containing protein 3-like isoform X1	Danio rerio	5	127.9	6.77	9.89	6	6	1.14	1.13278	1.13647	0.836851	0.86181	0.854138	1.13641	0.850933	0.748788	3.11119e-06	-0.417371	5.50707		1.14	LOC101885212	1	0.993665	0.9969	0.73408	0.755974	0.749245
A0A8M9QMP6	Uncharacterized protein LOC571499 OS=Danio rerio OX=7955 GN=LOC571499 PE=4 SV=1	1	1	467	LOC571499	Uncharacterized protein LOC571499	Danio rerio	1	51.2	6.21	3.36	1	2	1.13358	1.16077	1.0653	0.828883	0.810403	0.877077	1.11989	0.838788	0.748994	0.00125694	-0.416975	2.90068		1.16077	LOC571499	0.976574	1	0.917753	0.714078	0.698157	0.755597
A0A8J2MZB2	Similar to timm23: Mitochondrial import inner membrane translocase subunit Tim23 (Danio rerio) OS=Cotesia congregata OX=51543 GN=HICCMSTLAB_LOCUS12600 PE=4 SV=1	1	1	211	HICCMSTLAB_LOCUS12600	Similar to timm23: Mitochondrial import inner membrane translocase subunit Tim23 (Danio rerio)	Cotesia congregata	3	22.6	7.75	1.63	1	1	1.12775	1.21724	0.957602	0.774124	0.838046	0.861573	1.10086	0.824581	0.749031	0.0264888	-0.416903	1.57694		1.21724	HICCMSTLAB_LOCUS12600	0.926488	1	0.786702	0.635969	0.688483	0.707811
Q05AP0	Metalloendopeptidase OS=Danio rerio OX=7955 GN=npsnl PE=1 SV=1	4	4	274	npsnl	Metalloendopeptidase	Danio rerio	21	30.7	8.6	9.81	4	4	1.24862	1.08387	1.03042	0.909096	0.760057	0.850851	1.12097	0.840001	0.749354	0.0233642	-0.416281	1.63145		1.24862	npsnl	1	0.868054	0.82525	0.728083	0.608719	0.681435
A8WG24	Ankyrin repeat and SAM domain-containing protein 3 OS=Danio rerio OX=7955 GN=anks3 PE=2 SV=1	2	2	622	anks3	Ankyrin repeat and SAM domain-containing protein 3	Danio rerio	4	68.5	5.76	0	2	2	1.2136	1.17619	1.01556	0.78314	0.937993	0.830795	1.13512	0.850643	0.749385	0.0201276	-0.416221	1.69621		1.2136	anks3	1	0.969174	0.836816	0.645301	0.772898	0.684568
F1Q5L6	RNA helicase OS=Danio rerio OX=7955 GN=wu:fa56a07 PE=1 SV=1	22	13	617	wu:fa56a07	RNA helicase	Danio rerio	37	69.4	9.22	88.26	22	47	1.19721	1.19391	0.996599	0.852272	0.826627	0.860691	1.12924	0.84653	0.749646	0.0135598	-0.415718	1.86775		1.19721	wu:fa56a07	1	0.997239	0.832434	0.711881	0.69046	0.718913
A0A0R4INI3	Slow myosin heavy chain 1 OS=Danio rerio OX=7955 GN=fb18g10 PE=1 SV=1	55	2	1938	fb18g10	Slow myosin heavy chain 1	Danio rerio	28	222.8	5.66	378.8	55	160	1.21348	1.07992	1.09221	0.787846	0.752041	1.00176	1.12854	0.847215	0.750721	0.0339788	-0.413651	1.46879		1.21348	fb18g10	1	0.889937	0.900067	0.649247	0.619741	0.825527
F1Q7A2	Four and a half LIM domains 1b OS=Danio rerio OX=7955 GN=cb1039 PE=4 SV=1	1	1	280	cb1039	Four and a half LIM domains 1b	Danio rerio	3	31.9	8.46	1.76	1	1	1.24014	1.09736	1.07854	0.850406	0.856751	0.857427	1.13868	0.854861	0.750748	0.00513147	-0.413598	2.28976		1.24014	cb1039	1	0.884871	0.869691	0.685735	0.690852	0.691397
A0A8M3B5S9	Coiled-coil domain-containing protein 93 OS=Danio rerio OX=7955 GN=ccdc93 PE=1 SV=1	4	4	643	ccdc93	Coiled-coil domain-containing protein 93	Danio rerio	5	74	6.37	2.16	4	4	1.18739	1.1118	1.05259	0.805481	0.871342	0.845616	1.11726	0.840813	0.752568	0.00313188	-0.410106	2.5042		1.18739	ccdc93	1	0.936338	0.886471	0.678362	0.73383	0.712164
A0A8M2BCH5	Guanylate cyclase OS=Danio rerio OX=7955 GN=gc3 PE=3 SV=1	1	1	1141	gc3	Guanylate cyclase	Danio rerio	1	127.8	6.61	0	1	1	1.05306	1.22027	1.22373	0.767651	0.755284	1.11111	1.16569	0.878013	0.753216	0.0904538	-0.408865	1.04357		1.22373	gc3	0.860535	0.997175	1	0.627305	0.617199	0.907968
A0A2R8Q9N2	Cytosolic 5'-nucleotidase 1A OS=Danio rerio OX=7955 GN=LOC560627 PE=4 SV=1	2	2	272	LOC560627	Cytosolic 5'-nucleotidase 1A	Danio rerio	6	30.7	6.13	1.82	2	2	1.24486	1.05652	0.991387	0.817955	0.858817	0.803927	1.09759	0.826899	0.753378	0.0253263	-0.408555	1.59643		1.24486	LOC560627	1	0.848712	0.796387	0.657067	0.689893	0.645798
Q7ZTI4	Ubiquitin carboxyl-terminal hydrolase OS=Danio rerio OX=7955 GN=wu:fc55h08 PE=1 SV=1	5	5	218	wu:fc55h08	Ubiquitin carboxyl-terminal hydrolase	Danio rerio	26	24.2	5.25	10.58	5	7	1.1843	1.19756	1.0227	0.943077	0.819312	0.803902	1.13485	0.85543	0.753782	0.0173524	-0.40778	1.76064		1.19756	wu:fc55h08	0.988926	1	0.853984	0.7875	0.684152	0.671284
D1MEM6	Actin alpha (Fragment) OS=Polypterus ornatipinnis OX=49895 PE=3 SV=1	8	2	126	Actin alpha (Fragment) OS=Polypterus ornatipinnis OX=49895	Actin alpha (Fragment)	Polypterus ornatipinnis	73	14.2	5.43	211.26	8	96	1.16787	1.09158	1.0949	0.897133	0.794527	0.83811	1.11812	0.843257	0.754177	0.00209178	-0.407025	2.67948		1.16787	Actin alpha (Fragment) OS=Polypterus ornatipinnis OX=49895	1	0.934675	0.93752	0.76818	0.680322	0.717641
F1QKJ4	FERM and PDZ domain-containing 3 OS=Danio rerio OX=7955 GN=frmpd3 PE=4 SV=2	2	2	1696	frmpd3	FERM and PDZ domain-containing 3	Danio rerio	1	187.7	7.08	1.66	2	2	1.29083	0.838132	1.2886	0.837194	0.811272	0.929847	1.13919	0.859438	0.75443	0.144968	-0.406541	0.838727		1.29083	frmpd3	1	0.649298	0.998277	0.648571	0.62849	0.720349
Q5U3E2	Cholesteryl ester transfer protein OS=Danio rerio OX=7955 GN=zgc:103675 PE=1 SV=1	7	7	493	zgc:103675	Cholesteryl ester transfer protein	Danio rerio	16	54.8	5.36	16.15	7	8	1.06253	1.18614	1.11158	0.775238	0.960997	0.802777	1.12008	0.846337	0.755604	0.015889	-0.404298	1.7989		1.18614	zgc:103675	0.895787	1	0.937142	0.653582	0.810191	0.676799
Q90X33	Sodium/potassium-transporting ATPase subunit alpha OS=Danio rerio OX=7955 GN=atp[a]1A1 PE=1 SV=1	25	2	1024	atp[a]1A1	Sodium/potassium-transporting ATPase subunit alpha	Danio rerio	29	112.4	5.47	281.66	25	124	1.20972	1.05914	1.10478	0.833638	0.866922	0.851513	1.12455	0.850691	0.756473	0.00387023	-0.402639	2.41226		1.20972	atp[a]1A1	1	0.875527	0.91325	0.689115	0.716629	0.703891
A0A8M9Q9B4	GTPase IMAP family member 2-like OS=Danio rerio OX=7955 GN=LOC110439970 PE=1 SV=1	1	1	215	LOC110439970	GTPase IMAP family member 2-like	Danio rerio	6	24.6	5.17	4.78	1	2	1.18503	0.975612	1.21374	0.839381	0.848022	0.869163	1.12479	0.852188	0.757639	0.0226099	-0.400417	1.6457		1.21374	LOC110439970	0.976345	0.803806	1	0.691565	0.698684	0.716102
A0A8M6YU57	Si:ch211-132b12.7 OS=Danio rerio OX=7955 GN=si:ch211-132b12.7 PE=4 SV=1	1	1	519	si:ch211-132b12.7	Si:ch211-132b12.7	Danio rerio	1	56.1	8.6	0	1	1	1.45847	0.802686	1.01573	0.686923	0.910264	0.889357	1.09229	0.828848	0.758815	0.269809	-0.39818	0.568944		1.45847	si:ch211-132b12.7	1	0.550363	0.696435	0.47099	0.624124	0.609789
B2GRS6	Ndel1b protein OS=Danio rerio OX=7955 GN=ndel1b PE=2 SV=1	1	1	344	ndel1b	Ndel1b protein	Danio rerio	2	38.4	5.45	1.92	1	1	1.14798	1.30517	1.02917	0.859948	0.882447	0.900227	1.16077	0.880874	0.758869	0.0256999	-0.398078	1.59007		1.30517	ndel1b	0.879559	1	0.788527	0.658876	0.676114	0.689737
Q66I66	Syndecan OS=Danio rerio OX=7955 GN=zgc:103676 PE=2 SV=1	2	2	208	zgc:103676	Syndecan	Danio rerio	9	22.7	4.87	4.85	2	2	1.19269	1.11513	1.02876	0.852324	0.802119	0.878375	1.11219	0.844272	0.759105	0.00690356	-0.397628	2.16093		1.19269	zgc:103676	1	0.934977	0.86256	0.714626	0.672532	0.736468
A9JTH0	Organic cation transporter 2 OS=Danio rerio OX=7955 GN=slc22a3 PE=2 SV=1	2	2	554	slc22a3	Organic cation transporter 2	Danio rerio	3	62	8.5	3.97	2	2	1.22542	1.10231	1.05552	0.839392	0.880449	0.848868	1.12775	0.856237	0.759242	0.00649469	-0.397369	2.18744		1.22542	slc22a3	1	0.899534	0.861356	0.684982	0.718486	0.692715
Q561U4	Chymotrypsinogen B2 precursor OS=Danio rerio OX=7955 GN=ctrb.3 PE=1 SV=1	7	7	265	ctrb.3	Chymotrypsinogen B2 precursor	Danio rerio	42	28.6	5.91	31.62	7	13	0.863381	0.904056	1.63893	0.995689	0.751348	0.840458	1.13545	0.862499	0.759607	0.356201	-0.396675	0.448304		1.63893	ctrb.3	0.526797	0.551615	1	0.607526	0.45844	0.512811
A0A8M3AVU7	Actin-related protein 3B isoform X2 OS=Danio rerio OX=7955 GN=actr3b PE=3 SV=1	5	2	414	actr3b	Actin-related protein 3B isoform X2	Danio rerio	11	47.1	5.88	14.34	5	8	1.24553	1.21809	1.03771	0.901073	0.898129	0.861015	1.16711	0.886739	0.759774	0.0134825	-0.396358	1.87023		1.24553	actr3b	1	0.977968	0.833146	0.723445	0.721082	0.691283
Q66I37	Nuclear casein kinase and cyclin-dependent kinase substrate 1 OS=Danio rerio OX=7955 GN=nucks1 PE=2 SV=1	10	10	305	nucks1	Nuclear casein kinase and cyclin-dependent kinase substrate 1	Danio rerio	33	34.1	4.92	60.31	10	22	1.28502	1.07681	1.04675	0.832082	0.91387	0.845151	1.13619	0.863701	0.76017	0.0261699	-0.395605	1.5822		1.28502	nucks1	1	0.837973	0.814583	0.647526	0.711173	0.657696
Q6NUV6	Growth arrest and DNA damage 45 gamma like OS=Danio rerio OX=7955 GN=gadd45gl PE=2 SV=1	1	1	155	gadd45gl	Growth arrest and DNA damage 45 gamma like	Danio rerio	5	17.4	4.32	0	1	1	1.17853	1.13313	1.0978	0.825951	0.855649	0.910281	1.13648	0.86396	0.760204	0.00131404	-0.395541	2.88139		1.17853	gadd45gl	1	0.961473	0.931494	0.700831	0.726029	0.772386
Q7T3B5	sphingolipid 4-desaturase OS=Danio rerio OX=7955 GN=im:6909319 PE=2 SV=1	2	2	323	im:6909319	sphingolipid 4-desaturase	Danio rerio	7	38.1	8.79	5.79	2	2	1.11287	1.20925	1.08598	0.866953	0.87253	0.851973	1.13603	0.863818	0.760381	0.00199448	-0.395205	2.70017		1.20925	im:6909319	0.920301	1	0.898063	0.716936	0.721548	0.704548
Q6PBR8	Iodothyronine deiodinase OS=Danio rerio OX=7955 GN=dio2 PE=2 SV=3	3	3	257	dio2	Iodothyronine deiodinase	Danio rerio	11	29.1	7.9	6.3	3	3	1.21122	1.15735	1.08459	0.898356	0.845721	0.881661	1.15105	0.875246	0.760388	0.002285	-0.395193	2.64111		1.21122	dio2	1	0.955524	0.895456	0.741696	0.698241	0.727913
Q6P971	Pyrroline-5-carboxylate reductase OS=Danio rerio OX=7955 GN=pycr1 PE=1 SV=1	5	2	320	pycr1	Pyrroline-5-carboxylate reductase	Danio rerio	18	33.7	7.87	9.31	5	6	1.17743	1.09508	1.14891	0.946081	0.735333	0.920385	1.14047	0.867266	0.760446	0.0180282	-0.395082	1.74405		1.17743	pycr1	1	0.930058	0.975779	0.803516	0.624526	0.781692
D3XD96	UDP-glucuronosyltransferase OS=Danio rerio OX=7955 GN=Ugt5a4 PE=2 SV=1	9	2	525	Ugt5a4	UDP-glucuronosyltransferase	Danio rerio	17	60	8.13	60.13	9	27	1.11556	1.0866	1.14786	0.834579	0.868917	0.846426	1.11668	0.849974	0.761164	0.00019604	-0.393721	3.70766		1.14786	Ugt5a4	0.971861	0.946629	1	0.727071	0.756986	0.737392
A0A2R8QNS5	Proteasome (prosome, macropain) assembly chaperone 4 OS=Danio rerio OX=7955 GN=psmg4 PE=1 SV=1	1	1	131	psmg4	Proteasome (prosome, macropain) assembly chaperone 4	Danio rerio	7	14.5	6.52	2.25	1	1	1.06811	1.14814	1.14025	0.994359	0.804711	0.756075	1.11883	0.851715	0.761252	0.0256273	-0.393553	1.5913		1.14814	psmg4	0.930303	1	0.993132	0.866064	0.700884	0.658524
E7FCU0	Nucleophosmin OS=Danio rerio OX=7955 GN=npm1 PE=1 SV=1	10	10	279	npm1	Nucleophosmin	Danio rerio	37	31.1	4.73	83.47	10	38	1.15755	1.11997	1.05202	0.785618	0.901646	0.848428	1.10985	0.845231	0.761572	0.00438139	-0.392947	2.35839		1.15755	npm1	1	0.967532	0.908834	0.678688	0.778924	0.732949
A0A8M2BGM7	RNA helicase OS=Danio rerio OX=7955 GN=ddx3b PE=3 SV=1	29	1	705	ddx3b	RNA helicase	Danio rerio	42	77.6	7.61	113.68	29	55	1.14128	1.15305	1.01913	0.827194	0.855156	0.843105	1.10449	0.841818	0.762181	0.0038158	-0.391794	2.41841		1.15305	ddx3b	0.989794	1	0.883859	0.717399	0.741649	0.731197
Q5XJJ5	Protein S100 OS=Danio rerio OX=7955 GN=zgc:101880 PE=2 SV=1	1	1	102	zgc:101880	Protein S100	Danio rerio	7	11.6	4.94	0	1	1	1.27756	1.06668	1.1704	0.793759	0.979129	0.906047	1.17155	0.892978	0.762222	0.0266381	-0.391717	1.5745		1.27756	zgc:101880	1	0.834941	0.916125	0.621311	0.766408	0.709204
Q6DGM6	CKLF-like MARVEL transmembrane domain containing 4 OS=Danio rerio OX=7955 GN=zgc:92853 PE=2 SV=1	1	1	208	zgc:92853	CKLF-like MARVEL transmembrane domain containing 4	Danio rerio	3	23.2	6.18	0	1	1	1.09651	1.16404	1.1063	0.840488	0.896991	0.829023	1.12228	0.855501	0.762286	0.00085592	-0.391595	3.06757		1.16404	zgc:92853	0.941987	1	0.950396	0.722044	0.770585	0.712195
B0R061	SWI/SNF-related matrix-associated actin-dependent regulator of chromatin subfamily A containing DEAD/H box 1A OS=Danio rerio OX=7955 GN=smarcad1a PE=3 SV=1	1	1	972	smarcad1a	SWI/SNF-related matrix-associated actin-dependent regulator of chromatin subfamily A containing DEAD/H box 1A	Danio rerio	2	110.3	6.67	0	1	1	0.822291	0.969509	1.57028	0.851583	0.946839	0.76854	1.12069	0.855654	0.763504	0.321563	-0.389293	0.492733		1.57028	smarcad1a	0.523658	0.617411	1	0.542312	0.602974	0.489428
Q7ZT36	Parvalbumin OS=Danio rerio OX=7955 GN=zgc:56217 PE=1 SV=1	6	2	109	zgc:56217	Parvalbumin	Danio rerio	53	11.5	4.64	58.55	6	35	0.905393	1.05911	1.403	0.919419	0.777253	0.874844	1.1225	0.857172	0.763628	0.157855	-0.389059	0.801741		1.403	zgc:56217	0.645328	0.754893	1	0.655326	0.553995	0.623555
Q08BM6	Leucine rich repeat containing 8 family, member D OS=Danio rerio OX=7955 GN=lrrc8d PE=2 SV=1	2	2	841	lrrc8d	Leucine rich repeat containing 8 family, member D	Danio rerio	3	96.4	7.8	6.7	2	3	1.15454	1.07109	1.15199	0.873492	0.864697	0.841744	1.12587	0.859977	0.763832	0.000784676	-0.388672	3.10531		1.15454	lrrc8d	1	0.927715	0.997786	0.75657	0.748952	0.729071
Q6NYK1	Deoxyhypusine synthase OS=Danio rerio OX=7955 GN=wu:fb52g04 PE=1 SV=1	1	1	361	wu:fb52g04	Deoxyhypusine synthase	Danio rerio	4	40	6.02	2.77	1	1	1.09071	1.1138	1.20323	0.915786	0.877555	0.809929	1.13591	0.867757	0.763928	0.0043858	-0.388492	2.35795		1.20323	wu:fb52g04	0.906482	0.925671	1	0.761104	0.72933	0.673126
E7FGQ8	GTP cyclohydrolase 1 OS=Danio rerio OX=7955 GN=gch1a PE=3 SV=1	12	11	251	gch1a	GTP cyclohydrolase 1	Danio rerio	54	28.2	7.55	44.41	12	22	1.19263	1.10526	1.04735	0.817333	0.89368	0.844646	1.11508	0.851886	0.763969	0.00529326	-0.388414	2.27628		1.19263	gch1a	1	0.926742	0.878191	0.685322	0.749337	0.708223
Q7ZW32	Ube2g1 protein OS=Danio rerio OX=7955 GN=ube2g1 PE=1 SV=1	4	2	169	ube2g1	Ube2g1 protein	Danio rerio	30	19.3	5.07	16.48	4	6	1.15122	1.20243	1.1029	0.87819	0.890415	0.872459	1.15218	0.880355	0.764075	0.000742775	-0.388215	3.12914		1.20243	ube2g1	0.957417	1	0.917229	0.730348	0.740515	0.725581
A0A8M9PP89	Butyrophilin subfamily 2 member A2-like isoform X2 OS=Danio rerio OX=7955 GN=cabz01076234.2 PE=3 SV=1	8	8	504	cabz01076234.2	Butyrophilin subfamily 2 member A2-like isoform X2	Danio rerio	16	55.7	5.71	20.93	8	9	1.21118	1.05025	1.13599	0.832579	0.864328	0.900827	1.13247	0.865911	0.76462	0.00617636	-0.387185	2.20927		1.21118	cabz01076234.2	1	0.867127	0.937923	0.687412	0.713625	0.743761
F1QAE1	Prospero homeobox 1a OS=Danio rerio OX=7955 GN=prox1 PE=4 SV=1	7	7	739	prox1	Prospero homeobox 1a	Danio rerio	9	83.2	7.25	17.97	7	9	1.16538	1.15033	1.04626	0.846094	0.861968	0.862859	1.12065	0.856974	0.764708	0.00223094	-0.387019	2.65151		1.16538	prox1	1	0.987089	0.897784	0.726027	0.739648	0.740412
A0A8M1P8T9	TSC22 domain family protein 1 isoform 1 OS=Danio rerio OX=7955 GN=tsc22d1 PE=1 SV=1	2	1	971	tsc22d1	TSC22 domain family protein 1 isoform 1	Danio rerio	2	100.8	6.37	4.67	2	2	1.11415	1.10783	0.947921	0.869824	0.82158	0.733309	1.05663	0.808237	0.764917	0.0211992	-0.386624	1.67368		1.11415	tsc22d1	1	0.994325	0.850801	0.780705	0.737404	0.658177
Q6DGT8	Protein S100-B OS=Danio rerio OX=7955 GN=si:dkey-110p14.2 PE=1 SV=1	1	1	95	si:dkey-110p14.2	Protein S100-B	Danio rerio	16	11.1	4.51	2.08	1	1	1.13165	1.20434	1.17253	0.917404	0.839402	0.927514	1.16951	0.894774	0.765086	0.00140682	-0.386307	2.85176		1.20434	si:dkey-110p14.2	0.939641	1	0.973591	0.761748	0.696981	0.770143
A0A8M2BIE5	RING-type E3 ubiquitin transferase OS=Danio rerio OX=7955 GN=LOC402879 PE=1 SV=1	10	10	270	LOC402879	RING-type E3 ubiquitin transferase	Danio rerio	48	30.4	8.98	44.17	10	18	1.08484	1.15407	1.09767	0.867339	0.842926	0.844719	1.11219	0.851661	0.76575	0.000327203	-0.385054	3.48518		1.15407	LOC402879	0.94001	1	0.95113	0.751549	0.730394	0.731948
F1QRG0	Toll-like receptor 20, tandem duplicate 2 OS=Danio rerio OX=7955 GN=TLR21.4a PE=3 SV=3	1	1	950	TLR21.4a	Toll-like receptor 20, tandem duplicate 2	Danio rerio	1	108.6	7.06	0	1	1	1.02282	1.32177	1.15262	0.831289	0.945587	0.903529	1.16574	0.893468	0.766442	0.0425931	-0.383752	1.37066		1.32177	TLR21.4a	0.773829	1	0.872025	0.628922	0.715395	0.683576
Q6NWC6	Cleavage and polyadenylation specificity factor subunit 6 OS=Danio rerio OX=7955 GN=cpsf6 PE=2 SV=1	12	1	545	cpsf6	Cleavage and polyadenylation specificity factor subunit 6	Danio rerio	27	58.7	7.36	40.42	12	18	1.17368	1.12775	1.15869	0.807062	0.936072	0.908882	1.15337	0.884005	0.766451	0.00291237	-0.383734	2.53575		1.17368	cpsf6	1	0.960864	0.987224	0.687632	0.79755	0.774384
Q7ZUF7	Ankyrin repeat domain-containing protein 22 OS=Danio rerio OX=7955 GN=zgc:56706 PE=1 SV=1	1	1	191	zgc:56706	Ankyrin repeat domain-containing protein 22	Danio rerio	4	21.9	9.48	2.01	1	1	1.25513	1.13311	1.03362	0.854242	0.914213	0.855424	1.14062	0.874626	0.766799	0.0165743	-0.38308	1.78057		1.25513	zgc:56706	1	0.902777	0.823515	0.680598	0.728379	0.68154
A0A8M9PNK7	Small G protein signaling modulator 2 isoform X1 OS=Danio rerio OX=7955 GN=sgsm2 PE=3 SV=1	1	1	1056	sgsm2	Small G protein signaling modulator 2 isoform X1	Danio rerio	1	119.8	6.65	2.02	1	1	1.22731	1.12576	1.08599	0.828929	0.886407	0.922361	1.14635	0.879233	0.766982	0.00596006	-0.382735	2.22475		1.22731	sgsm2	1	0.91726	0.884861	0.675405	0.722238	0.751533
E9QBU3	Uncharacterized LOC108181196 OS=Danio rerio OX=7955 GN=LOC108181196 PE=4 SV=2	1	1	240	LOC108181196	Uncharacterized LOC108181196	Danio rerio	8	26.5	7.18	2.37	1	1	1.27206	1.21655	0.888977	0.743587	0.822975	1.02406	1.12586	0.86354	0.767003	0.146337	-0.382695	0.834647		1.27206	LOC108181196	1	0.956361	0.698848	0.584553	0.646962	0.805038
Q6P3L0	Major vault protein OS=Danio rerio OX=7955 GN=mvp PE=2 SV=1	35	35	863	mvp	Major vault protein	Danio rerio	55	96.5	5.49	138.49	35	54	1.21282	1.10333	1.05554	0.858509	0.876517	0.851497	1.1239	0.862174	0.76713	0.00515224	-0.382457	2.288		1.21282	mvp	1	0.90972	0.870319	0.707861	0.72271	0.70208
Q567G0	High mobility group protein B3 OS=Danio rerio OX=7955 GN=fa19b06 PE=1 SV=1	10	10	198	fa19b06	High mobility group protein B3	Danio rerio	56	22.5	6.62	48.12	10	22	1.07057	1.15675	1.10471	0.859663	0.859806	0.837024	1.11068	0.852164	0.767248	0.000589666	-0.382235	3.22939		1.15675	fa19b06	0.925501	1	0.955013	0.743172	0.743296	0.723601
A0A8M3B3H3	Alpha-1,3-glucosyltransferase OS=Danio rerio OX=7955 GN=alg6 PE=3 SV=1	1	1	295	alg6	Alpha-1,3-glucosyltransferase	Danio rerio	3	33.9	9.73	0	1	1	1.14734	1.06575	1.12588	0.943707	0.807638	0.811527	1.11299	0.854291	0.767565	0.00709498	-0.381639	2.14905		1.14734	alg6	1	0.928893	0.981296	0.82252	0.703924	0.707314
Q8JHV7	Laminin beta 1 OS=Danio rerio OX=7955 GN=lamb1 PE=1 SV=1	1	1	1785	lamb1	Laminin beta 1	Danio rerio	0	197.2	5.16	0	1	1	1.18566	1.18426	1.0697	0.900029	0.842812	0.897423	1.14654	0.880088	0.767603	0.0033641	-0.381567	2.47313		1.18566	lamb1	1	0.998816	0.902196	0.759094	0.710837	0.756896
Q568W0	Selenoprotein W OS=Danio rerio OX=7955 GN=selenow PE=3 SV=3	3	1	86	selenow	Selenoprotein W	Danio rerio	27	9.5	6.54	24.83	3	10	1.12708	1.11126	1.08454	0.840842	0.884231	0.825851	1.10763	0.850308	0.767685	0.000277309	-0.381413	3.55704		1.12708	selenow	1	0.98596	0.962253	0.746034	0.784532	0.732734
Q7SXC0	Carboxylic ester hydrolase OS=Danio rerio OX=7955 GN=fb62e11 PE=1 SV=1	12	10	550	fb62e11	Carboxylic ester hydrolase	Danio rerio	29	60.4	6.34	75.99	12	33	0.749781	0.970482	1.68156	1.04986	0.775281	0.787479	1.13394	0.870872	0.768004	0.422984	-0.380815	0.373676		1.68156	fb62e11	0.445883	0.577131	1	0.624333	0.461048	0.468302
A0A8M9Q0C3	Caspase recruitment domain family, member 14 OS=Danio rerio OX=7955 GN=card14 PE=4 SV=1	1	1	985	card14	Caspase recruitment domain family, member 14	Danio rerio	1	113.4	6.47	0	1	1	1.04772	1.07852	1.18272	0.629262	0.827812	1.08486	1.10299	0.847311	0.768198	0.137687	-0.380451	0.861108		1.18272	card14	0.885859	0.911897	1	0.532047	0.699922	0.91726
Q9IAU1	Bmal2 OS=Danio rerio OX=7955 GN=bmal2 PE=2 SV=1	1	1	575	bmal2	Bmal2	Danio rerio	1	63.6	6.18	0	1	1	1.16329	1.00127	1.08085	0.744793	0.715391	1.0333	1.0818	0.831162	0.768312	0.0882235	-0.380236	1.05442		1.16329	bmal2	1	0.860727	0.929134	0.640249	0.614974	0.888261
A0A8M2B400	Echinoderm microtubule-associated protein-like 2 isoform X2 OS=Danio rerio OX=7955 GN=eml2 PE=1 SV=1	20	2	648	eml2	Echinoderm microtubule-associated protein-like 2 isoform X2	Danio rerio	40	71.3	6.71	81.15	20	34	1.18916	1.11702	1.05949	0.813805	0.930754	0.841326	1.12189	0.861962	0.768313	0.0072504	-0.380235	2.13964		1.18916	eml2	1	0.939338	0.89096	0.684354	0.782701	0.707498
Q800S8	Alpha-2-HS-glycoprotein precursor OS=Danio rerio OX=7955 GN=ahsg PE=1 SV=1	19	19	455	ahsg	Alpha-2-HS-glycoprotein precursor	Danio rerio	43	50.6	7.34	127.97	19	58	1.07623	1.0287	1.26445	0.889002	0.877655	0.824108	1.12312	0.863589	0.768917	0.0254934	-0.379101	1.59357		1.26445	ahsg	0.851146	0.813556	1	0.703077	0.694103	0.651754
A0A8M2B8R8	Deoxyribonuclease OS=Danio rerio OX=7955 GN=dnase1l4.1 PE=1 SV=1	1	1	294	dnase1l4.1	Deoxyribonuclease	Danio rerio	4	34	5.78	0	1	1	1.15428	1.17775	1.07955	0.875324	0.920541	0.827402	1.13719	0.874422	0.768932	0.00277742	-0.379072	2.55636		1.17775	dnase1l4.1	0.980073	1	0.916623	0.74322	0.781613	0.70253
Q08BZ7	Uncharacterized protein LOC767707 OS=Danio rerio OX=7955 GN=ftcdnl1 PE=1 SV=1	11	1	328	ftcdnl1	Uncharacterized protein LOC767707	Danio rerio	32	35.2	6.67	50.63	11	19	1.909	0.672711	0.794175	0.625313	1.36921	0.601598	1.12529	0.865373	0.769018	0.607639	-0.37891	0.216354		1.909	ftcdnl1	1	0.35239	0.416017	0.327561	0.717238	0.315138
Q1LYM1	CKLF-like MARVEL transmembrane domain-containing 6 OS=Danio rerio OX=7955 GN=si:dkey-11p23.2 PE=2 SV=1	2	2	189	si:dkey-11p23.2	CKLF-like MARVEL transmembrane domain-containing 6	Danio rerio	10	20.6	6.28	4.78	2	2	1.10243	1.11964	1.11686	0.861401	0.89376	0.812792	1.11298	0.855984	0.769095	0.000439899	-0.378767	3.35665		1.11964	si:dkey-11p23.2	0.984632	1	0.997517	0.769356	0.798258	0.725941
A0A8M1NV26	non-specific serine/threonine protein kinase OS=Danio rerio OX=7955 GN=raf1b PE=1 SV=1	3	1	629	raf1b	non-specific serine/threonine protein kinase	Danio rerio	4	71.4	9.17	2.75	3	4	0.792524	1.02444	1.76027	0.909455	0.935799	0.908581	1.19241	0.917945	0.769823	0.400246	-0.377402	0.397673		1.76027	raf1b	0.450228	0.581975	1	0.516656	0.531622	0.516159
X1WH54	phosphatidate phosphatase OS=Danio rerio OX=7955 GN=lpin1 PE=3 SV=1	13	13	920	lpin1	phosphatidate phosphatase	Danio rerio	16	101.9	5.38	19.35	13	14	1.22491	1.11307	0.99841	0.849364	0.873642	0.84589	1.11213	0.856299	0.769963	0.0178698	-0.37714	1.74788		1.22491	lpin1	1	0.908688	0.815086	0.693406	0.713227	0.69057
A2CF29	Glycolipid transfer protein domain containing 2 (Fragment) OS=Danio rerio OX=7955 GN=gltpd2 PE=4 SV=1	1	1	299	gltpd2	Glycolipid transfer protein domain containing 2 (Fragment)	Danio rerio	6	34.1	8.32	3.41	1	1	1.23038	1.3327	1.2201	0.949147	1.02313	0.941161	1.26106	0.971146	0.770102	0.0028453	-0.376879	2.54587		1.3327	gltpd2	0.923227	1	0.91551	0.712198	0.767712	0.706206
A5PLF5	TM2 domain-containing protein 3 OS=Danio rerio OX=7955 GN=tm2d3 PE=2 SV=2	1	1	244	tm2d3	TM2 domain-containing protein 3	Danio rerio	5	26.8	8.07	0	1	1	1.17237	1.2632	1.24235	0.892373	0.905934	1.03433	1.22597	0.944214	0.770176	0.00598747	-0.376741	2.22276		1.2632	tm2d3	0.928097	1	0.983495	0.70644	0.717175	0.818822
A0A8N7T6T7	AT hook-containing transcription factor 1 OS=Danio rerio OX=7955 GN=ahctf1 PE=1 SV=1	8	8	2527	ahctf1	AT hook-containing transcription factor 1	Danio rerio	4	280.3	5.1	16.93	8	9	1.56173	0.865485	0.88862	0.829643	0.888881	0.835795	1.10528	0.851439	0.770339	0.329999	-0.376435	0.481487		1.56173	ahctf1	1	0.554182	0.568995	0.531232	0.569162	0.535171
Q802X2	Nuclear receptor coactivator 4 OS=Danio rerio OX=7955 GN=zgc:55307 PE=2 SV=1	1	1	576	zgc:55307	Nuclear receptor coactivator 4	Danio rerio	2	65.2	5.76	4.66	1	1	0.86715	1.26232	1.24548	0.800549	0.813159	0.986601	1.12498	0.86677	0.770473	0.143758	-0.376184	0.842367		1.26232	zgc:55307	0.686951	1	0.986666	0.63419	0.64418	0.78158
Q9DGL4	Sodium/potassium-transporting ATPase subunit alpha OS=Danio rerio OX=7955 GN=atp1a1l2 PE=1 SV=1	11	1	1023	atp1a1l2	Sodium/potassium-transporting ATPase subunit alpha	Danio rerio	14	112.9	5.59	146.54	11	66	1.15325	1.11521	1.10822	0.834391	0.923935	0.843819	1.12556	0.867382	0.770621	0.00123172	-0.375906	2.90949		1.15325	atp1a1l2	1	0.967011	0.960951	0.72351	0.801155	0.731685
Q6NV40	Acyl-CoA-binding domain-containing protein 4 OS=Danio rerio OX=7955 GN=zgc:85611 PE=2 SV=1	4	4	403	zgc:85611	Acyl-CoA-binding domain-containing protein 4	Danio rerio	14	45.7	5.57	14.26	4	4	1.14146	1.12678	1.15038	0.883931	0.866334	0.886199	1.13954	0.878821	0.771207	9.6934e-06	-0.374811	5.01352		1.15038	zgc:85611	0.992249	0.979481	1	0.768381	0.753085	0.770353
F1QGJ3	Perilipin OS=Danio rerio OX=7955 GN=si:rp71-61h23.4 PE=1 SV=1	17	17	416	si:rp71-61h23.4	Perilipin	Danio rerio	53	44.8	5.38	104.9	17	36	1.18682	1.14232	1.02098	0.855526	0.852404	0.876166	1.11671	0.861365	0.771343	0.00700559	-0.374555	2.15456		1.18682	si:rp71-61h23.4	1	0.962508	0.860269	0.720857	0.718226	0.738248
F1QNR7	Immunoglobulin-like domain containing receptor 1b precursor OS=Danio rerio OX=7955 GN=fc95b03 PE=3 SV=1	1	1	551	fc95b03	Immunoglobulin-like domain containing receptor 1b precursor	Danio rerio	2	61.8	8.69	2.48	1	1	1.10106	1.11047	1.05094	0.802504	0.885415	0.828601	1.08749	0.83884	0.771353	0.00125795	-0.374537	2.90034		1.11047	fc95b03	0.991524	1	0.946387	0.722668	0.79733	0.746169
A0A8M3B419	Pleckstrin homology domain-containing family A member 6 isoform X11 OS=Danio rerio OX=7955 GN=plekha6 PE=1 SV=1	26	26	975	plekha6	Pleckstrin homology domain-containing family A member 6 isoform X11	Danio rerio	27	109.6	8.75	77.18	26	36	1.0623	1.13675	1.12871	0.849395	0.839435	0.878682	1.10925	0.855837	0.771543	0.000655231	-0.374182	3.18361		1.13675	plekha6	0.934505	1	0.992921	0.747211	0.738449	0.772974
Q0P4B9	Mapk-regulated corepressor-interacting protein 1 OS=Danio rerio OX=7955 GN=mcrip1 PE=1 SV=1	3	3	97	mcrip1	Mapk-regulated corepressor-interacting protein 1	Danio rerio	45	11.3	8.91	7.85	3	3	1.14187	1.05028	1.19004	0.908875	0.834623	0.869163	1.1274	0.870887	0.772476	0.00517554	-0.372439	2.28604		1.19004	mcrip1	0.959526	0.882556	1	0.763735	0.70134	0.730364
A0A8M1PD89	Cell growth-regulating nucleolar protein OS=Danio rerio OX=7955 GN=lyar PE=1 SV=1	5	5	320	lyar	Cell growth-regulating nucleolar protein	Danio rerio	16	37.2	9.19	18.87	5	7	1.06187	1.14474	0.940192	0.724616	0.864638	0.841656	1.04894	0.810303	0.7725	0.0315271	-0.372393	1.50132		1.14474	lyar	0.927605	1	0.821311	0.632993	0.75531	0.735234
A0A8M3B7X5	Endothelin-converting enzyme 2 OS=Danio rerio OX=7955 GN=ece2a PE=4 SV=1	1	1	243	ece2a	Endothelin-converting enzyme 2	Danio rerio	3	28.1	5.11	1.97	1	1	1.18778	1.29578	1.27537	1.03396	0.840096	1.02974	1.25297	0.967934	0.772509	0.0166961	-0.372375	1.77738		1.29578	ece2a	0.916651	1	0.984252	0.79795	0.648334	0.794691
F1R612	Coagulation factor VII,-like OS=Danio rerio OX=7955 GN=zgc:163025 PE=4 SV=1	2	2	431	zgc:163025	Coagulation factor VII,-like	Danio rerio	6	47.7	7.12	2.64	2	2	0.87683	0.961979	1.37925	0.75188	0.852354	0.881907	1.07269	0.828713	0.772559	0.20233	-0.372283	0.69394		1.37925	zgc:163025	0.63573	0.697466	1	0.545137	0.617984	0.639411
Q7SYJ7	Zgc:66407 OS=Danio rerio OX=7955 GN=zgc:66407 PE=1 SV=1	1	1	440	zgc:66407	Zgc:66407	Danio rerio	5	51.6	5.15	2.59	1	1	1.16823	0.809031	1.22607	0.737287	1.02891	0.708859	1.06778	0.825018	0.772651	0.216906	-0.372112	0.663729		1.22607	zgc:66407	0.952822	0.659858	1	0.601342	0.839191	0.578156
Q8QGW4	43 kDa receptor-associated protein of the synapse OS=Danio rerio OX=7955 GN=rapsyn PE=2 SV=1	1	1	412	rapsyn	43 kDa receptor-associated protein of the synapse	Danio rerio	2	46.9	7.75	1.83	1	1	1.17275	1.05929	1.00659	0.865406	0.831715	0.806297	1.07954	0.834473	0.772986	0.00917527	-0.371486	2.03738		1.17275	rapsyn	1	0.903251	0.858312	0.737926	0.709198	0.687525
A8E5G1	Annexin OS=Danio rerio OX=7955 GN=anx2b PE=1 SV=1	12	12	338	anx2b	Annexin	Danio rerio	35	38.5	7.77	33.61	12	17	1.24014	0.994016	1.08943	0.672783	0.988118	0.908319	1.10786	0.856407	0.773028	0.101554	-0.371407	0.993304		1.24014	anx2b	1	0.801538	0.878475	0.542507	0.796782	0.732435
Q8JHC9	Coagulation factor VIIi OS=Danio rerio OX=7955 GN=wu:fb61d02 PE=2 SV=1	9	9	443	wu:fb61d02	Coagulation factor VIIi	Danio rerio	21	48.8	5.43	15.52	9	9	0.932205	1.04674	1.46627	0.870709	0.872308	0.921099	1.1484	0.888039	0.773282	0.185807	-0.370934	0.730939		1.46627	wu:fb61d02	0.635768	0.713878	1	0.593827	0.594918	0.628194
A0A8M2B4A4	Uridine phosphorylase OS=Danio rerio OX=7955 GN=upp1 PE=1 SV=1	22	21	309	upp1	Uridine phosphorylase	Danio rerio	74	34.1	6.28	294.95	22	137	1.16973	1.0674	1.08263	0.836255	0.883026	0.848975	1.10659	0.856085	0.773627	0.00197335	-0.370291	2.7048		1.16973	upp1	1	0.912523	0.925546	0.714916	0.7549	0.72579
Q6PBI8	Transmembrane protein 177 OS=Danio rerio OX=7955 GN=tmem177 PE=2 SV=1	2	2	310	tmem177	Transmembrane protein 177	Danio rerio	5	34	9.48	5.9	2	3	1.13971	1.1131	1.08737	0.887765	0.816212	0.88023	1.1134	0.861402	0.773672	0.00076226	-0.370207	3.1179		1.13971	tmem177	1	0.976648	0.954075	0.778936	0.716155	0.772325
A0A0R4IN12	Ovomucoid-like OS=Danio rerio OX=7955 GN=si:dkey-203a12.6 PE=4 SV=1	4	2	76	si:dkey-203a12.6	Ovomucoid-like	Danio rerio	50	8.4	6.93	9.92	4	5	0.886705	1.17494	1.3828	0.891364	0.872585	0.901946	1.14815	0.888632	0.773969	0.146061	-0.369652	0.835467		1.3828	si:dkey-203a12.6	0.641237	0.849676	1	0.644606	0.631026	0.652259
F1R894	Trypsinogen 1a OS=Danio rerio OX=7955 GN=prss2a PE=1 SV=1	10	5	242	prss2a	Trypsinogen 1a	Danio rerio	66	26.4	5.12	162.28	10	73	0.884752	0.894888	1.53317	0.963234	0.786453	0.815525	1.10427	0.855071	0.774332	0.323205	-0.368976	0.490522		1.53317	prss2a	0.577075	0.583686	1	0.628264	0.51296	0.531922
B0JZL7	Ectonucleotide pyrophosphatase/phosphodiesterase 1 OS=Danio rerio OX=7955 GN=si:ch211-142e24.2 PE=1 SV=1	24	24	878	si:ch211-142e24.2	Ectonucleotide pyrophosphatase/phosphodiesterase 1	Danio rerio	33	99.5	7.53	82.99	24	36	1.1811	1.09027	1.09858	0.845652	0.828677	0.941229	1.12331	0.871853	0.776143	0.00522505	-0.365606	2.28191		1.1811	si:ch211-142e24.2	1	0.923092	0.93013	0.715986	0.701614	0.796908
Q7ZW93	Eukaryotic Translation initiation factor 1B OS=Danio rerio OX=7955 GN=eif1b PE=1 SV=1	3	1	113	eif1b	Eukaryotic Translation initiation factor 1B	Danio rerio	44	12.9	7.99	13.37	3	5	1.11634	1.49912	0.990904	0.936634	0.944762	0.917843	1.20212	0.93308	0.776194	0.153617	-0.36551	0.81356		1.49912	eif1b	0.74466	1	0.66099	0.624788	0.63021	0.612253
Q7T393	Uncharacterized protein LOC393336 OS=Danio rerio OX=7955 GN=zgc:64022 PE=2 SV=1	1	1	220	zgc:64022	Uncharacterized protein LOC393336	Danio rerio	3	24.9	8.91	0	1	1	1.10375	1.15842	1.01143	0.838217	0.782766	0.920662	1.0912	0.847215	0.776406	0.0141797	-0.365117	1.84833		1.15842	zgc:64022	0.952808	1	0.873107	0.723585	0.675717	0.794755
Q7SY06	Very-long-chain (3R)-3-hydroxyacyl-CoA dehydratase OS=Danio rerio OX=7955 GN=hacd3 PE=2 SV=2	7	7	359	hacd3	Very-long-chain (3R)-3-hydroxyacyl-CoA dehydratase	Danio rerio	16	42.4	9.01	10.98	7	8	1.00299	1.0628	1.30784	0.861767	0.890413	0.86761	1.12454	0.873263	0.776549	0.0550799	-0.364852	1.25901		1.30784	hacd3	0.766901	0.812637	1	0.658922	0.680825	0.663389
A0A8M6Z3J7	Lysine-specific demethylase OS=Danio rerio OX=7955 GN=jmjd1cb PE=3 SV=1	1	1	2398	jmjd1cb	Lysine-specific demethylase	Danio rerio	1	265.5	8.6	2.85	1	1	1.15032	1.17883	0.980172	0.88822	0.741201	0.9413	1.10311	0.856907	0.776813	0.046085	-0.364361	1.33644		1.17883	jmjd1cb	0.975811	1	0.831478	0.753476	0.628759	0.798503
Q503G9	phosphorylase kinase OS=Danio rerio OX=7955 GN=zgc:110610 PE=2 SV=1	6	1	394	zgc:110610	phosphorylase kinase	Danio rerio	17	45.6	7.43	16.5	6	8	1.21082	1.07518	1.18561	0.852065	0.888761	0.956561	1.1572	0.899129	0.776984	0.00752855	-0.364043	2.12329		1.21082	zgc:110610	1	0.887974	0.979173	0.703707	0.734014	0.790008
Q568D0	Histone H1-like OS=Danio rerio OX=7955 GN=zgc:110380 PE=1 SV=1	10	9	201	zgc:110380	Histone H1-like	Danio rerio	35	20.7	11.24	133.47	10	62	1.21798	1.02857	1.09728	0.909115	0.81573	0.873973	1.11461	0.866273	0.777199	0.0157963	-0.363643	1.80144		1.21798	zgc:110380	1	0.844489	0.900899	0.746413	0.669741	0.71756
R4GEG2	Microfibril-associated glycoprotein 4-like precursor OS=Danio rerio OX=7955 GN=si:ch1073-110a20.3 PE=1 SV=1	4	1	245	si:ch1073-110a20.3	Microfibril-associated glycoprotein 4-like precursor	Danio rerio	19	27.8	6.77	10.01	4	6	0.859415	1.23732	1.15507	0.844006	0.674406	1.0168	1.08393	0.84507	0.779632	0.189875	-0.359135	0.721533		1.23732	si:ch1073-110a20.3	0.69458	1	0.93353	0.682126	0.545055	0.821776
A0A8M2B984	Alpha-globin transcription factor CP2 isoform X2 OS=Danio rerio OX=7955 GN=tfcp2 PE=1 SV=1	4	4	510	tfcp2	Alpha-globin transcription factor CP2 isoform X2	Danio rerio	9	57.9	6.07	10.81	4	6	1.32772	0.974181	1.07414	0.863016	0.911326	0.859113	1.12535	0.877818	0.780041	0.0808616	-0.358378	1.09226		1.32772	tfcp2	1	0.733724	0.809014	0.649998	0.686384	0.647058
A0PJR3	Phosphatidic acid phosphatase type 2D OS=Danio rerio OX=7955 GN=ppap2b PE=2 SV=1	1	1	323	ppap2b	Phosphatidic acid phosphatase type 2D	Danio rerio	5	35.7	8.44	0	1	1	1.09432	1.1854	1.15001	0.904666	0.867419	0.903566	1.14324	0.891884	0.780136	0.00100052	-0.358203	2.99977		1.1854	ppap2b	0.923166	1	0.970142	0.763174	0.731752	0.762246
Q7T3A0	Peroxisome assembly protein 26 OS=Danio rerio OX=7955 GN=zgc:64014 PE=2 SV=1	2	2	313	zgc:64014	Peroxisome assembly protein 26	Danio rerio	9	34.4	7.44	2.88	2	2	1.18886	1.06194	1.17991	0.824906	0.996235	0.855412	1.14357	0.892184	0.780175	0.0196787	-0.358131	1.706		1.18886	zgc:64014	1	0.893248	0.992477	0.693865	0.837978	0.719526
Q6PFU6	SH3 domain-binding protein 5 OS=Danio rerio OX=7955 GN=wu:fb57h06 PE=2 SV=1	1	1	425	wu:fb57h06	SH3 domain-binding protein 5	Danio rerio	2	47.6	5.19	1.82	1	1	1.15727	1.22451	1.09312	0.843703	0.932669	0.935788	1.1583	0.904053	0.780498	0.00632068	-0.357533	2.19924		1.22451	wu:fb57h06	0.945085	1	0.8927	0.68901	0.761664	0.764211
A2AR64	Complement receptor-like protein precursor OS=Danio rerio OX=7955 GN=tecrem PE=1 SV=1	7	5	384	tecrem	Complement receptor-like protein precursor	Danio rerio	27	41.5	6.73	24.98	7	11	1.29472	1.03079	1.0452	0.888958	0.894808	0.848014	1.12357	0.87726	0.780781	0.0471828	-0.357011	1.32622		1.29472	tecrem	1	0.796149	0.807282	0.686605	0.691123	0.654981
A0A0G2L1G9	L-seryl-tRNA(Sec) kinase-like OS=Danio rerio OX=7955 GN=LOC101884223 PE=4 SV=1	1	1	352	LOC101884223	L-seryl-tRNA(Sec) kinase-like	Danio rerio	3	40.2	8.28	2.45	1	3	1.05943	1.0877	1.06507	0.82924	0.860867	0.81956	1.07073	0.836556	0.781293	0.000102835	-0.356064	3.98786		1.0877	LOC101884223	0.974005	1	0.979194	0.762379	0.791456	0.75348
B3DHE5	Uncharacterized protein C1orf131 homolog OS=Danio rerio OX=7955 GN=zgc:194224 PE=1 SV=1	1	1	239	zgc:194224	Uncharacterized protein C1orf131 homolog	Danio rerio	3	27.5	9.8	0	1	1	1.41754	1.14983	1.24814	0.960711	0.985661	1.03498	1.27183	0.993783	0.781378	0.0266449	-0.355908	1.57439		1.41754	zgc:194224	1	0.811147	0.880499	0.677733	0.695335	0.730123
A0A0R4IG37	tubulin-glutamate carboxypeptidase OS=Danio rerio OX=7955 GN=si:ch73-236b16.2 PE=3 SV=1	1	1	1153	si:ch73-236b16.2	tubulin-glutamate carboxypeptidase	Danio rerio	1	129.7	6.39	1.82	1	1	1.05162	1.24491	1.01658	0.92046	0.796706	0.871629	1.10437	0.862932	0.78138	0.0386554	-0.355904	1.41279		1.24491	si:ch73-236b16.2	0.844736	1	0.816586	0.739378	0.639971	0.700154
F1QPV1	Myosin light chain kinase, smooth muscle isoform X1 OS=Danio rerio OX=7955 GN=mylk5 PE=1 SV=1	17	17	856	mylk5	Myosin light chain kinase, smooth muscle isoform X1	Danio rerio	26	94.1	5.72	50.57	17	22	1.14685	1.13481	1.02976	0.840583	0.879129	0.869353	1.10381	0.863022	0.78186	0.00347651	-0.355018	2.45886		1.14685	mylk5	1	0.989506	0.89791	0.732953	0.766563	0.758039
A0A8M1P3D4	pyridoxal 5'-phosphate synthase OS=Danio rerio OX=7955 GN=pnpo PE=1 SV=1	10	10	277	pnpo	pyridoxal 5'-phosphate synthase	Danio rerio	46	31.9	7.94	65.02	10	32	1.0748	1.15273	1.10001	0.812801	0.917334	0.871613	1.10918	0.867249	0.781886	0.00311492	-0.354969	2.50655		1.15273	pnpo	0.932395	1	0.954266	0.705112	0.795796	0.756132
Q6DEJ5	Alanyl-tRNA editing protein Aarsd1 OS=Danio rerio OX=7955 GN=aarsd1 PE=2 SV=1	6	6	412	aarsd1	Alanyl-tRNA editing protein Aarsd1	Danio rerio	19	45.5	6.84	15.57	6	6	1.09456	1.14321	1.10527	0.891029	0.866796	0.8574	1.11435	0.871741	0.782288	0.000169167	-0.354228	3.77169		1.14321	aarsd1	0.957448	1	0.966815	0.77941	0.758213	0.749994
Q7SXT2	Tetraspanin OS=Danio rerio OX=7955 GN=tm4sf2 PE=2 SV=1	1	1	251	tm4sf2	Tetraspanin	Danio rerio	6	27.7	6.71	3.66	1	1	1.15917	1.06151	1.1098	0.754251	0.924667	0.926605	1.11016	0.868508	0.782327	0.0192168	-0.354157	1.71632		1.15917	tm4sf2	1	0.915755	0.957413	0.650684	0.7977	0.799372
G1EIL6	Tankyrase 1 binding protein 1 OS=Danio rerio OX=7955 GN=Tnk1bp1 PE=2 SV=1	4	3	1422	Tnk1bp1	Tankyrase 1 binding protein 1	Danio rerio	2	171.8	5.44	6.59	4	4	1.06664	0.909103	1.02948	0.752762	0.905653	0.693137	1.00174	0.783851	0.782487	0.0512344	-0.353862	1.29044		1.06664	Tnk1bp1	1	0.852303	0.965162	0.70573	0.849069	0.649831
Q0P3X7	UPF0545 protein C22orf39 homolog OS=Danio rerio OX=7955 PE=3 SV=2	3	1	108	UPF0545 protein C22orf39 homolog OS=Danio rerio OX=7955	UPF0545 protein C22orf39 homolog	Danio rerio	24	13	8.35	10.96	3	6	1.13587	1.18037	1.01631	0.68396	0.953833	0.971953	1.11085	0.869915	0.783108	0.0838794	-0.352717	1.07634		1.18037	UPF0545 protein C22orf39 homolog OS=Danio rerio OX=7955	0.962303	1	0.861006	0.579445	0.808079	0.823431
P0C8S0	Small membrane A-kinase anchor protein OS=Danio rerio OX=7955 PE=3 SV=1	4	4	89	Small membrane A-kinase anchor protein OS=Danio rerio OX=7955	Small membrane A-kinase anchor protein	Danio rerio	48	10	5.03	11.56	4	8	1.09554	1.13229	1.05397	0.830128	0.864324	0.875952	1.09393	0.856802	0.783232	0.000859672	-0.352488	3.06567		1.13229	Small membrane A-kinase anchor protein OS=Danio rerio OX=7955	0.967544	1	0.93083	0.733143	0.763344	0.773613
A0A2R9YJN8	RNA helicase OS=Danio rerio OX=7955 GN=cb960 PE=1 SV=1	7	7	791	cb960	RNA helicase	Danio rerio	10	87.9	9.06	13.25	7	7	1.14481	1.09205	1.02401	0.835708	0.899447	0.81894	1.08696	0.851365	0.783256	0.00527094	-0.352444	2.27811		1.14481	cb960	1	0.953919	0.894483	0.729999	0.785676	0.715353
Q0P3Y5	Coiled-coil domain-containing 126 OS=Danio rerio OX=7955 GN=ccdc26 PE=2 SV=1	1	1	166	ccdc26	Coiled-coil domain-containing 126	Danio rerio	6	18.4	10.45	0	1	2	1.21609	1.44061	1.19686	1.01124	0.936574	1.07232	1.28452	1.00671	0.783725	0.0337396	-0.35158	1.47186		1.44061	ccdc26	0.844146	1	0.830803	0.701952	0.650122	0.744351
A5PMR2	Ubiquitin carboxyl-terminal hydrolase 33 OS=Danio rerio OX=7955 GN=usp33 PE=2 SV=1	1	1	897	usp33	Ubiquitin carboxyl-terminal hydrolase 33	Danio rerio	1	100.6	5.92	4.56	1	2	1.09973	0.981588	0.879991	0.729841	0.811285	0.782628	0.987103	0.774585	0.784704	0.0350733	-0.349779	1.45502		1.09973	usp33	1	0.892571	0.800188	0.663654	0.737712	0.711654
A0A8M9PQU6	DNA repair protein complementing XP-C cells isoform X1 OS=Danio rerio OX=7955 GN=xpc PE=1 SV=1	2	2	844	xpc	DNA repair protein complementing XP-C cells isoform X1	Danio rerio	2	96.5	6.51	5.37	2	2	1.17336	1.29532	1.14392	0.982871	0.933527	0.918468	1.2042	0.944955	0.784716	0.00670763	-0.349758	2.17343		1.29532	xpc	0.905846	1	0.883118	0.758786	0.720691	0.709066
A0PJR5	Enoyl-CoA hydratase domain-containing protein 3, mitochondrial OS=Danio rerio OX=7955 GN=echdc3 PE=2 SV=2	10	10	289	echdc3	Enoyl-CoA hydratase domain-containing protein 3, mitochondrial	Danio rerio	38	31.4	7.97	44.99	10	19	1.15202	1.07329	1.12241	0.859489	0.898042	0.870015	1.11591	0.875848	0.784875	0.000729151	-0.349464	3.13718		1.15202	echdc3	1	0.931661	0.974297	0.746071	0.779537	0.755208
A3KP93	Hint2 protein OS=Danio rerio OX=7955 GN=si:dkey-87i10.2 PE=1 SV=1	6	6	161	si:dkey-87i10.2	Hint2 protein	Danio rerio	39	18	9.04	12.26	6	6	1.16505	1.06563	1.08098	0.891776	0.914369	0.793246	1.10389	0.866464	0.784921	0.00798256	-0.34938	2.09786		1.16505	si:dkey-87i10.2	1	0.91467	0.927839	0.765441	0.784834	0.68087
Q4V8Z0	Peroxisomal membrane protein 11C OS=Danio rerio OX=7955 GN=pex11g PE=2 SV=1	3	3	240	pex11g	Peroxisomal membrane protein 11C	Danio rerio	20	26.3	8.97	20.12	3	6	1.13138	1.02325	1.17409	0.833588	0.901211	0.87849	1.10958	0.871096	0.785072	0.00828992	-0.349104	2.08145		1.17409	pex11g	0.96362	0.871528	1	0.709985	0.767581	0.748228
A5PLD2	Sodium-coupled neutral amino acid transporter 3 OS=Danio rerio OX=7955 GN=slc38a3a PE=1 SV=1	4	3	189	slc38a3a	Sodium-coupled neutral amino acid transporter 3	Danio rerio	20	19.9	5.27	8.38	4	4	1.20566	1.09058	1.07243	0.865619	0.929544	0.851537	1.12289	0.882233	0.785681	0.00748742	-0.347984	2.12567		1.20566	slc38a3a	1	0.904555	0.889502	0.717966	0.770987	0.706286
Q66I53	COX17 cytochrome c oxidase assembly homolog (S. cerevisiae) OS=Danio rerio OX=7955 GN=zgc:191605 PE=2 SV=1	1	1	68	zgc:191605	COX17 cytochrome c oxidase assembly homolog (S. cerevisiae)	Danio rerio	19	7.3	5.85	9.15	1	2	1.06378	1.06709	0.980398	0.793427	0.814679	0.836555	1.03709	0.814887	0.785746	0.0019993	-0.347865	2.69912		1.06709	zgc:191605	0.996899	1	0.918761	0.743545	0.763461	0.783962
A0A8M2B8C4	DENN domain-containing protein 1A isoform X2 OS=Danio rerio OX=7955 GN=dennd1a PE=4 SV=1	1	1	978	dennd1a	DENN domain-containing protein 1A isoform X2	Danio rerio	1	108.6	6.09	0	1	1	0.83515	1.52505	0.84781	0.776305	0.588274	1.15619	1.06934	0.840256	0.785773	0.462976	-0.347816	0.334442		1.52505	dennd1a	0.547621	1	0.555923	0.509036	0.385741	0.758131
A2CEH0	POC1 centriolar protein homolog B OS=Danio rerio OX=7955 GN=poc1b PE=2 SV=1	1	1	490	poc1b	POC1 centriolar protein homolog B	Danio rerio	2	54.4	6.83	2.01	1	1	1.27433	0.995778	1.08124	0.716353	0.86931	1.04867	1.11712	0.878111	0.786052	0.131917	-0.347303	0.879698		1.27433	poc1b	1	0.781412	0.848477	0.562141	0.68217	0.822919
F1QS85	Ribonuclease P protein subunit p38 OS=Danio rerio OX=7955 GN=fc10d08 PE=1 SV=1	2	2	265	fc10d08	Ribonuclease P protein subunit p38	Danio rerio	7	29.5	10.24	5.01	2	2	1.10769	1.16766	1.01264	0.949381	0.842589	0.794085	1.096	0.862018	0.786515	0.0220414	-0.346453	1.65676		1.16766	fc10d08	0.948643	1	0.86724	0.813064	0.721605	0.680066
F1QLC3	Coagulation factor X OS=Danio rerio OX=7955 GN=fi12c10 PE=4 SV=1	5	5	504	fi12c10	Coagulation factor X	Danio rerio	13	56.9	5.57	23.9	5	7	1.06881	1.04545	1.28347	0.87605	0.880436	0.918436	1.13258	0.891641	0.787266	0.0351251	-0.345077	1.45438		1.28347	fi12c10	0.832753	0.814549	1	0.682563	0.68598	0.715588
A0A8M6Z4H1	Olfactomedin-4-like OS=Danio rerio OX=7955 GN=si:ch211-194m7.8 PE=1 SV=1	4	4	447	si:ch211-194m7.8	Olfactomedin-4-like	Danio rerio	10	51.9	8.5	8.67	4	4	0.968696	1.13517	1.33384	0.950301	0.840209	0.917181	1.1459	0.902564	0.787645	0.0923661	-0.344382	1.03449		1.33384	si:ch211-194m7.8	0.726245	0.851049	1	0.712453	0.629916	0.687624
A0A8M9QBJ2	ATP-dependent DNA helicase OS=Danio rerio OX=7955 GN=LOC101882029 PE=3 SV=1	1	1	2651	LOC101882029	ATP-dependent DNA helicase	Danio rerio	0	306.8	8.38	2.26	1	1	1.2637	1.01759	1.03467	0.733694	0.907192	0.970959	1.10532	0.870615	0.787657	0.092044	-0.34436	1.036		1.2637	LOC101882029	1	0.805251	0.818766	0.580593	0.717887	0.768347
A0A8M9PVM5	Stonustoxin subunit beta-like OS=Danio rerio OX=7955 GN=LOC108181106 PE=4 SV=1	1	1	208	LOC108181106	Stonustoxin subunit beta-like	Danio rerio	5	23.6	5.57	2.84	1	1	0.93963	1.01224	1.27132	0.865093	0.869573	0.804426	1.0744	0.846364	0.787759	0.0908756	-0.344174	1.04155		1.27132	LOC108181106	0.739097	0.796208	1	0.680468	0.683992	0.632748
A0A8M1RMK1	Apolipoprotein B-100 OS=Danio rerio OX=7955 GN=apobb.2 PE=1 SV=1	65	65	2633	apobb.2	Apolipoprotein B-100	Danio rerio	30	289.9	6.01	180.81	65	87	1.07743	1.05005	1.19956	0.869066	0.874507	0.877854	1.10901	0.873809	0.787916	0.00693507	-0.343886	2.15895		1.19956	apobb.2	0.898185	0.875363	1	0.724487	0.729023	0.731813
A0A8M3AZ31	Nucleolysin TIAR isoform X2 OS=Danio rerio OX=7955 GN=tial1 PE=1 SV=1	4	1	398	tial1	Nucleolysin TIAR isoform X2	Danio rerio	10	44.4	8.53	13.38	4	7	1.15083	1.34495	1.23315	1.03867	0.933309	0.966694	1.24298	0.979556	0.788073	0.0148699	-0.343599	1.82769		1.34495	tial1	0.855667	1	0.916875	0.772271	0.693936	0.718759
Q561Z7	Cationic trypsin-3 precursor OS=Danio rerio OX=7955 GN=try PE=1 SV=1	9	9	247	try	Cationic trypsin-3 precursor	Danio rerio	55	26.5	7.49	115.04	9	49	0.910597	0.945333	1.45797	0.991325	0.798105	0.822547	1.10463	0.870659	0.788188	0.279241	-0.343388	0.554022		1.45797	try	0.624565	0.64839	1	0.679935	0.547408	0.564173
A0A8M9QLI8	Ran-binding protein 3 isoform X1 OS=Danio rerio OX=7955 GN=ranbp3a PE=4 SV=1	2	2	513	ranbp3a	Ran-binding protein 3 isoform X1	Danio rerio	4	55.4	5.05	5.68	2	2	1.02042	1.11145	1.08311	0.900434	0.836147	0.797665	1.07166	0.844749	0.788264	0.00488311	-0.34325	2.3113		1.11145	ranbp3a	0.918097	1	0.9745	0.810144	0.752304	0.717681
E7EY36	Keratinocyte-associated transmembrane protein 2 OS=Danio rerio OX=7955 GN=si:ch73-269m14.2 PE=4 SV=1	3	3	566	si:ch73-269m14.2	Keratinocyte-associated transmembrane protein 2	Danio rerio	28	63.6	4.53	3.23	3	4	1.22126	1.08663	0.997344	0.863494	0.867887	0.874941	1.10174	0.868774	0.788544	0.0232686	-0.342737	1.63323		1.22126	si:ch73-269m14.2	1	0.889763	0.816653	0.707053	0.71065	0.716426
A0A0G2KDN7	Cold shock domain containing C2, RNA binding b OS=Danio rerio OX=7955 GN=csdc2b PE=4 SV=1	3	3	139	csdc2b	Cold shock domain containing C2, RNA binding b	Danio rerio	19	15.1	8.82	7.02	3	3	0.995186	1.10668	1.18141	0.899844	0.844989	0.844629	1.09443	0.863154	0.788682	0.0154999	-0.342484	1.80967		1.18141	csdc2b	0.842375	0.936752	1	0.761672	0.71524	0.714936
Q568V3	F-box only protein 50 OS=Danio rerio OX=7955 GN=nccrp1 PE=2 SV=2	9	9	237	nccrp1	F-box only protein 50	Danio rerio	54	27.2	5.9	29.2	9	13	1.09069	1.16151	1.03763	0.864146	0.890363	0.840225	1.09661	0.864911	0.788714	0.00391182	-0.342427	2.40762		1.16151	nccrp1	0.939022	1	0.893342	0.743982	0.766554	0.723388
Q7T2K9	Secreted frizzled-related protein 1 OS=Danio rerio OX=7955 GN=Srfp1a PE=2 SV=1	2	2	296	Srfp1a	Secreted frizzled-related protein 1	Danio rerio	7	34	8.59	6.49	2	2	1.05148	1.00798	1.14765	0.824705	0.795461	0.911689	1.06903	0.843952	0.789452	0.0140924	-0.341076	1.85101		1.14765	Srfp1a	0.916208	0.878298	1	0.718606	0.693124	0.794399
A0A8M3AKT1	Tripartite motif-containing 46 isoform X3 OS=Danio rerio OX=7955 GN=trim46b PE=4 SV=1	1	1	596	trim46b	Tripartite motif-containing 46 isoform X3	Danio rerio	2	67.1	8.38	2.5	1	1	1.03943	1.08701	1.13895	0.847144	0.859043	0.871817	1.08846	0.859335	0.789494	0.001502	-0.341001	2.82333		1.13895	trim46b	0.912618	0.954389	1	0.743791	0.754239	0.765454
A0A8M9Q8S1	Counting factor associated protein D-like OS=Danio rerio OX=7955 GN=LOC100332358 PE=4 SV=1	7	1	258	LOC100332358	Counting factor associated protein D-like	Danio rerio	32	29.7	6.9	45.02	7	25	1.13552	1.02567	1.18926	0.906168	0.834693	0.904539	1.11681	0.8818	0.789567	0.0118298	-0.340867	1.92702		1.18926	LOC100332358	0.954819	0.862444	1	0.761962	0.701862	0.760593
Q6NV32	Prothymosin alpha-A OS=Danio rerio OX=7955 GN=ptmaa PE=2 SV=1	6	6	105	ptmaa	Prothymosin alpha-A	Danio rerio	26	11.5	3.93	73.44	6	35	1.1166	1.10201	1.06427	0.833222	0.870448	0.888687	1.0943	0.864119	0.789657	0.000520945	-0.340701	3.28321		1.1166	ptmaa	1	0.986933	0.953135	0.746211	0.77955	0.795885
Q6PBP2	DNA repair protein XRCC4 OS=Danio rerio OX=7955 GN=zgc:73312 PE=1 SV=1	1	1	357	zgc:73312	DNA repair protein XRCC4	Danio rerio	3	40.8	4.97	2.26	1	1	1.28161	1.13847	1.14183	0.947944	0.920918	0.944102	1.1873	0.937655	0.789735	0.00646999	-0.340559	2.1891		1.28161	zgc:73312	1	0.888309	0.890934	0.739651	0.718563	0.736653
F2Z4S3	Transcobalamin II OS=Danio rerio OX=7955 GN=si:ch211-102c2.6 PE=3 SV=1	10	10	423	si:ch211-102c2.6	Transcobalamin II	Danio rerio	23	46.9	6.65	24.92	10	11	1.12837	1.05103	1.12292	0.853988	0.907051	0.848992	1.10077	0.87001	0.790364	0.00175732	-0.339412	2.75515		1.12837	si:ch211-102c2.6	1	0.931459	0.995176	0.756836	0.803862	0.752408
B0UYB4	Si:dkey-91i10.3 OS=Danio rerio OX=7955 GN=cyp27a3 PE=1 SV=1	25	25	513	cyp27a3	Si:dkey-91i10.3	Danio rerio	59	58.7	8.13	131.22	25	63	1.17011	1.09124	1.06994	0.86677	0.917207	0.85105	1.11043	0.878342	0.790994	0.00311093	-0.338262	2.50711		1.17011	cyp27a3	1	0.93259	0.914386	0.740756	0.783861	0.727322
A8WFT6	Hydroxylysine kinase OS=Danio rerio OX=7955 GN=hykk PE=2 SV=1	7	7	355	hykk	Hydroxylysine kinase	Danio rerio	30	40.5	6.05	15.85	7	7	1.05956	1.06727	1.13868	0.856448	0.872754	0.853969	1.0885	0.861057	0.791048	0.000922645	-0.338162	3.03497		1.13868	hykk	0.930519	0.937287	1	0.752143	0.766464	0.749966
A0A8M2BEK1	Phosphate transporter OS=Danio rerio OX=7955 GN=slc20a2 PE=3 SV=1	1	1	662	slc20a2	Phosphate transporter	Danio rerio	2	71.9	6.3	2.45	1	1	1.08235	1.19961	1.11211	0.947943	0.911002	0.8262	1.13136	0.895048	0.791129	0.00936808	-0.338015	2.02835		1.19961	slc20a2	0.90225	1	0.927063	0.79021	0.759416	0.688725
B8A697	Arachidonate 5-lipoxygenase OS=Danio rerio OX=7955 GN=alox5 PE=3 SV=1	1	1	674	alox5	Arachidonate 5-lipoxygenase	Danio rerio	1	78.3	5.58	0	1	1	1.0413	1.17617	1.23857	0.929407	0.88107	0.923816	1.15201	0.911431	0.791162	0.0161613	-0.337954	1.79152		1.23857	alox5	0.840731	0.949622	1	0.750388	0.711361	0.745873
E7EZ14	Keratinocyte-associated protein 3 OS=Danio rerio OX=7955 GN=krtcap3 PE=3 SV=1	1	1	228	krtcap3	Keratinocyte-associated protein 3	Danio rerio	5	24.4	7.99	2.18	1	1	1.12984	1.08046	1.14599	0.888379	0.785595	0.982084	1.11876	0.885353	0.791369	0.0177547	-0.337578	1.75069		1.14599	krtcap3	0.985908	0.942817	1	0.775207	0.685518	0.856976
A4FUN4	Aminopeptidase OS=Danio rerio OX=7955 GN=anpepb PE=1 SV=1	5	5	965	anpepb	Aminopeptidase	Danio rerio	5	110	4.92	9.15	5	5	1.07222	1.02651	1.16303	0.840217	0.823773	0.91736	1.08725	0.86045	0.791398	0.0101082	-0.337525	1.99533		1.16303	anpepb	0.921919	0.88262	1	0.722438	0.7083	0.788768
Q0D284	Dehydrogenase/reductase SDR family member 12 OS=Danio rerio OX=7955 GN=zgc:153679 PE=1 SV=1	3	3	318	zgc:153679	Dehydrogenase/reductase SDR family member 12	Danio rerio	11	35.6	8.02	5.04	3	3	1.11417	1.0429	1.20607	0.795045	0.902265	0.964525	1.12105	0.887278	0.791473	0.0268513	-0.337388	1.57103		1.20607	zgc:153679	0.923805	0.864716	1	0.659205	0.748106	0.799728
Q8JGR3	Adenylosuccinate synthetase OS=Danio rerio OX=7955 GN=adss2 PE=1 SV=1	15	14	462	adss2	Adenylosuccinate synthetase	Danio rerio	44	50.6	7.68	51.61	15	19	1.19266	1.08278	0.993551	0.846724	0.85806	0.88269	1.08966	0.862491	0.791521	0.0178443	-0.337301	1.7485		1.19266	adss2	1	0.907863	0.833052	0.709944	0.719448	0.7401
E7F2J6	Proprotein convertase subtilisin/kexin type 9 OS=Danio rerio OX=7955 GN=pcsk9 PE=3 SV=1	1	1	667	pcsk9	Proprotein convertase subtilisin/kexin type 9	Danio rerio	1	71.8	6.25	0	1	1	1.06585	1.26651	1.16369	0.964454	0.845258	0.958328	1.16535	0.92268	0.791764	0.0253122	-0.336858	1.59667		1.26651	pcsk9	0.841564	1	0.918815	0.761507	0.667393	0.756669
Q6IMW5	Fatty acid-binding protein 6, ileal (gastrotropin) OS=Danio rerio OX=7955 GN=zgc:92421 PE=1 SV=1	4	4	131	zgc:92421	Fatty acid-binding protein 6, ileal (gastrotropin)	Danio rerio	38	14.4	7.18	10.35	4	5	0.874014	1.01431	1.45145	0.827704	0.884401	0.932256	1.11326	0.881454	0.791778	0.259306	-0.336832	0.586188		1.45145	zgc:92421	0.602164	0.698822	1	0.570258	0.609321	0.642291
Q7T3H5	Glycerol-3-phosphate dehydrogenase [NAD(+)] OS=Danio rerio OX=7955 GN=gpd1 PE=1 SV=1	21	17	349	gpd1	Glycerol-3-phosphate dehydrogenase [NAD(+)]	Danio rerio	74	38.2	7.12	264.69	21	105	1.11745	1.09602	1.0975	0.831138	0.897244	0.893357	1.10366	0.873913	0.791833	0.000518666	-0.336732	3.28511		1.11745	gpd1	1	0.980826	0.982151	0.743782	0.80294	0.799462
B3DHD5	Si:ch211-188c16.1 OS=Danio rerio OX=7955 GN=wu:fi37b05 PE=2 SV=1	1	1	760	wu:fi37b05	Si:ch211-188c16.1	Danio rerio	1	84.2	6.89	0	1	1	0.936127	1.15317	1.14269	0.84592	0.787728	0.926773	1.07733	0.853474	0.792211	0.0512951	-0.336044	1.28992		1.15317	wu:fi37b05	0.811783	1	0.990911	0.733558	0.683096	0.803671
F1QHY2	SH3 domain and tetratricopeptide repeat-containing protein 1 isoform X1 OS=Danio rerio OX=7955 GN=sh3tc1 PE=4 SV=2	2	2	1322	sh3tc1	SH3 domain and tetratricopeptide repeat-containing protein 1 isoform X1	Danio rerio	1	149.1	5.59	3.55	2	2	1.10218	1.16356	1.07816	0.872443	0.875691	0.901989	1.11464	0.883374	0.792523	0.00103395	-0.335475	2.9855		1.16356	sh3tc1	0.947241	1	0.926604	0.749802	0.752594	0.775194
F1QPA8	Sulfotransferase OS=Danio rerio OX=7955 GN=sult3st1 PE=1 SV=1	15	13	293	sult3st1	Sulfotransferase	Danio rerio	58	34.4	8.79	84.03	15	37	1.11602	1.1081	1.06856	0.868266	0.875241	0.868119	1.09756	0.870542	0.793162	0.000107234	-0.334312	3.96967		1.11602	sult3st1	1	0.992904	0.957475	0.778004	0.784254	0.777873
A0A0R4IW50	Si:dkey-203a12.2 OS=Danio rerio OX=7955 GN=si:dkey-203a12.2 PE=1 SV=1	2	1	78	si:dkey-203a12.2	Si:dkey-203a12.2	Danio rerio	42	8.5	5.19	8.66	2	3	0.823242	1.0809	1.41455	0.956402	0.760087	0.917481	1.10623	0.87799	0.793677	0.276704	-0.333376	0.557985		1.41455	si:dkey-203a12.2	0.581983	0.764134	1	0.676119	0.537336	0.648604
Q502D1	Glyoxalase domain-containing protein 5 OS=Danio rerio OX=7955 GN=glod5 PE=2 SV=1	10	10	163	glod5	Glyoxalase domain-containing protein 5	Danio rerio	68	17.8	8.09	143.12	10	60	1.11941	1.15255	1.00304	0.813931	0.954986	0.831583	1.09167	0.866833	0.794046	0.0239186	-0.332706	1.62126		1.15255	glod5	0.971247	1	0.870281	0.706201	0.828586	0.721517
F1QD15	Prostaglandin F2 receptor inhibitor OS=Danio rerio OX=7955 GN=ptgfrn PE=1 SV=2	20	20	743	ptgfrn	Prostaglandin F2 receptor inhibitor	Danio rerio	30	81.5	5.95	62.85	20	28	1.14325	1.04714	1.09247	0.892044	0.878735	0.838232	1.09429	0.869671	0.794735	0.00220338	-0.331454	2.65691		1.14325	ptgfrn	1	0.915931	0.95558	0.780267	0.768626	0.733198
I3ISK1	AF4/FMR2 family member 4 isoform X2 OS=Danio rerio OX=7955 GN=aff4 PE=1 SV=1	2	2	1083	aff4	AF4/FMR2 family member 4 isoform X2	Danio rerio	2	118.6	9.47	0	2	2	1.07117	0.917338	1.08424	0.801398	0.749666	0.891447	1.02425	0.814171	0.794895	0.0361646	-0.331163	1.44172		1.08424	aff4	0.987951	0.846069	1	0.739136	0.691424	0.822189
D7RVS2	Amino acid transporter OS=Danio rerio OX=7955 GN=slc1a5 PE=1 SV=1	3	3	539	slc1a5	Amino acid transporter	Danio rerio	4	57.8	5.14	6.17	3	3	1.15694	1.06186	1.08141	0.929064	0.837973	0.856514	1.10007	0.874517	0.794964	0.00493993	-0.331038	2.30628		1.15694	slc1a5	1	0.917818	0.934714	0.803034	0.7243	0.740326
F1QZ20	Gamma-taxilin OS=Danio rerio OX=7955 GN=wu:fc50d09 PE=1 SV=1	1	1	489	wu:fc50d09	Gamma-taxilin	Danio rerio	1	57	5.25	2.32	1	1	1.05101	1.06994	1.00416	0.726253	0.812587	0.945739	1.04171	0.828193	0.795034	0.0329642	-0.330912	1.48196		1.06994	wu:fc50d09	0.982308	1	0.93852	0.678776	0.759466	0.883914
A8WGJ1	Vitellogenin 2 isoform 2 OS=Danio rerio OX=7955 GN=zfVtg2 PE=1 SV=1	1	1	834	zfVtg2	Vitellogenin 2 isoform 2	Danio rerio	1	93.1	7.97	2.42	1	1	1.1709	1.19631	1.11616	0.84021	0.897998	1.03172	1.16112	0.923308	0.795186	0.0179888	-0.330635	1.745		1.19631	zfVtg2	0.978761	1	0.933004	0.702336	0.750642	0.862417
Q7ZUU4	DnaJ (Hsp40) homolog, subfamily C, member 17 OS=Danio rerio OX=7955 GN=zgc:56091 PE=1 SV=1	3	3	307	zgc:56091	DnaJ (Hsp40) homolog, subfamily C, member 17	Danio rerio	11	35.1	8.03	1.9	3	4	1.18538	1.10912	1.19093	0.913053	0.929816	0.931469	1.16181	0.924779	0.795982	0.000933941	-0.329192	3.02968		1.19093	zgc:56091	0.995342	0.931305	1	0.766673	0.780748	0.782137
F1R692	Ribosomal RNA-processing protein 8 OS=Danio rerio OX=7955 GN=rrp8 PE=1 SV=1	1	1	533	rrp8	Ribosomal RNA-processing protein 8	Danio rerio	2	59.6	9.55	0	1	1	1.14355	1.13268	0.929334	0.74926	0.951134	0.85256	1.06852	0.850985	0.796414	0.0747588	-0.32841	1.12634		1.14355	rrp8	1	0.990501	0.812677	0.655208	0.83174	0.74554
E7F9I7	Sulfate transporter OS=Danio rerio OX=7955 GN=slc26a2 PE=1 SV=1	8	8	699	slc26a2	Sulfate transporter	Danio rerio	15	76.7	8.5	18.87	8	9	1.13545	1.10293	1.10058	0.87961	0.906648	0.874407	1.11299	0.886888	0.796852	0.000114338	-0.327615	3.94181		1.13545	slc26a2	1	0.97136	0.969293	0.774679	0.798491	0.770097
Q7SXM1	Cytochrome c oxidase subunit OS=Danio rerio OX=7955 GN=zgc:66195 PE=1 SV=1	6	5	86	zgc:66195	Cytochrome c oxidase subunit	Danio rerio	71	10.1	8.16	38.38	6	20	1.15261	1.19016	0.960251	0.961493	0.813542	0.857027	1.10101	0.877354	0.796866	0.0556	-0.32759	1.25492		1.19016	zgc:66195	0.968451	1	0.806828	0.807871	0.683559	0.720096
Q7ZTZ4	Fibrillarin OS=Danio rerio OX=7955 GN=fb37g12 PE=1 SV=1	17	17	317	fb37g12	Fibrillarin	Danio rerio	52	33.6	10.2	137.54	17	58	1.14198	1.17929	0.986331	0.913905	0.89161	0.83117	1.10253	0.878895	0.79716	0.0250876	-0.327059	1.60054		1.17929	fb37g12	0.968367	1	0.836379	0.774964	0.756059	0.704807
A0A8M1QV71	Phosphatase and actin regulator 4 OS=Danio rerio OX=7955 GN=phactr4a PE=3 SV=1	5	5	1056	phactr4a	Phosphatase and actin regulator 4	Danio rerio	5	118.9	9.13	4.41	5	5	1.16427	1.09093	1.01111	0.813881	0.863494	0.929339	1.08877	0.868905	0.798059	0.0166007	-0.325434	1.77987		1.16427	phactr4a	1	0.937007	0.868452	0.699046	0.74166	0.798214
A0A8M9Q7J4	Apoptotic chromatin condensation inducer in the nucleus isoform X1 OS=Danio rerio OX=7955 GN=acin1b PE=1 SV=1	9	1	612	acin1b	Apoptotic chromatin condensation inducer in the nucleus isoform X1	Danio rerio	17	69.5	7.47	20.42	9	10	1.24865	1.0213	1.01903	0.804643	0.855784	0.964539	1.09633	0.874989	0.79811	0.068879	-0.325341	1.16191		1.24865	acin1b	1	0.81792	0.8161	0.644408	0.685366	0.772463
Q803I6	ATP-binding cassette sub-family D member 3 OS=Danio rerio OX=7955 GN=zgc:55740 PE=1 SV=1	25	23	656	zgc:55740	ATP-binding cassette sub-family D member 3	Danio rerio	42	74.9	9.44	184.32	25	78	1.16638	1.0266	1.08194	0.850725	0.886864	0.876342	1.09164	0.871311	0.798165	0.0063328	-0.325241	2.1984		1.16638	zgc:55740	1	0.88016	0.927607	0.729372	0.760355	0.751334
A0A0R4IF73	Protein C19orf12 homolog OS=Danio rerio OX=7955 GN=si:ch211-260e23.7 PE=3 SV=1	2	2	142	si:ch211-260e23.7	Protein C19orf12 homolog	Danio rerio	13	15.1	8.5	1.72	2	2	1.46703	1.0283	1.08646	1.04909	0.962957	0.846967	1.19393	0.953004	0.798208	0.182408	-0.325163	0.738956		1.46703	si:ch211-260e23.7	1	0.700937	0.740585	0.71511	0.656399	0.577334
Q6DH35	Alpha- and gamma-adaptin-binding protein p34 OS=Danio rerio OX=7955 GN=zgc:92663 PE=1 SV=1	1	1	321	zgc:92663	Alpha- and gamma-adaptin-binding protein p34	Danio rerio	4	35.8	4.45	2.26	1	1	1.60122	0.890403	0.915546	0.819176	0.978762	0.92341	1.13572	0.907116	0.798712	0.390306	-0.324253	0.408595		1.60122	zgc:92663	1	0.556077	0.571779	0.511594	0.611259	0.576691
Q4V8U9	Homocysteine-inducible, endoplasmic reticulum stress-inducible, ubiquitin-like domain member 1 OS=Danio rerio OX=7955 GN=zgc:114134 PE=2 SV=1	2	1	402	zgc:114134	Homocysteine-inducible, endoplasmic reticulum stress-inducible, ubiquitin-like domain member 1	Danio rerio	4	44.2	6.28	1.82	2	2	1.08284	1.14694	1.21132	0.937591	0.886054	0.924973	1.14703	0.916206	0.798763	0.0045594	-0.32416	2.34109		1.21132	zgc:114134	0.893933	0.946852	1	0.774026	0.73148	0.763609
Q52JI7	Beta A4-crystallin OS=Danio rerio OX=7955 GN=zgc:109979 PE=1 SV=1	1	1	196	zgc:109979	Beta A4-crystallin	Danio rerio	5	23	6.73	1.92	1	1	1.05491	1.01164	1.26089	0.852848	0.857511	0.947563	1.10915	0.885974	0.798789	0.0544328	-0.324113	1.26414		1.26089	zgc:109979	0.836641	0.802321	1	0.676386	0.680085	0.751504
A0A8M9QDK8	Ribosomal protein OS=Danio rerio OX=7955 GN=rpl10a PE=1 SV=1	6	1	133	rpl10a	Ribosomal protein	Danio rerio	41	15.1	9.99	73.51	6	33	1.14295	1.16449	1.03953	0.932121	0.852245	0.890717	1.11566	0.891694	0.799255	0.00757696	-0.323272	2.1205		1.16449	rpl10a	0.981505	1	0.89269	0.800454	0.731861	0.764899
A0A8M2BAI0	Troponin T type 3a (Skeletal, fast) isoform X1 OS=Danio rerio OX=7955 GN=tnnt3a PE=1 SV=1	3	1	282	tnnt3a	Troponin T type 3a (Skeletal, fast) isoform X1	Danio rerio	8	33.4	9.42	3.81	3	3	1.21577	1.18093	1.08071	0.74575	0.868172	1.1664	1.15914	0.926775	0.799538	0.151523	-0.322762	0.819523		1.21577	tnnt3a	1	0.971341	0.888906	0.613395	0.71409	0.959391
A0A2R8Q009	N-terminal Xaa-Pro-Lys N-methyltransferase 1 OS=Danio rerio OX=7955 GN=NTM1A PE=1 SV=1	1	1	243	NTM1A	N-terminal Xaa-Pro-Lys N-methyltransferase 1	Danio rerio	3	27.6	7.3	2.13	1	1	1.17073	1.24963	1.10752	0.877792	1.01666	0.926349	1.17596	0.940267	0.799575	0.015159	-0.322696	1.81933		1.24963	NTM1A	0.936864	1	0.886282	0.702444	0.813571	0.741301
E7EYT7	Tubulin alpha chain OS=Danio rerio OX=7955 GN=si:ch73-199e17.1 PE=3 SV=2	18	0	449	si:ch73-199e17.1	Tubulin alpha chain	Danio rerio	49	49.8	5.14	295.16	18	117	1.14252	1.17937	1.04014	0.859999	0.898756	0.929792	1.12068	0.896183	0.79968	0.0083376	-0.322506	2.07896		1.17937	si:ch73-199e17.1	0.968757	1	0.881946	0.729203	0.762065	0.788381
A0A8M6Z2B1	DNA-directed RNA polymerase subunit OS=Danio rerio OX=7955 GN=twistnb PE=3 SV=1	2	2	347	twistnb	DNA-directed RNA polymerase subunit	Danio rerio	6	38	8.57	5.61	2	2	1.09418	1.15953	1.06909	0.881337	0.891923	0.88418	1.1076	0.885813	0.799759	0.00122093	-0.322363	2.91331		1.15953	twistnb	0.943641	1	0.922007	0.760082	0.769212	0.762534
E7FFH0	Ankyrin repeat and SOCS box protein 13 isoform X1 OS=Danio rerio OX=7955 GN=asb13b PE=4 SV=1	1	1	294	asb13b	Ankyrin repeat and SOCS box protein 13 isoform X1	Danio rerio	4	31.8	6.86	2.75	1	1	1.07672	1.15147	1.11332	0.947846	0.857317	0.867337	1.11384	0.890833	0.799789	0.00340745	-0.322309	2.46757		1.15147	asb13b	0.935082	1	0.966867	0.823162	0.744541	0.753244
A0A140LG26	Equilibrative nucleoside transporter 1-like OS=Danio rerio OX=7955 GN=slc29a1b PE=1 SV=1	7	7	436	slc29a1b	Equilibrative nucleoside transporter 1-like	Danio rerio	13	48.1	7.8	15.12	7	8	1.20525	1.0152	1.06368	0.829652	0.984316	0.813133	1.09471	0.8757	0.799938	0.0500034	-0.32204	1.301		1.20525	slc29a1b	1	0.842318	0.882543	0.688367	0.816693	0.67466
A4QN79	ADP/ATP translocase OS=Danio rerio OX=7955 GN=si:dkey-251i10.1 PE=1 SV=1	9	3	299	si:dkey-251i10.1	ADP/ATP translocase	Danio rerio	30	33	9.63	140.52	9	83	1.14092	1.13642	1.03736	0.918732	0.824478	0.908927	1.1049	0.884046	0.800113	0.00808394	-0.321725	2.09238		1.14092	si:dkey-251i10.1	1	0.996053	0.909227	0.805253	0.722641	0.796659
F1QZ64	ATP-binding cassette sub-family F member 2 OS=Danio rerio OX=7955 GN=abcf2 PE=1 SV=1	16	16	613	abcf2	ATP-binding cassette sub-family F member 2	Danio rerio	27	70	6.95	39.8	16	19	1.11895	1.10764	1.03188	0.839352	0.887223	0.880701	1.08616	0.869092	0.800152	0.00223608	-0.321654	2.65051		1.11895	abcf2	1	0.989892	0.922185	0.750123	0.792905	0.787076
E9QJ06	Cytochrome P450, family 27, subfamily A, polypeptide 1, gene 2 OS=Danio rerio OX=7955 GN=cyp27a1.2 PE=3 SV=1	19	2	522	cyp27a1.2	Cytochrome P450, family 27, subfamily A, polypeptide 1, gene 2	Danio rerio	42	60	8.85	107.89	19	47	1.0917	1.04319	1.13136	0.784978	0.925918	0.902997	1.08875	0.871298	0.800274	0.0126381	-0.321435	1.89832		1.13136	cyp27a1.2	0.964947	0.922073	1	0.693838	0.818414	0.798155
Q98TS3	Hsp70 binding protein OS=Danio rerio OX=7955 GN=zgc:55259 PE=1 SV=1	8	8	333	zgc:55259	Hsp70 binding protein	Danio rerio	30	37.2	4.81	21.71	8	10	1.15515	1.11974	1.16621	0.901751	0.967643	0.886375	1.14703	0.91859	0.80084	0.00133076	-0.320414	2.8759		1.16621	zgc:55259	0.990517	0.960158	1	0.773234	0.829735	0.760049
A0EXC5	Sulfotransferase OS=Danio rerio OX=7955 GN=sult2st2 PE=1 SV=1	14	9	287	sult2st2	Sulfotransferase	Danio rerio	58	33.7	6.15	128.8	14	61	1.02694	1.12573	1.10492	0.81918	0.957707	0.833073	1.08586	0.869987	0.801194	0.0154989	-0.319776	1.8097		1.12573	sult2st2	0.91225	1	0.981515	0.72769	0.850745	0.740032
A0A8M1NG90	Vitellogenin 6 precursor OS=Danio rerio OX=7955 GN=vtg6 PE=1 SV=1	1	1	1374	vtg6	Vitellogenin 6 precursor	Danio rerio	1	150.5	8.69	2.16	1	1	1.1522	1.28702	1.06274	0.920443	0.925883	0.960087	1.16732	0.935471	0.801382	0.0250299	-0.319437	1.60154		1.28702	vtg6	0.895239	1	0.825737	0.715171	0.719398	0.745974
Q6NWB2	Transmembrane 6 superfamily member 1 OS=Danio rerio OX=7955 GN=tm6sf2a PE=2 SV=1	3	3	342	tm6sf2a	Transmembrane 6 superfamily member 1	Danio rerio	9	38.6	9.03	7.18	3	4	1.09491	1.13615	1.05198	0.898846	0.843304	0.889861	1.09435	0.877337	0.8017	0.00188491	-0.318866	2.72471		1.13615	tm6sf2a	0.963696	1	0.925911	0.791131	0.742244	0.783222
Q6DGK2	L-lactate dehydrogenase B-B chain OS=Danio rerio OX=7955 GN=ldhbb PE=2 SV=1	19	13	334	ldhbb	L-lactate dehydrogenase B-B chain	Danio rerio	61	36.7	8.48	853.72	19	464	1.12362	1.0697	1.11202	0.915212	0.857319	0.877664	1.10178	0.883399	0.801793	0.000755875	-0.318698	3.12155		1.12362	ldhbb	1	0.952013	0.989677	0.814523	0.762999	0.781105
A0A8M1PZD8	Poly [ADP-ribose] polymerase OS=Danio rerio OX=7955 GN=si:ch211-219a4.6 PE=3 SV=1	1	1	840	si:ch211-219a4.6	Poly [ADP-ribose] polymerase	Danio rerio	1	94.2	8.28	5	1	2	1.075	1.07554	1.1736	0.843181	0.751124	1.07135	1.10805	0.888553	0.80191	0.0947118	-0.318488	1.0236		1.1736	si:ch211-219a4.6	0.915988	0.916448	1	0.718459	0.640019	0.912881
Q6DHD6	Aldose 1-epimerase OS=Danio rerio OX=7955 GN=galm PE=1 SV=1	11	11	342	galm	Aldose 1-epimerase	Danio rerio	47	37.4	6.28	82.71	11	35	1.07019	1.08148	1.13443	0.840829	0.945651	0.84947	1.09537	0.87865	0.802152	0.00513137	-0.318052	2.28977		1.13443	galm	0.943373	0.953331	1	0.741193	0.833594	0.74881
A0A8N7TE73	Phosphorylase b kinase regulatory subunit OS=Danio rerio OX=7955 GN=phka2 PE=3 SV=1	9	7	1206	phka2	Phosphorylase b kinase regulatory subunit	Danio rerio	8	135.2	6.06	13.55	9	11	1.09099	1.16523	1.09427	0.910165	0.925284	0.852574	1.11683	0.896008	0.802277	0.00254223	-0.317828	2.59479		1.16523	phka2	0.936287	1	0.939097	0.781101	0.794076	0.731676
E7F1X5	Cylindromatosis (turban tumor syndrome),-like OS=Danio rerio OX=7955 GN=cyldl PE=4 SV=1	1	1	761	cyldl	Cylindromatosis (turban tumor syndrome),-like	Danio rerio	1	85.2	5.71	0	1	1	1.16451	1.06688	1.09404	0.926565	0.869462	0.875173	1.10848	0.8904	0.803265	0.00313444	-0.316053	2.50384		1.16451	cyldl	1	0.916163	0.93949	0.795671	0.746635	0.751539
A0A8M3B483	Metalloendopeptidase OS=Danio rerio OX=7955 GN=c6ast4 PE=1 SV=1	6	2	263	c6ast4	Metalloendopeptidase	Danio rerio	21	30.1	6.43	21.61	6	19	0.656141	0.770431	1.99405	1.27427	0.713587	0.760598	1.14021	0.916153	0.803498	0.654643	-0.315634	0.183995		1.99405	c6ast4	0.32905	0.386366	1	0.63904	0.357859	0.381435
A0A8M9Q0Q2	Nuclease HARBI1 OS=Danio rerio OX=7955 GN=LOC110438579 PE=3 SV=1	1	1	341	LOC110438579	Nuclease HARBI1	Danio rerio	4	38.9	8.32	0	1	1	1.16941	1.10942	1.06531	0.825053	0.942219	0.919861	1.11471	0.895711	0.803535	0.00952398	-0.315568	2.02118		1.16941	LOC110438579	1	0.948701	0.910977	0.705528	0.805721	0.786602
F1Q6Z5	CCHC-type zinc finger, nucleic acid-binding protein a OS=Danio rerio OX=7955 GN=fe36b09 PE=1 SV=1	7	6	163	fe36b09	CCHC-type zinc finger, nucleic acid-binding protein a	Danio rerio	37	18	8.03	26.06	7	13	1.11946	1.24463	0.968694	0.964612	0.758235	0.956731	1.11093	0.893193	0.804007	0.105611	-0.31472	0.97629		1.24463	fe36b09	0.899435	1	0.778301	0.775022	0.609207	0.76869
E7FCQ0	CCHC-type zinc finger, nucleic acid-binding protein b OS=Danio rerio OX=7955 GN=cnbp PE=1 SV=2	5	4	161	cnbp	CCHC-type zinc finger, nucleic acid-binding protein b	Danio rerio	25	17.6	8.22	28.99	5	13	1.19143	1.09958	1.03828	1.07282	0.891	0.714699	1.10976	0.89284	0.804533	0.126218	-0.313777	0.898879		1.19143	cnbp	1	0.922903	0.871459	0.900449	0.74784	0.599867
F1R0P5	Novopsin-7 OS=Danio rerio OX=7955 GN=novopsin-7 PE=2 SV=3	1	1	335	novopsin-7	Novopsin-7	Danio rerio	2	36.9	8.37	0	1	1	1.11727	1.21578	1.01223	0.966648	0.792736	0.932416	1.11509	0.897267	0.804656	0.0514786	-0.313556	1.28837		1.21578	novopsin-7	0.918979	1	0.832577	0.795086	0.65204	0.76693
Q7ZU48	Heterogeneous nuclear ribonucleoprotein A0,-like OS=Danio rerio OX=7955 GN=hnrpa0l PE=1 SV=2	10	9	302	hnrpa0l	Heterogeneous nuclear ribonucleoprotein A0,-like	Danio rerio	43	32	7.78	72.11	10	35	1.11398	1.11244	1.04797	0.910002	0.878486	0.846621	1.09146	0.87837	0.804763	0.00169312	-0.313364	2.77131		1.11398	hnrpa0l	1	0.998619	0.940747	0.816894	0.788603	0.759998
Q08C95	WD repeat domain 74 OS=Danio rerio OX=7955 GN=zgc:153363 PE=1 SV=1	4	4	375	zgc:153363	WD repeat domain 74	Danio rerio	12	41.3	7.17	4.39	4	5	1.15548	1.0713	1.05452	0.848328	0.900865	0.891776	1.09377	0.880323	0.804854	0.00373137	-0.313201	2.42813		1.15548	zgc:153363	1	0.927148	0.912624	0.734177	0.779645	0.771779
B0V2S5	RING finger protein 11 OS=Danio rerio OX=7955 GN=zgc:114095 PE=4 SV=1	1	1	154	zgc:114095	RING finger protein 11	Danio rerio	6	17.4	4.78	0	1	1	1.24873	1.13093	1.1491	0.940573	0.973623	0.925977	1.17626	0.946724	0.804861	0.0042585	-0.313188	2.37074		1.24873	zgc:114095	1	0.905665	0.920215	0.753221	0.779688	0.741533
A0A8M2BAB2	Dipeptidyl aminopeptidase-like protein 6 isoform X2 OS=Danio rerio OX=7955 GN=dpp6b PE=4 SV=1	1	1	810	dpp6b	Dipeptidyl aminopeptidase-like protein 6 isoform X2	Danio rerio	1	92	6.23	1.72	1	1	0.992132	1.11576	1.10926	0.788477	0.916385	0.885554	1.07238	0.863472	0.805188	0.0198979	-0.312602	1.70119		1.11576	dpp6b	0.889199	1	0.994178	0.706673	0.82131	0.793678
Q9MIY9	NADH-ubiquinone oxidoreductase chain 2 OS=Danio rerio OX=7955 GN=mt-nd2 PE=3 SV=1	2	2	348	mt-nd2	NADH-ubiquinone oxidoreductase chain 2	Danio rerio	5	37.7	9.42	14.22	2	6	1.1654	1.03204	1.09326	0.929046	0.912275	0.80877	1.0969	0.883364	0.805328	0.016602	-0.312351	1.77984		1.1654	mt-nd2	1	0.885573	0.938102	0.797194	0.782803	0.693987
Q6NYH5	Sodium/potassium-transporting ATPase subunit beta OS=Danio rerio OX=7955 GN=fj91b11 PE=1 SV=1	14	14	306	fj91b11	Sodium/potassium-transporting ATPase subunit beta	Danio rerio	40	35.2	7.56	107.69	14	60	1.15992	1.09136	1.03307	0.867055	0.893128	0.88562	1.09478	0.881934	0.805579	0.00473938	-0.311903	2.32428		1.15992	fj91b11	1	0.940888	0.890641	0.747512	0.76999	0.763517
Q5PR98	Protein NDRG2 OS=Danio rerio OX=7955 GN=ndrg2 PE=2 SV=1	13	13	368	ndrg2	Protein NDRG2	Danio rerio	51	40.4	5.66	151.28	13	67	1.04676	1.05519	1.17408	0.891944	0.859246	0.887924	1.09201	0.879705	0.805585	0.0074383	-0.311891	2.12853		1.17408	ndrg2	0.891558	0.898736	1	0.759698	0.731848	0.756274
Q6PBP0	Cytochrome c oxidase subunit 7C, mitochondrial OS=Danio rerio OX=7955 GN=wu:fj49c05 PE=1 SV=1	2	2	63	wu:fj49c05	Cytochrome c oxidase subunit 7C, mitochondrial	Danio rerio	30	7.1	11.47	12.64	2	7	1.23705	1.17724	0.876524	0.938672	0.784295	0.928098	1.09694	0.883688	0.805594	0.1558	-0.311875	0.807433		1.23705	wu:fj49c05	1	0.951653	0.708559	0.758797	0.634004	0.75025
Q5SPD7	Pyrroline-5-carboxylate reductase 3 OS=Danio rerio OX=7955 GN=pycr3 PE=2 SV=1	8	8	288	pycr3	Pyrroline-5-carboxylate reductase 3	Danio rerio	35	29.9	7.25	38.49	8	13	0.995225	1.13166	1.13804	0.849163	0.848379	0.932819	1.08831	0.876787	0.805642	0.0176685	-0.311789	1.7528		1.13804	pycr3	0.87451	0.994399	1	0.746164	0.745476	0.819674
E7EZR4	Vascular endothelial growth factor A-like OS=Danio rerio OX=7955 GN=vegfba PE=3 SV=1	1	1	246	vegfba	Vascular endothelial growth factor A-like	Danio rerio	3	28	9.07	0	1	1	1.15046	1.04011	1.21767	0.82994	0.986885	0.929738	1.13608	0.915521	0.805861	0.0332337	-0.311398	1.47842		1.21767	vegfba	0.944802	0.854183	1	0.681581	0.810471	0.76354
Q32LU3	Septin 4a OS=Danio rerio OX=7955 GN=sept4a PE=2 SV=1	4	1	476	sept4a	Septin 4a	Danio rerio	7	55.1	5.8	25.89	4	12	1.20208	1.08344	1.1462	0.829692	0.832602	1.10376	1.14391	0.922017	0.806025	0.0843501	-0.311103	1.07391		1.20208	sept4a	1	0.901303	0.953518	0.690215	0.692636	0.918207
A8DZH9	Uncharacterized protein LOC550476 isoform 2 OS=Danio rerio OX=7955 GN=zgc:110366 PE=1 SV=1	1	1	289	zgc:110366	Uncharacterized protein LOC550476 isoform 2	Danio rerio	3	32.5	6.62	2.21	1	1	1.14608	1.10596	1.0942	0.877329	0.9438	0.876516	1.11541	0.899215	0.806172	0.00136995	-0.31084	2.8633		1.14608	zgc:110366	1	0.965001	0.954736	0.765507	0.823506	0.764798
Q803H4	Histone H3-like centromeric protein A OS=Danio rerio OX=7955 GN=cenpa PE=1 SV=1	1	1	145	cenpa	Histone H3-like centromeric protein A	Danio rerio	10	16.7	11.85	0	1	1	1.37452	1.38178	1.2291	1.11692	1.03885	1.05752	1.32847	1.0711	0.806266	0.00946254	-0.310672	2.02399		1.38178	cenpa	0.994742	1	0.889499	0.808317	0.751816	0.765333
F1QZ15	EKC/KEOPS complex subunit TPRKB OS=Danio rerio OX=7955 GN=tprkb PE=2 SV=1	8	8	175	tprkb	EKC/KEOPS complex subunit TPRKB	Danio rerio	58	19.6	6.68	53.71	8	19	1.13335	1.10511	1.02675	0.863521	0.868256	0.901051	1.0884	0.877609	0.806328	0.003442	-0.310562	2.46319		1.13335	tprkb	1	0.975078	0.905942	0.761918	0.766095	0.795032
A0A0G2LAJ5	Phospholipid-transporting ATPase OS=Danio rerio OX=7955 GN=atp8b5b PE=3 SV=2	21	17	1189	atp8b5b	Phospholipid-transporting ATPase	Danio rerio	20	135.4	6.77	48.92	21	28	1.14004	1.06402	1.09414	0.897061	0.850488	0.91238	1.0994	0.886643	0.80648	0.00181273	-0.310289	2.74167		1.14004	atp8b5b	1	0.933313	0.959733	0.786867	0.746014	0.800304
F8W3D4	ATP-dependent RNA helicase OS=Danio rerio OX=7955 GN=ddx10 PE=1 SV=1	2	2	864	ddx10	ATP-dependent RNA helicase	Danio rerio	3	99.1	5.41	4.46	2	2	1.1532	1.13762	1.01241	0.852931	0.911366	0.900312	1.10108	0.888203	0.806666	0.0114028	-0.309957	1.94299		1.1532	ddx10	1	0.986485	0.877913	0.739618	0.79029	0.780705
Q802X8	Cytochrome P450, family 2, subfamily K, polypeptide 22 OS=Danio rerio OX=7955 GN=zgc:55856 PE=1 SV=1	30	22	503	zgc:55856	Cytochrome P450, family 2, subfamily K, polypeptide 22	Danio rerio	60	56.8	8.85	270	30	130	1.07703	1.03784	1.19157	0.884357	0.895947	0.8874	1.10214	0.889234	0.806823	0.0100068	-0.309677	1.99971		1.19157	zgc:55856	0.903871	0.870981	1	0.742178	0.751904	0.744731
A2BG55	Coiled-coil domain-containing protein 86 OS=Danio rerio OX=7955 GN=im:7155625 PE=4 SV=1	2	2	283	im:7155625	Coiled-coil domain-containing protein 86	Danio rerio	9	31.8	9.85	5.24	2	2	1.14192	1.16013	1.00363	0.850902	0.912585	0.903716	1.10189	0.889068	0.806855	0.0159531	-0.309618	1.79716		1.16013	im:7155625	0.984303	1	0.865103	0.733455	0.786624	0.778979
F1R9L2	Family with sequence similarity 83 member Ha OS=Danio rerio OX=7955 GN=fam83ha PE=3 SV=1	2	2	2317	fam83ha	Family with sequence similarity 83 member Ha	Danio rerio	1	253.5	5.03	4.63	2	2	1.15972	1.09586	1.05873	0.863455	0.891728	0.921632	1.10477	0.892271	0.807655	0.00332	-0.308188	2.47886		1.15972	fam83ha	1	0.944932	0.912916	0.744537	0.768916	0.794702
Q6DRJ4	Protein KRI1 homolog OS=Danio rerio OX=7955 GN=kri1 PE=2 SV=1	5	5	765	kri1	Protein KRI1 homolog	Danio rerio	7	91.6	5.22	5.1	5	5	1.13066	1.14031	1.02969	0.867379	0.901955	0.897759	1.10022	0.889031	0.808048	0.00466576	-0.307487	2.33108		1.14031	kri1	0.991539	1	0.902987	0.760651	0.790972	0.787293
Q52KK6	Casp6 protein OS=Danio rerio OX=7955 GN=casp6 PE=2 SV=1	6	6	298	casp6	Casp6 protein	Danio rerio	22	33.7	6.14	11.93	6	7	1.15199	1.0475	1.06436	0.860778	0.892606	0.884101	1.08795	0.879162	0.80809	0.00347197	-0.307412	2.45942		1.15199	casp6	1	0.909299	0.923931	0.74721	0.774838	0.767456
Q58EH7	Translocating chain-associated membrane protein OS=Danio rerio OX=7955 GN=zgc:113278 PE=2 SV=1	1	1	374	zgc:113278	Translocating chain-associated membrane protein	Danio rerio	2	43.4	9.52	1.73	1	1	1.0849	1.07591	0.998238	0.827651	0.863946	0.862601	1.05302	0.851399	0.808532	0.00254262	-0.306623	2.59472		1.0849	zgc:113278	1	0.991714	0.920117	0.762879	0.796335	0.795095
A0A8M9PZU3	cAMP-dependent protein kinase OS=Danio rerio OX=7955 GN=prkacaa PE=1 SV=1	14	7	389	prkacaa	cAMP-dependent protein kinase	Danio rerio	51	43.9	8.88	48.47	14	23	1.09372	1.10222	1.11024	0.868394	0.931624	0.874272	1.10206	0.89143	0.808877	0.000527844	-0.306007	3.27749		1.11024	prkacaa	0.985122	0.992782	1	0.782171	0.839122	0.787465
A0A8M6YYM0	Krueppel-like factor 3 isoform X1 OS=Danio rerio OX=7955 GN=klf3 PE=4 SV=1	2	1	327	klf3	Krueppel-like factor 3 isoform X1	Danio rerio	7	36.6	8.91	2.24	2	2	1.01297	1.12062	0.974301	0.853156	0.794934	0.866349	1.03596	0.838146	0.809049	0.0156051	-0.3057	1.80673		1.12062	klf3	0.903936	1	0.869429	0.761324	0.709369	0.773097
A0A0R4IS75	Cysteine dioxygenase OS=Danio rerio OX=7955 GN=cdo1 PE=3 SV=2	5	5	203	cdo1	Cysteine dioxygenase	Danio rerio	29	23.7	5.87	15.76	5	7	1.08431	1.04769	1.13634	0.815864	0.928984	0.899561	1.08945	0.88147	0.809098	0.00810833	-0.305614	2.09107		1.13634	cdo1	0.954211	0.921985	1	0.717974	0.817521	0.791629
Q5RIM0	LYR motif-containing protein 2 OS=Danio rerio OX=7955 GN=lyrm2 PE=3 SV=1	2	2	88	lyrm2	LYR motif-containing protein 2	Danio rerio	18	10.5	10.51	2.83	2	3	1.73657	0.9881	1.00649	1.04466	1.00712	0.967402	1.24372	1.00639	0.80918	0.391895	-0.305467	0.40683		1.73657	lyrm2	1	0.568995	0.579585	0.601567	0.579946	0.557076
Q802U4	Caprin-1 OS=Danio rerio OX=7955 GN=caprin1 PE=1 SV=1	8	8	695	caprin1	Caprin-1	Danio rerio	14	76.6	5	20.58	8	11	1.01885	1.12016	1.12497	0.835047	0.911785	0.894539	1.08799	0.880457	0.80925	0.00760348	-0.305342	2.11899		1.12497	caprin1	0.905665	0.995721	1	0.742284	0.810497	0.795166
A0A8M2B5Z8	DNA helicase OS=Danio rerio OX=7955 GN=chd4a PE=1 SV=1	18	7	1930	chd4a	DNA helicase	Danio rerio	12	218.9	5.8	40.02	18	19	1.14149	1.11974	0.99401	0.877264	0.864847	0.892347	1.08508	0.878153	0.809298	0.0113697	-0.305258	1.94425		1.14149	chd4a	1	0.980954	0.870804	0.768528	0.757651	0.781742
Q1LYQ0	Novel protein OS=Danio rerio OX=7955 GN=fb62c07 PE=1 SV=1	17	17	271	fb62c07	Novel protein	Danio rerio	71	30.8	5.69	103.65	17	47	1.09089	1.0736	1.07793	0.853022	0.880313	0.891649	1.08081	0.874994	0.809575	8.1837e-05	-0.304764	4.08705		1.09089	fb62c07	1	0.984149	0.988123	0.78195	0.806967	0.817359
F1RCR0	Pre-mRNA-splicing factor SLU7 OS=Danio rerio OX=7955 GN=wu:fc94e11 PE=1 SV=1	2	2	619	wu:fc94e11	Pre-mRNA-splicing factor SLU7	Danio rerio	4	71.5	6.76	7.13	2	3	1.24177	0.978286	1.05291	0.854298	0.924071	0.871779	1.09099	0.883383	0.809709	0.0627749	-0.304525	1.20221		1.24177	wu:fc94e11	1	0.787817	0.847911	0.687969	0.744157	0.702046
Q7ZWD8	Cfl1 protein OS=Danio rerio OX=7955 GN=CFL1 PE=1 SV=1	6	5	163	CFL1	Cfl1 protein	Danio rerio	33	18.4	7.8	21	6	16	1.30264	0.928165	1.04068	0.712599	1.09766	0.839159	1.09049	0.883138	0.80985	0.261088	-0.304273	0.583214		1.30264	CFL1	1	0.712526	0.798902	0.547042	0.84264	0.644199
Q5SPR8	N-acetyltransferase ESCO2 OS=Danio rerio OX=7955 GN=esco2 PE=2 SV=1	1	1	609	esco2	N-acetyltransferase ESCO2	Danio rerio	1	68.3	9.96	2.05	1	1	1.22358	0.904277	1.0858	0.751684	0.990847	0.860354	1.07122	0.867628	0.809947	0.152607	-0.3041	0.816425		1.22358	esco2	1	0.739045	0.887396	0.614334	0.809797	0.703147
Q6DRI4	DNA-directed RNA polymerases I and III subunit RPAC2 OS=Danio rerio OX=7955 GN=polr1d PE=3 SV=1	2	2	112	polr1d	DNA-directed RNA polymerases I and III subunit RPAC2	Danio rerio	29	12.7	5.11	6.41	2	2	1.47814	1.18339	1.05514	1.00496	0.950083	1.05731	1.23889	1.00412	0.810498	0.142867	-0.30312	0.845069		1.47814	polr1d	1	0.800593	0.713833	0.679883	0.642756	0.715297
A1IH01	Golgin subfamily A member 1 OS=Danio rerio OX=7955 GN=drgolgin97 PE=1 SV=1	2	2	862	drgolgin97	Golgin subfamily A member 1	Danio rerio	2	99.3	5.24	6.01	2	2	1.13013	1.19345	1.00159	0.975529	0.878851	0.840698	1.10839	0.898359	0.810505	0.0386688	-0.303106	1.41264		1.19345	drgolgin97	0.946946	1	0.839241	0.817401	0.736394	0.704425
F1QWU6	Dehydrogenase/reductase SDR family member 7B OS=Danio rerio OX=7955 GN=zgc:112518 PE=1 SV=1	7	1	316	zgc:112518	Dehydrogenase/reductase SDR family member 7B	Danio rerio	30	34.2	9.5	22.67	7	8	1.25218	1.11132	0.968506	0.926151	0.884757	0.889893	1.11067	0.900267	0.810563	0.0641575	-0.303003	1.19275		1.25218	zgc:112518	1	0.887507	0.773456	0.739631	0.706573	0.710675
Q6PH32	Cytochrome P450, family 4 OS=Danio rerio OX=7955 GN=cyp4 PE=2 SV=1	18	2	458	cyp4	Cytochrome P450, family 4	Danio rerio	41	53	8.34	100.5	18	41	1.06185	1.0408	1.18176	0.760843	1.0132	0.888645	1.09481	0.887563	0.810703	0.0714761	-0.302754	1.14584		1.18176	cyp4	0.898531	0.880722	1	0.64382	0.857365	0.751965
F1QM53	Iron-sulfur cluster assembly enzyme b OS=Danio rerio OX=7955 GN=fj08f02 PE=3 SV=1	1	1	164	fj08f02	Iron-sulfur cluster assembly enzyme b	Danio rerio	4	17.4	8.63	4.15	1	2	1.07091	1.07993	0.958271	0.828361	0.796829	0.895918	1.03637	0.840369	0.810879	0.0159614	-0.302441	1.79693		1.07993	fj08f02	0.991645	1	0.887347	0.767052	0.737854	0.829609
A0A8M3AZG3	cAMP-regulated phosphoprotein 19 isoform X1 OS=Danio rerio OX=7955 GN=arpp19b PE=1 SV=1	2	2	110	arpp19b	cAMP-regulated phosphoprotein 19 isoform X1	Danio rerio	24	12.3	8.34	8.16	2	3	1.03964	1.13392	1.16472	0.897326	0.899846	0.910877	1.11276	0.902683	0.811212	0.00515848	-0.301849	2.28748		1.16472	arpp19b	0.89261	0.973556	1	0.770424	0.772587	0.782058
Q5XJP9	Acyl-CoA thioesterase 8 OS=Danio rerio OX=7955 GN=zgc:101691 PE=2 SV=1	6	6	320	zgc:101691	Acyl-CoA thioesterase 8	Danio rerio	21	36	8.53	11.69	6	8	1.10361	1.1552	1.09225	0.913187	0.907954	0.897764	1.11702	0.906302	0.811355	0.00044955	-0.301594	3.34722		1.1552	zgc:101691	0.955337	1	0.945504	0.790498	0.785968	0.777147
Q803Q0	Adiponectin receptor 1b OS=Danio rerio OX=7955 GN=zgc:55386 PE=2 SV=1	2	2	377	zgc:55386	Adiponectin receptor 1b	Danio rerio	5	42.4	6.34	4.12	2	2	1.22976	1.13591	1.03351	0.965572	0.877286	0.915153	1.13306	0.919337	0.811378	0.0263535	-0.301554	1.57916		1.22976	zgc:55386	1	0.923685	0.840416	0.785173	0.713382	0.744175
F8W2U6	Galectin OS=Danio rerio OX=7955 GN=Drgal1-L3 PE=1 SV=1	5	1	132	Drgal1-L3	Galectin	Danio rerio	46	14.8	7.17	69.22	5	22	1.13262	1.05101	1.03675	0.841731	0.884483	0.886913	1.07346	0.871043	0.811436	0.00369085	-0.30145	2.43287		1.13262	Drgal1-L3	1	0.927952	0.915356	0.743175	0.780921	0.783067
A3KPJ7	Hormone-sensitive lipase OS=Danio rerio OX=7955 GN=lipe PE=4 SV=1	1	1	696	lipe	Hormone-sensitive lipase	Danio rerio	1	76	6.42	1.9	1	1	0.968578	1.16242	1.20011	0.868399	0.907795	0.927278	1.11037	0.901157	0.811583	0.0470881	-0.301189	1.32709		1.20011	lipe	0.807075	0.968597	1	0.7236	0.756427	0.772662
Q6TGT9	Serine and arginine-rich-splicing factor 5a OS=Danio rerio OX=7955 GN=SFRS5 PE=1 SV=1	12	7	259	SFRS5	Serine and arginine-rich-splicing factor 5a	Danio rerio	38	29.6	11.15	66.13	12	35	1.14454	1.11091	1.01179	0.85179	0.877838	0.922116	1.08908	0.883915	0.811615	0.0102033	-0.301132	1.99126		1.14454	SFRS5	1	0.97062	0.884019	0.744221	0.76698	0.805667
A0A8M9P366	Gelsolin OS=Danio rerio OX=7955 GN=gsna PE=1 SV=1	16	16	738	gsna	Gelsolin	Danio rerio	29	81.4	5.22	92.55	16	43	1.20869	1.07517	1.00884	0.917307	0.912102	0.843279	1.09757	0.890896	0.811702	0.0311251	-0.300978	1.50689		1.20869	gsna	1	0.889532	0.83466	0.758929	0.754622	0.697681
F6P9S6	Si:ch211-243g18.2 OS=Danio rerio OX=7955 GN=fc18h11 PE=1 SV=1	17	15	428	fc18h11	Si:ch211-243g18.2	Danio rerio	36	48.5	5.77	41.21	17	22	1.18557	1.0657	1.02272	0.824898	0.889763	0.943202	1.09133	0.885954	0.811811	0.0260591	-0.300783	1.58404		1.18557	fc18h11	1	0.898889	0.862644	0.695782	0.750494	0.795569
Q6J2R6	Deafness, autosomal dominant 5 OS=Danio rerio OX=7955 GN=dfna5 PE=2 SV=1	16	16	472	dfna5	Deafness, autosomal dominant 5	Danio rerio	47	51.2	6.98	58.29	16	31	1.08929	1.06208	1.12726	0.969156	0.823958	0.869326	1.09288	0.88748	0.81206	0.0118511	-0.300342	1.92624		1.12726	dfna5	0.966316	0.942184	1	0.859748	0.730941	0.771188
A0A2R8QL27	Carbohydrate sulfotransferase OS=Danio rerio OX=7955 GN=chst12 PE=3 SV=1	1	1	436	chst12	Carbohydrate sulfotransferase	Danio rerio	2	51.3	7.83	0	1	1	1.3498	1.14091	1.04851	0.934089	0.962602	0.979012	1.17974	0.958568	0.812524	0.0700395	-0.299518	1.15466		1.3498	chst12	1	0.845239	0.776789	0.692018	0.713143	0.7253
Q6DBY5	Ubiquitin-conjugating enzyme E2 variant 3 OS=Danio rerio OX=7955 GN=uevld PE=2 SV=1	1	1	471	uevld	Ubiquitin-conjugating enzyme E2 variant 3	Danio rerio	2	51.2	7.27	3.11	1	1	1.32937	1.25495	1.18939	1.0915	1.04249	0.933061	1.25791	1.02235	0.812741	0.0189895	-0.299133	1.72149		1.32937	uevld	1	0.944016	0.894701	0.821065	0.784195	0.70188
R4GEQ7	Microfibril-associated glycoprotein 4-like OS=Danio rerio OX=7955 GN=si:zfos-2330d3.8 PE=1 SV=1	5	3	243	si:zfos-2330d3.8	Microfibril-associated glycoprotein 4-like	Danio rerio	28	27.8	5.69	20.58	5	10	0.835411	1.08496	1.35785	0.980647	0.777932	0.905834	1.09274	0.888138	0.812763	0.275352	-0.299093	0.560112		1.35785	si:zfos-2330d3.8	0.615247	0.799028	1	0.722207	0.572916	0.66711
A0A8M2B7A4	Tumor necrosis factor alpha-induced protein 2 isoform X1 OS=Danio rerio OX=7955 GN=tnfaip2a PE=3 SV=1	1	1	716	tnfaip2a	Tumor necrosis factor alpha-induced protein 2 isoform X1	Danio rerio	1	83.3	6.7	0	1	1	1.28107	1.20979	1.14305	0.932672	1.0223	0.998939	1.21131	0.984636	0.812872	0.00918861	-0.2989	2.03675		1.28107	tnfaip2a	1	0.94436	0.892259	0.728039	0.798001	0.779767
Q7ZUY0	Protein SET OS=Danio rerio OX=7955 GN=ik:tdsubc_2c6 PE=1 SV=1	8	3	269	ik:tdsubc_2c6	Protein SET	Danio rerio	30	31	4.26	93.63	8	35	1.21688	1.09377	1.06998	0.947121	0.922627	0.879617	1.12688	0.916455	0.813268	0.0132515	-0.298196	1.87773		1.21688	ik:tdsubc_2c6	1	0.898826	0.879282	0.778316	0.758188	0.722844
A0A0F6PK88	Adenylate kinase 2, mitochondrial OS=Danio rerio OX=7955 GN=wu:fb34f05 PE=1 SV=1	15	15	235	wu:fb34f05	Adenylate kinase 2, mitochondrial	Danio rerio	69	25.8	5.83	258.97	15	113	1.08797	1.14059	1.05514	0.918535	0.890552	0.861661	1.09457	0.89025	0.813334	0.00237331	-0.29808	2.62465		1.14059	wu:fb34f05	0.953869	1	0.925084	0.805316	0.780782	0.755453
F1QXF4	THO complex subunit 2 OS=Danio rerio OX=7955 GN=THO PE=1 SV=1	38	38	1560	THO	THO complex subunit 2	Danio rerio	29	178.3	8.41	97.07	38	45	1.12413	1.07837	1.08593	0.883341	0.903491	0.888082	1.09614	0.891638	0.813431	0.000186476	-0.297907	3.72938		1.12413	THO	1	0.959295	0.966017	0.785799	0.803724	0.790017
A0A0R4ISV2	Chemokine (C-C motif) ligand 39, duplicate 2 OS=Danio rerio OX=7955 GN=ccl39.2 PE=4 SV=1	1	1	87	ccl39.2	Chemokine (C-C motif) ligand 39, duplicate 2	Danio rerio	15	9.9	8.63	2.83	1	1	0.983154	0.913646	1.33238	0.935431	0.92875	0.763186	1.07639	0.875789	0.813633	0.22864	-0.297549	0.640848		1.33238	ccl39.2	0.737895	0.685727	1	0.702077	0.697063	0.5728
A0A8M2B9A3	procollagen-lysine 5-dioxygenase OS=Danio rerio OX=7955 GN=plod3 PE=1 SV=1	1	1	686	plod3	procollagen-lysine 5-dioxygenase	Danio rerio	1	80	6.7	2.3	1	1	1.14418	0.993921	1.1089	0.895345	0.879589	0.867993	1.08233	0.880975	0.81396	0.0119447	-0.29697	1.92282		1.14418	plod3	1	0.868678	0.969168	0.782523	0.768752	0.758618
Q6DHH7	Protein LZIC OS=Danio rerio OX=7955 GN=lzic PE=1 SV=1	4	4	190	lzic	Protein LZIC	Danio rerio	33	21.3	4.98	9.25	4	4	1.12745	1.05689	1.14786	0.901995	0.909663	0.90277	1.11073	0.904809	0.814604	0.0017404	-0.295828	2.75935		1.14786	lzic	0.98222	0.920746	1	0.785804	0.792485	0.78648
A0A8M9QDU6	Filamin-B isoform X2 OS=Danio rerio OX=7955 GN=flnb PE=1 SV=1	120	109	2564	flnb	Filamin-B isoform X2	Danio rerio	59	273.1	5.64	683.12	120	315	1.10837	1.07816	1.08336	0.878116	0.915744	0.87018	1.08997	0.888013	0.814717	0.000278761	-0.295629	3.55477		1.10837	flnb	1	0.972746	0.977432	0.792257	0.826206	0.785097
A0A8M1RFP2	Ankyrin repeat and SOCS box protein 2-like OS=Danio rerio OX=7955 GN=asb2a.2 PE=4 SV=1	1	1	661	asb2a.2	Ankyrin repeat and SOCS box protein 2-like	Danio rerio	1	73.5	8.06	0	1	1	1.16184	0.986691	1.10448	0.768027	0.87833	1.00492	1.08434	0.883761	0.815025	0.0793046	-0.295083	1.1007		1.16184	asb2a.2	1	0.849251	0.95063	0.661045	0.755984	0.864944
Q4L216	Antifreeze protein type IV OS=Danio rerio OX=7955 GN=fa18f02 PE=1 SV=1	8	8	130	fa18f02	Antifreeze protein type IV	Danio rerio	62	14.2	5.24	50.29	8	23	1.06091	1.02367	1.1398	0.764409	0.981807	0.882272	1.07479	0.876162	0.815192	0.0500249	-0.294788	1.30081		1.1398	fa18f02	0.930786	0.898111	1	0.670651	0.861385	0.774058
A0A8M3AUR0	Anoctamin OS=Danio rerio OX=7955 GN=LOC563500 PE=3 SV=1	1	1	1368	LOC563500	Anoctamin	Danio rerio	1	152.7	6.58	5.89	1	2	1.09781	0.995305	1.19781	0.882395	0.925384	0.875212	1.09698	0.89433	0.815268	0.0286139	-0.294653	1.54342		1.19781	LOC563500	0.916517	0.830937	1	0.736673	0.772563	0.730677
Q6P6X6	NOP58 ribonucleoprotein homolog (yeast) OS=Danio rerio OX=7955 GN=NOP5/NOP58 PE=1 SV=1	28	28	553	NOP5/NOP58	NOP58 ribonucleoprotein homolog (yeast)	Danio rerio	56	62	8.19	178.65	28	63	1.12654	1.1438	0.988865	0.859672	0.944514	0.853204	1.0864	0.885797	0.815349	0.0246978	-0.29451	1.60734		1.1438	NOP5/NOP58	0.984914	1	0.864546	0.751594	0.82577	0.74594
Q7T3C1	Transcription elongation factor OS=Danio rerio OX=7955 GN=fj48e12 PE=1 SV=1	5	5	309	fj48e12	Transcription elongation factor	Danio rerio	19	34.6	8.4	7.01	5	5	1.25676	1.20919	1.01553	0.942213	0.93944	0.95714	1.16049	0.946264	0.815398	0.044297	-0.294424	1.35363		1.25676	fj48e12	1	0.962145	0.808053	0.749714	0.747508	0.761591
A9C3P6	N-acetylneuraminate lyase OS=Danio rerio OX=7955 GN=wu:fb53b06 PE=1 SV=1	13	13	307	wu:fb53b06	N-acetylneuraminate lyase	Danio rerio	49	33.2	6.93	59.69	13	26	1.11409	1.10547	1.04894	0.881969	0.935627	0.848033	1.0895	0.888543	0.815549	0.00354532	-0.294156	2.45034		1.11409	wu:fb53b06	1	0.992266	0.941525	0.791649	0.839813	0.761189
Q6NWF7	Enoyl-CoA hydratase domain-containing protein 2, mitochondrial OS=Danio rerio OX=7955 GN=zgc:85763 PE=1 SV=1	13	13	301	zgc:85763	Enoyl-CoA hydratase domain-containing protein 2, mitochondrial	Danio rerio	49	32.3	9.16	48.56	13	28	1.13919	1.13996	1.01753	0.92601	0.877277	0.886535	1.09889	0.896607	0.815918	0.00953503	-0.293504	2.02068		1.13996	zgc:85763	0.999326	1	0.892606	0.812319	0.769569	0.777691
A0A8J2HC81	Similar to slc16a10: Monocarboxylate transporter 10 (Danio rerio) OS=Cotesia congregata OX=51543 GN=HICCMSTLAB_LOCUS7024 PE=4 SV=1	1	1	610	HICCMSTLAB_LOCUS7024	Similar to slc16a10: Monocarboxylate transporter 10 (Danio rerio)	Cotesia congregata	2	66.1	8.03	1.7	1	1	0.998079	1.02353	1.13863	0.794026	0.794684	0.990339	1.05342	0.859683	0.816091	0.0687295	-0.293198	1.16286		1.13863	HICCMSTLAB_LOCUS7024	0.876558	0.898915	1	0.697349	0.697928	0.869761
Q6NUW4	dimethylargininase OS=Danio rerio OX=7955 GN=ddah1 PE=1 SV=1	16	15	264	ddah1	dimethylargininase	Danio rerio	86	28.6	5.38	235.73	16	104	1.08756	1.08686	1.09683	0.823195	0.949674	0.896905	1.09041	0.889925	0.816134	0.0055233	-0.293122	2.2578		1.09683	ddah1	0.991542	0.990903	1	0.75052	0.865833	0.817722
Q7T2D7	Gap junction protein OS=Danio rerio OX=7955 GN=cx32.3 PE=2 SV=1	4	4	285	cx32.3	Gap junction protein	Danio rerio	14	32.3	8.27	8.96	4	6	1.09221	1.06589	1.0874	0.885192	0.856146	0.908141	1.08183	0.88316	0.816357	0.000312369	-0.292728	3.50533		1.09221	cx32.3	1	0.975902	0.995598	0.810462	0.783869	0.831474
Q6DHP7	Guanylate binding protein 1 isoform X1 OS=Danio rerio OX=7955 GN=zgc:92185 PE=1 SV=1	30	30	621	zgc:92185	Guanylate binding protein 1 isoform X1	Danio rerio	53	71.1	5.69	133.95	30	53	1.05622	1.07643	1.10613	0.857854	0.899199	0.887706	1.07959	0.881587	0.816593	0.000481347	-0.292311	3.31754		1.10613	zgc:92185	0.954874	0.973146	1	0.775545	0.812923	0.802533
Q7ZVJ8	Methyltransferase-like 26 OS=Danio rerio OX=7955 GN=mettl26 PE=2 SV=3	1	1	206	mettl26	Methyltransferase-like 26	Danio rerio	4	23.1	7.02	0	1	1	1.10624	0.963509	1.16613	0.866771	0.913973	0.86173	1.07862	0.880824	0.816619	0.0337944	-0.292266	1.47115		1.16613	mettl26	0.94864	0.826246	1	0.74329	0.783767	0.738967
Q7SZ51	Elastase 2 like OS=Danio rerio OX=7955 GN=zgc:63744 PE=1 SV=1	8	7	267	zgc:63744	Elastase 2 like	Danio rerio	55	28.5	7.08	83.51	8	28	0.79609	0.86163	1.62067	1.10875	0.791016	0.777556	1.0928	0.892442	0.816659	0.522046	-0.292194	0.282291		1.62067	zgc:63744	0.491211	0.531651	1	0.684134	0.48808	0.479775
A0A0R4IFJ4	Pyruvate carboxylase OS=Danio rerio OX=7955 GN=PYCa PE=1 SV=1	71	40	1181	PYCa	Pyruvate carboxylase	Danio rerio	72	129.8	6.81	2945.97	71	1235	1.08634	1.15491	1.02734	0.88368	0.856434	0.929873	1.08953	0.889996	0.816861	0.0094506	-0.291838	2.02454		1.15491	PYCa	0.940621	1	0.889541	0.765148	0.741556	0.805144
A4FVI4	Si:dkeyp-117b8.3 protein OS=Danio rerio OX=7955 GN=si:dkeyp-117b8.3 PE=1 SV=1	3	2	295	si:dkeyp-117b8.3	Si:dkeyp-117b8.3 protein	Danio rerio	10	33.4	5.83	9.92	3	3	1.15484	1.09685	1.00031	0.895146	0.8693	0.892746	1.084	0.885731	0.817094	0.0123756	-0.291426	1.90743		1.15484	si:dkeyp-117b8.3	1	0.949783	0.866186	0.775123	0.752743	0.773045
A0A8M9Q784	Calponin OS=Danio rerio OX=7955 GN=cnn2 PE=1 SV=1	6	5	337	cnn2	Calponin	Danio rerio	16	37.2	6.64	8.92	6	7	1.16742	1.12055	0.953566	0.961449	0.864655	0.823107	1.08051	0.883071	0.81727	0.0618271	-0.291115	1.20882		1.16742	cnn2	1	0.959853	0.816815	0.823567	0.740655	0.705065
A0A8M1RHJ2	LOW QUALITY PROTEIN: trafficking protein particle complex subunit 10 OS=Danio rerio OX=7955 GN=trappc10 PE=1 SV=1	1	1	1254	trappc10	LOW QUALITY PROTEIN: trafficking protein particle complex subunit 10	Danio rerio	1	139.8	6.4	0	1	1	1.01178	1.19175	1.18873	1.0364	0.840172	0.897915	1.13075	0.924829	0.817889	0.0686673	-0.290024	1.16325		1.19175	trappc10	0.848985	1	0.997461	0.869644	0.70499	0.753442
B8JKQ1	ESF1 homolog OS=Danio rerio OX=7955 GN=fe06g12 PE=1 SV=1	3	3	757	fe06g12	ESF1 homolog	Danio rerio	6	88.7	4.86	7.8	3	4	1.10706	1.15219	1.08249	0.898233	0.889516	0.945576	1.11391	0.911108	0.817934	0.00164216	-0.289944	2.78459		1.15219	fe06g12	0.960824	1	0.939504	0.779584	0.772019	0.820674
Q6P0S8	2-aminoethanethiol (Cysteamine) dioxygenase B OS=Danio rerio OX=7955 GN=c10orf22b PE=1 SV=1	10	10	249	c10orf22b	2-aminoethanethiol (Cysteamine) dioxygenase B	Danio rerio	41	27.5	6.34	25.29	10	14	1.12003	1.05571	1.08125	0.858629	0.929876	0.875983	1.08566	0.888163	0.818083	0.00226286	-0.289681	2.64534		1.12003	c10orf22b	1	0.942577	0.965382	0.766615	0.830227	0.782109
A8KBI4	LOC100007703 protein OS=Danio rerio OX=7955 GN=LOC100007703 PE=2 SV=1	18	2	569	LOC100007703	LOC100007703 protein	Danio rerio	43	64.1	6.77	73.64	18	34	1.03442	1.0931	1.14521	0.84657	0.997961	0.833319	1.09091	0.892617	0.818231	0.0325487	-0.28942	1.48747		1.14521	LOC100007703	0.903263	0.954498	1	0.739228	0.871423	0.727657
Q6DRN3	Nucleolar complex protein 3 homolog OS=Danio rerio OX=7955 GN=noc3l PE=2 SV=1	9	9	800	noc3l	Nucleolar complex protein 3 homolog	Danio rerio	11	92	8.76	20.48	9	11	1.12226	1.09613	1.02579	0.830657	0.931291	0.894764	1.08139	0.88557	0.818917	0.00892777	-0.288211	2.04926		1.12226	noc3l	1	0.976717	0.91404	0.740165	0.829836	0.797289
Q1RLV2	Coagulation factor IX precursor OS=Danio rerio OX=7955 GN=zgc:136807 PE=2 SV=1	7	6	507	zgc:136807	Coagulation factor IX precursor	Danio rerio	17	56.9	6.21	14.4	7	7	1.02678	1.0451	1.25239	0.853232	0.92956	0.939854	1.10809	0.907549	0.81902	0.0604718	-0.288029	1.21845		1.25239	zgc:136807	0.819855	0.834489	1	0.681283	0.742229	0.750449
A0A8M2B6Z8	Far upstream element-binding protein 2 isoform X1 OS=Danio rerio OX=7955 GN=khsrp PE=1 SV=1	22	1	639	khsrp	Far upstream element-binding protein 2 isoform X1	Danio rerio	37	65.8	7.31	68.49	22	34	1.09025	1.09653	0.938713	0.858682	0.819777	0.882277	1.04183	0.853579	0.819307	0.0262775	-0.287523	1.58042		1.09653	khsrp	0.994278	1	0.85608	0.783094	0.747614	0.804612
Q6NZ29	glutamate dehydrogenase [NAD(P)(+)] OS=Danio rerio OX=7955 GN=wu:fc66a10 PE=1 SV=1	30	14	544	wu:fc66a10	glutamate dehydrogenase [NAD(P)(+)]	Danio rerio	63	60.1	7.96	944.28	30	517	1.13623	1.1174	1.01378	0.847475	0.981795	0.84776	1.08914	0.892343	0.819311	0.0285507	-0.287517	1.54438		1.13623	wu:fc66a10	1	0.983428	0.892233	0.745865	0.86408	0.746116
Q6NWI0	Tubulin alpha chain OS=Danio rerio OX=7955 GN=tuba8l PE=1 SV=1	17	5	449	tuba8l	Tubulin alpha chain	Danio rerio	49	50	5.15	193.36	17	89	1.1255	1.10641	1.05079	0.889591	0.903938	0.896518	1.09423	0.896682	0.819463	0.000974635	-0.28725	3.01116		1.1255	tuba8l	1	0.983035	0.933618	0.790395	0.803143	0.79655
Q1ED17	DNA topoisomerase I OS=Danio rerio OX=7955 GN=top1l PE=1 SV=1	29	21	758	top1l	DNA topoisomerase I	Danio rerio	38	89.7	9.29	60.79	29	36	1.12096	1.08918	1.03273	0.864868	0.897803	0.895722	1.08096	0.886131	0.819766	0.00221516	-0.286717	2.65459		1.12096	top1l	1	0.971651	0.921293	0.771544	0.800925	0.799068
A0A8M9QJV2	Ribosomal RNA processing protein 1 homolog A OS=Danio rerio OX=7955 GN=rrp1 PE=1 SV=1	3	3	739	rrp1	Ribosomal RNA processing protein 1 homolog A	Danio rerio	6	83.2	9.57	6.33	3	3	1.16692	1.05684	1.00791	0.887945	0.898413	0.863614	1.07723	0.883324	0.819999	0.0157595	-0.286305	1.80246		1.16692	rrp1	1	0.905666	0.86373	0.760928	0.769898	0.740077
Q5XJU9	Galactokinase OS=Danio rerio OX=7955 GN=zgc:101541 PE=1 SV=1	16	16	393	zgc:101541	Galactokinase	Danio rerio	48	42.4	5.8	65.43	16	27	1.09422	1.07415	1.13559	0.864399	0.953048	0.892208	1.10132	0.903218	0.820125	0.0033885	-0.286085	2.46999		1.13559	zgc:101541	0.963572	0.945901	1	0.761193	0.839257	0.785681
E7FEV0	WD repeat-containing protein 81 OS=Danio rerio OX=7955 GN=wdr81 PE=2 SV=1	1	1	2065	wdr81	WD repeat-containing protein 81	Danio rerio	0	228.3	5.9	2.28	1	1	1.15104	1.1202	0.969374	0.985288	0.831763	0.841435	1.08021	0.886162	0.820363	0.0607044	-0.285666	1.21678		1.15104	wdr81	1	0.973208	0.84217	0.855996	0.722617	0.731019
Q6P0J0	Protein phosphatase 1, regulatory (inhibitor) subunit 2 OS=Danio rerio OX=7955 GN=zgc:77285 PE=1 SV=1	3	3	204	zgc:77285	Protein phosphatase 1, regulatory (inhibitor) subunit 2	Danio rerio	31	23	4.3	16	3	6	1.06684	1.11363	1.08507	0.882434	0.884279	0.9142	1.08851	0.893638	0.82097	0.000335927	-0.284598	3.47375		1.11363	zgc:77285	0.957982	1	0.974351	0.792392	0.794049	0.820917
A0A8M3B5L7	NADH dehydrogenase [ubiquinone] flavoprotein 3, mitochondrial OS=Danio rerio OX=7955 GN=ndufv3 PE=1 SV=1	21	1	482	ndufv3	NADH dehydrogenase [ubiquinone] flavoprotein 3, mitochondrial	Danio rerio	51	49.9	4.69	80.07	21	34	1.39598	1.24673	1.13762	1.09926	1.0642	0.941388	1.26011	1.03495	0.821319	0.0644212	-0.283986	1.19097		1.39598	ndufv3	1	0.89309	0.814927	0.78745	0.762336	0.674359
A0A8M2BJB5	Protein PRRC2B isoform X2 OS=Danio rerio OX=7955 GN=prrc2b PE=1 SV=1	1	1	2098	prrc2b	Protein PRRC2B isoform X2	Danio rerio	1	230.5	7.64	4.73	1	2	1.07249	1.1037	1.03287	0.857259	0.912868	0.865663	1.06968	0.878597	0.821361	0.00205272	-0.283912	2.68767		1.1037	prrc2b	0.971724	1	0.935826	0.776717	0.8271	0.784331
Q7SYD0	carbonyl reductase (NADPH) OS=Danio rerio OX=7955 GN=cbr1 PE=1 SV=1	19	18	276	cbr1	carbonyl reductase (NADPH)	Danio rerio	82	29.9	7.65	141.28	19	68	1.06853	1.09495	1.09537	0.874658	0.902843	0.899194	1.08628	0.892232	0.821362	0.00010162	-0.28391	3.99302		1.09537	cbr1	0.975501	0.999624	1	0.798508	0.824239	0.820908
Q1LWH6	Family with sequence similarity 207 member A OS=Danio rerio OX=7955 GN=si:dkeyp-84a8.8 PE=1 SV=2	1	1	245	si:dkeyp-84a8.8	Family with sequence similarity 207 member A	Danio rerio	4	27.9	10.36	2.68	1	1	1.07624	1.28787	1.23512	1.00841	0.965734	0.983161	1.19974	0.985768	0.821649	0.0298704	-0.283406	1.52476		1.28787	si:dkeyp-84a8.8	0.835675	1	0.959046	0.783006	0.74987	0.763402
A0A8M9PZH7	Centromere protein F-like isoform X1 OS=Danio rerio OX=7955 GN=si:dkeyp-115e12.6 PE=4 SV=1	4	4	1695	si:dkeyp-115e12.6	Centromere protein F-like isoform X1	Danio rerio	2	191.4	5.38	3.73	4	4	1.08411	1.04971	1.15757	0.89861	0.868125	0.937919	1.09713	0.901551	0.821736	0.00656069	-0.283252	2.18305		1.15757	si:dkeyp-115e12.6	0.93654	0.906818	1	0.776289	0.749955	0.810247
E9QDP4	La ribonucleoprotein 4Aa OS=Danio rerio OX=7955 GN=LOC100332095 PE=1 SV=1	5	4	787	LOC100332095	La ribonucleoprotein 4Aa	Danio rerio	10	85.5	7.08	17.52	5	7	1.06561	1.11824	1.01702	0.864431	0.863716	0.903341	1.06696	0.877162	0.822116	0.0040617	-0.282587	2.39129		1.11824	LOC100332095	0.952941	1	0.909484	0.773029	0.77239	0.807825
A0A8M2B9Q9	Zinc finger C2HC domain-containing protein 1A isoform X1 OS=Danio rerio OX=7955 GN=zc2hc1a PE=1 SV=1	1	1	315	zc2hc1a	Zinc finger C2HC domain-containing protein 1A isoform X1	Danio rerio	2	34.6	9.73	2.18	1	1	1.43605	1.05899	0.905639	0.925177	0.972408	0.898355	1.13356	0.93198	0.82217	0.273823	-0.282491	0.56253		1.43605	zc2hc1a	1	0.737434	0.630646	0.644251	0.677141	0.625574
A0A8M1RJW9	Adhesion G protein-coupled receptor L1 OS=Danio rerio OX=7955 GN=adgrl1.1 PE=4 SV=1	1	1	390	adgrl1.1	Adhesion G protein-coupled receptor L1	Danio rerio	3	43.4	7.14	0	1	1	1.17645	1.17371	1.19909	0.942514	0.958934	1.01723	1.18308	0.972891	0.822336	0.000944788	-0.2822	3.02467		1.19909	adgrl1.1	0.981126	0.978834	1	0.786026	0.799721	0.848334
Q7SX91	Ribosome biogenesis regulatory protein OS=Danio rerio OX=7955 GN=fj66c04 PE=1 SV=1	6	6	346	fj66c04	Ribosome biogenesis regulatory protein	Danio rerio	18	39.3	10.13	11.2	6	6	1.12651	1.11272	1.02239	0.876572	0.929469	0.876319	1.08721	0.89412	0.822401	0.00651365	-0.282087	2.18618		1.12651	fj66c04	1	0.987762	0.907575	0.778132	0.825088	0.777907
Q7ZW97	Zgc:56653 OS=Danio rerio OX=7955 GN=zgc:56653 PE=1 SV=1	1	1	460	zgc:56653	Zgc:56653	Danio rerio	2	52.8	7.58	0	1	1	1.44461	0.971708	1.00925	0.938054	0.962953	0.916819	1.14186	0.939275	0.822587	0.254372	-0.28176	0.594531		1.44461	zgc:56653	1	0.672645	0.698632	0.649348	0.666584	0.634649
A0A8M2BKX5	CLK4-associating serine/arginine rich protein isoform X2 OS=Danio rerio OX=7955 GN=clasrp PE=1 SV=1	1	1	416	clasrp	CLK4-associating serine/arginine rich protein isoform X2	Danio rerio	2	47.6	5.63	1.75	1	1	1.10933	1.14424	1.03714	0.88293	0.881498	0.942469	1.0969	0.902299	0.822587	0.00649577	-0.281759	2.18737		1.14424	clasrp	0.96949	1	0.906399	0.771629	0.770378	0.823663
Q501W9	DNA-directed RNA polymerase I subunit RPA49 OS=Danio rerio OX=7955 GN=zgc:112501 PE=1 SV=1	4	4	413	zgc:112501	DNA-directed RNA polymerase I subunit RPA49	Danio rerio	9	46.5	8.47	10.36	4	4	1.15062	1.0878	1.03982	0.915867	0.885869	0.89572	1.09275	0.899152	0.822835	0.00434482	-0.281325	2.36203		1.15062	zgc:112501	1	0.945404	0.9037	0.795974	0.769903	0.778464
A0A2R8QDV2	Cystatin 14b, tandem duplicate 1 OS=Danio rerio OX=7955 GN=zgc:153129 PE=1 SV=1	6	6	101	zgc:153129	Cystatin 14b, tandem duplicate 1	Danio rerio	52	11.2	8.79	14.94	6	9	1.08754	1.11058	1.08616	0.982031	0.840853	0.879601	1.09476	0.900828	0.822854	0.0106129	-0.281292	1.97417		1.11058	zgc:153129	0.979247	1	0.978009	0.884247	0.757127	0.792016
Q561X9	Dehydrogenase/reductase SDR family member 6 OS=Danio rerio OX=7955 GN=bdh2 PE=2 SV=1	11	11	245	bdh2	Dehydrogenase/reductase SDR family member 6	Danio rerio	47	26.5	6.89	118.65	11	48	1.11421	1.06738	1.09228	0.846826	0.958732	0.888645	1.09129	0.898068	0.82294	0.00544187	-0.281141	2.26425		1.11421	bdh2	1	0.957971	0.98032	0.760023	0.860459	0.797555
I6Z0F9	Angiopoietin 2-like protein OS=Danio rerio OX=7955 GN=ang2-1 PE=2 SV=1	1	1	488	ang2-1	Angiopoietin 2-like protein	Danio rerio	1	55.6	6.32	0	1	1	1.23971	1.07828	1.1476	0.903952	1.03426	0.91521	1.15519	0.951142	0.823361	0.0311537	-0.280403	1.50649		1.23971	ang2-1	1	0.869786	0.925702	0.729166	0.834281	0.738248
Q32LR6	Ribosome biogenesis protein NOP53 OS=Danio rerio OX=7955 GN=fb60b03 PE=1 SV=1	5	5	457	fb60b03	Ribosome biogenesis protein NOP53	Danio rerio	11	52.8	9.79	10.42	5	5	1.09334	1.14198	0.981873	0.887923	0.864088	0.897035	1.0724	0.883015	0.823401	0.0173497	-0.280333	1.76071		1.14198	fb60b03	0.957407	1	0.859795	0.777527	0.756655	0.785506
A2RUY1	Large neutral amino acids transporter small subunit 3 OS=Danio rerio OX=7955 GN=zgc:158383 PE=2 SV=1	8	8	549	zgc:158383	Large neutral amino acids transporter small subunit 3	Danio rerio	17	60.8	6.61	31.68	8	13	1.09397	1.07892	1.0953	0.911976	0.877776	0.901772	1.0894	0.897175	0.823551	7.29506e-05	-0.280071	4.13697		1.0953	zgc:158383	0.998784	0.985041	1	0.832624	0.8014	0.823307
A0A8M9P8D3	PHD finger protein 20-like protein 1 isoform X5 OS=Danio rerio OX=7955 GN=phf20l1 PE=4 SV=1	1	1	1084	phf20l1	PHD finger protein 20-like protein 1 isoform X5	Danio rerio	1	122.4	5.71	1.79	1	1	0.833231	0.786542	1.51742	1.06324	0.748568	0.771911	1.04573	0.86124	0.823577	0.512541	-0.280024	0.290272		1.51742	phf20l1	0.54911	0.518342	1	0.700691	0.493316	0.5087
A0A8M6Z3F1	Fer-1-like protein 4 OS=Danio rerio OX=7955 GN=LOC108191638 PE=4 SV=1	1	1	180	LOC108191638	Fer-1-like protein 4	Danio rerio	4	20.8	7.55	2.02	1	1	1.08804	1.10539	1.1386	0.912526	0.907067	0.924608	1.11068	0.914734	0.82358	0.000237737	-0.280018	3.6239		1.1386	LOC108191638	0.955596	0.970836	1	0.801445	0.796651	0.812057
Q6PC29	14-3-3 protein gamma-1 OS=Danio rerio OX=7955 GN=ywhag1 PE=2 SV=1	14	2	247	ywhag1	14-3-3 protein gamma-1	Danio rerio	60	28.2	4.94	160.45	14	85	1.35885	0.946521	1.01612	0.831808	0.934699	0.970218	1.10716	0.912242	0.823945	0.219526	-0.27938	0.658514		1.35885	ywhag1	1	0.696561	0.747779	0.612142	0.687861	0.714
Q6IMW7	Parvalbumin OS=Danio rerio OX=7955 GN=hm:zehn1044 PE=1 SV=1	7	5	109	hm:zehn1044	Parvalbumin	Danio rerio	57	11.6	4.88	55.04	7	30	0.724853	0.898877	1.35922	0.733231	0.76782	0.958507	0.994318	0.819853	0.824538	0.43603	-0.278342	0.360483		1.35922	hm:zehn1044	0.533285	0.661317	1	0.539449	0.564896	0.705188
D3XD87	UDP-glucuronosyltransferase OS=Danio rerio OX=7955 GN=Ugt2b3 PE=2 SV=1	14	1	527	Ugt2b3	UDP-glucuronosyltransferase	Danio rerio	27	60.6	7.2	55.09	14	31	1.02245	1.20349	1.13938	0.952525	0.960869	0.862894	1.12177	0.92543	0.824972	0.0332691	-0.277582	1.47796		1.20349	Ugt2b3	0.849572	1	0.946731	0.791472	0.798405	0.716996
Q6NZ32	Flavin-containing monooxygenase OS=Danio rerio OX=7955 GN=sb:cb897 PE=1 SV=1	22	21	449	sb:cb897	Flavin-containing monooxygenase	Danio rerio	65	50.5	7.81	155.92	22	67	1.0437	1.1043	1.11136	0.883576	0.935156	0.870743	1.08645	0.896492	0.825155	0.00285566	-0.277264	2.54429		1.11136	sb:cb897	0.939119	0.99365	1	0.795041	0.841453	0.783494
A3KQQ9	Secretogranin-3 OS=Danio rerio OX=7955 GN=scg3 PE=2 SV=1	8	8	478	scg3	Secretogranin-3	Danio rerio	17	54	4.54	26.17	8	11	1.21369	0.927835	1.14865	0.564409	0.981448	1.16961	1.09673	0.905155	0.825324	0.389468	-0.276967	0.409529		1.21369	scg3	1	0.764472	0.946411	0.465034	0.808646	0.963677
Q6DG30	Serpin peptidase inhibitor, clade B (Ovalbumin), member 1 OS=Danio rerio OX=7955 GN=si:dkey-177p2.12 PE=1 SV=1	9	9	380	si:dkey-177p2.12	Serpin peptidase inhibitor, clade B (Ovalbumin), member 1	Danio rerio	26	42.9	5.8	20.61	9	12	1.02265	1.26278	0.964262	0.967661	0.93593	0.779746	1.08323	0.894446	0.82572	0.156093	-0.276275	0.806617		1.26278	si:dkey-177p2.12	0.809837	1	0.763601	0.766293	0.741165	0.617482
Q6DC38	BAG family molecular chaperone regulator 3 OS=Danio rerio OX=7955 GN=zgc:100859 PE=2 SV=1	10	10	459	zgc:100859	BAG family molecular chaperone regulator 3	Danio rerio	30	51.5	6.48	16.43	10	11	1.08645	1.16236	1.11158	0.940383	0.933104	0.902473	1.12013	0.92532	0.826081	0.00150068	-0.275644	2.82371		1.16236	zgc:100859	0.934687	1	0.956312	0.809025	0.802763	0.776411
F1R8M8	Ribosomal L1 domain-containing 1 OS=Danio rerio OX=7955 GN=si:dkey-16i5.10 PE=1 SV=2	15	15	373	si:dkey-16i5.10	Ribosomal L1 domain-containing 1	Danio rerio	43	42.2	9.94	45.41	15	21	1.09156	1.13957	1.00666	0.854974	0.915222	0.906052	1.07927	0.892082	0.826564	0.0122636	-0.274801	1.91138		1.13957	si:dkey-16i5.10	0.957873	1	0.88337	0.75026	0.803129	0.795082
Q6P119	NADH dehydrogenase [ubiquinone] 1 beta subcomplex subunit 3 OS=Danio rerio OX=7955 GN=si:dkeyp-118h9.4 PE=1 SV=1	4	4	94	si:dkeyp-118h9.4	NADH dehydrogenase [ubiquinone] 1 beta subcomplex subunit 3	Danio rerio	38	10.8	9.74	17.61	4	11	1.10078	1.09036	1.03551	0.888337	0.89038	0.888342	1.07555	0.88902	0.826572	0.000772442	-0.274787	3.11213		1.10078	si:dkeyp-118h9.4	1	0.990539	0.940711	0.80701	0.808866	0.807015
Q6PBN2	Axin interactor, dorsalization-associated protein OS=Danio rerio OX=7955 GN=aida PE=1 SV=1	6	6	303	aida	Axin interactor, dorsalization-associated protein	Danio rerio	30	34.5	6.89	15.32	6	7	1.09021	1.07165	1.07215	0.884772	0.885218	0.903427	1.078	0.891139	0.826658	2.73153e-05	-0.274637	4.56359		1.09021	aida	1	0.982977	0.983434	0.811562	0.811972	0.828674
A0A8M2BHX8	SRSF protein kinase 2 isoform X2 OS=Danio rerio OX=7955 GN=srpk2 PE=4 SV=1	2	1	802	srpk2	SRSF protein kinase 2 isoform X2	Danio rerio	2	89.9	4.86	2.74	2	2	1.13584	1.00748	1.02734	0.86221	0.87627	0.882893	1.05689	0.873791	0.826759	0.010518	-0.274461	1.97806		1.13584	srpk2	1	0.886993	0.904482	0.759097	0.771476	0.777306
Q6NYX8	PITH domain-containing protein 1 OS=Danio rerio OX=7955 GN=pithd1 PE=2 SV=1	8	8	210	pithd1	PITH domain-containing protein 1	Danio rerio	42	24	5.59	9.4	8	8	1.09111	1.08043	1.12671	0.897885	0.901763	0.927277	1.09942	0.908975	0.826778	0.000341618	-0.274428	3.46646		1.12671	pithd1	0.968402	0.958927	1	0.796908	0.800349	0.822994
Q7ZTZ2	Probable ribosome biogenesis protein RLP24 OS=Danio rerio OX=7955 GN=rsl24d1 PE=2 SV=1	2	2	161	rsl24d1	Probable ribosome biogenesis protein RLP24	Danio rerio	10	19.1	10.05	8.84	2	3	1.08235	1.16053	0.926647	0.810755	0.881939	0.92816	1.05651	0.873618	0.826892	0.0757604	-0.274229	1.12056		1.16053	rsl24d1	0.93263	1	0.798468	0.698607	0.759944	0.799772
Z4YIA7	Calumenin-A OS=Danio rerio OX=7955 GN=calu PE=1 SV=1	13	12	317	calu	Calumenin-A	Danio rerio	52	37.4	4.6	119.14	13	54	1.01404	0.983105	1.25407	0.869953	0.915538	0.903046	1.08374	0.896179	0.826935	0.0965456	-0.274155	1.01527		1.25407	calu	0.808601	0.783934	1	0.693706	0.730056	0.720095
Q90Z37	Cadherin 1, type 1, E-cadherin (Epithelial) precursor OS=Danio rerio OX=7955 GN=E-cadherin PE=1 SV=1	21	20	864	E-cadherin	Cadherin 1, type 1, E-cadherin (Epithelial) precursor	Danio rerio	30	95.2	4.96	63.62	21	30	1.12451	1.05054	1.06797	0.877726	0.895182	0.908923	1.08101	0.893944	0.826954	0.00148061	-0.274121	2.82956		1.12451	E-cadherin	1	0.934221	0.949718	0.780539	0.796063	0.808282
Q7SYK6	ADP-ribosylation factor-interacting protein 1 (arfaptin 1) OS=Danio rerio OX=7955 GN=zgc:66341 PE=1 SV=1	2	2	339	zgc:66341	ADP-ribosylation factor-interacting protein 1 (arfaptin 1)	Danio rerio	5	38.4	6.34	2.1	2	2	1.32746	1.20719	1.10892	1.03236	0.922366	1.05936	1.21453	1.00469	0.827231	0.0504594	-0.273637	1.29706		1.32746	zgc:66341	1	0.909397	0.83537	0.777695	0.694834	0.79803
A0A8M3ALN0	non-specific serine/threonine protein kinase OS=Danio rerio OX=7955 GN=mark2a PE=1 SV=1	4	2	760	mark2a	non-specific serine/threonine protein kinase	Danio rerio	8	84.4	9.48	10.62	4	6	1.00167	0.996911	1.356	0.932483	0.939652	0.902881	1.11819	0.925005	0.827232	0.181093	-0.273636	0.742099		1.356	mark2a	0.738698	0.735187	1	0.687673	0.69296	0.665843
Q6PFI6	Ataxin 2-like OS=Danio rerio OX=7955 GN=zgc:66471 PE=1 SV=1	11	1	981	zgc:66471	Ataxin 2-like	Danio rerio	14	104.4	8.4	22	11	12	1.09951	1.13721	1.02447	0.912423	0.894037	0.89217	1.08706	0.899543	0.8275	0.00514107	-0.273169	2.28895		1.13721	zgc:66471	0.966849	1	0.900864	0.802336	0.786169	0.784526
E7F125	Interferon-induced protein 44-like OS=Danio rerio OX=7955 GN=si:dkeyp-9d4.2 PE=4 SV=1	9	9	294	si:dkeyp-9d4.2	Interferon-induced protein 44-like	Danio rerio	32	32.8	6.01	25.46	9	14	1.0023	1.0417	1.22667	0.922537	0.85397	0.93066	1.09022	0.902389	0.82771	0.0625124	-0.272803	1.20403		1.22667	si:dkeyp-9d4.2	0.817087	0.849205	1	0.752064	0.696167	0.758686
A0A8M3AX42	Drebrin isoform X5 OS=Danio rerio OX=7955 GN=dbn1 PE=1 SV=1	6	5	555	dbn1	Drebrin isoform X5	Danio rerio	9	62.2	4.56	5.7	6	6	1.03524	1.1189	1.05029	0.897328	0.873871	0.881445	1.06814	0.884215	0.827804	0.00231441	-0.272638	2.63556		1.1189	dbn1	0.925231	1	0.938676	0.801971	0.781008	0.787776
A0A8M2B959	Glucose-6-phosphate 1-dehydrogenase OS=Danio rerio OX=7955 GN=g6pd PE=1 SV=1	29	1	534	g6pd	Glucose-6-phosphate 1-dehydrogenase	Danio rerio	64	60.9	6.93	147.59	29	77	0.991746	1.06355	1.19425	0.91585	0.860891	0.91325	1.08318	0.896664	0.827804	0.0394643	-0.272638	1.4038		1.19425	g6pd	0.830433	0.890559	1	0.766882	0.720863	0.764705
A0A8M9QFJ6	Desmin isoform X1 OS=Danio rerio OX=7955 GN=desmb PE=3 SV=1	7	1	461	desmb	Desmin isoform X1	Danio rerio	15	52.8	5.49	15.92	7	9	1.22117	0.874802	1.14763	0.790173	0.960918	0.9344	1.0812	0.895164	0.827937	0.189911	-0.272407	0.72145		1.22117	desmb	1	0.716366	0.939779	0.647065	0.786885	0.76517
E9QJG3	Apolipoprotein A-I-like OS=Danio rerio OX=7955 GN=si:dkey-7f3.14 PE=4 SV=1	4	4	136	si:dkey-7f3.14	Apolipoprotein A-I-like	Danio rerio	34	15.4	5.38	4.85	4	4	1.12849	1.17028	0.99689	0.886477	0.886055	0.956264	1.09855	0.909598	0.827997	0.0298665	-0.272303	1.52482		1.17028	si:dkey-7f3.14	0.964284	1	0.851836	0.757489	0.757128	0.817121
B8A4T7	Glycogenin-2 OS=Danio rerio OX=7955 GN=dkeyp-86f8.6 PE=1 SV=1	11	11	409	dkeyp-86f8.6	Glycogenin-2	Danio rerio	32	46.2	5.16	42.2	11	20	1.04948	1.12046	1.03471	0.953043	0.979764	0.720645	1.06821	0.884484	0.828002	0.100698	-0.272293	0.996979		1.12046	dkeyp-86f8.6	0.936647	1	0.923466	0.850582	0.87443	0.643169
F1QDL2	Ribosome biogenesis protein NSA2 homolog OS=Danio rerio OX=7955 GN=fb34b10 PE=1 SV=1	5	5	260	fb34b10	Ribosome biogenesis protein NSA2 homolog	Danio rerio	20	30	10.26	12.08	5	5	1.09026	1.12373	0.962445	0.855953	0.89261	0.881667	1.05881	0.876743	0.828043	0.0224068	-0.272223	1.64962		1.12373	fb34b10	0.970216	1	0.85647	0.761704	0.794325	0.784587
Q7T387	Abhydrolase domain-containing 14B OS=Danio rerio OX=7955 GN=zgc:64031 PE=1 SV=1	6	6	213	zgc:64031	Abhydrolase domain-containing 14B	Danio rerio	40	22.8	5.76	47.21	6	16	1.05568	1.08918	1.06478	0.879313	0.970869	0.807569	1.06988	0.885917	0.828052	0.0189632	-0.272208	1.72209		1.08918	zgc:64031	0.969245	1	0.977599	0.807316	0.891375	0.741447
A0A8M9QFA7	Cell cycle control protein OS=Danio rerio OX=7955 GN=tmem30c PE=3 SV=1	4	4	352	tmem30c	Cell cycle control protein	Danio rerio	10	40	8.62	6.36	4	4	1.14159	1.05017	1.04858	0.862132	0.867414	0.953678	1.08011	0.894408	0.828068	0.0121927	-0.272179	1.9139		1.14159	tmem30c	1	0.91992	0.918523	0.755202	0.759828	0.835394
Q7ZVF8	NADH-cytochrome b5 reductase OS=Danio rerio OX=7955 GN=dia1 PE=1 SV=1	8	4	304	dia1	NADH-cytochrome b5 reductase	Danio rerio	26	34.1	7.87	25.93	8	13	1.12648	1.08598	1.0846	0.992041	0.889115	0.850291	1.09902	0.910482	0.828449	0.0132633	-0.271515	1.87735		1.12648	dia1	1	0.964047	0.962818	0.880654	0.789285	0.75482
Q5XJE1	Copper homeostasis protein cutC homolog OS=Danio rerio OX=7955 GN=zgc:103406 PE=1 SV=1	6	6	251	zgc:103406	Copper homeostasis protein cutC homolog	Danio rerio	37	27.2	5.88	19.39	6	7	0.982848	1.15992	1.11888	0.913614	0.918266	0.870733	1.08721	0.900871	0.828605	0.0285433	-0.271244	1.5445		1.15992	zgc:103406	0.847342	1	0.964616	0.787653	0.791664	0.750684
A2RV44	Uncharacterized protein LOC100009654 OS=Danio rerio OX=7955 GN=wu:fb58f07 PE=2 SV=1	8	3	486	wu:fb58f07	Uncharacterized protein LOC100009654	Danio rerio	14	55.2	5.58	163.68	8	88	1.15765	0.960335	1.08278	0.708669	0.926627	1.01701	1.06692	0.884101	0.828645	0.166003	-0.271174	0.779885		1.15765	wu:fb58f07	1	0.829554	0.935327	0.612161	0.800437	0.878507
Q567D1	Zgc:112145 OS=Danio rerio OX=7955 GN=zgc:112145 PE=1 SV=1	15	6	379	zgc:112145	Zgc:112145	Danio rerio	39	43	5.35	54.77	15	29	1.10146	1.15834	1.083	0.92488	0.911528	0.934257	1.11426	0.923555	0.828847	0.00127641	-0.270822	2.89401		1.15834	zgc:112145	0.950899	1	0.934959	0.798456	0.786929	0.806551
F1QW85	Uncharacterized protein LOC692276 isoform X1 OS=Danio rerio OX=7955 GN=im:7137941 PE=1 SV=1	17	2	344	im:7137941	Uncharacterized protein LOC692276 isoform X1	Danio rerio	63	38.2	8.41	120.84	17	52	1.12276	1.06622	1.03889	0.837316	0.940753	0.898061	1.07596	0.892043	0.82907	0.00908953	-0.270435	2.04146		1.12276	im:7137941	1	0.949644	0.925305	0.745767	0.837895	0.799871
Q1LV46	Protein ABHD14A OS=Danio rerio OX=7955 GN=abhd14a PE=2 SV=1	1	1	270	abhd14a	Protein ABHD14A	Danio rerio	4	29.6	9.03	1.65	1	1	1.2261	1.12284	0.986556	0.892705	0.931012	0.942527	1.11183	0.922081	0.829335	0.0556249	-0.269973	1.25473		1.2261	abhd14a	1	0.915783	0.80463	0.728085	0.759328	0.76872
A0A8M9PSS1	Protein NLRC3-like OS=Danio rerio OX=7955 GN=LOC110437715 PE=4 SV=1	6	1	779	LOC110437715	Protein NLRC3-like	Danio rerio	7	89.6	6.57	11.55	6	7	0.931138	0.943165	0.858565	0.701369	0.778014	0.787177	0.910956	0.75552	0.82937	0.0148718	-0.269912	1.82764		0.943165	LOC110437715	0.987249	1	0.910302	0.743633	0.824897	0.834613
A5D6U8	Acid phosphatase type 7 OS=Danio rerio OX=7955 GN=acp7 PE=2 SV=1	2	2	443	acp7	Acid phosphatase type 7	Danio rerio	6	50.7	5.19	3.33	2	2	1.1823	1.12517	1.09219	0.924044	0.96762	0.928542	1.13322	0.940069	0.829554	0.00289793	-0.269593	2.53791		1.1823	acp7	1	0.951677	0.923783	0.781562	0.818419	0.785367
Q5TYQ3	Cytochrome c oxidase assembly factor 7 OS=Danio rerio OX=7955 GN=coa7 PE=2 SV=1	9	9	229	coa7	Cytochrome c oxidase assembly factor 7	Danio rerio	34	25.5	7.06	15.83	9	11	1.04839	1.20653	0.945087	0.968423	0.870337	0.817089	1.06667	0.885283	0.82995	0.108305	-0.268904	0.965353		1.20653	coa7	0.868927	1	0.783307	0.802649	0.721353	0.67722
A0A8M9PKL5	Hepatocyte nuclear factor 4-alpha isoform X4 OS=Danio rerio OX=7955 GN=hnf4a PE=3 SV=1	5	4	446	hnf4a	Hepatocyte nuclear factor 4-alpha isoform X4	Danio rerio	14	49.7	7.93	22.88	5	8	1.03849	1.06754	1.07329	0.85248	0.856852	0.93036	1.05977	0.879897	0.830268	0.00280908	-0.268351	2.55144		1.07329	hnf4a	0.96758	0.994643	1	0.794268	0.798342	0.86683
Q1ECZ7	Hnrnpu protein OS=Danio rerio OX=7955 GN=hnrnpu PE=2 SV=1	18	18	795	hnrnpu	Hnrnpu protein	Danio rerio	27	88.4	5.86	71.87	18	31	1.12116	1.11766	1.0075	0.924965	0.884111	0.886286	1.08211	0.898454	0.830281	0.00975494	-0.268329	2.01078		1.12116	hnrnpu	1	0.996875	0.898625	0.825005	0.788566	0.790507
Q6VEU3	RNA-binding protein PNO1 OS=Danio rerio OX=7955 GN=pno1 PE=2 SV=2	6	6	252	pno1	RNA-binding protein PNO1	Danio rerio	29	27.9	9.11	14.18	6	6	1.11325	1.15673	0.992801	0.874507	0.920569	0.914089	1.08759	0.903055	0.830324	0.022529	-0.268253	1.64726		1.15673	pno1	0.962417	1	0.858286	0.75602	0.795841	0.790238
A0A8M2BCN1	Uncharacterized protein LOC564114 isoform X1 OS=Danio rerio OX=7955 GN=si:dkey-58f10.7 PE=4 SV=1	3	3	273	si:dkey-58f10.7	Uncharacterized protein LOC564114 isoform X1	Danio rerio	11	30.8	8.98	6.5	3	4	1.11557	0.991639	1.14188	0.561865	0.956927	1.17903	1.08303	0.899274	0.830331	0.379863	-0.268242	0.420373		1.17903	si:dkey-58f10.7	0.946177	0.841065	0.968494	0.476549	0.811623	1
A0A8M1RNN7	Bile salt export pump OS=Danio rerio OX=7955 GN=abcb11b PE=1 SV=1	51	51	1348	abcb11b	Bile salt export pump	Danio rerio	50	148.9	6.84	453.47	51	190	1.11406	1.05801	1.08045	0.88568	0.938971	0.876451	1.08417	0.900367	0.830463	0.00193364	-0.268012	2.71362		1.11406	abcb11b	1	0.949689	0.969827	0.795	0.842835	0.786716
Q7SZQ9	Nucleolar GTP-binding protein 2 OS=Danio rerio OX=7955 GN=zgc:65800 PE=1 SV=1	8	8	727	zgc:65800	Nucleolar GTP-binding protein 2	Danio rerio	12	82.9	9.11	16.58	8	8	1.0452	1.06349	1.05094	0.871455	0.856237	0.897253	1.05321	0.874982	0.830774	0.000170661	-0.267472	3.76787		1.06349	zgc:65800	0.982799	1	0.9882	0.819427	0.805118	0.843685
A0A8M9P3Q9	Colony stimulating factor 2 receptor, beta, low-affinity (Granulocyte-macrophage) isoform X2 OS=Danio rerio OX=7955 GN=csf2rb PE=4 SV=1	1	1	684	csf2rb	Colony stimulating factor 2 receptor, beta, low-affinity (Granulocyte-macrophage) isoform X2	Danio rerio	1	77.1	7.23	2.82	1	1	1.06645	1.03332	1.11558	0.793121	0.810955	1.06785	1.07178	0.890642	0.830992	0.120063	-0.267094	0.920591		1.11558	csf2rb	0.955959	0.926269	1	0.710952	0.726939	0.957218
A0A8M3AJK8	Quinone oxidoreductase PIG3 isoform X2 OS=Danio rerio OX=7955 GN=tp53i3 PE=4 SV=1	14	1	335	tp53i3	Quinone oxidoreductase PIG3 isoform X2	Danio rerio	51	36.1	7.61	42.25	14	23	1.02257	1.0996	1.08298	0.870192	0.936396	0.857181	1.06838	0.887923	0.83109	0.00599192	-0.266923	2.22243		1.0996	tp53i3	0.929953	1	0.984892	0.791375	0.851582	0.779542
E7FBA9	Trypsinogen 1b OS=Danio rerio OX=7955 GN=si:ch73-103b2.3 PE=1 SV=1	10	5	242	si:ch73-103b2.3	Trypsinogen 1b	Danio rerio	66	26.4	5.11	171.5	10	77	0.915184	0.922075	1.40411	1.02462	0.813805	0.856125	1.08046	0.898183	0.8313	0.354404	-0.266559	0.450501		1.40411	si:ch73-103b2.3	0.65179	0.656698	1	0.729729	0.579588	0.609729
E7FCF7	Zinc finger homeobox 4 OS=Danio rerio OX=7955 GN=zfhx4 PE=1 SV=2	2	2	3489	zfhx4	Zinc finger homeobox 4	Danio rerio	1	386.2	6.74	2.64	2	2	1.21259	1.06459	1.04865	0.896583	0.966412	0.902049	1.10861	0.921681	0.831385	0.0301977	-0.266411	1.52003		1.21259	zfhx4	1	0.877945	0.864799	0.739394	0.796981	0.743902
A9ULS8	Homeodomain transcription factor 1 OS=Danio rerio OX=7955 GN=phtf1 PE=2 SV=1	2	2	691	phtf1	Homeodomain transcription factor 1	Danio rerio	3	77.8	8.47	1.66	2	2	1.0964	1.09794	1.06277	0.92087	0.881726	0.905715	1.0857	0.90277	0.831508	0.000348219	-0.266198	3.45815		1.09794	phtf1	0.998591	1	0.967961	0.838723	0.80307	0.824919
A8WFU6	Serpin H1 precursor OS=Danio rerio OX=7955 GN=wu:fa97d12 PE=1 SV=1	10	8	403	wu:fa97d12	Serpin H1 precursor	Danio rerio	31	44.9	8.91	33.65	10	12	1.1092	1.04271	1.10952	0.89731	0.885294	0.930099	1.08714	0.904234	0.831753	0.00213284	-0.265774	2.67104		1.10952	wu:fa97d12	0.999707	0.939783	1	0.808736	0.797905	0.838288
Q803A7	O-phosphoseryl-tRNA(Sec) selenium transferase OS=Danio rerio OX=7955 GN=sepsecs PE=2 SV=1	13	13	490	sepsecs	O-phosphoseryl-tRNA(Sec) selenium transferase	Danio rerio	23	53.7	7.97	28.97	13	18	1.08395	1.07088	1.12384	0.899345	0.95611	0.871804	1.09289	0.909086	0.831818	0.00337609	-0.265661	2.47159		1.12384	sepsecs	0.964503	0.952877	1	0.800242	0.850752	0.775735
A0A8N7UVA4	Beta-2-glycoprotein 1 OS=Danio rerio OX=7955 GN=ntd5 PE=1 SV=1	7	7	418	ntd5	Beta-2-glycoprotein 1	Danio rerio	19	45.6	6.55	11.23	7	7	1.08069	1.25862	0.936199	0.972688	0.866971	0.885406	1.09184	0.908355	0.83195	0.136791	-0.265432	0.863944		1.25862	ntd5	0.858633	1	0.743828	0.77282	0.688825	0.703473
Q7ZVK7	Peter pan homolog (Drosophila) OS=Danio rerio OX=7955 GN=cb642 PE=1 SV=1	6	6	522	cb642	Peter pan homolog (Drosophila)	Danio rerio	11	59.5	10.05	7.61	6	7	1.14335	1.08706	1.13816	0.918339	0.96323	0.921589	1.12286	0.934386	0.832151	0.0012189	-0.265083	2.91403		1.14335	cb642	1	0.950771	0.995466	0.803203	0.842465	0.806045
A8E5B7	NADH dehydrogenase [ubiquinone] 1 beta subcomplex subunit 5, mitochondrial OS=Danio rerio OX=7955 GN=hm:zeh0024 PE=1 SV=1	6	6	186	hm:zeh0024	NADH dehydrogenase [ubiquinone] 1 beta subcomplex subunit 5, mitochondrial	Danio rerio	31	21.7	9.09	29.26	6	16	1.08997	1.0927	1.06478	0.908077	0.903448	0.891079	1.08248	0.900868	0.832226	5.92256e-05	-0.264953	4.22749		1.0927	hm:zeh0024	0.997501	1	0.974447	0.831041	0.826805	0.815485
Q6PBK0	NADH dehydrogenase [ubiquinone] 1 beta subcomplex subunit 4 OS=Danio rerio OX=7955 GN=fj49f11 PE=1 SV=1	8	8	130	fj49f11	NADH dehydrogenase [ubiquinone] 1 beta subcomplex subunit 4	Danio rerio	52	15.3	9.85	26.89	8	13	1.08666	1.10261	1.06715	0.893887	0.92451	0.892743	1.08548	0.903713	0.832551	0.000239872	-0.26439	3.62002		1.10261	fj49f11	0.985531	1	0.967838	0.810698	0.838471	0.80966
Q90Z77	HIV-1 Tat interactive protein 2 OS=Danio rerio OX=7955 GN=fb15b04 PE=1 SV=1	10	10	236	fb15b04	HIV-1 Tat interactive protein 2	Danio rerio	46	26.4	7.42	29.22	10	15	1.11818	1.00409	1.09854	0.894959	0.869611	0.918855	1.0736	0.894475	0.833151	0.00919288	-0.263349	2.03655		1.11818	fb15b04	1	0.89797	0.982429	0.800369	0.7777	0.821739
A9JRU2	Pyruvate dehydrogenase phosphatase catalytic subunit 1 OS=Danio rerio OX=7955 GN=im:7157162 PE=1 SV=1	14	14	519	im:7157162	Pyruvate dehydrogenase phosphatase catalytic subunit 1	Danio rerio	41	58.5	6.84	42.83	14	16	1.08012	1.13732	1.08677	0.887029	0.979968	0.886042	1.1014	0.91768	0.83319	0.00696793	-0.263282	2.1569		1.13732	im:7157162	0.949706	1	0.955554	0.779928	0.861646	0.779061
Q6DGM9	NADH dehydrogenase [ubiquinone] 1 alpha subcomplex subunit 7 OS=Danio rerio OX=7955 GN=zgc:92850 PE=1 SV=1	8	8	104	zgc:92850	NADH dehydrogenase [ubiquinone] 1 alpha subcomplex subunit 7	Danio rerio	68	11.6	10.07	42.91	8	17	1.08782	1.07524	1.04487	0.906162	0.912486	0.854444	1.06931	0.891031	0.833276	0.00134343	-0.263133	2.87179		1.08782	zgc:92850	1	0.98844	0.960522	0.83301	0.838824	0.785467
F1QJN9	Carboxypeptidase B isoform 1 precursor OS=Danio rerio OX=7955 GN=wu:fb60d07 PE=1 SV=1	17	16	416	wu:fb60d07	Carboxypeptidase B isoform 1 precursor	Danio rerio	53	46.6	6.39	85.89	17	41	0.857008	0.897488	1.52352	1.09884	0.80776	0.825302	1.09267	0.910635	0.833403	0.482545	-0.262913	0.316463		1.52352	wu:fb60d07	0.56252	0.58909	1	0.721255	0.530194	0.541709
A4QP87	Slco2a1 protein OS=Danio rerio OX=7955 GN=slco2a1 PE=2 SV=1	2	2	221	slco2a1	Slco2a1 protein	Danio rerio	7	25	8.37	3.52	2	3	1.33158	1.0911	0.994523	0.93619	0.954243	0.958412	1.13907	0.949615	0.833679	0.13234	-0.262437	0.878309		1.33158	slco2a1	1	0.819401	0.746875	0.703068	0.716626	0.719756
A0A8M9PU00	Transforming acidic coiled-coil-containing protein 1 isoform X1 OS=Danio rerio OX=7955 GN=tacc1 PE=3 SV=1	1	1	769	tacc1	Transforming acidic coiled-coil-containing protein 1 isoform X1	Danio rerio	1	85.8	4.81	0	1	1	0.995585	1.04087	1.07102	0.941798	0.816131	0.83289	1.03582	0.863606	0.833738	0.0187779	-0.262333	1.72635		1.07102	tacc1	0.929566	0.971846	1	0.879346	0.762013	0.77766
Q803E1	Nuclear cap-binding protein subunit 3 OS=Danio rerio OX=7955 GN=ncbp3 PE=2 SV=1	4	4	694	ncbp3	Nuclear cap-binding protein subunit 3	Danio rerio	6	78.3	5.39	9.06	4	4	1.14743	1.10085	0.982687	0.871124	0.920562	0.902141	1.07699	0.897942	0.833751	0.0248237	-0.262311	1.60513		1.14743	ncbp3	1	0.959402	0.856422	0.759193	0.802279	0.786225
Q29RA6	Solute carrier family 43 member 3 OS=Danio rerio OX=7955 GN=zgc:136890 PE=2 SV=1	2	2	495	zgc:136890	Solute carrier family 43 member 3	Danio rerio	3	54.6	7.99	4.9	2	2	1.13407	1.05095	1.03728	0.802158	1.06717	0.817877	1.0741	0.895736	0.833942	0.121582	-0.261981	0.915131		1.13407	zgc:136890	1	0.926703	0.914655	0.707327	0.941012	0.721188
O12990	Tyrosine-protein kinase JAK1 OS=Danio rerio OX=7955 GN=jak1 PE=1 SV=1	7	7	1153	jak1	Tyrosine-protein kinase JAK1	Danio rerio	7	132.4	7.46	13.41	7	7	1.1692	1.07865	1.03596	0.884332	0.933726	0.921143	1.0946	0.913067	0.834154	0.01241	-0.261614	1.90623		1.1692	jak1	1	0.922553	0.886039	0.756356	0.798602	0.78784
Q6DRD0	EBNA1 binding protein 2-like OS=Danio rerio OX=7955 GN=ebna1bp2l PE=1 SV=1	9	9	308	ebna1bp2l	EBNA1 binding protein 2-like	Danio rerio	29	35.5	9.85	24.34	9	15	1.10509	1.07118	1.00974	0.853596	0.909878	0.895187	1.06201	0.88622	0.834477	0.00572137	-0.261055	2.2425		1.10509	ebna1bp2l	1	0.969316	0.91372	0.772421	0.823351	0.810056
D6RUV3	Protein strawberry notch homolog 1 OS=Danio rerio OX=7955 GN=sbno1 PE=1 SV=1	3	3	1386	sbno1	Protein strawberry notch homolog 1	Danio rerio	2	153.4	7.93	2.14	3	3	1.15139	1.08732	1.03309	0.870261	0.910285	0.949981	1.0906	0.910176	0.834565	0.0118942	-0.260904	1.92466		1.15139	sbno1	1	0.944352	0.897259	0.755837	0.790598	0.825074
E7EZL0	Lemur tyrosine kinase 2 OS=Danio rerio OX=7955 GN=im:6912096 PE=4 SV=1	1	1	1446	im:6912096	Lemur tyrosine kinase 2	Danio rerio	1	159.1	4.53	0	1	1	1.34331	1.36263	1.09771	1.15741	1.07019	0.949587	1.26788	1.05906	0.835299	0.116112	-0.259635	0.935124		1.36263	im:6912096	0.985825	1	0.805582	0.849397	0.785384	0.696879
F1QK93	26S proteasome non-ATPase regulatory subunit 1 OS=Danio rerio OX=7955 GN=zgc:55818 PE=1 SV=2	43	1	964	zgc:55818	26S proteasome non-ATPase regulatory subunit 1	Danio rerio	52	107	5.29	214.25	43	94	0.98854	1.0838	1.11355	0.753955	1.03543	0.872603	1.06196	0.887328	0.835554	0.123942	-0.259194	0.906781		1.11355	zgc:55818	0.887739	0.973286	1	0.677074	0.929843	0.783624
Q502E4	NADH dehydrogenase [ubiquinone] iron-sulfur protein 4, mitochondrial OS=Danio rerio OX=7955 GN=DKEYP-88A5.2 PE=1 SV=1	5	5	168	DKEYP-88A5.2	NADH dehydrogenase [ubiquinone] iron-sulfur protein 4, mitochondrial	Danio rerio	40	19	10.1	33.94	5	19	1.07825	1.09479	1.04557	0.892014	0.900564	0.899564	1.07287	0.897381	0.836432	0.0002829	-0.257679	3.54837		1.09479	DKEYP-88A5.2	0.984893	1	0.955042	0.814784	0.822593	0.82168
A0A8N7TEY3	Zinc finger protein 646 OS=Danio rerio OX=7955 GN=znf646 PE=4 SV=1	1	1	1549	znf646	Zinc finger protein 646	Danio rerio	0	175.7	7.56	2.27	1	1	1.15136	0.951219	0.993468	0.900026	0.731833	0.958047	1.03202	0.863302	0.836519	0.137888	-0.25753	0.860473		1.15136	znf646	1	0.826167	0.862862	0.781704	0.635622	0.832098
Q6NX86	High mobility group box 1a OS=Danio rerio OX=7955 GN=HMGB1 PE=1 SV=1	8	6	205	HMGB1	High mobility group box 1a	Danio rerio	38	23.7	6.23	45	8	22	1.11075	1.07753	1.0471	0.845072	0.955405	0.905984	1.07846	0.902154	0.836522	0.00872543	-0.257525	2.05921		1.11075	HMGB1	1	0.970092	0.942693	0.760812	0.860144	0.815651
Q7ZUI6	Zinc finger CCHC domain-containing protein 9 OS=Danio rerio OX=7955 GN=zgc:56467 PE=2 SV=1	1	1	256	zgc:56467	Zinc finger CCHC domain-containing protein 9	Danio rerio	4	28.4	9.48	2.28	1	1	1.16291	1.27978	1.0771	1.05666	0.965003	0.924642	1.17326	0.982103	0.837072	0.0535388	-0.256576	1.27133		1.27978	zgc:56467	0.908681	1	0.841628	0.825663	0.754041	0.722503
R4GDP5	Apoptosis inhibitor 5 OS=Danio rerio OX=7955 GN=api5l1 PE=1 SV=1	18	18	529	api5l1	Apoptosis inhibitor 5	Danio rerio	38	59.4	7.02	60.09	18	24	1.1013	1.0896	1.03356	0.892877	0.922553	0.883794	1.07482	0.899741	0.837108	0.00186447	-0.256514	2.72945		1.1013	api5l1	1	0.98938	0.938496	0.81075	0.837696	0.802502
E7F7J1	Adrenodoxin OS=Danio rerio OX=7955 GN=fdx1 PE=1 SV=1	9	9	175	fdx1	Adrenodoxin	Danio rerio	46	19.3	5.43	94.08	9	48	1.07155	1.1252	1.05246	0.883933	0.9234	0.912835	1.08307	0.906722	0.837178	0.00205579	-0.256394	2.68702		1.1252	fdx1	0.952321	1	0.935349	0.785577	0.820653	0.811264
Q29R95	Arsenite methyltransferase OS=Danio rerio OX=7955 GN=zgc:136933 PE=1 SV=1	17	17	377	zgc:136933	Arsenite methyltransferase	Danio rerio	61	41.5	5.06	144.61	17	60	1.06882	1.07564	1.08362	0.918387	0.944872	0.839461	1.07603	0.900907	0.837251	0.00539289	-0.256269	2.26818		1.08362	zgc:136933	0.986342	0.992636	1	0.847515	0.871956	0.77468
E7FGL4	Abhydrolase domain-containing 17A, depalmitoylase b OS=Danio rerio OX=7955 GN=abhd17ab PE=1 SV=1	1	1	324	abhd17ab	Abhydrolase domain-containing 17A, depalmitoylase b	Danio rerio	6	35.1	6.62	6.97	1	2	1.22875	1.01077	0.883244	0.870668	0.83914	0.905093	1.04092	0.871634	0.837369	0.174471	-0.256065	0.758278		1.22875	abhd17ab	1	0.822602	0.718817	0.708583	0.682924	0.736598
Q32LQ3	tRNA N6-adenosine threonylcarbamoyltransferase, mitochondrial OS=Danio rerio OX=7955 GN=osgepl1 PE=2 SV=2	5	5	404	osgepl1	tRNA N6-adenosine threonylcarbamoyltransferase, mitochondrial	Danio rerio	18	43.9	8.43	10.49	5	6	1.16158	1.29136	1.07786	0.979622	0.987195	0.99004	1.17693	0.985619	0.837446	0.0370541	-0.255932	1.43116		1.29136	osgepl1	0.899508	1	0.834675	0.758599	0.764464	0.766667
A7MBU6	Tryptophan 2,3-dioxygenase A OS=Danio rerio OX=7955 GN=tdo2a PE=2 SV=2	18	15	406	tdo2a	Tryptophan 2,3-dioxygenase A	Danio rerio	43	48	6.39	70.1	18	40	1.09175	1.11189	1.03629	0.89751	0.866486	0.949773	1.07998	0.90459	0.837599	0.00615108	-0.255668	2.21105		1.11189	tdo2a	0.981888	1	0.93201	0.807192	0.77929	0.854196
A0A2R8QFW3	Peroxisomal membrane protein 4 OS=Danio rerio OX=7955 GN=fe02h09 PE=3 SV=1	1	1	211	fe02h09	Peroxisomal membrane protein 4	Danio rerio	6	24.1	9.79	1.75	1	1	1.13283	1.04294	1.11385	0.945629	0.928646	0.881173	1.09654	0.918483	0.837621	0.0060066	-0.255631	2.22137		1.13283	fe02h09	1	0.920652	0.983249	0.834753	0.819761	0.777855
A9JRU0	HemK methyltransferase family member 1 OS=Danio rerio OX=7955 GN=zgc:174889 PE=2 SV=1	1	1	342	zgc:174889	HemK methyltransferase family member 1	Danio rerio	3	38.7	6.3	0	1	1	1.29955	1.2023	1.10014	1.03754	1.06393	0.917429	1.20066	1.0063	0.838123	0.0565087	-0.254766	1.24788		1.29955	zgc:174889	1	0.925167	0.846556	0.798389	0.818695	0.705961
A0A2R8RTX1	CD59 glycoprotein-like OS=Danio rerio OX=7955 GN=LOC100329375 PE=1 SV=1	4	4	94	LOC100329375	CD59 glycoprotein-like	Danio rerio	40	10.3	8.18	8.68	4	5	1.08625	0.881446	1.21299	0.826753	0.846014	0.993305	1.06023	0.888691	0.838205	0.193848	-0.254624	0.712539		1.21299	LOC100329375	0.895518	0.726672	1	0.681583	0.697461	0.81889
Q5XJS7	deoxyribose-phosphate aldolase OS=Danio rerio OX=7955 GN=zgc:101610 PE=1 SV=1	19	19	318	zgc:101610	deoxyribose-phosphate aldolase	Danio rerio	72	35	9.14	269.61	19	114	1.02185	1.07602	1.12967	0.863899	0.957866	0.883591	1.07585	0.901785	0.838211	0.0146453	-0.254614	1.8343		1.12967	zgc:101610	0.904562	0.952507	1	0.764738	0.84792	0.78217
A0A8M2B539	AT-rich interactive domain 4A (RBP1-like) OS=Danio rerio OX=7955 GN=wu:fc43f03 PE=1 SV=1	2	2	1332	wu:fc43f03	AT-rich interactive domain 4A (RBP1-like)	Danio rerio	2	149.2	5.06	2.6	2	2	1.13957	1.1715	1.0256	0.957163	0.905191	0.934639	1.11222	0.932331	0.838258	0.018361	-0.254534	1.7361		1.1715	wu:fc43f03	0.972744	1	0.875452	0.817038	0.772674	0.797811
Q08BD1	High mobility group AT-hook 1b OS=Danio rerio OX=7955 GN=zgc:153948 PE=2 SV=1	2	2	92	zgc:153948	High mobility group AT-hook 1b	Danio rerio	17	10.1	9.73	4.82	2	3	1.11727	1.16471	1.01259	1.02243	0.837026	0.902347	1.09819	0.9206	0.838288	0.065372	-0.254482	1.18461		1.16471	zgc:153948	0.959263	1	0.869391	0.877836	0.718653	0.774737
A0A0R4IHZ3	Sb:cb1058 OS=Danio rerio OX=7955 GN=sb:cb1058 PE=4 SV=1	1	1	243	sb:cb1058	Sb:cb1058	Danio rerio	3	27.8	6.84	2.08	1	1	1.19591	1.08971	0.923689	0.841519	0.911955	0.93741	1.06977	0.896961	0.838462	0.109534	-0.254183	0.96045		1.19591	sb:cb1058	1	0.911195	0.772372	0.703663	0.76256	0.783845
A2BE49	Protein phosphatase 1F OS=Danio rerio OX=7955 GN=CaMKP PE=1 SV=1	10	10	424	CaMKP	Protein phosphatase 1F	Danio rerio	30	46.2	5.53	34.89	10	15	1.11366	1.07498	1.07034	0.882262	0.981807	0.868898	1.08632	0.910989	0.838599	0.0100841	-0.253947	1.99636		1.11366	CaMKP	1	0.965266	0.9611	0.792221	0.881607	0.780221
Q6P0G5	Protein TFG OS=Danio rerio OX=7955 GN=wu:fb11c10 PE=1 SV=1	8	8	396	wu:fb11c10	Protein TFG	Danio rerio	25	42.3	5	30.02	8	14	1.04554	1.11661	1.08454	0.904233	0.909397	0.909554	1.08223	0.907728	0.838755	0.00106884	-0.253678	2.97109		1.11661	wu:fb11c10	0.936353	1	0.971278	0.8098	0.814425	0.814566
Q504H3	Coagulation factor VII OS=Danio rerio OX=7955 GN=wu:fb59f04 PE=2 SV=1	5	5	433	wu:fb59f04	Coagulation factor VII	Danio rerio	11	48.5	6.68	10.29	5	6	0.957142	0.994622	1.31283	0.885363	0.915294	0.937558	1.0882	0.912739	0.83876	0.198119	-0.25367	0.703074		1.31283	wu:fb59f04	0.729065	0.757614	1	0.67439	0.697189	0.714148
A0A8M1RIT7	Beta-microseminoprotein-like OS=Danio rerio OX=7955 GN=LOC110437731 PE=1 SV=1	5	5	109	LOC110437731	Beta-microseminoprotein-like	Danio rerio	43	12.2	5.22	10.87	5	7	0.901933	1.07312	1.23448	0.945356	0.804366	0.942596	1.06985	0.897439	0.838849	0.181439	-0.253517	0.741271		1.23448	LOC110437731	0.730615	0.869289	1	0.765791	0.651581	0.763555
A8E7I5	Tetratricopeptide repeat protein 36 OS=Danio rerio OX=7955 GN=ttc36 PE=2 SV=1	9	9	187	ttc36	Tetratricopeptide repeat protein 36	Danio rerio	78	20.3	5.03	73.29	9	31	0.99006	1.07597	1.14888	0.855622	0.941322	0.900822	1.07163	0.899255	0.839144	0.0297742	-0.253009	1.52616		1.14888	ttc36	0.861765	0.936538	1	0.744748	0.819342	0.784091
Q568U3	Keratin 92 OS=Danio rerio OX=7955 GN=zgc:136388 PE=1 SV=1	32	19	430	zgc:136388	Keratin 92	Danio rerio	72	47.2	5.41	344.38	32	161	1.17294	0.95748	1.11388	0.880283	0.899223	0.942973	1.08143	0.907493	0.839158	0.0600604	-0.252985	1.22141		1.17294	zgc:136388	1	0.816311	0.949651	0.750495	0.766642	0.803942
F6P7Z9	carnitine O-palmitoyltransferase OS=Danio rerio OX=7955 GN=cpt1al PE=3 SV=2	25	23	770	cpt1al	carnitine O-palmitoyltransferase	Danio rerio	34	88.4	8.81	119.06	25	53	1.2327	1.15995	0.820542	0.936261	0.847609	0.912777	1.07106	0.898882	0.839242	0.255174	-0.252842	0.593163		1.2327	cpt1al	1	0.940986	0.665646	0.759521	0.687604	0.74047
A4IG19	Alpha-1,4 glucan phosphorylase OS=Danio rerio OX=7955 GN=pygb PE=1 SV=1	41	28	843	pygb	Alpha-1,4 glucan phosphorylase	Danio rerio	53	97.4	6.55	277.98	41	144	1.08917	1.08436	1.06423	0.916005	0.928935	0.872923	1.07925	0.905954	0.839427	0.000734767	-0.252523	3.13385		1.08917	pygb	1	0.995587	0.977105	0.841014	0.852886	0.801459
F1Q6F9	SAFB-like transcription modulator OS=Danio rerio OX=7955 GN=wu:fd12b08 PE=1 SV=1	13	12	983	wu:fd12b08	SAFB-like transcription modulator	Danio rerio	14	110.8	9.14	28.45	13	15	1.04374	1.13153	1.06741	0.886073	0.909273	0.927179	1.08089	0.907508	0.839593	0.0038337	-0.252239	2.41638		1.13153	wu:fd12b08	0.922414	1	0.943335	0.783077	0.80358	0.819405
A0A8M9P6F9	Caldesmon isoform X1 OS=Danio rerio OX=7955 GN=cald1b PE=4 SV=1	3	3	778	cald1b	Caldesmon isoform X1	Danio rerio	7	89.5	5.85	8.51	3	3	1.22154	1.02526	1.00405	0.85562	1.03309	0.841299	1.08362	0.910004	0.839785	0.134468	-0.251908	0.871382		1.22154	cald1b	1	0.839317	0.82196	0.700446	0.845733	0.688722
Q7SXR1	RISC-loading complex subunit tarbp2 OS=Danio rerio OX=7955 GN=tarbp2 PE=2 SV=1	2	2	346	tarbp2	RISC-loading complex subunit tarbp2	Danio rerio	5	37.4	6.98	3.22	2	2	1.19559	1.13497	1.11506	0.986479	0.952692	0.954445	1.14854	0.964538	0.839795	0.00228889	-0.251891	2.64037		1.19559	tarbp2	1	0.949292	0.932645	0.825096	0.796837	0.798303
A0A8M3AZI2	Low-density lipoprotein receptor-related protein 5 isoform X2 OS=Danio rerio OX=7955 GN=lrp5 PE=1 SV=1	5	4	1613	lrp5	Low-density lipoprotein receptor-related protein 5 isoform X2	Danio rerio	3	180.4	5.27	6.32	5	5	1.12367	1.04644	1.06806	0.871346	0.939862	0.908505	1.07939	0.906571	0.839893	0.00470186	-0.251722	2.32773		1.12367	lrp5	1	0.931262	0.950503	0.775444	0.836419	0.808513
Q6NSN1	Protein LSM12 homolog B OS=Danio rerio OX=7955 GN=lsm12b PE=2 SV=1	2	1	196	lsm12b	Protein LSM12 homolog B	Danio rerio	11	21.5	6.79	9.81	2	3	1.08673	1.1195	1.08089	0.906022	0.909951	0.944976	1.09571	0.920317	0.83993	0.000527443	-0.251659	3.27782		1.1195	lsm12b	0.970724	1	0.965511	0.809309	0.812818	0.844105
Q6P2U7	Na(+)/H(+) exchange regulatory cofactor NHE-RF OS=Danio rerio OX=7955 GN=nherf1a PE=1 SV=1	11	10	384	nherf1a	Na(+)/H(+) exchange regulatory cofactor NHE-RF	Danio rerio	33	41.3	6.35	56.21	11	24	1.14014	1.07385	1.04489	0.908503	0.915533	0.913264	1.08629	0.912433	0.839952	0.00354429	-0.25162	2.45047		1.14014	nherf1a	1	0.94186	0.916462	0.796837	0.803003	0.801013
Q7ZW09	Heterogeneous nuclear ribonucleoprotein L OS=Danio rerio OX=7955 GN=zgc:55429 PE=2 SV=1	15	10	536	zgc:55429	Heterogeneous nuclear ribonucleoprotein L	Danio rerio	49	59.1	6.6	117.9	15	44	1.09947	1.10677	1.00335	0.90616	0.911604	0.878562	1.06986	0.898775	0.840084	0.00799662	-0.251395	2.09709		1.10677	zgc:55429	0.993406	1	0.906558	0.818743	0.823661	0.793808
Q05AP2	ATPase plasma membrane Ca2+ transporting 4 OS=Danio rerio OX=7955 GN=zgc:152801 PE=1 SV=1	7	6	316	zgc:152801	ATPase plasma membrane Ca2+ transporting 4	Danio rerio	30	34.4	5.01	19.03	7	9	1.14551	1.09519	1.04678	0.936588	0.892503	0.932733	1.09583	0.920608	0.840103	0.00529165	-0.251362	2.27641		1.14551	zgc:152801	1	0.956073	0.913813	0.817616	0.779132	0.814252
A0A0G2L6W9	Guanine nucleotide-binding protein subunit gamma OS=Danio rerio OX=7955 GN=gng10 PE=1 SV=1	1	1	68	gng10	Guanine nucleotide-binding protein subunit gamma	Danio rerio	10	7.4	7.99	0	1	1	1.01697	1.13576	1.23153	0.945171	0.976631	0.921435	1.12809	0.947746	0.840134	0.0481073	-0.251309	1.31779		1.23153	gng10	0.825781	0.922238	1	0.767478	0.793023	0.748203
F1QHX0	LanC lantibiotic synthetase component C-like 2 (bacterial) OS=Danio rerio OX=7955 GN=zgc:158293 PE=1 SV=2	7	7	435	zgc:158293	LanC lantibiotic synthetase component C-like 2 (bacterial)	Danio rerio	20	48.9	7.02	19.58	7	8	1.09738	1.08409	0.994793	0.864807	0.930221	0.873678	1.05876	0.889569	0.840201	0.0114042	-0.251193	1.94293		1.09738	zgc:158293	1	0.987891	0.906514	0.788064	0.847673	0.796147
A0A0R4IW75	Myotubularin-related protein 12 OS=Danio rerio OX=7955 GN=im:7160376 PE=1 SV=1	1	1	753	im:7160376	Myotubularin-related protein 12	Danio rerio	1	86.6	7.61	0	1	1	1.00343	1.1758	0.980301	0.768943	0.951593	0.934183	1.05318	0.884906	0.840224	0.118212	-0.251153	0.92734		1.1758	im:7160376	0.8534	1	0.833728	0.653972	0.809313	0.794505
Q7SY54	Ethanolamine-phosphate phospho-lyase OS=Danio rerio OX=7955 GN=etnppl PE=2 SV=1	27	27	492	etnppl	Ethanolamine-phosphate phospho-lyase	Danio rerio	73	54.7	7.17	266.16	27	98	1.14057	1.03882	1.04959	0.936344	0.85911	0.917805	1.07633	0.90442	0.840284	0.0124457	-0.251052	1.90498		1.14057	etnppl	1	0.910787	0.920235	0.820943	0.753228	0.80469
A0A0R4IBX9	Non-histone chromosomal protein HMG-17 OS=Danio rerio OX=7955 GN=hmgn1b PE=3 SV=1	6	6	87	hmgn1b	Non-histone chromosomal protein HMG-17	Danio rerio	47	9.6	6.86	98.73	6	44	1.11446	1.03123	1.0111	0.849425	0.888613	0.915428	1.05226	0.884489	0.840557	0.0105295	-0.250582	1.97759		1.11446	hmgn1b	1	0.925321	0.907257	0.762186	0.797349	0.82141
Q6DBQ8	Ceramide-1-phosphate transfer protein OS=Danio rerio OX=7955 GN=cptp PE=2 SV=1	2	2	211	cptp	Ceramide-1-phosphate transfer protein	Danio rerio	7	24	5.41	5.83	2	3	1.05427	1.12663	1.01676	0.854038	0.967094	0.866864	1.06589	0.895998	0.840614	0.0242454	-0.250485	1.61537		1.12663	cptp	0.935773	1	0.902477	0.758046	0.858395	0.76943
Q5XJ23	Deoxyuridine 5'-triphosphate nucleotidohydrolase OS=Danio rerio OX=7955 GN=wu:fa28d11 PE=2 SV=1	2	2	187	wu:fa28d11	Deoxyuridine 5'-triphosphate nucleotidohydrolase	Danio rerio	10	20.1	8.25	2.45	2	2	1.05365	1.15298	1.08577	0.896118	0.902011	0.969608	1.09747	0.922579	0.840641	0.00963331	-0.250438	2.01622		1.15298	wu:fa28d11	0.913851	1	0.941707	0.777217	0.782328	0.840956
A3KNI7	Cyclin-D1-binding protein 1 homolog OS=Danio rerio OX=7955 GN=ccndbp1 PE=2 SV=2	2	2	344	ccndbp1	Cyclin-D1-binding protein 1 homolog	Danio rerio	5	37.5	4.78	4.6	2	2	1.07376	1.09832	1.01628	0.894617	0.867927	0.918941	1.06278	0.893829	0.841025	0.00401864	-0.249779	2.39592		1.09832	ccndbp1	0.977635	1	0.925303	0.814532	0.790232	0.836679
A0A0R4IUL8	NF-kappa-B-repressing factor OS=Danio rerio OX=7955 GN=fb75e05 PE=1 SV=1	1	1	861	fb75e05	NF-kappa-B-repressing factor	Danio rerio	1	96.6	8.72	2.32	1	1	1.15705	1.1483	1.11134	0.948761	0.932175	0.992747	1.1389	0.957894	0.841073	0.00137796	-0.249698	2.86076		1.15705	fb75e05	1	0.992443	0.960499	0.819986	0.805651	0.858002
Q6DRL5	Myb-binding protein 1A-like protein OS=Danio rerio OX=7955 GN=mybbp1a PE=1 SV=1	23	2	1269	mybbp1a	Myb-binding protein 1A-like protein	Danio rerio	21	143.9	6.28	57.16	23	28	1.01871	1.1526	1.04641	0.895696	0.950839	0.860139	1.07258	0.902225	0.841175	0.0247677	-0.249522	1.60611		1.1526	mybbp1a	0.883835	1	0.907871	0.777107	0.824949	0.746258
Q7SX97	Chymotrypsin B1 precursor OS=Danio rerio OX=7955 GN=ctrb1 PE=1 SV=1	9	7	263	ctrb1	Chymotrypsin B1 precursor	Danio rerio	43	28.2	7.34	142.93	9	59	0.895008	0.90991	1.44208	1.08154	0.797161	0.852706	1.08233	0.910468	0.84121	0.43833	-0.249462	0.358199		1.44208	ctrb1	0.620639	0.630972	1	0.749987	0.552787	0.591304
B0V351	DNA polymerase epsilon catalytic subunit OS=Danio rerio OX=7955 GN=si:dkeyp-98c11.2 PE=1 SV=1	1	1	2284	si:dkeyp-98c11.2	DNA polymerase epsilon catalytic subunit	Danio rerio	0	262	6.47	1.64	1	1	1.11287	1.10957	1.05655	0.916214	0.863641	0.978798	1.093	0.919551	0.841312	0.0102669	-0.249286	1.98856		1.11287	si:dkeyp-98c11.2	1	0.997029	0.949386	0.823287	0.776046	0.879523
B3DK37	Lipase maturation factor OS=Danio rerio OX=7955 GN=zgc:194766 PE=1 SV=1	5	5	737	zgc:194766	Lipase maturation factor	Danio rerio	6	85.9	6.77	18.8	5	8	1.0584	1.02358	1.14192	0.946512	0.907864	0.858722	1.07463	0.904366	0.841558	0.0171187	-0.248865	1.76653		1.14192	zgc:194766	0.92686	0.896374	1	0.82888	0.795035	0.752001
B0UYH6	Putative RNA polymerase II subunit B1 CTD phosphatase rpap2 OS=Danio rerio OX=7955 GN=rpap2 PE=3 SV=1	1	1	601	rpap2	Putative RNA polymerase II subunit B1 CTD phosphatase rpap2	Danio rerio	2	67.5	5.29	2.89	1	1	1.15249	1.09871	0.911538	0.906258	0.867748	0.887736	1.05425	0.887248	0.841592	0.0865981	-0.248807	1.06249		1.15249	rpap2	1	0.953337	0.790927	0.786345	0.752931	0.770274
A0A8M9Q540	Regulator of microtubule dynamics protein 2-like isoform X2 OS=Danio rerio OX=7955 GN=LOC101884968 PE=1 SV=1	13	13	398	LOC101884968	Regulator of microtubule dynamics protein 2-like isoform X2	Danio rerio	40	44.4	5.78	55.53	13	26	1.13681	1.06518	1.04932	0.889649	0.981932	0.864731	1.08377	0.912104	0.841605	0.0184063	-0.248785	1.73503		1.13681	LOC101884968	1	0.936991	0.923042	0.782587	0.863763	0.760667
Q7ZUF9	Zgc:56688 OS=Danio rerio OX=7955 GN=zgc:56688 PE=2 SV=1	1	1	151	zgc:56688	Zgc:56688	Danio rerio	5	17	4.63	1.62	1	1	1.08533	1.16383	0.980918	0.848987	0.928461	0.941146	1.07669	0.906198	0.841649	0.0475118	-0.24871	1.3232		1.16383	zgc:56688	0.93255	1	0.842834	0.729475	0.797762	0.808661
Q7ZUW8	Aspartate aminotransferase OS=Danio rerio OX=7955 GN=wu:fj63b09 PE=1 SV=1	27	27	410	wu:fj63b09	Aspartate aminotransferase	Danio rerio	86	46	7.01	521.15	27	224	1.04323	1.06839	1.08805	0.878377	0.89534	0.919997	1.06656	0.897905	0.841871	0.000681474	-0.248329	3.16655		1.08805	wu:fj63b09	0.958803	0.981932	1	0.807293	0.822883	0.845544
E7FE33	FERM, RhoGEF and pleckstrin domain protein 2 OS=Danio rerio OX=7955 GN=farp2 PE=1 SV=1	6	6	1044	farp2	FERM, RhoGEF and pleckstrin domain protein 2	Danio rerio	5	120.1	8.41	9.35	6	6	1.09087	1.09232	1.07515	0.990767	0.875776	0.876777	1.08611	0.91444	0.841939	0.0112274	-0.248212	1.94972		1.09232	farp2	0.998677	1	0.984282	0.907033	0.80176	0.802677
A0A8M2B273	Serine/threonine-protein phosphatase OS=Danio rerio OX=7955 GN=ppp3ccb PE=1 SV=1	12	1	502	ppp3ccb	Serine/threonine-protein phosphatase	Danio rerio	30	56.9	6.37	31.04	12	17	1.05857	1.07258	1.08216	0.880378	0.904539	0.921177	1.0711	0.902031	0.842151	0.00024643	-0.24785	3.60831		1.08216	ppp3ccb	0.978205	0.99115	1	0.813539	0.835865	0.85124
Q6NXC6	DCN1-like protein OS=Danio rerio OX=7955 GN=wu:fi47e09 PE=2 SV=1	1	1	232	wu:fi47e09	DCN1-like protein	Danio rerio	3	27.1	6.25	0	1	1	1.12246	1.16451	1.09084	1.02425	0.915635	0.905594	1.12594	0.948494	0.842405	0.0151926	-0.247414	1.81837		1.16451	wu:fi47e09	0.963895	1	0.936738	0.879558	0.786286	0.777664
A4QP88	Far upstream element-binding protein 2 OS=Danio rerio OX=7955 GN=MGC163038 PE=1 SV=1	22	1	666	MGC163038	Far upstream element-binding protein 2	Danio rerio	35	68.4	7.06	68.11	22	34	1.08296	1.096	1.04094	0.904953	0.894721	0.913083	1.0733	0.904253	0.842499	0.000634173	-0.247253	3.19779		1.096	MGC163038	0.9881	1	0.949762	0.825688	0.816352	0.833106
A0A8M9Q0X9	Oxysterol-binding protein OS=Danio rerio OX=7955 GN=osbpl8 PE=3 SV=1	1	1	907	osbpl8	Oxysterol-binding protein	Danio rerio	1	103.2	6.98	0	1	1	1.30288	1.28129	1.24824	1.05572	1.18259	0.990927	1.27747	1.07641	0.842615	0.0263515	-0.247055	1.57919		1.30288	osbpl8	1	0.983431	0.958068	0.810302	0.907679	0.760569
Q66HX7	Ferritin OS=Danio rerio OX=7955 GN=zgc:92245 PE=1 SV=1	4	4	177	zgc:92245	Ferritin	Danio rerio	21	20.7	5.78	9.16	4	4	0.8031	1.30395	1.14702	0.975913	0.606638	1.15972	1.08469	0.91409	0.84272	0.481037	-0.246874	0.317821		1.30395	zgc:92245	0.615897	1	0.879646	0.748427	0.46523	0.889387
Q7ZU93	Ribonucloprotein OS=Danio rerio OX=7955 GN=zgc:56066 PE=1 SV=1	9	1	128	zgc:56066	Ribonucloprotein	Danio rerio	58	14	8.46	26.5	9	21	1.06101	1.12838	1.00201	0.840785	0.976722	0.872022	1.0638	0.89651	0.842744	0.0382964	-0.246833	1.41684		1.12838	zgc:56066	0.940292	1	0.888006	0.745126	0.865597	0.772809
E9QCN6	NTF2-related export protein OS=Danio rerio OX=7955 GN=zgc:153074 PE=1 SV=1	2	2	143	zgc:153074	NTF2-related export protein	Danio rerio	11	16.5	5.26	2.09	2	2	1.107	1.16966	0.934783	0.84687	0.906063	0.953848	1.07048	0.90226	0.842853	0.0934532	-0.246646	1.02941		1.16966	zgc:153074	0.94643	1	0.799191	0.724029	0.774636	0.81549
Q5U3K0	MICOS complex subunit MIC25 OS=Danio rerio OX=7955 GN=zgc:103414 PE=1 SV=1	17	16	226	zgc:103414	MICOS complex subunit MIC25	Danio rerio	70	25.9	8.4	87.9	17	39	1.06149	1.11522	1.02827	0.855436	0.864725	0.981541	1.06833	0.900567	0.842971	0.0247355	-0.246446	1.60668		1.11522	zgc:103414	0.951821	1	0.922038	0.767057	0.775387	0.880134
Q503F3	Multifunctional methyltransferase subunit TRM112-like protein OS=Danio rerio OX=7955 GN=zgc:110652 PE=1 SV=1	3	3	122	zgc:110652	Multifunctional methyltransferase subunit TRM112-like protein	Danio rerio	25	13.9	4.97	5.91	3	4	1.05294	1.03259	1.0599	0.884424	0.907912	0.859493	1.04848	0.883943	0.843074	0.000529784	-0.246269	3.2759		1.0599	zgc:110652	0.993436	0.974229	1	0.83444	0.856601	0.810919
A0A8M3ALH5	Poly [ADP-ribose] polymerase OS=Danio rerio OX=7955 GN=tnksa PE=1 SV=1	1	1	1259	tnksa	Poly [ADP-ribose] polymerase	Danio rerio	1	135.6	6.93	1.66	1	1	1.16292	1.07089	1.09515	0.902307	0.963713	0.940833	1.10965	0.935618	0.843161	0.00609757	-0.246119	2.21484		1.16292	tnksa	1	0.920867	0.941729	0.7759	0.828702	0.809028
A3KNX4	Coiled-coil-helix-coiled-coil-helix domain-containing 1 OS=Danio rerio OX=7955 GN=zgc:162640 PE=2 SV=1	1	1	113	zgc:162640	Coiled-coil-helix-coiled-coil-helix domain-containing 1	Danio rerio	10	12.7	9.88	2.56	1	1	1.13565	1.10447	1.01073	0.895549	0.993442	0.852117	1.08362	0.913703	0.843197	0.0389891	-0.246059	1.40906		1.13565	zgc:162640	1	0.972547	0.889997	0.788578	0.874777	0.750333
A0A8M1P9Q2	Si:ch73-206h6.3 precursor OS=Danio rerio OX=7955 GN=timp4.2 PE=3 SV=1	3	3	187	timp4.2	Si:ch73-206h6.3 precursor	Danio rerio	20	21.1	6.27	7.95	3	4	0.844241	1.00507	1.40317	0.776375	0.65616	1.31014	1.08416	0.914227	0.843257	0.55013	-0.245956	0.259534		1.40317	timp4.2	0.601667	0.716288	1	0.553301	0.467627	0.933703
A0A8N7T8K9	dTMP kinase OS=Danio rerio OX=7955 GN=cmpk2 PE=3 SV=1	7	7	414	cmpk2	dTMP kinase	Danio rerio	23	47.1	7.65	21.8	7	8	1.03761	1.03575	1.15881	0.925175	0.852662	0.948198	1.07739	0.908678	0.843408	0.0276956	-0.245697	1.55759		1.15881	cmpk2	0.895407	0.893805	1	0.798384	0.735809	0.818252
B8JJV5	Small integral membrane protein 13 OS=Danio rerio OX=7955 GN=smim13 PE=3 SV=1	2	2	88	smim13	Small integral membrane protein 13	Danio rerio	33	10	8.19	6.16	2	3	1.12156	1.15739	1.02523	0.899433	0.912406	0.975063	1.10139	0.928967	0.843448	0.0197648	-0.245629	1.70411		1.15739	smim13	0.969038	1	0.885816	0.777122	0.788331	0.842467
Q6DGI3	Nucleolar protein 16 OS=Danio rerio OX=7955 GN=nop16 PE=2 SV=1	5	5	171	nop16	Nucleolar protein 16	Danio rerio	22	20.2	9.77	12.66	5	5	1.13246	1.0984	0.979623	0.884925	0.920781	0.902333	1.07016	0.90268	0.8435	0.0242659	-0.245539	1.615		1.13246	nop16	1	0.969927	0.865042	0.781421	0.813084	0.796793
Q1LV47	Nucleolar protein 8 OS=Danio rerio OX=7955 GN=si:ch211-103f16.2 PE=1 SV=1	3	3	1176	si:ch211-103f16.2	Nucleolar protein 8	Danio rerio	2	130.8	5.22	2.14	3	4	0.939213	1.28512	0.972662	0.905417	0.741971	1.04972	1.06567	0.899037	0.843639	0.304386	-0.245303	0.516575		1.28512	si:ch211-103f16.2	0.730836	1	0.756864	0.704539	0.577355	0.816827
Q7ZW38	Selenide, water dikinase 1 OS=Danio rerio OX=7955 GN=sephs1 PE=1 SV=2	5	5	392	sephs1	Selenide, water dikinase 1	Danio rerio	20	42.9	5.97	14.62	5	6	1.09271	1.03672	1.12885	0.902429	0.924021	0.923359	1.08609	0.916603	0.843946	0.00362444	-0.244778	2.44076		1.12885	sephs1	0.967987	0.918382	1	0.799423	0.818551	0.817964
Q7ZUL4	Serine/threonine-protein kinase PRP4 homolog OS=Danio rerio OX=7955 GN=prpf4b PE=1 SV=1	6	6	1010	prpf4b	Serine/threonine-protein kinase PRP4 homolog	Danio rerio	6	116	9.99	10.98	6	7	1.17289	1.10583	1.03486	0.927353	0.98268	0.887099	1.10453	0.932377	0.844141	0.023868	-0.244443	1.62218		1.17289	prpf4b	1	0.942825	0.882312	0.790655	0.837826	0.756334
Q6PC19	RNA polymerase II subunit A C-terminal domain phosphatase SSU72 OS=Danio rerio OX=7955 GN=ssu72 PE=2 SV=1	3	3	194	ssu72	RNA polymerase II subunit A C-terminal domain phosphatase SSU72	Danio rerio	20	22.8	5.44	4.98	3	3	1.13939	1.15671	0.989662	0.946116	0.935669	0.892655	1.09525	0.924814	0.844382	0.0372534	-0.244031	1.42883		1.15671	ssu72	0.985023	1	0.855582	0.817936	0.808904	0.771718
Q568C9	Ribosome assembly factor mrt4 OS=Danio rerio OX=7955 GN=zgc:110388 PE=1 SV=1	8	8	242	zgc:110388	Ribosome assembly factor mrt4	Danio rerio	32	27.7	5.66	20.12	8	10	1.11736	1.09895	0.972892	0.852618	0.950258	0.890156	1.06307	0.897677	0.844422	0.0366675	-0.243964	1.43572		1.11736	zgc:110388	1	0.983527	0.870708	0.763067	0.850451	0.796661
Q9DGL6	Sodium/potassium-transporting ATPase subunit alpha OS=Danio rerio OX=7955 GN=atp1a1 PE=1 SV=1	45	22	1028	atp1a1	Sodium/potassium-transporting ATPase subunit alpha	Danio rerio	50	113.3	5.33	513.58	45	221	1.11669	1.07542	1.04653	0.911002	0.919397	0.905379	1.07955	0.911926	0.844729	0.00127854	-0.243439	2.89328		1.11669	atp1a1	1	0.96304	0.937172	0.815804	0.823321	0.810768
E7EZ53	Galanin peptides OS=Danio rerio OX=7955 GN=gal PE=1 SV=1	4	4	118	gal	Galanin peptides	Danio rerio	45	12.8	6.06	14.77	4	7	1.05551	0.903747	1.29542	0.60284	1.0078	1.13995	1.08489	0.916864	0.845121	0.443376	-0.24277	0.353228		1.29542	gal	0.814803	0.69765	1	0.465364	0.777976	0.879987
F1QU59	Zinc finger protein 622 OS=Danio rerio OX=7955 GN=znf622 PE=1 SV=1	15	15	453	znf622	Zinc finger protein 622	Danio rerio	36	51.7	5.74	41.18	15	18	1.06996	1.09909	1.03033	0.904415	0.906633	0.893233	1.06646	0.901427	0.845252	0.00125799	-0.242546	2.90032		1.09909	znf622	0.973497	1	0.937437	0.822876	0.824894	0.812702
Q6P5L5	NADH dehydrogenase [ubiquinone] 1 beta subcomplex subunit 8, mitochondrial OS=Danio rerio OX=7955 GN=nduf8 PE=1 SV=1	6	6	188	nduf8	NADH dehydrogenase [ubiquinone] 1 beta subcomplex subunit 8, mitochondrial	Danio rerio	45	21.5	7.55	20.24	6	13	1.07295	1.07335	1.04839	0.889263	0.920583	0.891249	1.0649	0.900365	0.845494	0.000228759	-0.242134	3.64062		1.07335	nduf8	0.999625	1	0.976743	0.82849	0.85767	0.830341
Q6PE34	Tubulin beta chain OS=Danio rerio OX=7955 GN=fj33a08 PE=1 SV=1	18	4	444	fj33a08	Tubulin beta chain	Danio rerio	59	49.6	4.92	271.96	18	181	1.05936	1.10322	1.04173	0.898358	0.879677	0.932503	1.06811	0.903512	0.845902	0.00234677	-0.241437	2.62953		1.10322	fj33a08	0.960242	1	0.944265	0.814304	0.79737	0.845254
A0A8M1P1A2	Kinase OS=Danio rerio OX=7955 GN=itpkcb PE=3 SV=1	1	1	634	itpkcb	Kinase	Danio rerio	2	70.6	5.8	2.24	1	1	1.23787	1.09647	1.05555	0.944282	0.93233	0.991291	1.12997	0.955968	0.846015	0.0401248	-0.241245	1.39659		1.23787	itpkcb	1	0.885774	0.852715	0.762827	0.753172	0.800803
E7FCX4	Pre-rRNA-processing protein TSR1 homolog isoform X1 OS=Danio rerio OX=7955 GN=fc52b09 PE=1 SV=1	10	10	836	fc52b09	Pre-rRNA-processing protein TSR1 homolog isoform X1	Danio rerio	12	94.6	6.13	18.6	10	11	1.10622	1.11318	1.01871	0.885221	0.925821	0.928616	1.07937	0.91322	0.846066	0.00768911	-0.241157	2.11412		1.11318	fc52b09	0.993746	1	0.915127	0.795215	0.831687	0.834197
Q6Q413	NF2, moesin-ezrin-radixin-like (MERLIN) tumor suppressor b OS=Danio rerio OX=7955 GN=nf2a PE=2 SV=1	2	2	586	nf2a	NF2, moesin-ezrin-radixin-like (MERLIN) tumor suppressor b	Danio rerio	3	68.8	6.27	3.59	2	2	1.42398	0.930373	1.0483	0.950249	0.981122	0.94941	1.13422	0.960261	0.846629	0.308404	-0.240198	0.51088		1.42398	nf2a	1	0.653361	0.736172	0.667319	0.689	0.66673
Q6DRE5	NOP56 OS=Danio rerio OX=7955 GN=nol5a PE=1 SV=1	25	25	548	nol5a	NOP56	Danio rerio	58	60.6	8.62	188.37	25	80	1.10796	1.10503	0.988709	0.878573	0.957421	0.874835	1.06723	0.90361	0.846684	0.0263825	-0.240104	1.57868		1.10796	nol5a	1	0.997359	0.892371	0.792967	0.864131	0.789592
A2RV28	Pank1b protein OS=Danio rerio OX=7955 GN=wu:fb51a11 PE=1 SV=1	11	8	451	wu:fb51a11	Pank1b protein	Danio rerio	23	49.9	5.9	27.28	11	14	1.09477	1.071	1.08586	0.918339	0.907587	0.92735	1.08387	0.917759	0.846739	5.03394e-05	-0.240011	4.29809		1.09477	wu:fb51a11	1	0.978287	0.991866	0.838845	0.829024	0.847076
Q7SXE9	NADH dehydrogenase [ubiquinone] 1 alpha subcomplex subunit 11 OS=Danio rerio OX=7955 GN=zgc:66391 PE=1 SV=1	1	1	135	zgc:66391	NADH dehydrogenase [ubiquinone] 1 alpha subcomplex subunit 11	Danio rerio	7	14.1	8.16	7.97	1	3	1.07252	1.03516	1.01842	0.864398	0.89699	0.885898	1.04204	0.882429	0.846832	0.00102012	-0.239852	2.99135		1.07252	zgc:66391	1	0.965171	0.949561	0.805951	0.83634	0.825998
Q6NXD8	DENN domain-containing protein 5B OS=Danio rerio OX=7955 GN=dennd5b PE=2 SV=2	8	6	1311	dennd5b	DENN domain-containing protein 5B	Danio rerio	6	147.6	6.49	16.85	8	9	1.12705	1.09521	1.0489	0.943381	0.915414	0.911583	1.09039	0.923459	0.846911	0.00253893	-0.239717	2.59535		1.12705	dennd5b	1	0.971754	0.930664	0.837039	0.812225	0.808826
Q6P5J0	Alpha-amylase OS=Danio rerio OX=7955 GN=amy3 PE=1 SV=1	20	18	512	amy3	Alpha-amylase	Danio rerio	54	56.9	6.89	165.95	20	74	0.747184	0.874698	1.63259	1.05854	0.836769	0.861233	1.08482	0.918848	0.847002	0.591719	-0.239562	0.227885		1.63259	amy3	0.457669	0.535774	1	0.648383	0.512542	0.527526
A0A8M9PII8	Phosphatidylcholine transfer protein isoform X1 OS=Danio rerio OX=7955 GN=pctp PE=4 SV=1	5	5	214	pctp	Phosphatidylcholine transfer protein isoform X1	Danio rerio	23	25	5.38	7.79	5	6	1.11426	1.04186	1.05534	0.873544	0.966352	0.880571	1.07049	0.906822	0.847113	0.0117004	-0.239374	1.9318		1.11426	pctp	1	0.935028	0.94712	0.783969	0.86726	0.790276
Q0VFV6	Selenoprotein S OS=Danio rerio OX=7955 GN=vimp PE=2 SV=2	3	3	190	vimp	Selenoprotein S	Danio rerio	18	21.2	9.04	8	3	3	1.00857	1.06135	1.15005	0.968855	0.879262	0.879779	1.07333	0.909299	0.847178	0.0321977	-0.239263	1.49218		1.15005	vimp	0.876982	0.922877	1	0.842446	0.764542	0.764992
A7MBV9	Aurora kinase A-interacting protein OS=Danio rerio OX=7955 GN=aurkaip1 PE=2 SV=1	2	2	209	aurkaip1	Aurora kinase A-interacting protein	Danio rerio	5	24.1	10.37	5.1	2	2	1.271	0.954835	1.00193	0.815261	1.11516	0.804379	1.07592	0.911601	0.847276	0.310588	-0.239097	0.507815		1.271	aurkaip1	1	0.751249	0.7883	0.641434	0.877391	0.632873
B8JKI3	Interferon-induced GTP-binding protein MxA OS=Danio rerio OX=7955 GN=Mx PE=3 SV=1	11	11	632	Mx	Interferon-induced GTP-binding protein MxA	Danio rerio	18	71.7	6.18	22.39	11	12	0.988206	0.964832	1.31548	0.963943	0.903179	0.902386	1.08951	0.923169	0.847329	0.221634	-0.239006	0.654364		1.31548	Mx	0.751215	0.733446	1	0.73277	0.686579	0.685976
A0A8M3AVZ8	Uncharacterized protein CXorf23 homolog isoform X2 OS=Danio rerio OX=7955 GN=zgc:112982 PE=1 SV=1	2	2	674	zgc:112982	Uncharacterized protein CXorf23 homolog isoform X2	Danio rerio	4	80.1	7.53	2.82	2	2	1.05854	1.0796	1.18321	0.931585	0.923148	0.959829	1.10711	0.938187	0.847417	0.0135521	-0.238856	1.86799		1.18321	zgc:112982	0.894631	0.912429	1	0.787337	0.780206	0.811208
Q6PBJ6	NADH dehydrogenase [ubiquinone] 1 beta subcomplex subunit 6 OS=Danio rerio OX=7955 GN=zgc:73375 PE=1 SV=1	6	6	128	zgc:73375	NADH dehydrogenase [ubiquinone] 1 beta subcomplex subunit 6	Danio rerio	59	15	9.17	24.16	6	11	1.07015	1.06907	1.0587	0.920158	0.893807	0.896044	1.06597	0.903336	0.84743	5.99236e-05	-0.238834	4.2224		1.07015	zgc:73375	1	0.998988	0.989301	0.859841	0.835217	0.837307
A0A8M9PNY0	NLR family CARD domain-containing protein 3-like OS=Danio rerio OX=7955 GN=LOC110438445 PE=4 SV=1	4	1	297	LOC110438445	NLR family CARD domain-containing protein 3-like	Danio rerio	14	33.7	5.14	3.59	4	4	1.02552	1.01768	1.09405	0.864842	0.872892	0.920898	1.04575	0.886211	0.84744	0.00594817	-0.238818	2.22562		1.09405	LOC110438445	0.937362	0.930198	1	0.790496	0.797854	0.841733
A8KBR8	glutathione transferase OS=Danio rerio OX=7955 GN=gstm.2 PE=1 SV=1	17	8	219	gstm.2	glutathione transferase	Danio rerio	71	26.1	6.77	102.24	17	72	1.0583	1.10617	1.07802	1.00112	0.820986	0.925774	1.08083	0.915961	0.847461	0.0380111	-0.238782	1.42009		1.10617	gstm.2	0.956727	1	0.974552	0.905036	0.742188	0.836919
Q5PRC6	Bifunctional epoxide hydrolase 2 OS=Danio rerio OX=7955 GN=cb523 PE=1 SV=1	30	2	557	cb523	Bifunctional epoxide hydrolase 2	Danio rerio	66	61.9	6.55	382.59	30	161	0.976188	1.02666	1.22025	0.899148	0.88869	0.943797	1.07437	0.910545	0.847518	0.0982345	-0.238684	1.00774		1.22025	cb523	0.799991	0.841355	1	0.736856	0.728285	0.773446
Q6IQP2	Syntaxin-binding protein 6 OS=Danio rerio OX=7955 GN=wu:fd20e06 PE=1 SV=1	1	1	211	wu:fd20e06	Syntaxin-binding protein 6	Danio rerio	4	23.3	9.36	2.29	1	1	1.11529	1.06563	1.06191	0.937796	0.933011	0.877807	1.08094	0.916205	0.847596	0.00309573	-0.238551	2.50924		1.11529	wu:fd20e06	1	0.955468	0.952135	0.840851	0.83656	0.787063
A0A8M2B7V1	Mitotic checkpoint serine/threonine-protein kinase BUB1 beta isoform X4 OS=Danio rerio OX=7955 GN=bub1ba PE=1 SV=1	1	1	721	bub1ba	Mitotic checkpoint serine/threonine-protein kinase BUB1 beta isoform X4	Danio rerio	1	80.3	5.45	2.04	1	1	1.03272	1.11776	1.13601	0.940263	0.951544	0.893854	1.0955	0.928554	0.847611	0.0101306	-0.238527	1.99437		1.13601	bub1ba	0.909075	0.983934	1	0.827689	0.83762	0.786836
A0A8M6Z3U1	CD209 antigen-like protein 2 OS=Danio rerio OX=7955 GN=LOC100535655 PE=4 SV=1	1	1	308	LOC100535655	CD209 antigen-like protein 2	Danio rerio	2	35.8	4.97	2.4	1	1	1.15129	1.11255	1.09488	0.958805	0.892507	0.995579	1.11957	0.948964	0.847613	0.00775108	-0.238522	2.11064		1.15129	LOC100535655	1	0.96635	0.951002	0.83281	0.775224	0.864752
A0A8M9PLX4	Succinate--hydroxymethylglutarate CoA-transferase isoform X2 OS=Danio rerio OX=7955 GN=sugct PE=3 SV=1	1	1	444	sugct	Succinate--hydroxymethylglutarate CoA-transferase isoform X2	Danio rerio	2	48.5	8.65	0	1	1	1.01974	1.02361	0.952499	0.881521	0.800164	0.85772	0.998616	0.846468	0.847641	0.0103858	-0.238475	1.98356		1.02361	sugct	0.996212	1	0.930526	0.861185	0.781704	0.837933
Q6DI40	Tetratricopeptide repeat protein 33 OS=Danio rerio OX=7955 GN=ttc33 PE=2 SV=1	1	1	268	ttc33	Tetratricopeptide repeat protein 33	Danio rerio	3	30.7	4.94	2.11	1	1	1.0252	1.16928	0.990634	0.886868	0.791535	1.02186	1.0617	0.900088	0.847776	0.134589	-0.238246	0.870991		1.16928	ttc33	0.87678	1	0.847218	0.758474	0.676943	0.873922
Q501Z5	tRNA modification GTPase GTPBP3, mitochondrial OS=Danio rerio OX=7955 GN=gtpbp3 PE=2 SV=1	2	2	500	gtpbp3	tRNA modification GTPase GTPBP3, mitochondrial	Danio rerio	5	54.8	6.54	2.21	2	2	1.46301	1.21517	1.24717	1.18712	1.14165	0.999512	1.30845	1.10943	0.847895	0.10731	-0.238043	0.969358		1.46301	gtpbp3	1	0.830598	0.852469	0.811424	0.780344	0.683191
Q803K1	DnaJ (Hsp40) homolog, subfamily A, member 1, like OS=Danio rerio OX=7955 GN=dnaja1l PE=2 SV=1	2	1	398	dnaja1l	DnaJ (Hsp40) homolog, subfamily A, member 1, like	Danio rerio	5	45	7.65	5.47	2	2	1.16284	1.15548	0.966923	0.934378	0.92198	0.929188	1.09508	0.928515	0.847896	0.0604363	-0.23804	1.2187		1.16284	dnaja1l	1	0.993678	0.831521	0.803534	0.792872	0.799071
Q7SXE4	Golgin subfamily A member 5 OS=Danio rerio OX=7955 GN=golga5 PE=2 SV=1	9	9	760	golga5	Golgin subfamily A member 5	Danio rerio	13	84.6	5.77	19.35	9	9	1.08731	1.10156	1.03099	0.892361	0.911493	0.926695	1.07329	0.910183	0.848033	0.00234595	-0.237807	2.62968		1.10156	golga5	0.987062	1	0.935929	0.810086	0.827453	0.841254
E7F7U9	Importin subunit alpha OS=Danio rerio OX=7955 GN=kpna6 PE=1 SV=1	10	6	537	kpna6	Importin subunit alpha	Danio rerio	25	60	4.94	23.2	10	10	1.09339	1.1075	1.00543	0.909492	0.900189	0.910375	1.06877	0.906685	0.848343	0.00723347	-0.23728	2.14065		1.1075	kpna6	0.987263	1	0.907836	0.821214	0.812814	0.822011
A0A0R4I9V4	DNA-directed RNA polymerase subunit OS=Danio rerio OX=7955 GN=polr1a PE=1 SV=1	14	13	1693	polr1a	DNA-directed RNA polymerase subunit	Danio rerio	10	190.5	7.43	28.66	14	15	1.07328	1.12049	1.02599	0.889101	0.947599	0.89491	1.07325	0.910537	0.84839	0.00788582	-0.237201	2.10315		1.12049	polr1a	0.95787	1	0.915664	0.793495	0.845702	0.798679
Q08CJ4	Multiple inositol polyphosphate phosphatase 1 OS=Danio rerio OX=7955 GN=zgc:153026 PE=2 SV=1	3	3	459	zgc:153026	Multiple inositol polyphosphate phosphatase 1	Danio rerio	7	52.5	6.79	3.54	3	3	1.08592	1.06095	1.02406	0.885522	0.906522	0.898225	1.05697	0.896756	0.848419	0.00107802	-0.23715	2.96738		1.08592	zgc:153026	1	0.977007	0.943036	0.815461	0.8348	0.82716
A0A0K2V2V8	Reverse transcriptase [Danio rerio] (Fragment) OS=Lepeophtheirus salmonis OX=72036 GN=rt PE=4 SV=1	1	1	1368	rt	Reverse transcriptase [Danio rerio] (Fragment)	Lepeophtheirus salmonis	1	155.8	9.69	0	1	1	1.05298	1.21832	1.05364	0.789219	0.855769	1.17604	1.10831	0.940343	0.848445	0.270477	-0.237106	0.56787		1.21832	rt	0.864282	1	0.864828	0.647792	0.702416	0.965294
Q502B4	RNA helicase OS=Danio rerio OX=7955 GN=si:ch1073-304j18.2 PE=1 SV=1	8	8	512	si:ch1073-304j18.2	RNA helicase	Danio rerio	21	56.8	7.74	22.84	8	8	1.05245	1.13141	1.07845	0.92366	0.898609	0.946256	1.08744	0.922842	0.84864	0.00366299	-0.236775	2.43616		1.13141	si:ch1073-304j18.2	0.930216	1	0.95319	0.816381	0.79424	0.836353
Q5BLA5	Nucleophosmin/nucleoplasmin, 3 OS=Danio rerio OX=7955 GN=zgc:113084 PE=1 SV=1	2	2	163	zgc:113084	Nucleophosmin/nucleoplasmin, 3	Danio rerio	15	18	4.25	30.11	2	11	1.11988	1.0671	1.0321	0.893077	0.921102	0.917953	1.07303	0.910711	0.848731	0.00386021	-0.23662	2.41339		1.11988	zgc:113084	1	0.952868	0.921612	0.797474	0.822499	0.819687
A0A8M9PGZ1	Uncharacterized protein LOC103909866 OS=Danio rerio OX=7955 GN=LOC103909866 PE=4 SV=1	1	1	589	LOC103909866	Uncharacterized protein LOC103909866	Danio rerio	1	64.8	5.74	0	1	2	1.33602	0.859828	0.903353	0.86954	0.905685	0.855819	1.03307	0.877015	0.848942	0.364642	-0.236262	0.438133		1.33602	LOC103909866	1	0.643573	0.676151	0.650843	0.677897	0.640573
F1REM3	Metalloendopeptidase OS=Danio rerio OX=7955 GN=bmp1a PE=4 SV=2	4	4	976	bmp1a	Metalloendopeptidase	Danio rerio	4	109.9	6.68	8.46	4	4	1.08796	1.1129	1.02454	0.880505	0.912526	0.94591	1.07513	0.91298	0.849179	0.00744797	-0.235859	2.12796		1.1129	bmp1a	0.977582	1	0.920598	0.791178	0.81995	0.849947
A0A8J2ML25	Similar to katnal1: Katanin p60 ATPase-containing subunit A-like 1 (Danio rerio) OS=Cotesia congregata OX=51543 GN=HICCMSTLAB_LOCUS3793 PE=3 SV=1	1	1	401	HICCMSTLAB_LOCUS3793	Similar to katnal1: Katanin p60 ATPase-containing subunit A-like 1 (Danio rerio)	Cotesia congregata	3	45.6	5.55	1.91	1	1	1.09803	0.968447	1.08188	0.861292	0.897788	0.91465	1.04945	0.891243	0.849244	0.0223597	-0.235749	1.65053		1.09803	HICCMSTLAB_LOCUS3793	1	0.881984	0.985292	0.784396	0.817633	0.832989
A0A8M2BHH5	Uncharacterized protein LOC799904 isoform X1 OS=Danio rerio OX=7955 GN=si:ch73-359m17.2 PE=1 SV=1	4	4	307	si:ch73-359m17.2	Uncharacterized protein LOC799904 isoform X1	Danio rerio	18	33	4.73	12.51	4	7	0.903613	1.15077	1.26261	0.993723	0.813594	1.00983	1.10566	0.939049	0.849307	0.247994	-0.235642	0.605559		1.26261	si:ch73-359m17.2	0.715672	0.911426	1	0.78704	0.644376	0.799798
B8A5Q1	Cytochrome P450 2U1 OS=Danio rerio OX=7955 GN=cyp2u1 PE=3 SV=1	16	16	533	cyp2u1	Cytochrome P450 2U1	Danio rerio	32	60.3	6.8	73.2	16	36	1.1196	1.05693	1.05312	0.864786	0.983239	0.894946	1.07655	0.914324	0.849311	0.0174985	-0.235634	1.757		1.1196	cyp2u1	1	0.944025	0.940624	0.772409	0.878208	0.799348
Q7ZVB1	Charged multivesicular body protein 1b OS=Danio rerio OX=7955 GN=chmp1b PE=2 SV=1	9	8	199	chmp1b	Charged multivesicular body protein 1b	Danio rerio	35	22	8.09	17.61	9	12	1.13513	1.06317	1.03857	0.887709	0.923615	0.937915	1.07896	0.916413	0.849352	0.00756024	-0.235566	2.12146		1.13513	chmp1b	1	0.936607	0.914931	0.782033	0.813665	0.826262
U6BNE9	MHC class I antigen ZKA transcript variant 1 OS=Danio rerio OX=7955 GN=mhc1zka PE=2 SV=1	7	1	382	mhc1zka	MHC class I antigen ZKA transcript variant 1	Danio rerio	21	43.8	5.9	14.83	7	10	1.01224	1.04003	1.13434	0.773777	1.11205	0.821518	1.0622	0.90245	0.849602	0.226834	-0.235141	0.644292		1.13434	mhc1zka	0.89236	0.916862	1	0.682139	0.980354	0.724226
B3DKL0	Bifunctional purine biosynthesis protein ATIC OS=Danio rerio OX=7955 GN=wu:fb58a11 PE=1 SV=1	29	29	590	wu:fb58a11	Bifunctional purine biosynthesis protein ATIC	Danio rerio	63	64	6.77	109.86	29	50	1.02095	1.11186	1.11314	0.925244	0.927993	0.904568	1.08198	0.919268	0.849615	0.00659744	-0.235118	2.18062		1.11314	wu:fb58a11	0.917185	0.998852	1	0.831205	0.833675	0.812631
X1WEE1	Transporter OS=Danio rerio OX=7955 GN=fj59a05 PE=1 SV=2	1	1	730	fj59a05	Transporter	Danio rerio	1	80.9	6.46	0	1	1	0.909587	1.16338	1.30058	0.937885	0.9035	1.02546	1.12452	0.955616	0.849802	0.232507	-0.234802	0.633563		1.30058	fj59a05	0.69937	0.894509	1	0.721128	0.69469	0.788465
A4FTT4	Recombination signal-binding protein for immunoglobulin kappa J region b OS=Danio rerio OX=7955 GN=Su(H)2 PE=2 SV=1	1	1	491	Su(H)2	Recombination signal-binding protein for immunoglobulin kappa J region b	Danio rerio	2	54.4	8	1.8	1	1	0.960926	0.855222	1.43709	0.927204	0.970655	0.867516	1.08441	0.921791	0.850037	0.420766	-0.234402	0.375959		1.43709	Su(H)2	0.668661	0.595106	1	0.645195	0.67543	0.603661
Q8AWD4	Tax1-binding protein 3 OS=Danio rerio OX=7955 GN=wu:fb37e03 PE=1 SV=1	1	1	125	wu:fb37e03	Tax1-binding protein 3	Danio rerio	10	13.9	9.07	4.87	1	2	1.14417	1.02962	1.02674	0.941617	0.870908	0.90859	1.06684	0.907038	0.850209	0.0217005	-0.23411	1.66353		1.14417	wu:fb37e03	1	0.899879	0.897362	0.822968	0.761169	0.794104
A0A8M6YU28	Zinc finger protein 239-like isoform X3 OS=Danio rerio OX=7955 GN=znf982 PE=4 SV=1	2	1	337	znf982	Zinc finger protein 239-like isoform X3	Danio rerio	4	38.8	8.53	2.86	2	2	1.0918	1.15992	0.985555	0.993287	0.886215	0.873724	1.07909	0.917742	0.850476	0.0635218	-0.233657	1.19708		1.15992	znf982	0.94127	1	0.849674	0.85634	0.76403	0.753262
Q6XZC1	Sulfotransferase OS=Danio rerio OX=7955 GN=zgc:76922 PE=2 SV=1	15	3	304	zgc:76922	Sulfotransferase	Danio rerio	60	35.5	6.55	59.45	15	37	1.106	1.07955	1.00801	0.853855	0.967643	0.894733	1.06452	0.905411	0.850535	0.0229608	-0.233558	1.63901		1.106	zgc:76922	1	0.976087	0.911398	0.772021	0.874903	0.808981
A0A8M9PP81	FGFR1 oncogene partner isoform X2 OS=Danio rerio OX=7955 GN=fgfr1op PE=3 SV=1	1	1	557	fgfr1op	FGFR1 oncogene partner isoform X2	Danio rerio	2	61.4	4.91	1.76	1	1	1.10603	1.08458	0.968523	0.853483	0.930344	0.903475	1.05305	0.895767	0.850644	0.0311627	-0.233372	1.50636		1.10603	fgfr1op	1	0.980604	0.875672	0.77166	0.841154	0.81686
A0A8M1PEC5	Kynurenine--oxoglutarate transaminase 3 OS=Danio rerio OX=7955 GN=ccbl2 PE=4 SV=1	15	2	450	ccbl2	Kynurenine--oxoglutarate transaminase 3	Danio rerio	49	50.3	7.71	86.68	15	33	1.11008	1.05891	1.0183	0.863438	1.00019	0.847658	1.06243	0.903761	0.850652	0.0453337	-0.233358	1.34358		1.11008	ccbl2	1	0.953901	0.91732	0.777813	0.901	0.763598
F1R0C0	6-phosphogluconolactonase OS=Danio rerio OX=7955 GN=fb11g07 PE=1 SV=1	8	8	254	fb11g07	6-phosphogluconolactonase	Danio rerio	37	26.9	5.67	25.97	8	11	1.0111	1.05564	1.11325	0.830717	1.03426	0.840206	1.06	0.901728	0.850689	0.0947916	-0.233297	1.02323		1.11325	fb11g07	0.90824	0.948245	1	0.746207	0.929042	0.75473
X1WGZ4	Si:dkey-262k9.2 OS=Danio rerio OX=7955 GN=si:dkey-262k9.2 PE=4 SV=1	1	1	116	si:dkey-262k9.2	Si:dkey-262k9.2	Danio rerio	12	12.2	4.7	7.2	1	2	0.929642	1.13178	1.05516	0.857932	0.897172	0.897585	1.03886	0.88423	0.851155	0.0625414	-0.232507	1.20383		1.13178	si:dkey-262k9.2	0.821399	1	0.932298	0.758038	0.79271	0.793074
A0A8M3BBE7	Transcriptional enhancer factor TEF-1 isoform X7 OS=Danio rerio OX=7955 GN=tead1b PE=4 SV=1	1	1	408	tead1b	Transcriptional enhancer factor TEF-1 isoform X7	Danio rerio	2	46.1	8.57	0	1	1	1.13355	1.00253	0.964865	0.898337	0.818374	0.922794	1.03365	0.879835	0.851193	0.062581	-0.232441	1.20356		1.13355	tead1b	1	0.884414	0.851187	0.792497	0.721955	0.814073
A0A8M9Q485	Dynein heavy chain 6, axonemal-like OS=Danio rerio OX=7955 GN=LOC110439139 PE=3 SV=1	1	1	1639	LOC110439139	Dynein heavy chain 6, axonemal-like	Danio rerio	0	186.7	5.5	0	1	1	1.28963	0.946793	1.16723	0.997184	0.966625	0.933844	1.13455	0.965884	0.851336	0.173425	-0.232199	0.760889		1.28963	LOC110439139	1	0.734161	0.905095	0.773235	0.749539	0.72412
F1QWD1	TatD DNase domain containing 3-like OS=Danio rerio OX=7955 GN=LOC571912 PE=3 SV=2	3	3	267	LOC571912	TatD DNase domain containing 3-like	Danio rerio	16	29.2	6.62	10.34	3	3	0.91499	1.12806	1.15742	0.929407	0.863053	0.932309	1.06682	0.908256	0.851364	0.117397	-0.232152	0.930343		1.15742	LOC571912	0.790543	0.974637	1	0.802999	0.74567	0.805507
Q6DBV9	peptidylprolyl isomerase OS=Danio rerio OX=7955 GN=wu:fd36a03 PE=2 SV=1	1	1	211	wu:fd36a03	peptidylprolyl isomerase	Danio rerio	2	24.7	5.92	0	1	1	0.978593	1.05253	1.04405	0.848876	0.919891	0.849458	1.02506	0.872742	0.851407	0.0101123	-0.232079	1.99515		1.05253	wu:fd36a03	0.929749	1	0.991936	0.806506	0.873977	0.80706
A0A8M9QKV3	Trypsin inhibitor ClTI-1-like OS=Danio rerio OX=7955 GN=LOC108192158 PE=4 SV=1	1	1	87	LOC108192158	Trypsin inhibitor ClTI-1-like	Danio rerio	8	9.8	7.94	0	1	1	1.06366	1.06698	1.13921	0.968408	0.864198	0.951874	1.08995	0.92816	0.851563	0.0164122	-0.231815	1.78483		1.13921	LOC108192158	0.93368	0.936598	1	0.85007	0.758595	0.835557
A0A0R4IV80	NADH dehydrogenase [ubiquinone] 1 subunit C1, mitochondrial OS=Danio rerio OX=7955 GN=si:ch211-235e9.6 PE=3 SV=1	1	1	69	si:ch211-235e9.6	NADH dehydrogenase [ubiquinone] 1 subunit C1, mitochondrial	Danio rerio	14	7.9	11	8.57	1	3	1.08436	1.08063	1.06357	0.956281	0.86896	0.924357	1.07619	0.916533	0.851647	0.00371936	-0.231673	2.42953		1.08436	si:ch211-235e9.6	1	0.996558	0.980826	0.881882	0.801355	0.852442
P79741	Pescadillo OS=Danio rerio OX=7955 GN=pes PE=2 SV=2	13	13	583	pes	Pescadillo	Danio rerio	23	67.9	6.7	49.15	13	24	1.09888	1.0954	0.994903	0.86415	0.943419	0.90872	1.06306	0.905429	0.851719	0.0185251	-0.231551	1.73224		1.09888	pes	1	0.996837	0.90538	0.786393	0.858529	0.826952
A0A8M6Z4R6	HECT-type E3 ubiquitin transferase OS=Danio rerio OX=7955 GN=LOC103909792 PE=1 SV=1	2	1	1262	LOC103909792	HECT-type E3 ubiquitin transferase	Danio rerio	2	141.2	6.51	0	2	2	1.01304	1.05576	1.09933	0.846693	0.955033	0.896649	1.05604	0.899458	0.851725	0.0173349	-0.231541	1.76108		1.09933	LOC103909792	0.921514	0.960372	1	0.770194	0.868745	0.815635
A0A8M6Z4R0	receptor protein-tyrosine kinase OS=Danio rerio OX=7955 GN=LOC101884366 PE=4 SV=1	2	2	364	LOC101884366	receptor protein-tyrosine kinase	Danio rerio	8	40.3	6.57	2.65	2	2	1.01337	1.10821	1.05388	0.902876	0.89118	0.910807	1.05849	0.901621	0.851802	0.0050219	-0.23141	2.29913		1.10821	LOC101884366	0.914427	1	0.95098	0.814719	0.804165	0.821876
A0A8M9Q507	Uncharacterized protein LOC101883013 OS=Danio rerio OX=7955 GN=LOC101883013 PE=4 SV=1	1	1	421	LOC101883013	Uncharacterized protein LOC101883013	Danio rerio	2	48.9	6.9	0	1	1	1.0499	1.1205	1.03599	0.937986	0.928284	0.866013	1.0688	0.910761	0.852138	0.0102163	-0.230842	1.99071		1.1205	LOC101883013	0.936994	1	0.92458	0.837115	0.828457	0.772882
A0A8M9Q7G6	Bloodthirsty-related gene family, member 9 isoform X1 OS=Danio rerio OX=7955 GN=btr09 PE=4 SV=1	1	1	547	btr09	Bloodthirsty-related gene family, member 9 isoform X1	Danio rerio	1	62.8	6.24	0	1	1	1.08035	1.00303	1.15547	0.847598	0.905884	1.00654	1.07962	0.920008	0.852161	0.0671134	-0.230803	1.17319		1.15547	btr09	0.934987	0.868067	1	0.73355	0.783994	0.871108
A0A8M9Q9U1	Myosin, light chain 2b, regulatory, cardiac, slow isoform X1 OS=Danio rerio OX=7955 GN=myl2b PE=4 SV=1	1	1	125	myl2b	Myosin, light chain 2b, regulatory, cardiac, slow isoform X1	Danio rerio	14	14.1	8.44	12.47	1	5	1.05638	1.08089	1.11385	0.851703	0.866037	1.05323	1.08371	0.923657	0.852314	0.0753275	-0.230544	1.12305		1.11385	myl2b	0.9484	0.970409	1	0.764647	0.777517	0.945578
Q6PH38	E2F-associated phosphoprotein OS=Danio rerio OX=7955 GN=zgc:65820 PE=1 SV=1	1	1	307	zgc:65820	E2F-associated phosphoprotein	Danio rerio	4	34.7	4.91	2.28	1	1	0.97856	1.03868	1.03142	0.86342	0.935929	0.799438	1.01622	0.866262	0.852437	0.026581	-0.230336	1.57543		1.03868	zgc:65820	0.942122	1	0.993015	0.831269	0.901079	0.76967
A0A8M9PDH9	Uncharacterized protein LOC110439066 OS=Danio rerio OX=7955 GN=LOC110439066 PE=4 SV=1	1	1	1545	LOC110439066	Uncharacterized protein LOC110439066	Danio rerio	0	174.5	8	0	1	1	1.1553	1.01901	1.15574	0.888371	0.988488	0.962041	1.11002	0.9463	0.852511	0.0397377	-0.23021	1.4008		1.15574	LOC110439066	0.999618	0.881694	1	0.768661	0.855286	0.832403
A0A8M9PXC0	Clusterin-associated protein 1 homolog isoform X1 OS=Danio rerio OX=7955 GN=cluap1 PE=3 SV=1	1	1	448	cluap1	Clusterin-associated protein 1 homolog isoform X1	Danio rerio	2	51.4	4.82	2.15	1	1	1.1132	1.07626	0.972097	0.75957	0.900088	1.03673	1.05385	0.898795	0.852867	0.161735	-0.229607	0.791197		1.1132	cluap1	1	0.966822	0.873249	0.682333	0.808562	0.931309
A2VD28	Complement C2 OS=Danio rerio OX=7955 GN=fc04c04 PE=1 SV=1	3	3	751	fc04c04	Complement C2	Danio rerio	6	84.3	7.17	6.96	3	3	0.838923	1.08251	1.27465	1.00838	0.776526	0.941012	1.06536	0.908638	0.852891	0.336596	-0.229567	0.472891		1.27465	fc04c04	0.658157	0.849258	1	0.791098	0.609205	0.738248
A0A8M9PY01	Si:dkey-82j4.2 OS=Danio rerio OX=7955 GN=si:dkey-82j4.2 PE=1 SV=1	26	26	1027	si:dkey-82j4.2	Si:dkey-82j4.2	Danio rerio	32	115.3	6.27	86.97	26	30	1.10438	1.05917	1.05833	0.915912	0.971247	0.86095	1.07396	0.916036	0.85295	0.0110278	-0.229468	1.95751		1.10438	si:dkey-82j4.2	1	0.959067	0.958305	0.829344	0.879449	0.779577
Q6IQE6	V-ral simian leukemia viral oncogene homolog Bb (Ras related) OS=Danio rerio OX=7955 GN=zgc:86798 PE=1 SV=1	6	3	206	zgc:86798	V-ral simian leukemia viral oncogene homolog Bb (Ras related)	Danio rerio	33	23.3	7.2	21.95	6	11	1.12798	1.03604	1.05269	0.888757	0.934631	0.920314	1.07224	0.914567	0.852952	0.00734703	-0.229463	2.13389		1.12798	zgc:86798	1	0.91849	0.93325	0.787917	0.828587	0.815894
A0A8M9QKH6	DNA helicase OS=Danio rerio OX=7955 GN=atrx PE=1 SV=1	10	10	2053	atrx	DNA helicase	Danio rerio	6	232	6.1	18.34	10	10	1.11563	1.10472	1.01993	0.958865	0.883536	0.921573	1.08009	0.921325	0.853005	0.0130338	-0.229374	1.88493		1.11563	atrx	1	0.990224	0.914218	0.859484	0.791962	0.826057
A0A8M3BA49	Cytoplasmic dynein 1 intermediate chain 2 isoform X4 OS=Danio rerio OX=7955 GN=dync1i2b PE=1 SV=1	5	5	608	dync1i2b	Cytoplasmic dynein 1 intermediate chain 2 isoform X4	Danio rerio	13	68.1	5.12	15.91	5	5	1.06927	1.13052	0.978933	0.926325	0.951893	0.835301	1.05957	0.904506	0.853652	0.0516148	-0.22828	1.28723		1.13052	dync1i2b	0.945825	1	0.865917	0.819383	0.841999	0.738868
Q7SZ54	DnaJ (Hsp40) homolog, subfamily C, member 5 gamma b OS=Danio rerio OX=7955 GN=zgc:63689 PE=2 SV=1	4	4	211	zgc:63689	DnaJ (Hsp40) homolog, subfamily C, member 5 gamma b	Danio rerio	21	23.4	4.94	7.24	4	4	1.13384	1.07	0.9218	0.886705	0.869506	0.912049	1.04188	0.88942	0.853667	0.0758346	-0.228254	1.12013		1.13384	zgc:63689	1	0.943699	0.812989	0.782037	0.766868	0.804389
A0A286Y8M9	Dedicator of cytokinesis 4b OS=Danio rerio OX=7955 GN=sb:eu488 PE=1 SV=1	1	1	1953	sb:eu488	Dedicator of cytokinesis 4b	Danio rerio	1	224.3	7.74	1.61	1	1	1.15648	1.07255	1.09381	0.973428	0.932896	0.930868	1.10762	0.945731	0.853844	0.00489727	-0.227955	2.31005		1.15648	sb:eu488	1	0.927421	0.945811	0.841714	0.806666	0.804913
Q4QRH7	Peroxisomal membrane protein PEX16 OS=Danio rerio OX=7955 GN=pex16 PE=2 SV=1	6	6	335	pex16	Peroxisomal membrane protein PEX16	Danio rerio	25	38.5	9.14	30	6	12	1.16467	1.03061	1.05214	0.884458	0.961238	0.927928	1.08247	0.924541	0.8541	0.0285544	-0.227524	1.54433		1.16467	pex16	1	0.884896	0.903376	0.759405	0.825329	0.796729
Q6IQ77	Cytochrome P450, family 2, subfamily AA, polypeptide 4 OS=Danio rerio OX=7955 GN=zgc:86915 PE=2 SV=1	16	1	440	zgc:86915	Cytochrome P450, family 2, subfamily AA, polypeptide 4	Danio rerio	47	50.3	6.38	47.79	16	26	1.14127	0.873175	1.16587	0.788857	1.04806	0.879493	1.06011	0.905469	0.85413	0.269158	-0.227472	0.569993		1.16587	zgc:86915	0.978897	0.748945	1	0.676623	0.898945	0.754364
A5WWI5	Alpha-2-HS-glycoprotein 2 OS=Danio rerio OX=7955 GN=fb60d10 PE=1 SV=1	6	6	386	fb60d10	Alpha-2-HS-glycoprotein 2	Danio rerio	14	42.4	5.91	21.96	6	12	0.893103	1.04151	1.27367	0.930337	0.87665	0.933554	1.06943	0.913513	0.85421	0.237242	-0.227338	0.624808		1.27367	fb60d10	0.701206	0.817723	1	0.73044	0.688288	0.732965
A0A8M6Z1C5	Molybdopterin synthase catalytic subunit OS=Danio rerio OX=7955 GN=LOC103911725 PE=3 SV=1	1	1	159	LOC103911725	Molybdopterin synthase catalytic subunit	Danio rerio	6	17.7	8	2.32	1	1	1.08877	1.06612	1.08615	0.904783	0.935873	0.928221	1.08035	0.922959	0.854317	0.000181119	-0.227157	3.74204		1.08877	LOC103911725	1	0.979198	0.99759	0.831012	0.859568	0.85254
X1WDA2	F-box/LRR-repeat protein 2 isoform X1 OS=Danio rerio OX=7955 GN=fbxl9 PE=4 SV=1	1	1	644	fbxl9	F-box/LRR-repeat protein 2 isoform X1	Danio rerio	2	72	7.4	2.79	1	1	0.987534	1.02833	0.902794	0.770272	0.936707	0.786818	0.972886	0.831266	0.854433	0.0933472	-0.226961	1.0299		1.02833	fbxl9	0.960329	1	0.877923	0.749052	0.910902	0.765142
A0A8M2B4G7	Clustered mitochondria protein homolog OS=Danio rerio OX=7955 GN=cluha PE=1 SV=1	48	2	1371	cluha	Clustered mitochondria protein homolog	Danio rerio	44	152.9	5.85	164.97	48	73	1.09013	1.09438	1.02557	0.885791	0.851707	1.00541	1.07003	0.914302	0.854467	0.0393519	-0.226904	1.40503		1.09438	cluha	0.996114	1	0.937119	0.809399	0.778253	0.918698
A0A286YAT8	Aminopeptidase OS=Danio rerio OX=7955 GN=si:ch211-147g22.5 PE=3 SV=1	5	5	935	si:ch211-147g22.5	Aminopeptidase	Danio rerio	5	106.6	5.27	9.98	5	6	1.04893	1.02433	1.13953	0.924326	0.895198	0.926418	1.07093	0.915314	0.85469	0.0129556	-0.226526	1.88754		1.13953	si:ch211-147g22.5	0.920488	0.898905	1	0.811145	0.785583	0.812981
Q6PHF0	Charged multivesicular body protein 1a OS=Danio rerio OX=7955 GN=chmp1a PE=2 SV=1	1	1	198	chmp1a	Charged multivesicular body protein 1a	Danio rerio	4	21.9	8.06	0	1	1	1.11659	1.07149	1.00302	0.874777	0.91453	0.938538	1.0637	0.909282	0.854829	0.0151533	-0.226293	1.81949		1.11659	chmp1a	1	0.959615	0.898295	0.783439	0.819041	0.840543
Q1ECZ4	Protein CASC3 OS=Danio rerio OX=7955 GN=casc3 PE=1 SV=1	1	1	754	casc3	Protein CASC3	Danio rerio	2	82.7	5.94	2.27	1	1	1.52765	1.20401	1.30997	1.20553	1.17246	1.07733	1.34721	1.15178	0.854935	0.129855	-0.226113	0.886541		1.52765	casc3	1	0.788149	0.857507	0.789145	0.767496	0.705223
Q504D4	Ela3l protein OS=Danio rerio OX=7955 GN=wu:fd58f03 PE=1 SV=1	10	2	201	wu:fd58f03	Ela3l protein	Danio rerio	78	21.4	6.37	85.11	10	33	0.853182	0.859557	1.5438	1.14691	0.77362	0.864234	1.08551	0.928255	0.85513	0.571148	-0.225785	0.243251		1.5438	wu:fd58f03	0.55265	0.556779	1	0.742913	0.501114	0.559809
A0A0K2TD60	FBXO8 OS=Lepeophtheirus salmonis OX=72036 GN=fbxo8 PE=4 SV=1	1	1	298	fbxo8	FBXO8	Lepeophtheirus salmonis	2	34.2	6.09	4.37	1	2	1.07781	1.172	0.971384	0.899899	0.872808	0.98193	1.07373	0.918212	0.855162	0.079773	-0.22573	1.09814		1.172	fbxo8	0.919632	1	0.828828	0.767834	0.744718	0.837827
A0A8M1NAE1	KRR1 small subunit processome component OS=Danio rerio OX=7955 GN=krr1 PE=1 SV=1	9	9	376	krr1	KRR1 small subunit processome component	Danio rerio	23	42.9	9.96	19.04	9	11	1.09039	1.1051	1.02753	0.91574	0.922941	0.917722	1.07434	0.918801	0.855222	0.00287046	-0.225629	2.54205		1.1051	krr1	0.986689	1	0.929802	0.828646	0.835162	0.83044
A4IGH4	tRNA (guanine-N(7)-)-methyltransferase non-catalytic subunit wdr4 OS=Danio rerio OX=7955 GN=wdr4 PE=2 SV=2	10	10	413	wdr4	tRNA (guanine-N(7)-)-methyltransferase non-catalytic subunit wdr4	Danio rerio	25	46.2	6.64	19.59	10	14	1.09639	1.07199	1.04237	0.92407	0.908017	0.913935	1.07025	0.91534	0.855259	0.000685043	-0.225566	3.16428		1.09639	wdr4	1	0.977743	0.950734	0.842831	0.82819	0.833587
A8E515	Ndufa9 protein OS=Danio rerio OX=7955 GN=ndufa9 PE=2 SV=1	19	19	380	ndufa9	Ndufa9 protein	Danio rerio	56	42.9	9.69	109.35	19	49	1.0867	1.09545	1.04303	0.92058	0.927319	0.910704	1.07506	0.919534	0.85533	0.000777282	-0.225446	3.10942		1.09545	ndufa9	0.99201	1	0.952147	0.840363	0.846516	0.831348
F1QI68	5'-nucleotidase, cytosolic IB b OS=Danio rerio OX=7955 GN=nt5c1bb PE=4 SV=1	4	4	364	nt5c1bb	5'-nucleotidase, cytosolic IB b	Danio rerio	13	40.9	7.06	7.36	4	4	1.13307	1.17536	0.959352	0.936731	0.977813	0.880911	1.08926	0.931819	0.85546	0.093433	-0.225227	1.0295		1.17536	nt5c1bb	0.964016	1	0.816219	0.796973	0.831926	0.749481
Q08C91	G2/mitotic-specific cyclin-B3 OS=Danio rerio OX=7955 GN=zgc:153369 PE=2 SV=1	1	1	398	zgc:153369	G2/mitotic-specific cyclin-B3	Danio rerio	2	44.9	6.84	0	1	1	0.99756	1.16471	0.965661	0.738541	0.745551	1.19236	1.04264	0.89215	0.85566	0.406306	-0.22489	0.391147		1.19236	zgc:153369	0.836628	0.976816	0.809876	0.619395	0.625275	1
Q567K5	Dicarbonyl/L-xylulose reductase OS=Danio rerio OX=7955 GN=wu:fa12f09 PE=1 SV=1	16	16	244	wu:fa12f09	Dicarbonyl/L-xylulose reductase	Danio rerio	87	25.8	7.64	194.77	16	76	1.02911	1.10206	1.05708	0.885326	0.929246	0.914286	1.06275	0.909619	0.855913	0.00352198	-0.224464	2.45321		1.10206	wu:fa12f09	0.933808	1	0.959185	0.80334	0.843193	0.829618
Q6PBM0	NADH dehydrogenase [ubiquinone] 1 alpha subcomplex subunit 10, mitochondrial OS=Danio rerio OX=7955 GN=wu:fb39a11 PE=1 SV=1	16	16	355	wu:fb39a11	NADH dehydrogenase [ubiquinone] 1 alpha subcomplex subunit 10, mitochondrial	Danio rerio	61	40.3	7.2	158.16	16	56	1.07484	1.07246	1.03546	0.896334	0.922937	0.905427	1.06092	0.908233	0.856079	0.000517897	-0.224184	3.28576		1.07484	wu:fb39a11	1	0.997784	0.963357	0.83392	0.858671	0.84238
Q1LVN8	Protein adenylyltransferase SelO-1, mitochondrial OS=Danio rerio OX=7955 GN=selenoo1 PE=3 SV=2	10	10	692	selenoo1	Protein adenylyltransferase SelO-1, mitochondrial	Danio rerio	20	77.4	5.4	20.04	10	10	1.13671	1.01837	0.980592	0.876863	0.921847	0.885868	1.04522	0.89486	0.856143	0.0373218	-0.224076	1.42804		1.13671	selenoo1	1	0.895894	0.862661	0.771407	0.810981	0.779329
F1RDZ8	Nicotinamide phosphoribosyltransferase OS=Danio rerio OX=7955 GN=im:7051384 PE=1 SV=2	9	7	498	im:7051384	Nicotinamide phosphoribosyltransferase	Danio rerio	24	56.3	6.32	28.82	9	14	1.11669	1.09351	1.01669	0.907504	0.919864	0.935356	1.07563	0.920908	0.856156	0.00777895	-0.224054	2.10908		1.11669	im:7051384	1	0.979247	0.910447	0.812673	0.823742	0.837615
A5D6U4	Golgi integral membrane protein 4 OS=Danio rerio OX=7955 GN=wu:fc54e03 PE=1 SV=1	9	9	567	wu:fc54e03	Golgi integral membrane protein 4	Danio rerio	14	66.7	5	20.99	9	9	1.09585	1.06949	1.00806	0.908791	0.949122	0.85916	1.0578	0.905691	0.856202	0.0144359	-0.223976	1.84056		1.09585	wu:fc54e03	1	0.975937	0.919888	0.8293	0.866103	0.78401
B2GRS1	Zgc:112069 protein OS=Danio rerio OX=7955 GN=zgc:112069 PE=2 SV=1	2	1	1071	zgc:112069	Zgc:112069 protein	Danio rerio	3	114.4	6.99	3.03	2	2	1.22081	1.16692	1.06688	0.929847	1.06675	0.961866	1.15154	0.986155	0.856382	0.0539213	-0.223673	1.26824		1.22081	zgc:112069	1	0.955853	0.873908	0.761662	0.873805	0.787889
Q08CB4	Triokinase/FMN cyclase OS=Danio rerio OX=7955 GN=zgc:153296 PE=1 SV=1	24	24	576	zgc:153296	Triokinase/FMN cyclase	Danio rerio	35	59.7	6.99	93.97	24	46	1.07854	1.09788	1.01195	0.912331	0.923084	0.895098	1.06279	0.910171	0.856397	0.00500503	-0.223649	2.30059		1.09788	zgc:153296	0.98238	1	0.921728	0.83099	0.840785	0.815294
Q4KMF4	RRP12-like protein OS=Danio rerio OX=7955 GN=im:7149218 PE=1 SV=1	19	19	1283	im:7149218	RRP12-like protein	Danio rerio	17	142.8	8.94	34.17	19	20	1.11638	1.07989	1.00019	0.879178	0.939026	0.919316	1.06549	0.912507	0.856421	0.0165793	-0.223608	1.78043		1.11638	im:7149218	1	0.967313	0.895916	0.787522	0.841131	0.823476
A0A8M9PI97	Spectrin alpha chain, non-erythrocytic 1 isoform X10 OS=Danio rerio OX=7955 GN=spna2 PE=1 SV=1	156	2	2455	spna2	Spectrin alpha chain, non-erythrocytic 1 isoform X10	Danio rerio	70	282	5.21	906.07	156	395	1.15163	1.1034	1.03888	0.941352	0.960467	0.919271	1.09797	0.940364	0.856459	0.0105472	-0.223545	1.97686		1.15163	spna2	1	0.958123	0.902095	0.817412	0.834009	0.798238
Q8JIY8	MKI67 FHA domain-interacting nucleolar phosphoprotein OS=Danio rerio OX=7955 GN=nifk PE=2 SV=2	7	7	269	nifk	MKI67 FHA domain-interacting nucleolar phosphoprotein	Danio rerio	28	30.1	6.6	19.39	7	10	1.05009	1.18626	0.968577	0.899979	0.864171	0.981954	1.06831	0.915368	0.856837	0.102329	-0.222908	0.990003		1.18626	nifk	0.885214	1	0.816496	0.758669	0.728483	0.827772
Q503C7	Alpha-1,4 glucan phosphorylase OS=Danio rerio OX=7955 GN=im:7150327 PE=1 SV=1	27	8	842	im:7150327	Alpha-1,4 glucan phosphorylase	Danio rerio	33	96.9	7.12	198.7	27	114	1.07403	1.06445	1.09468	0.90123	0.895974	0.973087	1.07772	0.92343	0.856838	0.00428949	-0.222905	2.36759		1.09468	im:7150327	0.981141	0.972387	1	0.823285	0.818484	0.888928
Q5FVD1	Hepatoma-derived growth factor-related protein 3 OS=Danio rerio OX=7955 GN=zgc:92612 PE=1 SV=1	2	1	201	zgc:92612	Hepatoma-derived growth factor-related protein 3	Danio rerio	11	22.1	6.27	4.81	2	2	1.23993	0.961809	1.09732	1.02701	0.915043	0.885115	1.09969	0.94239	0.856961	0.159558	-0.222698	0.797081		1.23993	zgc:92612	1	0.775695	0.884987	0.82828	0.737979	0.713842
A0A0R4IJL2	Alpha-galactosidase OS=Danio rerio OX=7955 GN=zgc:123333 PE=1 SV=1	14	14	437	zgc:123333	Alpha-galactosidase	Danio rerio	43	49.3	5.26	74.05	14	27	1.12033	1.00426	1.07885	0.838335	0.983242	0.924831	1.06781	0.915469	0.857331	0.0479804	-0.222075	1.31894		1.12033	zgc:123333	1	0.896396	0.962981	0.748295	0.877638	0.825501
Q90ZY6	Serine/threonine-protein kinase tousled-like 1-B OS=Danio rerio OX=7955 GN=tlk1b PE=2 SV=1	1	1	756	tlk1b	Serine/threonine-protein kinase tousled-like 1-B	Danio rerio	1	85.4	8.6	2.09	1	1	1.02955	1.06057	1.09257	0.92342	0.855082	0.950239	1.06089	0.90958	0.857371	0.0108679	-0.222008	1.96385		1.09257	tlk1b	0.942323	0.970713	1	0.845185	0.782637	0.869732
A0A8M9PE91	E3 ubiquitin-protein ligase RNF6 OS=Danio rerio OX=7955 GN=rnf6 PE=4 SV=1	2	2	797	rnf6	E3 ubiquitin-protein ligase RNF6	Danio rerio	3	87	6.65	4.03	2	2	1.04568	1.06898	1.06036	0.917813	0.864985	0.939525	1.05834	0.907441	0.857417	0.00286245	-0.221932	2.54326		1.06898	rnf6	0.9782	1	0.991938	0.858585	0.809166	0.878896
A0A8M9QE16	Metastasis-associated protein MTA3 isoform X2 OS=Danio rerio OX=7955 GN=mta3 PE=1 SV=1	2	2	708	mta3	Metastasis-associated protein MTA3 isoform X2	Danio rerio	3	79.9	9.52	5.54	2	2	1.0635	1.11053	0.944676	0.89961	0.848777	0.925866	1.03957	0.891418	0.857489	0.0525055	-0.22181	1.2798		1.11053	mta3	0.957647	1	0.850654	0.810073	0.764299	0.833716
A0A8M6YZQ5	AMP deaminase OS=Danio rerio OX=7955 GN=ampd1 PE=1 SV=1	5	3	718	ampd1	AMP deaminase	Danio rerio	7	82.9	6.96	14.47	5	8	1.06752	1.09709	1.09471	0.872126	0.835427	1.08735	1.08644	0.931635	0.857511	0.122122	-0.221772	0.913205		1.09709	ampd1	0.973045	1	0.997826	0.794943	0.761491	0.991121
F1QAH5	Absent in melanoma 1 protein isoform X1 OS=Danio rerio OX=7955 GN=aim1a PE=1 SV=2	6	6	2843	aim1a	Absent in melanoma 1 protein isoform X1	Danio rerio	2	312.2	6.07	7.97	6	6	1.08123	1.08696	1.13331	0.934999	0.903311	0.993197	1.1005	0.943836	0.857642	0.00726156	-0.221552	2.13897		1.13331	aim1a	0.954045	0.9591	1	0.825015	0.797055	0.876367
A0A0A0VA51	NADH-ubiquinone oxidoreductase chain 4L OS=Danio rerio OX=7955 GN=ND4L PE=3 SV=1	1	1	98	ND4L	NADH-ubiquinone oxidoreductase chain 4L	Danio rerio	8	10.5	7.47	0	1	2	1.22911	0.984855	1.01896	1.00311	0.935582	0.834196	1.07764	0.924297	0.857706	0.16648	-0.221446	0.778637		1.22911	ND4L	1	0.801276	0.82902	0.816131	0.761188	0.6787
I1V1W6	SNAPC4 OS=Danio rerio OX=7955 GN=si:dkey-1o2.5 PE=2 SV=1	1	1	1557	si:dkey-1o2.5	SNAPC4	Danio rerio	0	174.3	7.78	2.09	1	1	0.885254	1.2229	1.09126	0.939245	0.773322	1.03162	1.06647	0.914728	0.857715	0.288045	-0.22143	0.54054		1.2229	si:dkey-1o2.5	0.723897	1	0.892352	0.768047	0.632367	0.843582
Q5BJK2	Ribonuclease P protein subunit p30 OS=Danio rerio OX=7955 GN=zgc:110189 PE=1 SV=1	8	8	265	zgc:110189	Ribonuclease P protein subunit p30	Danio rerio	33	29.4	8.57	14.78	8	8	1.08886	1.12607	1.0331	0.901635	0.951349	0.93314	1.08268	0.928708	0.85779	0.00738623	-0.221303	2.13158		1.12607	zgc:110189	0.966953	1	0.917435	0.800692	0.844839	0.828669
Q5MPX2	Transferrin receptor 2 OS=Danio rerio OX=7955 GN=zgc:123043 PE=2 SV=1	20	20	783	zgc:123043	Transferrin receptor 2	Danio rerio	30	85.9	6.67	36.47	20	23	1.10071	1.06012	1.02378	0.883528	0.87935	0.969584	1.06154	0.910821	0.858022	0.0149867	-0.220913	1.82429		1.10071	zgc:123043	1	0.963117	0.930103	0.802687	0.798891	0.880869
A1L2A2	Cysteine and glycine-rich protein 1 OS=Danio rerio OX=7955 GN=zgc:158737 PE=1 SV=1	4	2	192	zgc:158737	Cysteine and glycine-rich protein 1	Danio rerio	18	20.1	8.46	7.48	4	6	1.18346	0.961903	1.04826	0.894814	0.937325	0.908346	1.06454	0.913495	0.858112	0.0829687	-0.220762	1.08109		1.18346	zgc:158737	1	0.812791	0.885761	0.756102	0.792023	0.767536
A0A8M3AHV6	E3 ubiquitin-protein ligase SH3RF2 isoform X2 OS=Danio rerio OX=7955 GN=sh3rf2 PE=4 SV=1	1	1	593	sh3rf2	E3 ubiquitin-protein ligase SH3RF2 isoform X2	Danio rerio	3	64.7	10.3	2.05	1	1	0.920029	0.797579	1.45187	0.90448	0.883647	0.932939	1.05649	0.907022	0.858521	0.499068	-0.220075	0.301841		1.45187	sh3rf2	0.633684	0.549344	1	0.622974	0.608625	0.642576
F1QKX9	Ghrelin/obestatin prepropeptide OS=Danio rerio OX=7955 GN=ghr PE=4 SV=1	1	1	104	ghr	Ghrelin/obestatin prepropeptide	Danio rerio	11	11.7	5.19	0	1	1	1.11569	0.933636	1.17143	0.749395	0.991529	1.02441	1.07359	0.921776	0.858595	0.248804	-0.21995	0.604142		1.17143	ghr	0.952417	0.797004	1	0.639725	0.846425	0.874491
Q5TZG5	Ezrin OS=Danio rerio OX=7955 GN=ezr PE=1 SV=1	25	19	583	ezr	Ezrin	Danio rerio	45	68.7	5.92	99.35	25	50	1.10097	1.07046	1.03741	0.908447	0.881771	0.964904	1.06961	0.918374	0.858604	0.00781922	-0.219935	2.10684		1.10097	ezr	1	0.97229	0.942264	0.825133	0.800903	0.876411
Q7ZUL0	Zinc finger CCCH domain-containing protein 7A OS=Danio rerio OX=7955 GN=zc3h7 PE=1 SV=1	2	2	983	zc3h7	Zinc finger CCCH domain-containing protein 7A	Danio rerio	3	112	6.52	5.06	2	2	1.09486	1.08575	1.08162	0.920582	0.95579	0.924875	1.08741	0.933749	0.858693	0.000197997	-0.219785	3.70334		1.09486	zc3h7	1	0.991681	0.987909	0.840825	0.872982	0.844746
A0A8N7UTE4	Mucin-5AC OS=Danio rerio OX=7955 GN=wu:fb95e10 PE=1 SV=1	2	2	1468	wu:fb95e10	Mucin-5AC	Danio rerio	2	155.2	4.45	5.26	2	2	1.0581	1.0493	1.14075	0.952238	0.953185	0.883823	1.08272	0.929749	0.85872	0.0145634	-0.219741	1.83674		1.14075	wu:fb95e10	0.927555	0.919833	1	0.834751	0.83558	0.774776
B8JKH9	PEST proteolytic signal-containing nuclear protein OS=Danio rerio OX=7955 GN=zgc:103440 PE=4 SV=1	3	1	163	zgc:103440	PEST proteolytic signal-containing nuclear protein	Danio rerio	19	17.7	9.31	7.68	3	3	1.12971	1.06834	1.02553	0.872001	0.940842	0.956755	1.07452	0.923199	0.85917	0.0191942	-0.218985	1.71683		1.12971	zgc:103440	1	0.945675	0.907783	0.771882	0.832818	0.846905
A0A8M6YZV6	Rho GTPase-activating protein 40-like OS=Danio rerio OX=7955 GN=LOC100535133 PE=4 SV=1	1	1	679	LOC100535133	Rho GTPase-activating protein 40-like	Danio rerio	1	77.2	8.7	1.74	1	1	0.896418	1.07582	1.16573	0.900752	0.857568	0.938608	1.04599	0.898976	0.859449	0.149529	-0.218515	0.825275		1.16573	LOC100535133	0.768975	0.922874	1	0.772693	0.735649	0.805167
A7LCJ6	Pum-like protein OS=Danio rerio OX=7955 GN=pum2 PE=1 SV=1	1	1	1106	pum2	Pum-like protein	Danio rerio	1	117.8	6.9	1.98	1	1	1.17888	1.04716	1.07998	0.87087	0.941743	1.0288	1.10201	0.947139	0.859467	0.0624797	-0.218485	1.20426		1.17888	pum2	1	0.88827	0.916112	0.738729	0.798848	0.872698
G1K2G6	G patch domain-containing 1 OS=Danio rerio OX=7955 GN=im:7135982 PE=1 SV=2	3	3	975	im:7135982	G patch domain-containing 1	Danio rerio	3	107.6	5.8	2.13	3	3	1.09977	1.07073	1.02408	0.911539	0.883901	0.951183	1.06486	0.915541	0.859775	0.00712767	-0.217969	2.14705		1.09977	im:7135982	1	0.973594	0.931181	0.828845	0.803714	0.864893
A0A8M9Q206	Unconventional myosin-VIIb-like isoform X1 OS=Danio rerio OX=7955 GN=LOC108190403 PE=3 SV=1	1	1	2219	LOC108190403	Unconventional myosin-VIIb-like isoform X1	Danio rerio	0	254.2	8.94	0	1	1	1.12799	1.07535	0.978602	0.878407	0.813505	1.0444	1.06065	0.912105	0.859952	0.142409	-0.217672	0.846463		1.12799	LOC108190403	1	0.953326	0.86756	0.778734	0.721197	0.925895
B2GRF1	Plekhf2 protein OS=Danio rerio OX=7955 GN=plekhf2 PE=2 SV=1	6	6	247	plekhf2	Plekhf2 protein	Danio rerio	28	27.4	8.25	9.79	6	8	1.0738	1.05146	1.06772	0.912966	0.932088	0.901561	1.06432	0.915539	0.860207	0.00018077	-0.217243	3.74287		1.0738	plekhf2	1	0.979198	0.994339	0.850224	0.868032	0.839603
Q7ZV95	Transcription initiation factor IIF subunit alpha OS=Danio rerio OX=7955 GN=fd13c08 PE=1 SV=1	5	5	443	fd13c08	Transcription initiation factor IIF subunit alpha	Danio rerio	12	48.9	9.67	8.35	5	6	1.11212	1.07106	1.01156	0.882474	0.918564	0.947212	1.06492	0.916083	0.86024	0.0127343	-0.217188	1.89503		1.11212	fd13c08	1	0.96308	0.909578	0.793505	0.825956	0.851716
E7FFM9	Forkhead box protein K2 OS=Danio rerio OX=7955 GN=si:ch211-262e15.1 PE=1 SV=1	4	1	597	si:ch211-262e15.1	Forkhead box protein K2	Danio rerio	5	64	9.36	4.39	4	4	1.18923	1.13221	1.02515	0.954634	0.945355	0.979475	1.11553	0.959821	0.860419	0.0339483	-0.216889	1.46918		1.18923	si:ch211-262e15.1	1	0.952047	0.862025	0.802731	0.794929	0.82362
A0A8M9PZV3	SH3 domain and tetratricopeptide repeat-containing protein 2 isoform X4 OS=Danio rerio OX=7955 GN=sh3tc2 PE=4 SV=1	1	1	1415	sh3tc2	SH3 domain and tetratricopeptide repeat-containing protein 2 isoform X4	Danio rerio	0	160.8	5.39	1.64	1	1	1.20384	0.987625	1.0118	0.866029	0.947273	0.9445	1.06775	0.919267	0.860935	0.113112	-0.216024	0.946491		1.20384	sh3tc2	1	0.820397	0.840479	0.71939	0.786877	0.784574
A0A8M2B3U2	GRIN2-like protein OS=Danio rerio OX=7955 GN=si:dkey-191g9.7 PE=4 SV=1	1	1	435	si:dkey-191g9.7	GRIN2-like protein	Danio rerio	3	47.2	6.8	1.85	1	1	1.06132	0.989982	0.969899	0.829735	0.854632	0.916801	1.00707	0.867056	0.860972	0.0210198	-0.215962	1.67737		1.06132	si:dkey-191g9.7	1	0.932785	0.913862	0.781796	0.805255	0.863832
Q8AW03	NADH dehydrogenase [ubiquinone] 1 alpha subcomplex subunit 6 OS=Danio rerio OX=7955 GN=zgc:56717 PE=1 SV=1	7	7	128	zgc:56717	NADH dehydrogenase [ubiquinone] 1 alpha subcomplex subunit 6	Danio rerio	48	15.1	9.92	27.84	7	17	1.07777	1.04114	1.04554	0.90524	0.931544	0.8895	1.05482	0.908761	0.861534	0.000973378	-0.215021	3.01172		1.07777	zgc:56717	1	0.966014	0.970099	0.83992	0.864326	0.825316
Q7ZU07	CCAAT/enhancer-binding protein OS=Danio rerio OX=7955 GN=wu:fe11e05 PE=2 SV=1	2	2	280	wu:fe11e05	CCAAT/enhancer-binding protein	Danio rerio	7	31	8.47	4.41	2	2	1.13384	1.07615	0.943821	0.859613	0.868209	0.989355	1.05127	0.905726	0.861553	0.106584	-0.214988	0.972307		1.13384	wu:fe11e05	1	0.94912	0.832411	0.758143	0.765724	0.87257
A0A8M9PYE9	E3 ubiquitin-protein ligase OS=Danio rerio OX=7955 GN=wwp2 PE=1 SV=1	3	1	824	wwp2	E3 ubiquitin-protein ligase	Danio rerio	3	93.4	6.64	2.43	3	3	1.10838	1.04658	1.0388	0.86834	0.921986	0.961422	1.06459	0.91725	0.861603	0.013349	-0.214905	1.87455		1.10838	wwp2	1	0.944247	0.937227	0.783435	0.831836	0.867415
A0A8M3AQ64	Glycogen debranching enzyme OS=Danio rerio OX=7955 GN=agla PE=1 SV=1	86	79	1533	agla	Glycogen debranching enzyme	Danio rerio	71	173.4	6.54	930.52	86	432	1.07453	1.09675	1.0107	0.875345	1.01131	0.855035	1.06066	0.913897	0.861633	0.0571055	-0.214855	1.24332		1.09675	agla	0.97974	1	0.921543	0.798128	0.922102	0.779609
A0A8M2BC24	Inosine-5'-monophosphate dehydrogenase OS=Danio rerio OX=7955 GN=impdh1b PE=1 SV=1	12	10	603	impdh1b	Inosine-5'-monophosphate dehydrogenase	Danio rerio	24	65.6	6.64	52.91	12	16	1.07079	1.03016	1.08152	0.92355	0.904825	0.914445	1.06082	0.914273	0.861854	0.000897844	-0.214485	3.0468		1.08152	impdh1b	0.990079	0.952514	1	0.853939	0.836626	0.84552
Q7ZUA1	Add3a protein OS=Danio rerio OX=7955 GN=zgc:55992 PE=1 SV=1	22	1	672	zgc:55992	Add3a protein	Danio rerio	45	75.3	6.39	82.24	22	33	1.06836	1.08311	1.10766	0.958712	0.93428	0.916044	1.08638	0.936345	0.861896	0.000880627	-0.214414	3.05521		1.10766	zgc:55992	0.964522	0.977832	1	0.865527	0.84347	0.827007
A0A8M2BFB5	Ubiquitin associated protein 2b isoform X2 OS=Danio rerio OX=7955 GN=ubap2b PE=1 SV=1	1	1	1046	ubap2b	Ubiquitin associated protein 2b isoform X2	Danio rerio	1	109.8	6.67	0	1	1	1.06047	1.0533	1.02323	0.811837	0.935533	0.957746	1.04566	0.901705	0.862328	0.037077	-0.213691	1.4309		1.06047	ubap2b	1	0.993239	0.964883	0.765547	0.882189	0.903136
A0A8M2B6U9	Protein RRP5 homolog isoform X1 OS=Danio rerio OX=7955 GN=pdcd11 PE=1 SV=1	25	25	1815	pdcd11	Protein RRP5 homolog isoform X1	Danio rerio	18	204.2	8.43	59.4	25	29	1.07694	1.07653	1.02299	0.907826	0.927488	0.903963	1.05882	0.913092	0.862365	0.00166113	-0.213629	2.7796		1.07694	pdcd11	1	0.999618	0.949903	0.842965	0.861222	0.839377
A0A8M9PIA8	Zinc finger protein 502-like isoform X1 OS=Danio rerio OX=7955 GN=zgc:174623 PE=4 SV=1	4	1	276	zgc:174623	Zinc finger protein 502-like isoform X1	Danio rerio	17	32.6	9.51	9.23	4	5	1.12867	1.05518	1.14267	0.994232	0.92639	0.948066	1.10884	0.95623	0.862369	0.0106003	-0.213622	1.97468		1.14267	zgc:174623	0.987744	0.923434	1	0.870095	0.810723	0.829693
A0A2R8Q6F6	Si:dkey-24l11.2 OS=Danio rerio OX=7955 GN=si:dkey-24l11.2 PE=1 SV=1	10	10	696	si:dkey-24l11.2	Si:dkey-24l11.2	Danio rerio	13	79.5	6.9	19.28	10	11	0.992742	1.06667	1.11975	0.878571	0.97157	0.891664	1.05972	0.913935	0.86243	0.0359599	-0.21352	1.44418		1.11975	si:dkey-24l11.2	0.886579	0.952605	1	0.784617	0.867671	0.79631
Q6DGS5	DNA-directed RNA polymerases I, II, and III subunit RPABC2 OS=Danio rerio OX=7955 GN=zgc:92790 PE=1 SV=1	1	1	127	zgc:92790	DNA-directed RNA polymerases I, II, and III subunit RPABC2	Danio rerio	6	14.6	4.17	4.43	1	2	1.11964	1.12518	1.02731	0.923238	0.965786	0.933274	1.09071	0.940766	0.862524	0.0118797	-0.213363	1.92519		1.12518	zgc:92790	0.995071	1	0.913019	0.820522	0.858336	0.829441
A0A8M1PZN9	Sphingosine-1-phosphate phosphatase 1 OS=Danio rerio OX=7955 GN=sgpp1 PE=4 SV=1	2	1	437	sgpp1	Sphingosine-1-phosphate phosphatase 1	Danio rerio	5	48.3	8.6	2.23	2	3	0.920848	1.21692	0.914739	0.802806	0.793388	1.03699	1.0175	0.877728	0.862631	0.33502	-0.213185	0.474929		1.21692	sgpp1	0.756705	1	0.751685	0.659704	0.651965	0.852145
Q6PFJ0	60S ribosomal protein L7-like 1 OS=Danio rerio OX=7955 GN=wu:fb54e11 PE=1 SV=1	9	9	247	wu:fb54e11	60S ribosomal protein L7-like 1	Danio rerio	34	28.4	10.71	18.81	9	9	1.09706	1.10149	1.01153	0.897304	0.950214	0.921641	1.07003	0.923053	0.862644	0.0112459	-0.213164	1.949		1.10149	wu:fb54e11	0.995976	1	0.918331	0.814627	0.862661	0.836721
Q6DGZ3	THO complex subunit 7 homolog OS=Danio rerio OX=7955 GN=thoc7 PE=2 SV=1	10	10	202	thoc7	THO complex subunit 7 homolog	Danio rerio	48	23.6	5.54	26.52	10	10	1.08685	1.05376	1.07001	0.922169	0.932216	0.916012	1.0702	0.923466	0.862887	0.0001612	-0.212756	3.79263		1.08685	thoc7	1	0.969552	0.984502	0.848479	0.857723	0.842814
Q6PFN9	glycine dehydrogenase (aminomethyl-transferring) OS=Danio rerio OX=7955 GN=fb23b05 PE=1 SV=1	39	39	983	fb23b05	glycine dehydrogenase (aminomethyl-transferring)	Danio rerio	56	109.2	7.34	494.07	39	201	1.03787	1.10662	1.03911	0.870376	0.923423	0.953875	1.0612	0.915891	0.86307	0.0120662	-0.212451	1.91843		1.10662	fb23b05	0.937877	1	0.938999	0.786518	0.834454	0.861972
Q803J7	Max protein OS=Danio rerio OX=7955 GN=fa92b04 PE=1 SV=1	1	1	156	fa92b04	Max protein	Danio rerio	6	17.8	6.9	2.48	1	1	1.11508	1.0629	0.971101	0.863508	0.939835	0.915081	1.04969	0.906141	0.863245	0.0396028	-0.212157	1.40227		1.11508	fa92b04	1	0.953204	0.870882	0.774393	0.842843	0.820643
A0A8M2BGP7	Heterochromatin protein 1-binding protein 3 isoform X1 OS=Danio rerio OX=7955 GN=hp1bp3 PE=1 SV=1	26	26	595	hp1bp3	Heterochromatin protein 1-binding protein 3 isoform X1	Danio rerio	43	65.1	9.72	187.35	26	80	1.02344	0.992348	1.06822	0.860829	0.879041	0.922525	1.028	0.887465	0.86329	0.00799677	-0.212083	2.09709		1.06822	hp1bp3	0.958081	0.928973	1	0.805853	0.822902	0.863609
Q502P6	NADH dehydrogenase [ubiquinone] iron-sulfur protein 5 OS=Danio rerio OX=7955 GN=zgc:111955 PE=1 SV=1	7	7	106	zgc:111955	NADH dehydrogenase [ubiquinone] iron-sulfur protein 5	Danio rerio	71	12.4	8.46	39	7	17	1.06455	1.07174	1.03555	0.930793	0.912072	0.895746	1.05728	0.91287	0.863413	0.000650217	-0.211878	3.18694		1.07174	zgc:111955	0.993296	1	0.966233	0.868488	0.851021	0.835787
Q5BJA2	NADH dehydrogenase [ubiquinone] 1 alpha subcomplex subunit 5 OS=Danio rerio OX=7955 GN=zgc:114172 PE=1 SV=1	9	9	116	zgc:114172	NADH dehydrogenase [ubiquinone] 1 alpha subcomplex subunit 5	Danio rerio	78	13.2	8.12	58.92	9	22	1.10638	1.07274	1.02113	0.913871	0.92538	0.924726	1.06675	0.921326	0.863675	0.00439237	-0.211439	2.3573		1.10638	zgc:114172	1	0.96959	0.922949	0.826	0.836403	0.835812
Q6IQD9	EF-hand calcium binding domain 7 OS=Danio rerio OX=7955 GN=wu:fc67a03 PE=1 SV=1	1	1	603	wu:fc67a03	EF-hand calcium binding domain 7	Danio rerio	1	68.2	6.27	2.22	1	1	0.999123	1.03296	1.08078	0.883292	0.936804	0.868742	1.03762	0.896279	0.863782	0.0108746	-0.21126	1.96359		1.08078	wu:fc67a03	0.924445	0.955754	1	0.817272	0.866784	0.803809
E7F6D4	Glucosidase, alpha; neutral C OS=Danio rerio OX=7955 GN=ganc PE=3 SV=1	9	9	898	ganc	Glucosidase, alpha; neutral C	Danio rerio	12	101.9	6.07	19.61	9	10	1.13582	0.995891	1.07233	0.944292	0.906813	0.916669	1.06801	0.922591	0.863838	0.0257175	-0.211168	1.58977		1.13582	ganc	1	0.876804	0.944105	0.831375	0.798378	0.807055
Q502C8	Peroxiredoxin-5 OS=Danio rerio OX=7955 GN=zgc:112318 PE=1 SV=1	8	8	162	zgc:112318	Peroxiredoxin-5	Danio rerio	77	17.1	5.53	67.77	8	27	1.07603	1.13191	1.0135	0.965452	0.910317	0.907523	1.07381	0.927764	0.863989	0.0201274	-0.210915	1.69621		1.13191	zgc:112318	0.950635	1	0.895394	0.852942	0.804233	0.801764
E9QDB6	28S ribosomal protein S23, mitochondrial isoform X1 OS=Danio rerio OX=7955 GN=wu:fa18c12 PE=1 SV=1	10	10	188	wu:fa18c12	28S ribosomal protein S23, mitochondrial isoform X1	Danio rerio	57	21.5	8.02	28.46	10	13	1.08555	1.09939	1.03252	0.918689	0.980437	0.880861	1.07249	0.926662	0.864033	0.0147044	-0.210842	1.83255		1.09939	wu:fa18c12	0.987413	1	0.93918	0.835638	0.891804	0.801229
A0A0R4IH56	Lysine (K)-specific demethylase 2Aa OS=Danio rerio OX=7955 GN=jhdm1A-b PE=1 SV=1	1	1	1295	jhdm1A-b	Lysine (K)-specific demethylase 2Aa	Danio rerio	1	145.2	6.77	1.74	1	1	1.03105	1.0683	1.0427	0.915985	0.885616	0.914508	1.04735	0.90537	0.864436	0.000658315	-0.210169	3.18157		1.0683	jhdm1A-b	0.96513	1	0.976035	0.857419	0.828993	0.856037
A2CET0	Symplekin OS=Danio rerio OX=7955 GN=sympk PE=1 SV=2	14	14	1247	sympk	Symplekin	Danio rerio	12	139.6	5.6	27.31	14	14	1.07752	1.08963	1.05463	0.940274	0.934478	0.9108	1.07393	0.928517	0.864599	0.00044087	-0.209896	3.35569		1.08963	sympk	0.988883	1	0.967881	0.862928	0.857609	0.835879
A2BIG9	N-alpha-acetyltransferase 38, NatC auxiliary subunit OS=Danio rerio OX=7955 GN=naa38 PE=3 SV=1	1	1	109	naa38	N-alpha-acetyltransferase 38, NatC auxiliary subunit	Danio rerio	10	12.1	5.41	2.4	1	1	1.04236	1.02998	0.958929	0.834461	0.85952	0.926864	1.01042	0.873615	0.864602	0.0225746	-0.209891	1.64638		1.04236	naa38	1	0.98812	0.919957	0.800547	0.824588	0.889195
A0A0R4IX64	Si:ch73-132f6.5 OS=Danio rerio OX=7955 GN=lratb PE=1 SV=1	24	24	679	lratb	Si:ch73-132f6.5	Danio rerio	44	73.4	7.58	156.21	24	68	1.06958	1.10588	1.01582	0.90401	0.935731	0.919474	1.06376	0.919738	0.864613	0.00653452	-0.209874	2.18479		1.10588	lratb	0.967178	1	0.91856	0.817459	0.846144	0.831443
A0A0R4IAX5	malate synthase OS=Danio rerio OX=7955 GN=ugl PE=1 SV=2	29	29	549	ugl	malate synthase	Danio rerio	68	62.4	6.35	375.36	29	152	1.09656	0.972578	1.12992	0.882146	0.964698	0.919879	1.06635	0.922241	0.864855	0.0544035	-0.20947	1.26437		1.12992	ugl	0.970472	0.860747	1	0.780714	0.853774	0.814107
Q6NYZ6	Calcium-binding mitochondrial carrier protein SCaMC-2-A OS=Danio rerio OX=7955 GN=slc25a25a PE=2 SV=1	2	2	469	slc25a25a	Calcium-binding mitochondrial carrier protein SCaMC-2-A	Danio rerio	4	52.4	8.59	2.44	2	2	1.11097	1.03341	0.988677	0.861153	0.922547	0.926	1.04435	0.903233	0.864872	0.0272087	-0.209441	1.56529		1.11097	slc25a25a	1	0.930186	0.889918	0.775133	0.830394	0.833502
Q504C3	SAP domain-containing ribonucleoprotein OS=Danio rerio OX=7955 GN=wu:fb11c11 PE=1 SV=1	4	4	204	wu:fb11c11	SAP domain-containing ribonucleoprotein	Danio rerio	28	22.6	8.03	13.04	4	5	1.00246	1.18482	1.04241	1.00387	0.771412	1.01804	1.07656	0.93111	0.86489	0.209019	-0.209412	0.679815		1.18482	wu:fb11c11	0.846091	1	0.87981	0.847282	0.651081	0.859241
Q5RHA2	General transcription factor 3C polypeptide 2 OS=Danio rerio OX=7955 GN=si:ch211-245h14.3 PE=1 SV=4	1	1	830	si:ch211-245h14.3	General transcription factor 3C polypeptide 2	Danio rerio	1	93.5	6.99	0	1	1	1.06861	1.12508	1.01359	0.845094	1.07061	0.858263	1.06909	0.924654	0.864896	0.14473	-0.209402	0.839442		1.12508	si:ch211-245h14.3	0.949808	1	0.900907	0.751142	0.951583	0.762846
A0A8M2B8J1	Steroid hormone receptor ERR1 isoform X1 OS=Danio rerio OX=7955 GN=esrra PE=1 SV=1	3	3	441	esrra	Steroid hormone receptor ERR1 isoform X1	Danio rerio	9	48.1	8.03	3.08	3	3	1.05218	1.06107	0.993087	0.873938	0.891039	0.921739	1.03544	0.895572	0.864915	0.00538667	-0.209369	2.26868		1.06107	esrra	0.99162	1	0.93593	0.823639	0.839756	0.868689
A0A8N7TBN9	Cilia- and flagella-associated protein 43 OS=Danio rerio OX=7955 GN=cfap43 PE=4 SV=1	1	1	1642	cfap43	Cilia- and flagella-associated protein 43	Danio rerio	1	187.1	5.62	4.52	1	2	1.21818	0.919836	1.05226	0.843512	0.993048	0.923066	1.06342	0.919876	0.865013	0.211129	-0.209206	0.675453		1.21818	cfap43	1	0.755091	0.863795	0.692437	0.815191	0.757743
Q7ZVF1	chitinase OS=Danio rerio OX=7955 GN=zgc:56053 PE=1 SV=1	8	8	455	zgc:56053	chitinase	Danio rerio	20	50.7	6.4	20.96	8	11	1.10793	0.966117	1.17454	0.861858	0.930381	1.01865	1.08286	0.936965	0.865266	0.128791	-0.208784	0.890116		1.17454	zgc:56053	0.943286	0.822548	1	0.733782	0.792122	0.867278
Q7SXR2	DnaJ (Hsp40) homolog, subfamily B, member 12 OS=Danio rerio OX=7955 GN=dnajb12 PE=1 SV=1	2	1	371	dnajb12	DnaJ (Hsp40) homolog, subfamily B, member 12	Danio rerio	6	42.5	8.51	4.96	2	2	1.03548	1.10302	1.03067	1.06906	0.712917	0.960251	1.05639	0.914075	0.86528	0.25772	-0.20876	0.588851		1.10302	dnajb12	0.938761	1	0.934407	0.969204	0.64633	0.870562
Q5I0F6	Prkar1a protein OS=Danio rerio OX=7955 GN=prkar1a PE=1 SV=1	19	10	379	prkar1a	Prkar1a protein	Danio rerio	53	43.1	5.43	100.95	19	47	1.07544	1.0968	1.05184	0.899873	0.942027	0.947889	1.07469	0.92993	0.865299	0.0019084	-0.20873	2.71933		1.0968	prkar1a	0.980527	1	0.959015	0.820456	0.85889	0.864235
A5YC46	Muscleblind-like protein 1 isoform 2 OS=Danio rerio OX=7955 GN=mbnl1a PE=2 SV=2	4	4	412	mbnl1a	Muscleblind-like protein 1 isoform 2	Danio rerio	9	44	8.79	7	4	4	1.04468	1.18303	1.02133	1.06461	0.873397	0.874046	1.08301	0.937352	0.865504	0.147327	-0.208388	0.831719		1.18303	mbnl1a	0.883054	1	0.863319	0.899904	0.738272	0.73882
B0UXT0	Occludin/ELL domain-containing protein 1 OS=Danio rerio OX=7955 GN=marveld2l PE=3 SV=1	2	2	526	marveld2l	Occludin/ELL domain-containing protein 1	Danio rerio	5	60.3	7.43	5.38	2	2	1.16069	1.08563	1.05925	0.953476	0.963637	0.94441	1.10186	0.953841	0.865668	0.00870057	-0.208114	2.06045		1.16069	marveld2l	1	0.935335	0.912603	0.821475	0.830229	0.813664
A0A8M9QHL3	Insulin receptor substrate 1-B isoform X1 OS=Danio rerio OX=7955 GN=si:ch73-335l21.1 PE=4 SV=1	1	1	1249	si:ch73-335l21.1	Insulin receptor substrate 1-B isoform X1	Danio rerio	1	132.3	8.63	3.19	1	1	1.0652	1.06931	1.15637	1.00588	0.928193	0.914925	1.09696	0.949667	0.865726	0.0230762	-0.208018	1.63684		1.15637	si:ch73-335l21.1	0.921155	0.924711	1	0.869861	0.802676	0.791202
Q5BJK4	NADH dehydrogenase [ubiquinone] 1 subunit C2 OS=Danio rerio OX=7955 GN=ndufc2 PE=1 SV=1	3	3	110	ndufc2	NADH dehydrogenase [ubiquinone] 1 subunit C2	Danio rerio	27	12.7	9.54	20.34	3	9	1.08253	1.06683	1.02236	0.928175	0.902042	0.917934	1.05724	0.91605	0.866456	0.00195287	-0.206801	2.70933		1.08253	ndufc2	1	0.985497	0.944415	0.857414	0.833273	0.847954
Q58EB2	Immunoglobulin-like and fibronectin type III domain-containing 1, tandem duplicate 1 OS=Danio rerio OX=7955 GN=igfn1.1 PE=2 SV=1	1	1	534	igfn1.1	Immunoglobulin-like and fibronectin type III domain-containing 1, tandem duplicate 1	Danio rerio	2	60.3	7.15	3.6	1	1	1.11737	1.06829	1.09623	0.890141	0.866121	1.08743	1.09396	0.947898	0.86648	0.110712	-0.206762	0.955804		1.11737	igfn1.1	1	0.956081	0.981085	0.796641	0.775144	0.973209
A0JMQ8	All-trans-13,14-dihydroretinol saturase precursor OS=Danio rerio OX=7955 GN=retsat.1 PE=1 SV=1	28	19	607	retsat.1	All-trans-13,14-dihydroretinol saturase precursor	Danio rerio	49	68	8.51	163.62	28	76	0.859216	1.01025	1.33107	0.928761	0.895103	0.949772	1.06685	0.924545	0.866616	0.366997	-0.206536	0.435338		1.33107	retsat.1	0.645506	0.758973	1	0.697753	0.672467	0.713539
E7FE14	ATPase family AAA domain-containing 2B OS=Danio rerio OX=7955 GN=atad2b PE=1 SV=2	2	2	1387	atad2b	ATPase family AAA domain-containing 2B	Danio rerio	2	156.1	6.28	4.24	2	2	1.085	0.981901	0.929176	0.763285	0.864799	0.968473	0.998694	0.865519	0.866651	0.149825	-0.206477	0.824416		1.085	atad2b	1	0.904975	0.85638	0.703486	0.797047	0.892598
E7F1G4	Coiled-coil domain-containing protein R3HCC1L OS=Danio rerio OX=7955 GN=r3hcc1l PE=4 SV=1	3	3	338	r3hcc1l	Coiled-coil domain-containing protein R3HCC1L	Danio rerio	9	38.3	5.22	2.26	3	3	1.08516	1.05131	1.05564	0.916189	0.943442	0.906915	1.06404	0.922182	0.866683	0.000747881	-0.206423	3.12617		1.08516	r3hcc1l	1	0.9688	0.972792	0.844286	0.869401	0.835741
Q08BV2	tRNA wybutosine-synthesizing protein 5 OS=Danio rerio OX=7955 GN=tyw5 PE=2 SV=1	3	3	326	tyw5	tRNA wybutosine-synthesizing protein 5	Danio rerio	10	38	5.76	5.86	3	3	1.1237	1.0859	1.04266	0.921826	0.920508	0.97638	1.08409	0.939571	0.866693	0.00832409	-0.206408	2.07966		1.1237	tyw5	1	0.966358	0.927882	0.820347	0.819174	0.868895
Q4V8U2	Secretory carrier-associated membrane protein OS=Danio rerio OX=7955 GN=zgc:114143 PE=1 SV=1	1	1	231	zgc:114143	Secretory carrier-associated membrane protein	Danio rerio	5	26.3	8.47	4	1	3	1.00787	1.046	1.0822	0.884926	0.95368	0.879715	1.04536	0.906107	0.866793	0.0122348	-0.20624	1.9124		1.0822	zgc:114143	0.931318	0.966555	1	0.817713	0.881245	0.812898
B8A556	2'-deoxynucleoside 5'-phosphate N-hydrolase 1 OS=Danio rerio OX=7955 GN=dnph1 PE=3 SV=1	7	7	143	dnph1	2'-deoxynucleoside 5'-phosphate N-hydrolase 1	Danio rerio	67	16.2	5.35	20	7	8	1.02893	1.00966	1.05809	0.847082	0.938866	0.898383	1.03223	0.894777	0.866842	0.0102373	-0.206159	1.98982		1.05809	dnph1	0.972445	0.954235	1	0.80058	0.887325	0.849065
F1Q795	Sterile alpha motif domain-containing protein 9-like OS=Danio rerio OX=7955 GN=zmp:0000000735 PE=4 SV=2	6	6	1526	zmp:0000000735	Sterile alpha motif domain-containing protein 9-like	Danio rerio	3	176.2	7.39	6.62	6	6	1.00914	1.00726	1.12631	0.880145	0.930971	0.913274	1.04757	0.90813	0.866891	0.0295931	-0.206077	1.52881		1.12631	zmp:0000000735	0.895965	0.894297	1	0.781438	0.826564	0.810851
A0A0R4IDC4	Pancreatic secretory trypsin inhibitor-like precursor OS=Danio rerio OX=7955 GN=si:ch211-195b11.3 PE=4 SV=1	1	1	73	si:ch211-195b11.3	Pancreatic secretory trypsin inhibitor-like precursor	Danio rerio	10	8.1	4.72	0	1	1	0.983752	0.987527	1.24938	1.0327	0.863473	0.896138	1.07355	0.93077	0.866998	0.234375	-0.205899	0.630089		1.24938	si:ch211-195b11.3	0.78739	0.790411	1	0.826566	0.691119	0.717264
Q6AZA2	NADH dehydrogenase [ubiquinone] flavoprotein 1, mitochondrial OS=Danio rerio OX=7955 GN=wu:fc01f01 PE=1 SV=1	18	18	492	wu:fc01f01	NADH dehydrogenase [ubiquinone] flavoprotein 1, mitochondrial	Danio rerio	52	53.7	8.38	87.19	18	47	1.07522	1.07512	1.03334	0.90978	0.919628	0.931913	1.06123	0.92044	0.867337	0.000783113	-0.205336	3.10618		1.07522	wu:fc01f01	1	0.999911	0.961054	0.846136	0.855296	0.866721
B3DJ54	urocanate hydratase OS=Danio rerio OX=7955 GN=uroc1 PE=1 SV=1	30	30	675	uroc1	urocanate hydratase	Danio rerio	52	74.6	6.65	409.74	30	164	1.0488	1.08209	1.07039	0.918915	0.936032	0.921741	1.06709	0.925562	0.86737	0.00021779	-0.20528	3.66196		1.08209	uroc1	0.969234	1	0.989189	0.849206	0.865024	0.851818
Q66I02	Something about silencing protein 10 OS=Danio rerio OX=7955 GN=zgc:92127 PE=1 SV=1	5	5	470	zgc:92127	Something about silencing protein 10	Danio rerio	11	54.7	5.44	8.67	5	5	1.08071	1.10809	0.99015	0.899817	0.951219	0.906712	1.05965	0.919249	0.867501	0.0229625	-0.205062	1.63898		1.10809	zgc:92127	0.97529	1	0.893562	0.812041	0.858429	0.818263
A0A8M1N1B6	NADH dehydrogenase [ubiquinone] 1 alpha subcomplex subunit 3 OS=Danio rerio OX=7955 GN=ndufa3 PE=1 SV=1	3	3	83	ndufa3	NADH dehydrogenase [ubiquinone] 1 alpha subcomplex subunit 3	Danio rerio	51	9.1	7.12	7.95	3	4	1.07186	1.10942	0.96144	0.876802	0.929063	0.921136	1.04757	0.909	0.86772	0.0428126	-0.204699	1.36843		1.10942	ndufa3	0.966146	1	0.866615	0.790325	0.837432	0.830286
Q1LVF8	GDP-mannose 4,6-dehydratase OS=Danio rerio OX=7955 GN=S-GMDS PE=1 SV=1	21	21	370	S-GMDS	GDP-mannose 4,6-dehydratase	Danio rerio	61	41.7	7.33	81.55	21	43	1.09292	1.08768	1.00743	0.905102	0.960769	0.901313	1.06268	0.922394	0.86799	0.0140921	-0.204249	1.85102		1.09292	S-GMDS	1	0.995202	0.921779	0.828148	0.879082	0.824681
A0A8M9PF84	Nebulin isoform X12 OS=Danio rerio OX=7955 GN=neb PE=1 SV=1	2	2	6214	neb	Nebulin isoform X12	Danio rerio	0	714.1	9.35	4.21	2	2	1.07651	1.11078	1.0632	0.865313	0.845491	1.1108	1.0835	0.940534	0.868053	0.173695	-0.204145	0.760213		1.1108	neb	0.969137	0.999986	0.957148	0.779001	0.761157	1
A0A8N7TE22	Sacsin OS=Danio rerio OX=7955 GN=si:dkeyp-118h9.7 PE=1 SV=1	8	8	4250	si:dkeyp-118h9.7	Sacsin	Danio rerio	2	485.6	7.18	13.49	8	8	1.01339	1.04568	1.17851	0.939917	0.884049	0.986439	1.07919	0.936802	0.868056	0.0718482	-0.20414	1.14358		1.17851	si:dkeyp-118h9.7	0.85989	0.887293	1	0.797546	0.750141	0.837021
A0A8M9Q3D0	Phosphatidylinositol-3-phosphate phosphatase OS=Danio rerio OX=7955 GN=mtmr3 PE=3 SV=1	1	1	1186	mtmr3	Phosphatidylinositol-3-phosphate phosphatase	Danio rerio	1	132	5.22	2.15	1	1	1.22324	1.20405	1.05154	1.05877	0.955597	1.00557	1.15961	1.00665	0.868088	0.0690105	-0.204086	1.16108		1.22324	mtmr3	1	0.984314	0.859632	0.865542	0.7812	0.822054
Q0D285	Transmembrane protein 141 OS=Danio rerio OX=7955 GN=tmem141 PE=2 SV=1	2	2	124	tmem141	Transmembrane protein 141	Danio rerio	25	13.9	5.16	4.96	2	2	1.11147	1.02891	1.02048	0.927787	0.919217	0.897056	1.05362	0.914687	0.868138	0.0103049	-0.204003	1.98696		1.11147	tmem141	1	0.925714	0.918132	0.834737	0.827027	0.807088
Q503E6	Ezrin a OS=Danio rerio OX=7955 GN=ezrl PE=1 SV=1	37	31	595	ezrl	Ezrin a	Danio rerio	65	70.1	5.53	261.06	37	130	1.07444	1.04712	1.06889	0.909044	0.962171	0.898605	1.06348	0.923273	0.868161	0.00279331	-0.203966	2.55388		1.07444	ezrl	1	0.974573	0.994829	0.846062	0.895509	0.836347
Q1MTH6	Programmed cell death 2 OS=Danio rerio OX=7955 GN=zgc:63685 PE=1 SV=1	1	1	358	zgc:63685	Programmed cell death 2	Danio rerio	3	40.6	5.08	1.99	1	1	1.09017	1.12192	1.07566	0.958061	0.945372	0.950968	1.09591	0.951467	0.868195	0.000518065	-0.203909	3.28562		1.12192	zgc:63685	0.971701	1	0.958767	0.85395	0.84264	0.847628
Q6NSM5	Carboxypeptidase E OS=Danio rerio OX=7955 GN=zgc:85981 PE=2 SV=1	2	2	454	zgc:85981	Carboxypeptidase E	Danio rerio	4	51.3	4.96	1.81	2	2	1.09558	0.991393	1.09225	0.765191	0.947598	1.0481	1.05974	0.920296	0.868415	0.194545	-0.203544	0.710979		1.09558	zgc:85981	1	0.904903	0.996964	0.698434	0.864928	0.956661
Q6TLE5	Family with sequence similarity 49 member Ba OS=Danio rerio OX=7955 GN=fam49b PE=1 SV=1	2	1	325	fam49b	Family with sequence similarity 49 member Ba	Danio rerio	7	37.1	6.25	4.11	2	2	1.01825	1.17116	1.18342	0.983874	0.906895	1.03922	1.12427	0.976664	0.868707	0.0874177	-0.203059	1.0584		1.18342	fam49b	0.860434	0.98964	1	0.831385	0.766337	0.878156
Q5XJ56	tRNA-uridine aminocarboxypropyltransferase 1 OS=Danio rerio OX=7955 GN=dtwd1 PE=2 SV=1	2	2	251	dtwd1	tRNA-uridine aminocarboxypropyltransferase 1	Danio rerio	6	28.4	7.25	3.95	2	2	1.00214	1.2064	1.01402	0.91115	1.00787	0.880489	1.07419	0.93317	0.868723	0.139138	-0.203033	0.856554		1.2064	dtwd1	0.830683	1	0.840528	0.755262	0.835433	0.729847
B3DJB7	Similar to angiopoietin-like 6 OS=Danio rerio OX=7955 GN=LOC571819 PE=2 SV=1	9	9	272	LOC571819	Similar to angiopoietin-like 6	Danio rerio	36	31	6.13	35.26	9	16	1.04857	0.967259	1.16287	0.835435	0.942506	0.98353	1.05957	0.92049	0.868744	0.125143	-0.202998	0.902593		1.16287	LOC571819	0.901712	0.831789	1	0.718427	0.810503	0.845781
A0A8M1PAH1	DNA-(apurinic or apyrimidinic site) endonuclease OS=Danio rerio OX=7955 GN=APEN PE=1 SV=1	13	1	341	APEN	DNA-(apurinic or apyrimidinic site) endonuclease	Danio rerio	45	38.4	7.53	66.79	13	25	1.0511	1.09169	1.03047	0.888022	0.949725	0.919186	1.05775	0.918978	0.868801	0.00538828	-0.202903	2.26855		1.09169	APEN	0.962818	1	0.943926	0.813438	0.869958	0.841985
Q9DGM9	Homeobox protein VENTX OS=Danio rerio OX=7955 GN=vega2 PE=2 SV=1	1	1	170	vega2	Homeobox protein VENTX	Danio rerio	8	19.3	9.1	2.34	1	1	1.09099	1.00459	1.12904	0.883674	1.01209	0.906428	1.07487	0.934065	0.868999	0.0597074	-0.202574	1.22397		1.12904	vega2	0.966302	0.889771	1	0.782676	0.896417	0.80283
Q6P299	Lysosome-associated membrane glycoprotein 1 precursor OS=Danio rerio OX=7955 GN=fc50e01 PE=1 SV=1	1	1	411	fc50e01	Lysosome-associated membrane glycoprotein 1 precursor	Danio rerio	2	43.5	5.25	0	1	1	1.20272	1.11672	1.0116	0.93787	1.01051	0.946667	1.11035	0.965015	0.869111	0.0720094	-0.202388	1.14261		1.20272	fc50e01	1	0.928499	0.841092	0.77979	0.840187	0.787105
Q98881	Cleavage and polyadenylation specificity factor subunit 4 OS=Danio rerio OX=7955 GN=nar PE=1 SV=1	5	5	271	nar	Cleavage and polyadenylation specificity factor subunit 4	Danio rerio	16	30.7	8.31	8.08	5	5	1.10413	1.08858	1.01901	0.955475	0.898412	0.937828	1.07057	0.930571	0.869226	0.010851	-0.202197	1.96453		1.10413	nar	1	0.985919	0.922905	0.865363	0.813682	0.849381
A0A0R4IQB8	pre-rRNA processing protein FTSJ3 OS=Danio rerio OX=7955 GN=cb410 PE=1 SV=1	15	15	838	cb410	pre-rRNA processing protein FTSJ3	Danio rerio	22	95.4	8.94	35.68	15	17	1.08878	1.08201	1.0028	0.889453	0.960828	0.908414	1.05786	0.919565	0.869267	0.0166274	-0.202128	1.77918		1.08878	cb410	1	0.993782	0.921031	0.816928	0.882483	0.834342
A0A8M3AU53	[histone H3]-trimethyl-L-lysine(27) demethylase OS=Danio rerio OX=7955 GN=kdm6ba PE=3 SV=1	1	1	1996	kdm6ba	[histone H3]-trimethyl-L-lysine(27) demethylase	Danio rerio	1	219.2	8.24	0	1	1	0.976976	1.30954	1.12741	1.16305	0.737002	1.06757	1.13797	0.989206	0.869269	0.407642	-0.202125	0.389721		1.30954	kdm6ba	0.746047	1	0.860922	0.888135	0.562796	0.815227
A0A8M3ARQ7	Ubiquitin carboxyl-terminal hydrolase 8 isoform X2 OS=Danio rerio OX=7955 GN=usp8 PE=1 SV=1	2	2	1066	usp8	Ubiquitin carboxyl-terminal hydrolase 8 isoform X2	Danio rerio	2	120.9	8.24	4.42	2	2	1.04331	1.08351	1.00841	0.954909	0.899112	0.871396	1.04507	0.908472	0.86929	0.0140488	-0.202091	1.85236		1.08351	usp8	0.962903	1	0.930687	0.881314	0.829818	0.804237
A0A0R4IVC8	Cytochrome c oxidase subunit 5A, mitochondrial OS=Danio rerio OX=7955 GN=Cox5a2 PE=1 SV=1	12	6	138	Cox5a2	Cytochrome c oxidase subunit 5A, mitochondrial	Danio rerio	64	15.5	6.57	114.49	12	48	1.07189	1.0316	1.04437	0.882338	0.867485	0.986978	1.04929	0.912267	0.869416	0.0254769	-0.201882	1.59385		1.07189	Cox5a2	1	0.962413	0.974332	0.823163	0.809306	0.920785
A0A8M3AU60	non-specific serine/threonine protein kinase OS=Danio rerio OX=7955 GN=mark2b PE=1 SV=1	3	1	741	mark2b	non-specific serine/threonine protein kinase	Danio rerio	5	82.5	9.47	6.23	3	3	1.19465	1.06952	1.07864	0.960667	0.964753	0.980973	1.11427	0.968798	0.869445	0.0233791	-0.201833	1.63117		1.19465	mark2b	1	0.895255	0.902895	0.80414	0.80756	0.821138
A0A8M9NZU8	Anion exchange protein OS=Danio rerio OX=7955 GN=slc4a7 PE=1 SV=1	1	1	1067	slc4a7	Anion exchange protein	Danio rerio	1	118.4	6.51	1.82	1	1	1.10994	0.980582	1.00421	0.911564	0.868523	0.910619	1.03158	0.896902	0.869449	0.0332362	-0.201827	1.47839		1.10994	slc4a7	1	0.883458	0.904746	0.821277	0.782499	0.820425
F8W557	ATP-binding cassette, sub-family C (CFTR/MRP), member 12 OS=Danio rerio OX=7955 GN=abcc12 PE=4 SV=1	21	20	1368	abcc12	ATP-binding cassette, sub-family C (CFTR/MRP), member 12	Danio rerio	18	153.2	7.71	52.63	21	22	1.1315	1.05879	1.01837	0.909915	0.914656	0.965312	1.06955	0.929961	0.869484	0.0205164	-0.201769	1.6879		1.1315	abcc12	1	0.935741	0.900011	0.804164	0.808354	0.853123
R4GDN4	Mediator of RNA polymerase II transcription subunit 9 OS=Danio rerio OX=7955 GN=med9 PE=1 SV=1	1	1	98	med9	Mediator of RNA polymerase II transcription subunit 9	Danio rerio	19	11.1	5.48	3.03	1	1	1.16499	1.04203	0.894545	0.930208	0.883279	0.883359	1.03386	0.898949	0.869511	0.165876	-0.201723	0.780216		1.16499	med9	1	0.894452	0.767855	0.798468	0.758185	0.758254
A0A0R4IJ75	Integrator complex subunit 1 OS=Danio rerio OX=7955 GN=ints1 PE=1 SV=1	6	6	2192	ints1	Integrator complex subunit 1	Danio rerio	3	244.6	6.35	11.58	6	6	1.31653	0.919871	0.941827	0.905718	0.914253	0.943774	1.05941	0.921248	0.869586	0.345252	-0.201599	0.461864		1.31653	ints1	1	0.698708	0.715384	0.687958	0.69444	0.716863
F1RA88	ADAM metallopeptidase domain 10a OS=Danio rerio OX=7955 GN=adam10 PE=1 SV=3	14	14	762	adam10	ADAM metallopeptidase domain 10a	Danio rerio	23	85.5	7.36	36.69	14	16	1.04612	1.08714	1.01822	0.905015	0.924985	0.910642	1.05049	0.913547	0.869636	0.00279571	-0.201517	2.55351		1.08714	adam10	0.962268	1	0.936598	0.832471	0.85084	0.837647
F1R8S0	DR1-associated protein 1 (negative cofactor 2 alpha) OS=Danio rerio OX=7955 GN=fb26e10 PE=1 SV=1	3	3	211	fb26e10	DR1-associated protein 1 (negative cofactor 2 alpha)	Danio rerio	19	23	4.93	6.71	3	3	1.1255	1.03234	0.971698	0.859283	0.96531	0.896971	1.04318	0.907188	0.869636	0.0669035	-0.201516	1.17455		1.1255	fb26e10	1	0.917229	0.863346	0.763467	0.857671	0.796951
A0A8M3B606	Peptidyl-glycine alpha-amidating monooxygenase isoform X2 OS=Danio rerio OX=7955 GN=pam PE=3 SV=1	4	4	909	pam	Peptidyl-glycine alpha-amidating monooxygenase isoform X2	Danio rerio	5	100.6	6.38	9.47	4	4	1.1302	1.15069	1.01065	0.837938	1.00109	1.02345	1.09718	0.95416	0.869651	0.121585	-0.201491	0.915119		1.15069	pam	0.982192	1	0.878298	0.728207	0.869998	0.889424
Q6NXE0	Zgc:77449 OS=Danio rerio OX=7955 GN=zgc:77449 PE=2 SV=1	14	1	244	zgc:77449	Zgc:77449	Danio rerio	55	28	10.07	43.71	14	21	1.06605	1.02614	1.00145	0.875216	0.903566	0.911927	1.03121	0.896903	0.869756	0.00355423	-0.201318	2.44925		1.06605	zgc:77449	1	0.962565	0.939407	0.820993	0.847586	0.855428
A0A8M9QIJ1	Uncharacterized protein LOC405808 isoform X4 OS=Danio rerio OX=7955 GN=zgc:77486 PE=4 SV=1	1	1	213	zgc:77486	Uncharacterized protein LOC405808 isoform X4	Danio rerio	10	22.9	6.34	4.63	1	1	1.16877	1.16658	1.07271	1.06774	0.923786	0.972696	1.13602	0.988073	0.869767	0.0487229	-0.201299	1.31227		1.16877	zgc:77486	1	0.99813	0.917813	0.913557	0.790393	0.832241
A0A8M9PJG5	Gastrula zinc finger protein XlCGF26.1-like OS=Danio rerio OX=7955 GN=si:dkey-66i24.8 PE=4 SV=1	2	1	445	si:dkey-66i24.8	Gastrula zinc finger protein XlCGF26.1-like	Danio rerio	3	50.8	8.38	4.44	2	2	1.03112	1.05865	1.09884	0.950276	0.910496	0.91295	1.06287	0.924574	0.869887	0.00416792	-0.201101	2.38008		1.09884	si:dkey-66i24.8	0.938372	0.963426	1	0.864802	0.8286	0.830833
Q6P016	Purine nucleoside phosphorylase OS=Danio rerio OX=7955 GN=zgc:77825 PE=1 SV=1	15	15	304	zgc:77825	Purine nucleoside phosphorylase	Danio rerio	68	33.8	7.03	191.49	15	90	1.00274	0.997833	1.12344	0.910069	0.915422	0.892266	1.04134	0.905919	0.869957	0.0313805	-0.200984	1.50334		1.12344	zgc:77825	0.892556	0.888192	1	0.81007	0.814836	0.794224
A0A8M2B9Y0	Palmdelphin isoform X1 OS=Danio rerio OX=7955 GN=palmdb PE=3 SV=1	9	9	863	palmdb	Palmdelphin isoform X1	Danio rerio	11	98	4.6	25.9	9	12	1.09835	1.05264	1.00404	0.895298	0.921393	0.928572	1.05168	0.915088	0.870124	0.00929306	-0.200708	2.03184		1.09835	palmdb	1	0.958375	0.914128	0.815126	0.838885	0.845422
Q5SNV1	Novel protein OS=Danio rerio OX=7955 GN=wu:fj87a04 PE=4 SV=1	1	1	2619	wu:fj87a04	Novel protein	Danio rerio	0	292.2	7.72	1.7	1	1	1.12523	0.994177	0.978561	0.884071	0.897295	0.914457	1.03265	0.898608	0.870192	0.0472386	-0.200594	1.3257		1.12523	wu:fj87a04	1	0.883536	0.869657	0.785684	0.797436	0.812688
A9JRE2	Methylthioribose-1-phosphate isomerase OS=Danio rerio OX=7955 GN=mri1 PE=2 SV=1	11	11	353	mri1	Methylthioribose-1-phosphate isomerase	Danio rerio	38	38	5.69	35.58	11	17	1.05172	1.05925	1.08189	0.917356	0.983832	0.87723	1.06429	0.926139	0.870198	0.0129869	-0.200585	1.88649		1.08189	mri1	0.972115	0.97908	1	0.847923	0.909367	0.810834
A0A8M9QCJ6	Zinc finger protein 638 isoform X3 OS=Danio rerio OX=7955 GN=si:ch211-212k18.4 PE=1 SV=1	26	25	2306	si:ch211-212k18.4	Zinc finger protein 638 isoform X3	Danio rerio	13	252.8	5.87	49.3	26	30	1.11604	1.06175	1.05415	0.930584	0.939228	0.942897	1.07731	0.93757	0.870284	0.00213668	-0.200442	2.67026		1.11604	si:ch211-212k18.4	1	0.951352	0.94454	0.833823	0.841569	0.844856
A0A8M3B6E2	Uncharacterized protein LOC103911757 OS=Danio rerio OX=7955 GN=LOC103911757 PE=4 SV=1	1	1	241	LOC103911757	Uncharacterized protein LOC103911757	Danio rerio	5	27	8.12	4.39	1	1	1.13977	0.941906	1.1142	0.896058	0.976435	0.909726	1.06529	0.927406	0.870566	0.108361	-0.199975	0.965127		1.13977	LOC103911757	1	0.8264	0.977564	0.786174	0.856695	0.798166
Q68EG7	MORC family CW-type zinc finger 2 OS=Danio rerio OX=7955 GN=fa19f10 PE=1 SV=1	8	8	1035	fa19f10	MORC family CW-type zinc finger 2	Danio rerio	8	116.9	8.29	18.17	8	8	1.06355	1.07209	1.05385	0.925466	0.920309	0.930963	1.06316	0.925579	0.870591	2.29159e-05	-0.199933	4.63986		1.07209	fa19f10	0.992032	1	0.982983	0.863235	0.858424	0.868362
A0A8M2BJ50	Transcription factor BTF3 OS=Danio rerio OX=7955 GN=btf3 PE=1 SV=1	7	5	196	btf3	Transcription factor BTF3	Danio rerio	56	21.3	8.28	37.29	7	14	1.04152	1.08892	1.02693	0.861414	0.960366	0.927237	1.05245	0.916339	0.870669	0.0170149	-0.199803	1.76917		1.08892	btf3	0.956467	1	0.943068	0.791072	0.881943	0.85152
A0A8N7TEM3	Gamma-crystallin M2 OS=Danio rerio OX=7955 GN=crygm2e PE=1 SV=1	1	1	174	crygm2e	Gamma-crystallin M2	Danio rerio	4	21.3	8.02	2	1	1	1.00265	1.0288	1.13461	0.971853	0.838924	0.945829	1.05535	0.918869	0.870674	0.0757795	-0.199796	1.12045		1.13461	crygm2e	0.883694	0.906747	1	0.856553	0.739395	0.833616
Q6NZZ8	chitinase OS=Danio rerio OX=7955 GN=zgc:55406 PE=1 SV=1	5	1	471	zgc:55406	chitinase	Danio rerio	13	52.6	6.39	10.45	5	5	0.984448	0.972617	1.22457	0.847748	0.940472	0.981968	1.06055	0.923396	0.87068	0.206939	-0.199785	0.684158		1.22457	zgc:55406	0.803912	0.794251	1	0.692281	0.768001	0.801887
Q6TGS9	Ubiquitin-like protein OS=Danio rerio OX=7955 GN=UBL3 PE=2 SV=1	5	3	117	UBL3	Ubiquitin-like protein	Danio rerio	45	13.1	6.93	10.96	5	5	1.12723	1.14031	1.0628	0.983678	0.948078	0.96793	1.11012	0.966562	0.870686	0.00531019	-0.199776	2.27489		1.14031	UBL3	0.988528	1	0.932027	0.862639	0.831419	0.848828
Q08BD5	Uncharacterized protein LOC768181 OS=Danio rerio OX=7955 GN=plekhs1.2 PE=2 SV=1	1	1	384	plekhs1.2	Uncharacterized protein LOC768181	Danio rerio	2	43.9	5.03	0	1	1	1.03164	1.03287	1.05528	0.880984	0.912657	0.923567	1.03993	0.905736	0.870957	0.000842437	-0.199327	3.07446		1.05528	plekhs1.2	0.977593	0.978761	1	0.834831	0.864844	0.875183
A0A8M1QHW7	Acyl-coenzyme A thioesterase 4 isoform X1 OS=Danio rerio OX=7955 GN=acot16 PE=3 SV=1	14	7	460	acot16	Acyl-coenzyme A thioesterase 4 isoform X1	Danio rerio	32	51.4	7.53	48.44	14	25	1.01913	1.15246	1.0562	0.963305	0.92935	0.919542	1.07593	0.937399	0.871244	0.029727	-0.198851	1.52685		1.15246	acot16	0.884312	1	0.916477	0.835869	0.806406	0.797896
Q6GMK1	CDC42 effector protein (Rho GTPase binding) 4 OS=Danio rerio OX=7955 GN=cdc42ep4 PE=2 SV=1	2	2	335	cdc42ep4	CDC42 effector protein (Rho GTPase binding) 4	Danio rerio	7	36.5	4.77	6.43	2	2	0.994027	1.12405	1.04202	0.967181	0.867852	0.918235	1.05336	0.917756	0.871262	0.0463739	-0.198822	1.33373		1.12405	cdc42ep4	0.884326	1	0.927018	0.860442	0.772075	0.816898
A0A8M9Q3R3	Zinc finger CCHC domain-containing protein 12-like OS=Danio rerio OX=7955 GN=LOC110438916 PE=4 SV=1	1	1	435	LOC110438916	Zinc finger CCHC domain-containing protein 12-like	Danio rerio	2	48	8.31	0	1	1	1.06929	1.01937	1.00608	0.910248	0.854908	0.932611	1.03158	0.899256	0.871728	0.0116737	-0.19805	1.93279		1.06929	LOC110438916	1	0.953312	0.940883	0.851263	0.79951	0.872177
A0A8M2B2C2	Amyloid beta A4 precursor protein-binding family B member 1 isoform X1 OS=Danio rerio OX=7955 GN=apbb1 PE=4 SV=1	1	1	712	apbb1	Amyloid beta A4 precursor protein-binding family B member 1 isoform X1	Danio rerio	2	79.2	4.89	3.18	1	2	1.33021	1.30361	0.904003	0.95535	1.19226	0.937951	1.17927	1.02852	0.872164	0.400518	-0.197329	0.397377		1.33021	apbb1	1	0.980006	0.679596	0.718197	0.896295	0.705117
Q1LVK2	DNA-directed RNA polymerase subunit OS=Danio rerio OX=7955 GN=zgc:103515 PE=1 SV=1	1	1	126	zgc:103515	DNA-directed RNA polymerase subunit	Danio rerio	6	14.6	5.14	2.95	1	1	1.18593	1.01141	0.89337	0.842689	0.944177	0.909583	1.03024	0.898816	0.872437	0.218206	-0.196877	0.661134		1.18593	zgc:103515	1	0.852846	0.75331	0.710574	0.796151	0.766981
F1Q8J9	Plakophilin 3a OS=Danio rerio OX=7955 GN=pkp3 PE=1 SV=1	8	7	869	pkp3	Plakophilin 3a	Danio rerio	9	95.4	9.04	17.3	8	10	1.13881	1.04278	1.00754	0.915156	0.941571	0.925653	1.06304	0.92746	0.872458	0.0274787	-0.196842	1.561		1.13881	pkp3	1	0.915674	0.884727	0.803607	0.826802	0.812824
Q9YH92	Claudin-7-B OS=Danio rerio OX=7955 GN=cldn7b PE=2 SV=1	2	2	215	cldn7b	Claudin-7-B	Danio rerio	8	22.9	9	2.67	2	2	1.18152	0.969074	1.04944	0.803346	1.01888	0.969904	1.06668	0.93071	0.872531	0.205162	-0.196722	0.687903		1.18152	cldn7b	1	0.82019	0.888209	0.679925	0.862344	0.820893
A0A8M1P6F7	NOP2 nucleolar protein homolog (yeast) OS=Danio rerio OX=7955 GN=cb164 PE=1 SV=1	13	13	739	cb164	NOP2 nucleolar protein homolog (yeast)	Danio rerio	19	83.5	6.7	26.24	13	16	1.08553	1.10244	1.00645	0.972042	0.915692	0.899808	1.06481	0.929181	0.872628	0.021134	-0.196562	1.67502		1.10244	cb164	0.984662	1	0.912928	0.881717	0.830604	0.816196
A0A8M6YV80	Cytochrome P450, family 2, subfamily AA, polypeptide 4 isoform X2 OS=Danio rerio OX=7955 GN=cyp2aa4 PE=1 SV=1	17	2	505	cyp2aa4	Cytochrome P450, family 2, subfamily AA, polypeptide 4 isoform X2	Danio rerio	45	57.5	6.67	49.41	17	25	1.16864	0.865816	1.13987	0.834671	1.07912	0.856279	1.05811	0.923355	0.872646	0.338835	-0.196531	0.470012		1.16864	cyp2aa4	1	0.740873	0.975377	0.714222	0.923392	0.732712
B0V3F8	Interferon-inducible double-stranded RNA-dependent protein kinase activator A homolog OS=Danio rerio OX=7955 GN=prkra PE=2 SV=2	10	10	282	prkra	Interferon-inducible double-stranded RNA-dependent protein kinase activator A homolog	Danio rerio	33	30.8	6.99	35.92	10	18	1.05647	1.06197	1.02484	0.902625	0.920404	0.920072	1.04776	0.914367	0.872688	0.000504864	-0.196462	3.29683		1.06197	prkra	0.994822	1	0.965034	0.849954	0.866695	0.866382
A0A8M1RSB9	Keratin, type I cytoskeletal 47 kDa OS=Danio rerio OX=7955 GN=wu:fk65c09 PE=1 SV=1	4	2	565	wu:fk65c09	Keratin, type I cytoskeletal 47 kDa	Danio rerio	6	58.5	5.64	17.54	4	10	1.21384	0.677135	1.26903	0.734354	1.19017	0.833289	1.05333	0.919271	0.872725	0.597499	-0.196401	0.223663		1.26903	wu:fk65c09	0.956505	0.533584	1	0.578673	0.937855	0.656634
A0A8M9Q2X0	F-actin monooxygenase OS=Danio rerio OX=7955 GN=mical2a PE=3 SV=1	3	2	1201	mical2a	F-actin monooxygenase	Danio rerio	2	135.2	8.09	2.24	3	3	1.0799	1.15275	1.0069	0.964159	0.912473	0.951085	1.07985	0.942572	0.872875	0.0376861	-0.196153	1.42382		1.15275	mical2a	0.9368	1	0.873473	0.836399	0.791561	0.825057
B2GNX4	Glrx3 protein OS=Danio rerio OX=7955 GN=glrx3 PE=2 SV=1	11	11	326	glrx3	Glrx3 protein	Danio rerio	41	36.3	5.29	67.69	11	28	1.10713	1.04346	1.08878	0.958497	0.951922	0.917232	1.07979	0.94255	0.872902	0.00386494	-0.196108	2.41286		1.10713	glrx3	1	0.942493	0.983434	0.865753	0.859814	0.828481
Q1WGB5	Transporter OS=Danio rerio OX=7955 GN=slc6a4a PE=2 SV=1	1	1	646	slc6a4a	Transporter	Danio rerio	1	72.1	7.64	2.33	1	1	1.12762	1.2692	0.910368	1.24529	0.790397	0.851381	1.1024	0.962357	0.872968	0.472337	-0.196	0.325748		1.2692	slc6a4a	0.888451	1	0.717276	0.981164	0.622751	0.6708
Q6PFS8	Eukaryotic translation initiation factor 4E-binding protein 1 OS=Danio rerio OX=7955 GN=fc04h09 PE=1 SV=1	1	1	120	fc04h09	Eukaryotic translation initiation factor 4E-binding protein 1	Danio rerio	8	12.9	7.24	0	1	1	1.08286	1.14687	1.10121	1.00829	0.932789	0.966854	1.11031	0.969312	0.873009	0.00822844	-0.195932	2.08468		1.14687	fc04h09	0.944186	1	0.960183	0.879169	0.813334	0.843037
A0A8M2BL86	Transmembrane protein 43-like OS=Danio rerio OX=7955 GN=LOC101882355 PE=1 SV=1	7	7	391	LOC101882355	Transmembrane protein 43-like	Danio rerio	23	43	6.71	13.36	7	7	1.09526	1.2729	0.987355	0.960208	0.98467	0.984686	1.11851	0.976521	0.873058	0.164844	-0.19585	0.782927		1.2729	LOC101882355	0.86044	1	0.775671	0.754344	0.773561	0.773574
A0JME8	Uncharacterized protein LOC777713 OS=Danio rerio OX=7955 GN=zgc:153038 PE=2 SV=1	10	8	408	zgc:153038	Uncharacterized protein LOC777713	Danio rerio	34	45.4	6.54	29.98	10	15	1.11383	1.05205	1.03862	0.880832	0.936259	0.980835	1.06817	0.932642	0.873124	0.0216301	-0.195741	1.66494		1.11383	zgc:153038	1	0.944526	0.932471	0.790811	0.840573	0.880593
Q6DRP2	Guanine nucleotide-binding protein-like 3 OS=Danio rerio OX=7955 GN=gnl3 PE=2 SV=1	6	6	561	gnl3	Guanine nucleotide-binding protein-like 3	Danio rerio	14	62.9	9.36	19.14	6	8	1.12538	1.12785	0.993859	0.916183	0.95002	0.970091	1.08236	0.945431	0.87349	0.0434467	-0.195136	1.36204		1.12785	gnl3	0.997812	1	0.881201	0.812331	0.842332	0.860127
B0S5D8	Zinc finger CCCH domain-containing protein 13 OS=Danio rerio OX=7955 GN=pcca PE=1 SV=1	6	6	1759	pcca	Zinc finger CCCH domain-containing protein 13	Danio rerio	4	204.3	9.88	4.63	6	7	1.05664	1.10358	1.01847	0.91781	0.927385	0.931545	1.05956	0.92558	0.873549	0.00580339	-0.195039	2.23632		1.10358	pcca	0.957473	1	0.92288	0.83167	0.840346	0.844115
Q6AZB9	Tetraspanin OS=Danio rerio OX=7955 GN=cd81b PE=2 SV=1	2	2	238	cd81b	Tetraspanin	Danio rerio	8	26.3	5.8	3.4	2	2	1.05608	1.04344	1.00908	0.925774	0.892299	0.898591	1.0362	0.905555	0.873917	0.00168265	-0.194431	2.77401		1.05608	cd81b	1	0.988028	0.955499	0.876612	0.844915	0.850873
A0A8M2B3I7	Cytosolic purine 5'-nucleotidase isoform X1 OS=Danio rerio OX=7955 GN=nt5c2a PE=1 SV=1	20	7	574	nt5c2a	Cytosolic purine 5'-nucleotidase isoform X1	Danio rerio	47	66.5	6.1	75.98	20	39	0.976052	1.13607	1.0705	0.933978	0.976479	0.870991	1.06087	0.92715	0.873949	0.0740883	-0.194379	1.13025		1.13607	nt5c2a	0.859148	1	0.942282	0.822113	0.859524	0.76667
Q5RKM2	NADH-ubiquinone oxidoreductase 75 kDa subunit, mitochondrial OS=Danio rerio OX=7955 GN=zgc:92209 PE=1 SV=1	38	38	731	zgc:92209	NADH-ubiquinone oxidoreductase 75 kDa subunit, mitochondrial	Danio rerio	65	79.4	6.15	274.22	38	127	1.06515	1.07296	1.028	0.915797	0.935289	0.91683	1.05537	0.922639	0.874234	0.000958815	-0.193909	3.01827		1.07296	zgc:92209	0.992725	1	0.958097	0.853526	0.871693	0.854489
A0A8M1RE68	Zinc finger protein 646 isoform X3 OS=Danio rerio OX=7955 GN=si:dkey-89b17.4 PE=1 SV=1	1	1	1222	si:dkey-89b17.4	Zinc finger protein 646 isoform X3	Danio rerio	1	134.8	8.43	1.89	1	1	1.07625	1.20915	1.10392	1.03394	0.870794	1.05875	1.12977	0.98783	0.874363	0.118161	-0.193696	0.927527		1.20915	si:dkey-89b17.4	0.89009	1	0.91297	0.855099	0.720172	0.875621
F1QKH1	Copper transport protein OS=Danio rerio OX=7955 GN=ctr-1 PE=1 SV=1	1	1	188	ctr-1	Copper transport protein	Danio rerio	10	20.8	6.84	24.98	1	7	1.07973	1.05128	1.10544	0.937709	0.953376	0.938891	1.07882	0.943325	0.874406	0.00117959	-0.193626	2.92827		1.10544	ctr-1	0.976746	0.95101	1	0.848268	0.86244	0.849337
Q642H5	Protein phosphatase 2 (Formerly 2A), regulatory subunit A, beta isoform OS=Danio rerio OX=7955 GN=ppp2r1b PE=1 SV=1	26	9	589	ppp2r1b	Protein phosphatase 2 (Formerly 2A), regulatory subunit A, beta isoform	Danio rerio	55	65.1	5.05	129.98	26	57	1.12765	1.09781	1.03325	0.940387	0.981862	0.927413	1.08624	0.949887	0.874476	0.013518	-0.19351	1.86909		1.12765	ppp2r1b	1	0.973535	0.916282	0.833934	0.870714	0.822428
Q6PFQ3	Peroxisomal membrane protein PEX13 OS=Danio rerio OX=7955 GN=zgc:66124 PE=2 SV=1	3	3	416	zgc:66124	Peroxisomal membrane protein PEX13	Danio rerio	12	45.4	6.74	5.71	3	3	1.36978	0.933452	1.01643	0.996275	0.915635	0.991057	1.10655	0.967656	0.874477	0.365765	-0.193508	0.436798		1.36978	zgc:66124	1	0.681459	0.742033	0.727322	0.668452	0.723513
A4VCH4	VPS35 endosomal protein-sorting factor-like OS=Danio rerio OX=7955 GN=vps35l PE=2 SV=1	6	6	963	vps35l	VPS35 endosomal protein-sorting factor-like	Danio rerio	6	108.6	6.87	6.78	6	6	1.13376	1.07476	1.02225	0.956725	0.918621	0.949989	1.07693	0.941778	0.874507	0.0169248	-0.193459	1.77148		1.13376	vps35l	1	0.947966	0.901651	0.843853	0.810245	0.837911
E7FFR7	ELM2 and Myb/SANT-like domain containing 1b OS=Danio rerio OX=7955 GN=elmsan1b PE=1 SV=1	1	1	1095	elmsan1b	ELM2 and Myb/SANT-like domain containing 1b	Danio rerio	1	120.9	8.98	2.35	1	1	1.01559	1.086	1.03493	0.962255	0.848535	0.933252	1.04551	0.914681	0.87487	0.03092	-0.19286	1.50976		1.086	elmsan1b	0.935164	1	0.95298	0.886057	0.781342	0.859351
E7FDK2	Myosin light chain kinase b OS=Danio rerio OX=7955 GN=mylkb PE=3 SV=1	9	8	966	mylkb	Myosin light chain kinase b	Danio rerio	9	106.6	5.25	28.13	9	13	1.22381	0.982551	0.979421	0.919898	0.998074	0.869517	1.06193	0.929163	0.874978	0.210742	-0.192682	0.676248		1.22381	mylkb	1	0.802862	0.800305	0.751667	0.815546	0.7105
Q7ZUZ5	Peroxisomal assembly protein PEX3 OS=Danio rerio OX=7955 GN=zgc:56313 PE=2 SV=1	7	7	364	zgc:56313	Peroxisomal assembly protein PEX3	Danio rerio	21	41.5	6.62	17.24	7	9	1.07538	1.09552	1.02521	0.934523	0.9099	0.95264	1.06537	0.932354	0.875147	0.00541747	-0.192403	2.2662		1.09552	zgc:56313	0.981615	1	0.935827	0.853043	0.830567	0.86958
A0A0R4ICQ3	GPALPP motifs-containing protein 1 OS=Danio rerio OX=7955 GN=fc50h08 PE=1 SV=1	1	1	404	fc50h08	GPALPP motifs-containing protein 1	Danio rerio	2	45.3	5.31	3.68	1	1	1.02454	1.20787	1.01999	1.03884	0.933523	0.874011	1.08413	0.948793	0.875163	0.159524	-0.192376	0.797173		1.20787	fc50h08	0.848215	1	0.844447	0.86006	0.772865	0.723594
A0JMK3	Carboxypeptidase N subunit 2 precursor OS=Danio rerio OX=7955 GN=im:7138819 PE=2 SV=1	8	8	496	im:7138819	Carboxypeptidase N subunit 2 precursor	Danio rerio	17	55.4	6.42	15.09	8	9	0.890943	1.04363	1.09167	0.949098	0.794286	0.905495	1.00875	0.88296	0.875303	0.173538	-0.192145	0.760604		1.09167	im:7138819	0.816128	0.955993	1	0.8694	0.727587	0.829459
Q803Q1	Glycogenin 1 OS=Danio rerio OX=7955 GN=gyg1 PE=1 SV=1	14	14	329	gyg1	Glycogenin 1	Danio rerio	55	37	5.74	98.92	14	44	1.04801	1.0347	1.0935	0.925423	1.02525	0.829783	1.05873	0.92682	0.875404	0.0896795	-0.191979	1.04731		1.0935	gyg1	0.958402	0.946228	1	0.846298	0.937592	0.758835
Q802Y1	Serine and arginine-rich-splicing factor 4 OS=Danio rerio OX=7955 GN=zgc:55809 PE=1 SV=1	7	4	366	zgc:55809	Serine and arginine-rich-splicing factor 4	Danio rerio	17	41.6	11.4	18.44	7	10	1.0377	1.11437	1.05116	0.882763	0.894264	1.02722	1.06774	0.93475	0.875443	0.0629055	-0.191914	1.20131		1.11437	zgc:55809	0.931202	1	0.943274	0.792163	0.802483	0.921795
F1QBK0	Serine/threonine-protein kinase Sgk2 isoform X1 OS=Danio rerio OX=7955 GN=fm82b06 PE=3 SV=1	2	2	361	fm82b06	Serine/threonine-protein kinase Sgk2 isoform X1	Danio rerio	10	40.9	7.02	4.69	2	2	1.0873	1.08652	1.10851	0.949842	0.947621	0.976135	1.09411	0.957866	0.875477	0.000305846	-0.191858	3.5145		1.10851	fm82b06	0.980867	0.980161	1	0.856866	0.854862	0.880585
E7F7K2	C1q and TNF related 9 isoform X1 OS=Danio rerio OX=7955 GN=zgc:175268 PE=4 SV=1	1	1	339	zgc:175268	C1q and TNF related 9 isoform X1	Danio rerio	3	35.1	7.31	0	1	3	1.10901	1.10358	1.11456	0.997232	0.970322	0.945534	1.10905	0.971029	0.875548	0.000828011	-0.191742	3.08196		1.11456	zgc:175268	0.995021	0.990149	1	0.894729	0.870585	0.848345
A0A8M2BFC2	Cell surface A33 antigen OS=Danio rerio OX=7955 GN=gpa33 PE=4 SV=1	1	1	484	gpa33	Cell surface A33 antigen	Danio rerio	2	56.2	6.16	0	1	1	1.03096	1.08428	1.05538	0.864261	0.992367	0.919923	1.05687	0.925517	0.875712	0.0307678	-0.191471	1.5119		1.08428	gpa33	0.950822	1	0.973343	0.797081	0.915229	0.848417
A0A8M6Z126	Transmembrane and coiled-coil domains protein 1 isoform X2 OS=Danio rerio OX=7955 GN=tmcc1b PE=3 SV=1	1	1	533	tmcc1b	Transmembrane and coiled-coil domains protein 1 isoform X2	Danio rerio	2	58.8	7.14	0	1	1	1.28228	1.25451	1.21282	1.17319	1.13187	0.978644	1.24987	1.09457	0.875745	0.0679267	-0.191417	1.16796		1.28228	tmcc1b	1	0.978347	0.94583	0.914926	0.882699	0.763208
Q9DDE4	Somatostatin OS=Danio rerio OX=7955 GN=smst PE=2 SV=1	2	2	107	smst	Somatostatin	Danio rerio	22	11.8	6.76	17.87	2	8	1.14522	0.894464	1.18112	0.736007	0.975401	1.10951	1.0736	0.940308	0.875844	0.399967	-0.191254	0.397976		1.18112	smst	0.969613	0.757305	1	0.623146	0.82583	0.939379
A0A0R4IWL6	Pumilio RNA-binding family member 1 OS=Danio rerio OX=7955 GN=fb96a03 PE=1 SV=2	3	3	1152	fb96a03	Pumilio RNA-binding family member 1	Danio rerio	3	123	6.8	7.76	3	3	1.08618	1.07094	1.01041	0.949842	0.913215	0.911401	1.05584	0.924819	0.875908	0.00759749	-0.191148	2.11933		1.08618	fb96a03	1	0.985971	0.930244	0.874484	0.840762	0.839092
A0A8M2BHL0	Nicotinate phosphoribosyltransferase OS=Danio rerio OX=7955 GN=naprt PE=1 SV=1	5	5	547	naprt	Nicotinate phosphoribosyltransferase	Danio rerio	7	59.8	6.87	12.24	5	5	1.11108	1.10058	1.00559	0.943877	0.9127	0.961668	1.07241	0.939415	0.875981	0.0218447	-0.191029	1.66065		1.11108	naprt	1	0.990556	0.905055	0.849516	0.821456	0.865528
U3JA56	NADH dehydrogenase [ubiquinone] 1 alpha subcomplex assembly factor 8 OS=Danio rerio OX=7955 GN=fc06d12 PE=4 SV=1	1	1	70	fc06d12	NADH dehydrogenase [ubiquinone] 1 alpha subcomplex assembly factor 8	Danio rerio	11	7.7	9.6	2.07	1	1	1.06268	1.12436	0.969714	0.834539	0.920304	1.01048	1.05225	0.921775	0.876002	0.126731	-0.190995	0.897118		1.12436	fc06d12	0.945143	1	0.862457	0.742233	0.818513	0.898716
B3DJ80	Phospholipase B-like OS=Danio rerio OX=7955 GN=plbd1 PE=2 SV=1	10	10	535	plbd1	Phospholipase B-like	Danio rerio	21	60.4	7.56	40.97	10	16	1.19444	1.02984	0.92472	0.886191	0.996363	0.876098	1.04967	0.919551	0.87604	0.210914	-0.190931	0.675894		1.19444	plbd1	1	0.862198	0.774188	0.741931	0.834168	0.733481
A0A8M6YWK0	Lysine-specific histone demethylase 1B-like OS=Danio rerio OX=7955 GN=LOC100331367 PE=1 SV=1	1	1	360	LOC100331367	Lysine-specific histone demethylase 1B-like	Danio rerio	2	40.4	5.66	0	1	1	1.00784	1.02871	1.04313	0.840914	0.887664	0.9699	1.02656	0.899493	0.876218	0.0313016	-0.190638	1.50443		1.04313	LOC100331367	0.966174	0.986182	1	0.806146	0.850963	0.929799
Q641M3	Transmembrane protein 18 OS=Danio rerio OX=7955 GN=tmem18 PE=2 SV=1	1	1	152	tmem18	Transmembrane protein 18	Danio rerio	5	17.8	9.55	2.24	1	2	1.08346	1.04416	0.967793	0.878237	0.905505	0.928576	1.0318	0.904106	0.87624	0.0258939	-0.190602	1.5868		1.08346	tmem18	1	0.963728	0.893247	0.810589	0.835756	0.857051
B0UXP8	DALR anticodon-binding domain-containing protein 3 OS=Danio rerio OX=7955 GN=zgc:153958 PE=1 SV=1	8	8	558	zgc:153958	DALR anticodon-binding domain-containing protein 3	Danio rerio	16	61.9	6.61	17.49	8	9	1.06678	1.06564	1.04812	0.920034	0.923159	0.943819	1.06018	0.929004	0.876269	0.00016604	-0.190555	3.77979		1.06678	zgc:153958	1	0.998932	0.982512	0.862441	0.865369	0.884736
A0A8M1PZS6	Uncharacterized protein si:dkey-85k15.6 OS=Danio rerio OX=7955 GN=si:dkey-85k15.6 PE=4 SV=1	1	1	342	si:dkey-85k15.6	Uncharacterized protein si:dkey-85k15.6	Danio rerio	2	38.9	6.8	2.65	1	1	1.11764	0.887129	1.01403	0.79724	0.945927	0.903208	1.00627	0.882125	0.876631	0.195567	-0.189959	0.708704		1.11764	si:dkey-85k15.6	1	0.793749	0.907293	0.713322	0.846358	0.808136
Q6DHU6	Troponin I type 2a (skeletal, fast), tandem duplicate 3 OS=Danio rerio OX=7955 GN=zgc:92053 PE=1 SV=1	1	1	176	zgc:92053	Troponin I type 2a (skeletal, fast), tandem duplicate 3	Danio rerio	8	19.7	9.22	6.78	1	2	1.1007	1.09424	1.00744	0.796289	0.793459	1.21805	1.06746	0.935932	0.876783	0.413388	-0.189708	0.383643		1.21805	zgc:92053	0.903658	0.898359	0.827094	0.653742	0.651419	1
Q8AX99	Actinin alpha 3b OS=Danio rerio OX=7955 GN=wu:fc11d03 PE=1 SV=1	30	4	898	wu:fc11d03	Actinin alpha 3b	Danio rerio	36	103.8	5.3	132.91	30	63	1.06143	1.03895	1.06164	0.853522	0.794473	1.12469	1.05401	0.924227	0.87687	0.271968	-0.189565	0.565483		1.12469	wu:fc11d03	0.943754	0.923772	0.943944	0.758898	0.706396	1
A0A2R8QH04	MBL-associated serine protease 1 OS=Danio rerio OX=7955 GN=masp1 PE=1 SV=1	1	1	384	masp1	MBL-associated serine protease 1	Danio rerio	3	44.1	4.78	1.8	1	1	1.1501	1.09261	1.02577	0.918422	0.972647	0.975278	1.08949	0.955449	0.876967	0.0294875	-0.189405	1.53036		1.1501	masp1	1	0.95001	0.891893	0.798558	0.845705	0.847993
Q6DBV6	Cancer-related nucleoside-triphosphatase OS=Danio rerio OX=7955 GN=zgc:92420 PE=1 SV=1	7	7	185	zgc:92420	Cancer-related nucleoside-triphosphatase	Danio rerio	40	20.3	8.92	17.18	7	7	1.0443	1.03086	1.06074	0.919116	0.992245	0.83903	1.0453	0.916797	0.877066	0.046372	-0.189242	1.33374		1.06074	zgc:92420	0.984495	0.971828	1	0.866483	0.935425	0.790983
A0A8M9Q383	Epidermal growth factor receptor substrate 15-like 1 isoform X2 OS=Danio rerio OX=7955 GN=eps15l1a PE=1 SV=1	2	2	936	eps15l1a	Epidermal growth factor receptor substrate 15-like 1 isoform X2	Danio rerio	3	102.9	5.3	2.56	2	2	1.22458	1.20017	1.08197	1.03131	1.007	1.03754	1.16891	1.02529	0.877133	0.0331908	-0.189132	1.47898		1.22458	eps15l1a	1	0.980072	0.883546	0.84218	0.822327	0.847268
Q1L881	Novel protein OS=Danio rerio OX=7955 GN=si:ch211-244b2.1 PE=1 SV=1	7	7	929	si:ch211-244b2.1	Novel protein	Danio rerio	8	102.5	8.28	12.06	7	7	1.1462	1.17288	1.04336	0.96677	0.964851	1.01794	1.12081	0.983188	0.877208	0.0332168	-0.189009	1.47864		1.17288	si:ch211-244b2.1	0.977251	1	0.88957	0.824268	0.822632	0.867898
A2BEN8	Si:ch211-137i24.10 OS=Danio rerio OX=7955 GN=si:ch211-137i24.10 PE=3 SV=1	1	1	191	si:ch211-137i24.10	Si:ch211-137i24.10	Danio rerio	6	20.6	7.88	5.23	1	2	1.11559	1.03237	1.153	0.930472	1.00497	0.960239	1.10032	0.965227	0.877222	0.0317033	-0.188986	1.49889		1.153	si:ch211-137i24.10	0.967557	0.895379	1	0.807001	0.871612	0.832818
Q9MIZ0	NADH-ubiquinone oxidoreductase chain 1 OS=Danio rerio OX=7955 GN=mt-nd1 PE=3 SV=1	2	2	324	mt-nd1	NADH-ubiquinone oxidoreductase chain 1	Danio rerio	5	35.7	6.54	2.03	2	2	1.13311	1.03837	1.06709	1.01908	0.972548	0.849699	1.07952	0.947108	0.877338	0.0837171	-0.188795	1.07719		1.13311	mt-nd1	1	0.916391	0.941729	0.89936	0.858297	0.74988
A0A8M2B529	Heterogeneous nuclear ribonucleoprotein U isoform X2 OS=Danio rerio OX=7955 GN=hnrnpua PE=1 SV=1	7	7	759	hnrnpua	Heterogeneous nuclear ribonucleoprotein U isoform X2	Danio rerio	10	85	6.05	17.41	7	10	1.11724	1.06175	1.04429	0.953192	0.929071	0.94571	1.07443	0.942658	0.877359	0.00468195	-0.18876	2.32957		1.11724	hnrnpua	1	0.950333	0.934709	0.853168	0.831579	0.846471
Q6NZZ0	Mitochondrial import inner membrane translocase subunit TIM17 OS=Danio rerio OX=7955 GN=fb82c12 PE=1 SV=1	4	2	166	fb82c12	Mitochondrial import inner membrane translocase subunit TIM17	Danio rerio	31	17.4	8.32	15.41	4	5	1.09243	1.11696	0.929047	0.900882	0.913579	0.939543	1.04615	0.918001	0.877509	0.0998155	-0.188515	1.0008		1.11696	fb82c12	0.978043	1	0.831767	0.80655	0.817918	0.841164
A0A0R4IA74	UTP23 small subunit processome component OS=Danio rerio OX=7955 GN=fc04b12 PE=1 SV=1	2	2	257	fc04b12	UTP23 small subunit processome component	Danio rerio	6	29.3	10.02	3.96	2	2	1.11668	1.07667	0.95376	0.852044	0.979823	0.930187	1.04903	0.920685	0.877649	0.105309	-0.188283	0.977536		1.11668	fc04b12	1	0.964171	0.854105	0.763017	0.877446	0.832996
Q68EG6	Zgc:91996 OS=Danio rerio OX=7955 GN=zgc:91996 PE=2 SV=1	5	4	615	zgc:91996	Zgc:91996	Danio rerio	9	68	6.05	17.01	5	9	1.09303	1.08418	1.04812	0.939242	0.920476	0.971008	1.07511	0.943575	0.877656	0.00284595	-0.188272	2.54577		1.09303	zgc:91996	1	0.991903	0.958914	0.859303	0.842134	0.888366
Q6DGA0	Flavin reductase (NADPH) OS=Danio rerio OX=7955 GN=zgc:91854 PE=1 SV=1	11	11	192	zgc:91854	Flavin reductase (NADPH)	Danio rerio	58	21.1	8.54	143.2	11	72	1.01829	1.07571	1.07981	0.941196	0.947957	0.896394	1.05794	0.928516	0.877667	0.00721887	-0.188255	2.14153		1.07981	zgc:91854	0.943024	0.996202	1	0.87163	0.877891	0.830139
E7F1H9	YTH domain-containing family protein 2 OS=Danio rerio OX=7955 GN=ythdf2 PE=1 SV=1	5	4	613	ythdf2	YTH domain-containing family protein 2	Danio rerio	8	66	8.79	9.47	5	6	1.07757	1.06558	1.00073	0.895221	0.958342	0.906212	1.04796	0.919925	0.877824	0.01418	-0.187996	1.84832		1.07757	ythdf2	1	0.988873	0.928693	0.830778	0.889355	0.840977
F1QAE0	Cytochrome P450, family 27, subfamily A, polypeptide 1, gene 4 OS=Danio rerio OX=7955 GN=si:dkeyp-68f9.12 PE=3 SV=1	22	7	522	si:dkeyp-68f9.12	Cytochrome P450, family 27, subfamily A, polypeptide 1, gene 4	Danio rerio	54	59.8	8.75	97.69	22	44	0.983559	1.09953	1.04016	0.914981	0.912211	0.914708	1.04108	0.913967	0.877901	0.0191804	-0.18787	1.71714		1.09953	si:dkeyp-68f9.12	0.894528	1	0.946003	0.832158	0.829638	0.831909
Q6NWC1	Vdac1 protein OS=Danio rerio OX=7955 GN=VDAC1 PE=1 SV=1	14	14	283	VDAC1	Vdac1 protein	Danio rerio	60	30.6	6.7	75.49	14	38	1.30408	0.959449	0.931864	1.10879	0.743427	0.95307	1.06513	0.935095	0.877916	0.461509	-0.187845	0.33582		1.30408	VDAC1	1	0.735731	0.714578	0.850247	0.570079	0.730839
F1RDH9	Protein kinase C binding protein 1, like isoform X3 OS=Danio rerio OX=7955 GN=im:7138336 PE=1 SV=1	4	4	1111	im:7138336	Protein kinase C binding protein 1, like isoform X3	Danio rerio	4	121.9	7.84	8.75	4	4	1.07473	1.07631	1.0375	0.909061	0.986182	0.904094	1.06285	0.933112	0.877936	0.0116356	-0.187813	1.93421		1.07631	im:7138336	0.998537	1	0.963944	0.84461	0.916263	0.839994
A9NIM6	Anion exchange protein OS=Danio rerio OX=7955 GN=slc4a2.1 PE=1 SV=1	19	19	1232	slc4a2.1	Anion exchange protein	Danio rerio	17	137.8	6.28	34.4	19	22	1.05821	1.07231	1.05784	0.93221	0.949174	0.918055	1.06279	0.933147	0.878018	0.000218994	-0.187678	3.65957		1.07231	slc4a2.1	0.986845	1	0.986501	0.869343	0.885164	0.856144
Q6AXL6	28S ribosomal protein S27, mitochondrial OS=Danio rerio OX=7955 GN=zgc:100970 PE=1 SV=1	9	9	398	zgc:100970	28S ribosomal protein S27, mitochondrial	Danio rerio	27	45.8	6.23	27.41	9	11	1.03671	1.06033	1.0609	0.927732	0.956449	0.888548	1.05265	0.924243	0.878018	0.00377137	-0.187677	2.4235		1.0609	zgc:100970	0.9772	0.99947	1	0.874479	0.901548	0.837544
A0A8M3AR12	Septin OS=Danio rerio OX=7955 GN=sept7b PE=1 SV=1	20	2	425	sept7b	Septin	Danio rerio	57	49.4	8.16	119.51	20	52	1.10997	1.21585	0.900464	1.02051	0.863069	0.949485	1.07543	0.944356	0.878122	0.273094	-0.187507	0.563688		1.21585	sept7b	0.912913	1	0.740604	0.839341	0.709848	0.780923
A0A8M9QIR2	Poly [ADP-ribose] polymerase OS=Danio rerio OX=7955 GN=parp2 PE=1 SV=1	16	16	649	parp2	Poly [ADP-ribose] polymerase	Danio rerio	34	73.1	8	40.63	16	18	1.06132	1.0717	1.04702	0.916382	0.93654	0.939558	1.06001	0.930827	0.878129	0.000223956	-0.187496	3.64984		1.0717	parp2	0.990315	1	0.976977	0.855076	0.873886	0.876702
A0A8M9PLN7	Uncharacterized protein LOC101883074 isoform X2 OS=Danio rerio OX=7955 GN=LOC101883074 PE=4 SV=1	8	7	521	LOC101883074	Uncharacterized protein LOC101883074 isoform X2	Danio rerio	14	57.8	7.81	18.11	8	9	1.11294	1.07463	1.03025	0.973355	0.945082	0.907363	1.07261	0.941933	0.878171	0.0129402	-0.187426	1.88806		1.11294	LOC101883074	1	0.965585	0.925708	0.874583	0.849179	0.815288
Q503P2	60S ribosome subunit biogenesis protein NIP7 homolog OS=Danio rerio OX=7955 GN=nip7 PE=2 SV=1	4	4	180	nip7	60S ribosome subunit biogenesis protein NIP7 homolog	Danio rerio	24	20.6	8.92	4.32	4	4	1.06598	1.12442	0.992918	0.893168	0.999609	0.903116	1.06111	0.931964	0.878293	0.0644543	-0.187225	1.19075		1.12442	nip7	0.948026	1	0.883046	0.794334	0.888997	0.803182
A7MBY1	Protein LLP homolog OS=Danio rerio OX=7955 GN=llph PE=2 SV=1	3	3	126	llph	Protein LLP homolog	Danio rerio	30	14.5	10.36	8.59	3	3	1.00089	1.07283	0.953503	0.822888	0.924529	0.911476	1.00907	0.886298	0.878329	0.0597828	-0.187166	1.22342		1.07283	llph	0.932947	1	0.888777	0.767029	0.861771	0.849604
Q7ZV23	Ribonucloprotein OS=Danio rerio OX=7955 GN=nhp2l1 PE=1 SV=1	9	1	128	nhp2l1	Ribonucloprotein	Danio rerio	58	14	8.46	29.14	9	21	1.12253	1.06284	1.02471	0.898666	0.999561	0.921474	1.07003	0.9399	0.87839	0.0356501	-0.187067	1.44794		1.12253	nhp2l1	1	0.946824	0.912859	0.800572	0.890454	0.820891
A0A8M9PSC1	AT-rich interactive domain-containing protein 1A OS=Danio rerio OX=7955 GN=arid1ab PE=1 SV=1	3	3	2261	arid1ab	AT-rich interactive domain-containing protein 1A	Danio rerio	1	242.8	6.58	7.44	3	3	1.10676	1.05492	0.955964	0.882793	0.900043	0.95571	1.03922	0.912849	0.878401	0.0627815	-0.187049	1.20217		1.10676	arid1ab	1	0.953159	0.863747	0.797635	0.81322	0.863518
E7F0T8	Si:ch211-11k18.4 OS=Danio rerio OX=7955 GN=si:ch211-11k18.4 PE=1 SV=1	10	8	450	si:ch211-11k18.4	Si:ch211-11k18.4	Danio rerio	23	50.5	8.25	28.07	10	11	1.0697	1.10867	0.993728	0.960612	0.88564	0.940147	1.05736	0.9288	0.878411	0.0336925	-0.187033	1.47247		1.10867	si:ch211-11k18.4	0.964848	1	0.896326	0.866456	0.798833	0.847997
Q32PW5	Toll-like receptor 3 OS=Danio rerio OX=7955 GN=zgc:123006 PE=1 SV=1	16	16	903	zgc:123006	Toll-like receptor 3	Danio rerio	19	102.3	7.71	45.29	16	24	1.17046	1.04889	0.96556	0.988234	0.905171	0.904753	1.06164	0.932719	0.878567	0.121035	-0.186776	0.91709		1.17046	zgc:123006	1	0.896132	0.824939	0.84431	0.773345	0.772987
[truncated: 6,710 more rows]
