# Supplementary material for: The transcription factors Tfeb and Tfe3 are required for survival and embryonic development of pancreas and liver in zebrafish
Source: PLoS Genet. 2025 Jun 27;21(6):e1011754. doi: 10.1371/journal.pgen.1011754 (PMC12225984; doi:10.1371/journal.pgen.1011754)
Supplement: S6 Table — List of differentially expressed proteins in WT and TKO adult livers and their respective GO analysis as shown in the study. Downregulated (DOWN) and upregulated (UP) proteins have been separated in different tables and listed by the most down- and up-regulated, respectively. (XLSX) [file pgen.1011754.s013.xlsx]

## Sheet: Proteomics_adult_LIVER_DOWN
Accession	Description	Fold change (TKO vs WT)	Gene name	Gene name manually annotated for GO analysis
E7F4J8	Transducin beta-like 2 OS=Danio rerio OX=7955 GN=wu:fa96f08 PE=1 SV=1	15.195	wu:fa96f08	tbl2
A4QP33	Serine/threonine protein phosphatase 2A regulatory subunit OS=Danio rerio OX=7955 GN=ppp2r5c PE=1 SV=1	8.58487	ppp2r5c	ppp2r5cb
A0A8M3B6D4	Uncharacterized protein si:ch211-222e20.4 isoform X2 OS=Danio rerio OX=7955 GN=si:ch211-222e20.4 PE=4 SV=1	6.55648	si:ch211-222e20.4	si:ch211-222e20.4
Q802G9	Selenoprotein W, 1 OS=Danio rerio OX=7955 GN=sepw1 PE=1 SV=2	6.41688	sepw1	selenow1
A0A8N7T6Q4	Large ribosomal subunit protein mL49 OS=Danio rerio OX=7955 GN=mrpl49 PE=1 SV=1	4.84964	mrpl49	mrpl49
B8A467	Protein kinase C OS=Danio rerio OX=7955 GN=prkceb PE=3 SV=1	4.74998	prkceb	prkceb
E7F2R5	Chromatin licensing and DNA replication factor 1 OS=Danio rerio OX=7955 GN=cdt1 PE=1 SV=1	4.01717	cdt1	cdt1
A0A8M1PZU4	GTPase IMAP family member 7-like OS=Danio rerio OX=7955 GN=LOC100005907 PE=3 SV=1	3.82073	LOC100005907	LOC100005907
A0A8M9PP50	Tetratricopeptide repeat protein 6 isoform X3 OS=Danio rerio OX=7955 GN=ttc6 PE=4 SV=1	3.67068	ttc6	ttc6
F1QNZ1	Mitochondrial amidoxime-reducing component 1 OS=Danio rerio OX=7955 GN=marc2 PE=1 SV=1	3.61214	44987	"marc1"
Q1JPX9	Uncharacterized protein LOC692276 OS=Danio rerio OX=7955 GN=im:7137941 PE=1 SV=1	3.51231	im:7137941	zgc:136493
A0A0G2L1H9	Sperm-associated antigen 8 OS=Danio rerio OX=7955 GN=spag8 PE=1 SV=1	3.46568	spag8	spag8
Q9PTH3	Insulin-like growth factor-binding protein 2-A OS=Danio rerio OX=7955 GN=igfbp2a PE=1 SV=1	3.34195	igfbp2a	igfbp2b
A0A8M9PRN1	SLAM family member isoform X1 OS=Danio rerio OX=7955 GN=si:dkey-253d23.3 PE=4 SV=1	3.2018	si:dkey-253d23.3	si:dkey-253d23.3
E9QB24	Meckelin isoform X2 OS=Danio rerio OX=7955 GN=tmem67 PE=1 SV=1	3.12627	tmem67	tmem67
Q7ZSY6	Metallothionein-2 OS=Danio rerio OX=7955 GN=mt2 PE=2 SV=1	3.08294	mt2	mt2
Q6P0S2	Voltage-dependent anion channel 3 OS=Danio rerio OX=7955 GN=wu:fb01e12 PE=1 SV=1	2.92874	wu:fb01e12	vdac3
Q7T3G9	phosphoenolpyruvate carboxykinase (GTP) OS=Danio rerio OX=7955 GN=cb924 PE=2 SV=1	2.87153	cb924	pck1
Q802W2	4-trimethylaminobutyraldehyde dehydrogenase B OS=Danio rerio OX=7955 GN=aldh9a1b PE=2 SV=2	2.8436	aldh9a1b	aldh9a1b
B0UXS0	Heme oxygenase OS=Danio rerio OX=7955 GN=fc27c04 PE=1 SV=1	2.66522	fc27c04	hmox1a
A0A8M2B4C1	Uncharacterized protein LOC436616 OS=Danio rerio OX=7955 GN=zgc:92184 PE=3 SV=1	2.62629	zgc:92184	ZGC:92184
F1QI67	Phosphate transporter OS=Danio rerio OX=7955 GN=sb:cb104 PE=3 SV=1	2.56046	sb:cb104	slc20a1b
A5HAK1	RNase 2 OS=Danio rerio OX=7955 GN=si:ch211-139g14.6 PE=2 SV=1	2.5181	si:ch211-139g14.6	rnasel2
A0A8M1P3X2	Acetyl-coenzyme A synthetase OS=Danio rerio OX=7955 GN=acss2l PE=3 SV=1	2.51763	acss2l	acss2l
Q5XIZ0	Uncharacterized protein LOC474322 precursor OS=Danio rerio OX=7955 GN=wu:fd14c02 PE=1 SV=1	2.40433	wu:fd14c02	zgc:92590
Q6IQD5	Ribokinase OS=Danio rerio OX=7955 GN=zgc:86813 PE=1 SV=1	2.34905	zgc:86813	rbks
A0A8M6Z3L7	Arginine--tRNA ligase, cytoplasmic OS=Danio rerio OX=7955 GN=rars PE=1 SV=1	2.30753	rars	rars1
A8WGB1	Collagen and calcium-binding EGF domain-containing protein 1 OS=Danio rerio OX=7955 GN=ccbe1 PE=1 SV=2	2.26768	ccbe1	ccbe1
Q7SXS9	Nuclear inhibitor of protein phosphatase 1 OS=Danio rerio OX=7955 GN=PPP1R8 PE=1 SV=1	2.24847	PPP1R8	ppp1r8a
F1Q9X9	TNF receptor-associated protein 1 OS=Danio rerio OX=7955 GN=trap1 PE=1 SV=2	2.22838	trap1	trap1
Q7T1E0	Glycerol-3-phosphate dehydrogenase [NAD(+)] OS=Danio rerio OX=7955 GN=gpd1h PE=1 SV=1	2.21161	gpd1h	gpd1b
A0A8N7UVM4	Elongation factor 2 OS=Danio rerio OX=7955 GN=eef2l2 PE=1 SV=1	2.19971	eef2l2	eef2l2
Q0IIP8	C-reactive protein OS=Danio rerio OX=7955 GN=crp PE=1 SV=1	2.18568	crp	crp5
B1H1I8	Si:ch211-138a11.5 protein OS=Danio rerio OX=7955 GN=si:ch211-138a11.5 PE=2 SV=1	2.15136	si:ch211-138a11.5	nat16l
A0A8M2BCG6	Ubiquitin carboxyl-terminal hydrolase OS=Danio rerio OX=7955 GN=usp30 PE=3 SV=1	2.14568	usp30	usp30
A0A8M9PAW7	GTPase IMAP family member 7-like OS=Danio rerio OX=7955 GN=LOC799889 PE=3 SV=1	2.14161	LOC799889	LOC799889
A0A140LFW4	Ceramide synthase 3 isoform X1 OS=Danio rerio OX=7955 GN=cers3a PE=4 SV=1	2.06761	cers3a	cers3a
F1R5D5	Keratin 18a, tandem duplicate 2 OS=Danio rerio OX=7955 GN=krt18a.2 PE=3 SV=2	2.04663	krt18a.2	krt18a.2
A0A8M1RMN7	ATP-dependent RNA helicase OS=Danio rerio OX=7955 GN=ddx24 PE=1 SV=1	2.00565	ddx24	ddx24
A0A8M2B705	Oxysterol-binding protein OS=Danio rerio OX=7955 GN=osbp PE=1 SV=1	1.99362	osbp	osbp
A4QNV6	Uncharacterized protein LOC559822 OS=Danio rerio OX=7955 GN=zgc:162184 PE=2 SV=1	1.99145	zgc:162184	zgc:162184
A0A8M3APK4	3-ketoacyl-CoA thiolase, mitochondrial-like OS=Danio rerio OX=7955 GN=LOC103910030 PE=3 SV=1	1.94244	LOC103910030	acaa2
A0A8M9QGR0	Sorbin and SH3 domain-containing protein 2 isoform X15 OS=Danio rerio OX=7955 GN=sorbs2b PE=4 SV=1	1.93306	sorbs2b	sorbs2b
Q566X4	Alpha-ketoglutarate-dependent dioxygenase alkB homolog 7, mitochondrial OS=Danio rerio OX=7955 GN=zgc:112404 PE=2 SV=1	1.93186	zgc:112404	alkbh7
A0A8M1RNM4	Long-chain fatty acid transport protein 6-like OS=Danio rerio OX=7955 GN=LOC568883 PE=3 SV=1	1.90995	LOC568883	LOC568883
F1QNI1	Cerebellin 5 OS=Danio rerio OX=7955 GN=c1ql4l PE=4 SV=3	1.89829	c1ql4l	cbln5?
A0A8M9P4N2	Uncharacterized protein LOC100536726 OS=Danio rerio OX=7955 GN=LOC100536726 PE=4 SV=1	1.89089	LOC100536726	LOC100536726
Q5U381	High mobility group nucleosomal-binding domain 3 OS=Danio rerio OX=7955 GN=zgc:92355 PE=2 SV=1	1.86949	zgc:92355	hmgn3
Q6T870	Neuropilin OS=Danio rerio OX=7955 GN=nrp1b PE=2 SV=1	1.85785	nrp1b	nrp1b
E7F147	Plac8 onzin-related protein 1 OS=Danio rerio OX=7955 GN=gb:eh433777 PE=1 SV=1	1.84169	gb:eh433777	ponzr1
A0A8M9PXA5	Aminoacyl tRNA synthase complex-interacting multifunctional protein 2 isoform X1 OS=Danio rerio OX=7955 GN=aimp2 PE=1 SV=1	1.84104	aimp2	aimp2
F1QXL6	H/ACA ribonucleoprotein complex non-core subunit NAF1 OS=Danio rerio OX=7955 GN=naf1 PE=1 SV=2	1.81979	naf1	naf1
A0A8M6Z4R7	Interferon-induced protein 44 OS=Danio rerio OX=7955 GN=LOC103909973 PE=4 SV=1	1.80438	LOC103909973	ifi44a4
A0A8M9PVV1	Uncharacterized protein LOC100142642 isoform X2 OS=Danio rerio OX=7955 GN=sc:d217 PE=4 SV=1	1.80332	sc:d217	sc:d217
A0A8M9PJL2	GTPase IMAP family member 8-like OS=Danio rerio OX=7955 GN=LOC100148920 PE=3 SV=1	1.80067	LOC100148920	LOC100148920
A0A8M1PYN9	Starch-binding domain-containing protein 1 isoform X1 OS=Danio rerio OX=7955 GN=stbd1 PE=4 SV=1	1.79893	stbd1	stbd1
F1QLP1	11-beta-hydroxysteroid dehydrogenase type 2 OS=Danio rerio OX=7955 GN=hsd11b2 PE=1 SV=1	1.79393	hsd11b2	hsd11b2
A0JMH5	DnaJ heat shock protein family (Hsp40) member B14 OS=Danio rerio OX=7955 GN=dnajb14 PE=1 SV=1	1.78604	dnajb14	dnajb14
Q1LY91	Immunity-related GTPase family, q2 OS=Danio rerio OX=7955 GN=irgq2 PE=2 SV=1	1.78443	irgq2	irgq2
A0A8M9Q068	Protein disulfide-isomerase TMX3-like OS=Danio rerio OX=7955 GN=LOC110438517 PE=4 SV=1	1.78004	LOC110438517	LOC110438517
A0A8M9PC70	Uncharacterized protein LOC110437886 OS=Danio rerio OX=7955 GN=LOC110437886 PE=1 SV=1	1.77232	LOC110437886	LOC110437886
E7F186	Outer dense fiber of sperm tails 2a OS=Danio rerio OX=7955 GN=odf2a PE=3 SV=2	1.76132	odf2a	odf2a
Q08C99	Vertnin OS=Danio rerio OX=7955 GN=vrtn PE=2 SV=1	1.75552	vrtn	vrtn
A0A8M3B8H3	Neoverrucotoxin subunit alpha-like isoform X2 OS=Danio rerio OX=7955 GN=si:ch211-207b24.4 PE=4 SV=1	1.73106	si:ch211-207b24.4	si:ch211-207b24.4
Q6P009	D-amino acid oxidase OS=Danio rerio OX=7955 GN=zgc:77858 PE=2 SV=1	1.72548	zgc:77858	dao.3
A0A8M9QFE9	Ninein-like protein isoform X1 OS=Danio rerio OX=7955 GN=ninl PE=4 SV=1	1.72522	ninl	ninl
A0A8J2HP29	Similar to rsad2: Radical S-adenosyl methionine domain-containing protein 2 (Danio rerio) OS=Cotesia congregata OX=51543 GN=HICCMSTLAB_LOCUS12666 PE=4 SV=1	1.72164	HICCMSTLAB_LOCUS12666	LOCUS12666
A0A8M1RJP3	ATP-dependent RNA helicase DRS1-like OS=Danio rerio OX=7955 GN=LOC100535622 PE=4 SV=1	1.71863	LOC100535622	LOC100535622
Q6P100	SMEK homolog 2, suppressor of mek1 (Dictyostelium) OS=Danio rerio OX=7955 GN=smek2 PE=1 SV=1	1.71685	smek2	ppp4r3b
A0A8M6Z3P0	Ubiquitin-associated protein 2 isoform X1 OS=Danio rerio OX=7955 GN=ubap2a PE=1 SV=1	1.71489	ubap2a	ubap2a
Q7ZUS4	Cytosolic sulfotransferase 2 OS=Danio rerio OX=7955 GN=sult1st2 PE=1 SV=1	1.70051	sult1st2	sult1st2
A8WG19	Uncharacterized protein LOC100003819 precursor OS=Danio rerio OX=7955 GN=zgc:172133 PE=2 SV=1	1.70013	zgc:172133	zgc:172133
A2BIR7	Stromal cell-derived factor 2-like 1 OS=Danio rerio OX=7955 GN=wu:fc55b04 PE=1 SV=1	1.6896	wu:fc55b04	sdf2l1
A0A8M6Z7H4	La-related protein 4 isoform X7 OS=Danio rerio OX=7955 GN=larp4ab PE=4 SV=1	1.68215	larp4ab	larp4ab
A2BGT3	D-amino-acid oxidase, tandem duplicate 1 OS=Danio rerio OX=7955 GN=wu:fb55b11 PE=3 SV=1	1.68207	wu:fb55b11	dao.1
F1QW52	Hyaluronan-binding protein 2 OS=Danio rerio OX=7955 GN=fd56a04 PE=1 SV=2	1.68027	fd56a04	habp2
A0A8M9P949	Galectin OS=Danio rerio OX=7955 GN=lgals8b PE=4 SV=1	1.67908	lgals8b	lgals8b
Q503V2	Apolipoprotein E precursor OS=Danio rerio OX=7955 GN=zgc:110064 PE=2 SV=1	1.6777	zgc:110064	apoea
Q7T2J4	Alcohol dehydrogenase 8b OS=Danio rerio OX=7955 GN=adh8b PE=1 SV=1	1.67662	adh8b	adh8b
Q90X63	Cadherin-17 OS=Danio rerio OX=7955 GN=wu:fb65d02 PE=1 SV=1	1.67618	wu:fb65d02	cdh17
A8KBB1	Pentraxin family member OS=Danio rerio OX=7955 GN=si:ch211-234p6.12 PE=1 SV=1	1.67233	si:ch211-234p6.12	crp3
A0A8M6YY43	Uncharacterized protein LOC108179149 OS=Danio rerio OX=7955 GN=LOC108179149 PE=4 SV=1	1.66647	LOC108179149	LOC108179149
X1WCG6	Myosin heavy chain, clone 203 OS=Danio rerio OX=7955 GN=si:dkey-7i4.24 PE=4 SV=1	1.64519	si:dkey-7i4.24	si:dkey-7i4.24
Q0P424	Elongator complex protein 6 OS=Danio rerio OX=7955 GN=elp6 PE=2 SV=2	1.64023	elp6	elp6
A0A8M1Q1A8	Cytochrome P450 2K1-like OS=Danio rerio OX=7955 GN=cyp2k31 PE=3 SV=1	1.63918	cyp2k31	cyp2k31
A1L1W1	Eukaryotic translation initiation factor 4 gamma 1 OS=Danio rerio OX=7955 GN=CH73-211A15.2 PE=1 SV=1	1.6285	CH73-211A15.2	eif4g1a
Q6DKF1	Neutral cholesterol ester hydrolase 1 OS=Danio rerio OX=7955 GN=zgc:92416 PE=1 SV=1	1.62605	zgc:92416	nceh1a
F1Q5B5	Alkaline phosphatase OS=Danio rerio OX=7955 GN=Akp2 PE=1 SV=1	1.62231	Akp2	alpl
Q804Q4	BTB/POZ domain-containing protein KCTD12 OS=Danio rerio OX=7955 GN=lov PE=2 SV=1	1.61878	lov	kctd12.1
A0A286Y993	Latexin OS=Danio rerio OX=7955 GN=wu:fk66c02 PE=1 SV=1	1.61557	wu:fk66c02	lxn
A0A8M2BE38	Dihydroorotate dehydrogenase (quinone), mitochondrial OS=Danio rerio OX=7955 GN=dhodh PE=1 SV=1	1.61428	dhodh	dhodh
A0A8M2B8H6	Uncharacterized protein si:dkey-19a16.7 OS=Danio rerio OX=7955 GN=si:dkey-19a16.7 PE=4 SV=1	1.61402	si:dkey-19a16.7	si:dkey-19a16.7
Q6PGX4	Heat shock cognate 70 OS=Danio rerio OX=7955 GN=zgc:63663 PE=1 SV=1	1.60805	zgc:63663	hsc70
A0A8M2BC07	Splicing factor 45 OS=Danio rerio OX=7955 GN=rbm17 PE=1 SV=1	1.60459	rbm17	rbm17
E7F8W3	NAD-dependent protein deacetylase sirtuin-1 isoform X1 OS=Danio rerio OX=7955 GN=sirt1 PE=1 SV=1	1.60454	sirt1	sirt1
F1Q5A1	Low density lipoprotein receptor adapter protein 1-B isoform X6 OS=Danio rerio OX=7955 GN=si:dkey-71h2.2 PE=4 SV=1	1.60363	si:dkey-71h2.2	si:dkey-71h2.2
B7ZD17	Noelin isoform 2 precursor OS=Danio rerio OX=7955 GN=si:ch211-11g18.1 PE=4 SV=1	1.60139	si:ch211-11g18.1	olfm1b
F1QWT0	Perilipin OS=Danio rerio OX=7955 GN=adfp PE=3 SV=1	1.59128	adfp	plin2
F1R6N4	Ethylmalonyl-CoA decarboxylase OS=Danio rerio OX=7955 GN=echdc1 PE=3 SV=2	1.57788	echdc1	echdc1
A8DZH1	FXYD domain-containing ion transport regulator OS=Danio rerio OX=7955 GN=fxyd1 PE=1 SV=1	1.56903	fxyd1	fxyd1
Q5U3I8	Solute carrier family 25 member 44a OS=Danio rerio OX=7955 GN=zgc:103470 PE=2 SV=1	1.56367	zgc:103470	slc25a44a
F1QZW6	Cytochrome P450, family 2, subfamily X, polypeptide 10.2 OS=Danio rerio OX=7955 GN=wu:fb64f09 PE=1 SV=2	1.55233	wu:fb64f09	cyp2x10.2
A0A8N7T766	alpha-1,2-Mannosidase OS=Danio rerio OX=7955 GN=edem3 PE=1 SV=1	1.54894	edem3	edem3
A0A8M9Q3N8	GRAM domain-containing protein 3 isoform X2 OS=Danio rerio OX=7955 GN=gramd2b PE=4 SV=1	1.54707	gramd2b	gramd2ab
Q6PC16	NADH dehydrogenase [ubiquinone] 1 beta subcomplex subunit 10 OS=Danio rerio OX=7955 GN=zgc:73147 PE=1 SV=1	1.53863	zgc:73147	ndufb10
Q6DGU1	Diamine N-acetyltransferase 2 OS=Danio rerio OX=7955 GN=zgc:92773 PE=2 SV=1	1.53406	zgc:92773	sat2b
Q567W1	Troponin I, skeletal, fast 2b.1 OS=Danio rerio OX=7955 GN=zgc:110715 PE=1 SV=1	1.53026	zgc:110715	tnni2b.1
A0JME1	Eyes absent homolog OS=Danio rerio OX=7955 GN=zgc:152966 PE=1 SV=1	1.53014	zgc:152966	eya3
A0A8M2BIR9	Uncharacterized protein LOC100007164 isoform X2 OS=Danio rerio OX=7955 GN=cbln14 PE=4 SV=1	1.5247	cbln14	cbln14
F1R394	Zinc finger protein 438 OS=Danio rerio OX=7955 GN=wu:fi27h05 PE=4 SV=1	1.52457	wu:fi27h05	znf438
Q9I8N9	Brain-type fatty acid-binding protein OS=Danio rerio OX=7955 GN=B-FABP PE=1 SV=1	1.52346	B-FABP	fabp7a
A0A8M3B2G6	Ubiquitin carboxyl-terminal hydrolase OS=Danio rerio OX=7955 GN=usp20 PE=3 SV=1	1.5172	usp20	usp20
A0A8M3B0L8	Uncharacterized protein LOC791500 isoform X1 OS=Danio rerio OX=7955 GN=wu:fb61g08 PE=4 SV=1	1.51127	wu:fb61g08	zgc:153921
A0A8M6Z4V8	Ferric-chelate reductase 1 OS=Danio rerio OX=7955 GN=frrs1b PE=3 SV=1	1.51057	frrs1b	frrs1b
F1QBQ6	Uncharacterized protein LOC393297 isoform X1 OS=Danio rerio OX=7955 GN=zgc:77077 PE=1 SV=1	1.49985	zgc:77077	zgc:56585
A0A8M3AT40	Myosin-10 isoform X2 OS=Danio rerio OX=7955 GN=myh10 PE=1 SV=1	1.49571	myh10	myh10
E7F6Z6	5-oxoprolinase OS=Danio rerio OX=7955 GN=si:dkey-9l5.2 PE=1 SV=1	1.49367	si:dkey-9l5.2	oplah

## Sheet: DOWN_GO_KEGG
Enrichment FDR	nGenes	Pathway Genes	Fold Enrichment	Pathway	URL	Genes
0.00575882	2	10	60.9152	Path:dre00470 D-Amino acid metabolism	http://www.genome.jp/kegg-bin/show_pathway?dre00470	dao.3 dao.1
0.0013704	4	54	22.5612	Path:dre00620 Pyruvate metabolism	http://www.genome.jp/kegg-bin/show_pathway?dre00620	pck1 aldh9a1b adh8b acss2l
0.0013704	4	66	18.4591	Path:dre00330 Arginine and proline metabolism	http://www.genome.jp/kegg-bin/show_pathway?dre00330	aldh9a1b dao.3 sat2b dao.1
0.0073092	3	55	16.6132	Path:dre00071 Fatty acid degradation	http://www.genome.jp/kegg-bin/show_pathway?dre00071	aldh9a1b adh8b acaa2
0.0073092	3	56	16.3166	Path:dre04216 Ferroptosis	http://www.genome.jp/kegg-bin/show_pathway?dre04216	vdac3 sat2b hmox1a
0.00228494	4	81	15.0408	Path:dre00010 Glycolysis/Gluconeogenesis	http://www.genome.jp/kegg-bin/show_pathway?dre00010	pck1 aldh9a1b adh8b acss2l
0.0257996	3	91	10.041	Path:dre03320 PPAR signaling pathway	http://www.genome.jp/kegg-bin/show_pathway?dre03320	pck1 fabp7a plin2
0.0013704	17	1763	2.93692	Path:dre01100 Metabolic pathways	http://www.genome.jp/kegg-bin/show_pathway?dre01100	oplah cers3a hsd11b2 pck1 ndufb10 alpl aldh9a1b adh8b dao.3 acaa2 rbks sat2b dhodh acss2l dao.1 hmox1a sirt1

## Sheet: Proteomics_adult_LIVER_UP
Accession	Description	FOLD CHANGE (TKO vs WT)	Gene	Gene name manually annotated for GO analysis
A0A8M6Z3T0	Endonuclease domain-containing 1 protein-like OS=Danio rerio OX=7955 GN=LOC108180725 PE=4 SV=1	5.82919	LOC108180725	si:ch211-165i18.2
A0A8M9PDT5	Glucose-6-phosphate 1-dehydrogenase OS=Danio rerio OX=7955 GN=g6pd PE=1 SV=1	5.48006	g6pd	g6pd
Q7ZTX3	Uncharacterized protein LOC393297 OS=Danio rerio OX=7955 GN=zgc:77077 PE=1 SV=1	5.42143	zgc:77077	zgc:56585
A0A8M9PK17	RNA methyltransferase OS=Danio rerio OX=7955 GN=LOC568375 PE=3 SV=1	4.21793	LOC568375	LOC568375
A0A8M1NE33	Heat shock protein family A (Hsp70) member 1B OS=Danio rerio OX=7955 GN=si:ch211-199o1.2 PE=1 SV=1	4.18176	si:ch211-199o1.2	hspa1b
A0A8M2BK23	Uncharacterized protein si:ch211-196p9.1 isoform X2 OS=Danio rerio OX=7955 GN=si:ch211-196p9.1 PE=4 SV=1	3.97355	si:ch211-196p9.1	si:ch211-196p9.1
E7FH77	Zebrafish RNase5 OS=Danio rerio OX=7955 PE=1 SV=1	3.51763	Zebrafish RNase5 OS=Danio rerio OX=7955	rnase5
A8KB42	Uncharacterized protein LOC100141330 OS=Danio rerio OX=7955 GN=zgc:171534 PE=2 SV=1	3.51505	zgc:171534	zgc:171534
A0A8M2BJJ5	Golgin subfamily A member 6-like protein 22 OS=Danio rerio OX=7955 GN=si:ch73-223f5.1 PE=4 SV=1	3.03989	si:ch73-223f5.1	si:ch73-223f5.1
Q1RLZ3	EGF-like-domain, multiple 7 OS=Danio rerio OX=7955 GN=zgc:136669 PE=2 SV=1	2.91365	zgc:136669	egfl7
Q6P962	glutathione transferase OS=Danio rerio OX=7955 GN=gstal PE=1 SV=1	2.77972	gstal	gsta.1
Q1RLS9	Uncharacterized protein LOC678524 OS=Danio rerio OX=7955 GN=zgc:136872 PE=2 SV=1	2.68403	zgc:136872	zgc:136872
A9JRP6	Iodothyronine deiodinase OS=Danio rerio OX=7955 GN=dio1 PE=2 SV=2	2.67447	dio1	dio1
A4IG53	Catechol O-methyltransferase B OS=Danio rerio OX=7955 GN=comtb PE=2 SV=1	2.56061	comtb	comtb
A0A8M3AX51	Solute carrier family 16, member 6a isoform X1 OS=Danio rerio OX=7955 GN=slc16a6a PE=1 SV=1	2.46549	slc16a6a	slc16a6a
Q8QGN9	Granulin-A OS=Danio rerio OX=7955 GN=grna PE=1 SV=3	2.39353	grna	grna
B3DIC0	Cytochrome P450, family 2, subfamily K, polypeptide 8 OS=Danio rerio OX=7955 GN=zgc:194733 PE=1 SV=1	2.2847	zgc:194733	cyp2k8
E7FEI0	25-hydroxycholesterol 7-alpha-hydroxylase OS=Danio rerio OX=7955 GN=cyp7b1 PE=1 SV=1	2.25174	cyp7b1	cyp7b1
F1RA32	Ependymin-like 1 OS=Danio rerio OX=7955 GN=uo:ion005 PE=1 SV=2	2.20798	uo:ion005	epdl1
Q1MTC8	Major histocompatibility complex class II DAB gene OS=Danio rerio OX=7955 GN=mhc2dab PE=4 SV=1	2.20182	mhc2dab	mhc2dab
Q5PR41	Delta(14)-sterol reductase OS=Danio rerio OX=7955 GN=zgc:103611 PE=1 SV=1	2.16382	zgc:103611	tm7sf2
Q6PH11	Partner of Y14 and mago OS=Danio rerio OX=7955 GN=pym1 PE=2 SV=1	2.15498	pym1	pym1
F1R371	Centrosome-associated protein CEP250 isoform X1 OS=Danio rerio OX=7955 GN=si:dkey-230p4.1 PE=1 SV=1	2.1525	si:dkey-230p4.1	si:dkey-230p4.1
A0A8M9PS16	Uncharacterized protein LOC569265 isoform X1 OS=Danio rerio OX=7955 GN=LOC569265 PE=4 SV=1	2.13427	LOC569265	si:dkey-286j17.4
Q6NUY0	Adenylate kinase 4, mitochondrial OS=Danio rerio OX=7955 GN=zgc:85790 PE=1 SV=1	2.13021	zgc:85790	ak4
A0A8N7T877	Acyl-coenzyme A oxidase OS=Danio rerio OX=7955 GN=acoxl PE=3 SV=1	2.1268	acoxl	acoxl
A0A8M3AQN0	Uncharacterized protein LOC101883776 OS=Danio rerio OX=7955 GN=LOC101883776 PE=4 SV=1	2.09312	LOC101883776	LOC101883776
A0A8M9P006	asparaginase OS=Danio rerio OX=7955 GN=aspg PE=1 SV=1	2.05076	aspg	aspg
F1QYS7	Acetyl-coenzyme A synthetase OS=Danio rerio OX=7955 GN=cb395 PE=1 SV=1	2.04939	cb395	acss1
Q5K4F8	Prion protein 2 OS=Danio rerio OX=7955 GN=prp2 PE=2 SV=1	2.02516	prp2	prnprs3
F1R442	Arachidonate 5-lipoxygenase b, tandem duplicate 3 OS=Danio rerio OX=7955 GN=sb:cb171 PE=1 SV=1	2.02045	sb:cb171	alox5b.3
A0A8M6Z1P5	Integrin alpha-7 OS=Danio rerio OX=7955 GN=itga7 PE=1 SV=1	2.01096	itga7	itga7
B8JK19	Surfactant protein Bb OS=Danio rerio OX=7955 GN=si:ch211-283h6.6 PE=4 SV=1	2.00532	si:ch211-283h6.6	sftpbb
A0A8M1NWJ8	Cytochrome P450, family 2, subfamily AA, polypeptide 6 OS=Danio rerio OX=7955 GN=cyp2aa6 PE=1 SV=1	1.98296	cyp2aa6	cyp2aa6
Q32PU8	Complement factor H like 1 precursor OS=Danio rerio OX=7955 GN=si:ch211-207o17.7 PE=2 SV=1	1.97155	si:ch211-207o17.7	cfhl1
A0A8M9QFP7	ribonuclease H OS=Danio rerio OX=7955 GN=LOC110439859 PE=3 SV=1	1.96655	LOC110439859	LOC110439859
A0A8M9PY66	Uncharacterized protein LOC100330485 OS=Danio rerio OX=7955 GN=LOC100330485 PE=4 SV=1	1.96633	LOC100330485	LOC100330485
F1REQ6	Prickle homolog 2b OS=Danio rerio OX=7955 GN=cb886 PE=3 SV=1	1.95909	cb886	prickle2b
E9QI45	Granulin a OS=Danio rerio OX=7955 GN=grna PE=1 SV=1	1.95474	grna	grna
A0A8M9QDB1	Protein NLRC3-like OS=Danio rerio OX=7955 GN=LOC100333957 PE=4 SV=1	1.94835	LOC100333957	LOC100333957
A0A8M3B230	NACHT, LRR and PYD domains-containing protein 12-like OS=Danio rerio OX=7955 GN=LOC103911012 PE=4 SV=1	1.93551	LOC103911012	LOC103911012
A0A8M2BIN5	Microtubule-associated protein OS=Danio rerio OX=7955 GN=map4l PE=1 SV=1	1.91994	map4l	map4l
A0JMN6	Tyrosine aminotransferase OS=Danio rerio OX=7955 GN=si:ch211-238a12.1 PE=2 SV=1	1.91269	si:ch211-238a12.1	tat
A4QP35	Uncharacterized protein LOC571260 OS=Danio rerio OX=7955 GN=zgc:162816 PE=1 SV=1	1.91013	zgc:162816	zgc:162816
A0A8M6YZ46	Interaptin-like OS=Danio rerio OX=7955 GN=LOC100007467 PE=3 SV=1	1.90096	LOC100007467	LOC100007467
Q498Q0	Inter-alpha (Globulin) inhibitor H3 OS=Danio rerio OX=7955 GN=itih3 PE=2 SV=1	1.89376	itih3	itih3b
A0A8M2BKA1	BCL2/adenovirus E1B 19 kDa protein-interacting protein 3 isoform X1 OS=Danio rerio OX=7955 GN=bnip3 PE=3 SV=1	1.88157	bnip3	bnip3
A0A8M3B5A2	Unconventional myosin-IXb OS=Danio rerio OX=7955 GN=LOC100332329 PE=1 SV=1	1.87929	LOC100332329	LOC100332329
Q5U369	Annexin OS=Danio rerio OX=7955 GN=zgc:92888 PE=1 SV=1	1.87663	zgc:92888	anxa3b
A0A8M2B8F5	Trichohyalin-like isoform X2 OS=Danio rerio OX=7955 GN=LOC100148751 PE=3 SV=1	1.8351	LOC100148751	LOC100148751
A0A8M2B4I4	Uncharacterized protein LOC101883708 OS=Danio rerio OX=7955 GN=LOC101883708 PE=4 SV=1	1.82184	LOC101883708	LOC101883708
F1QKI6	SPT20 homolog, SAGA complex component OS=Danio rerio OX=7955 GN=supt20 PE=3 SV=2	1.81811	supt20	supt20
Q6P2V1	Dipeptidyl peptidase 1 OS=Danio rerio OX=7955 GN=ik:tdsubc_1h2 PE=1 SV=1	1.81639	ik:tdsubc_1h2	ctsc
A0A8M9Q7K2	NACHT, LRR and PYD domains-containing protein 12-like OS=Danio rerio OX=7955 GN=LOC108183497 PE=4 SV=1	1.80684	LOC108183497	si:ch211-76m11.3
A0A0R4IQ22	Microfibril-associated glycoprotein 4-like precursor OS=Danio rerio OX=7955 GN=LOC100007488 PE=4 SV=1	1.78644	LOC100007488	LOC100007488
B8JLW4	C18h3orf33 homolog (H. sapiens) OS=Danio rerio OX=7955 GN=c3orf33 PE=4 SV=1	1.7806	c3orf33	c18h3orf33
Q5XJJ0	glutathione transferase OS=Danio rerio OX=7955 GN=mgst1 PE=1 SV=1	1.75975	mgst1	mgst1.1
Q6NWB9	39S ribosomal protein L38, mitochondrial OS=Danio rerio OX=7955 GN=zgc:85834 PE=1 SV=1	1.74901	zgc:85834	mrpl38
A0A8M1PZK0	Cytochrome c oxidase subunit 5B, mitochondrial-like OS=Danio rerio OX=7955 GN=cox5b1 PE=1 SV=1	1.74287	cox5b1	cox5bb
B0S6B4	Microtubule-associated protein 1S OS=Danio rerio OX=7955 GN=map1sb PE=1 SV=1	1.73988	map1sb	map1sb
A7MCS9	Uncharacterized protein LOC100126020 precursor OS=Danio rerio OX=7955 GN=si:dkey-152b24.2 PE=1 SV=1	1.73275	si:dkey-152b24.2	zgc:174938
Q32LT1	Cytochrome P450, family 3, subfamily A, polypeptide 65 OS=Danio rerio OX=7955 GN=zgc:123110 PE=2 SV=1	1.72323	zgc:123110	cyp3a65
Q5TYX3	Novel protein containing a tetratricopeptide repeat OS=Danio rerio OX=7955 GN=si:dkeyp-50f7.3 PE=4 SV=1	1.71797	si:dkeyp-50f7.3	ttc32
A0A8M9PBH8	Sterile alpha motif domain-containing protein 9-like OS=Danio rerio OX=7955 GN=LOC101882642 PE=4 SV=1	1.71715	LOC101882642	LOC101882642
Q9I9N0	Death-associated protein-like 1 homolog OS=Danio rerio OX=7955 GN=dap1b PE=1 SV=1	1.71484	dap1b	dap1b
F1QL71	Synaptic vesicle glycoprotein 2 OS=Danio rerio OX=7955 GN=sv2 PE=4 SV=2	1.70889	sv2	sv2
Q6PH54	Arginase OS=Danio rerio OX=7955 GN=ARG2 PE=2 SV=1	1.70516	ARG2	ARG2
A0A8M9PCW9	Uncharacterized protein LOC110438215 OS=Danio rerio OX=7955 GN=LOC110438215 PE=4 SV=1	1.69395	LOC110438215	LOC110438215
Q5RG12	Heat shock protein 90, alpha (cytosolic), class A member 1, tandem duplicate 2 OS=Danio rerio OX=7955 GN=hsp90a.2 PE=1 SV=1	1.6811	hsp90a.2	hsp90aa1.2
Q31365	Major histocompatibility complex class I UBA precursor OS=Danio rerio OX=7955 GN=UBA*01 PE=1 SV=1	1.6738	UBA*01	mhc1uba
A6P6V6	Taste receptor type 2 OS=Danio rerio OX=7955 GN=tas2r5 PE=3 SV=1	1.67215	tas2r5	tas2r202
A0A8M6Z990	Zinc finger protein 518A OS=Danio rerio OX=7955 GN=LOC101883869 PE=4 SV=1	1.67109	LOC101883869	LOC101883869
Q9DGI4	Sodium/potassium-transporting ATPase subunit beta OS=Danio rerio OX=7955 GN=cb714 PE=1 SV=1	1.67006	cb714	atp1b3b
A0A8M3AXX2	Uncharacterized protein si:dkey-38n4.2 isoform X1 OS=Danio rerio OX=7955 GN=si:dkey-3k20.1 PE=4 SV=1	1.66269	si:dkey-3k20.1	si:dkey-3k20.1
Q9PT92	Catalase OS=Danio rerio OX=7955 GN=cat PE=2 SV=1	1.66023	cat	cat
Q6AXI9	Zgc:101129 OS=Danio rerio OX=7955 GN=zgc:101129 PE=2 SV=1	1.65662	zgc:101129	pbldp
A0A8M9PMM8	Acyl-coenzyme A thioesterase THEM4 isoform X2 OS=Danio rerio OX=7955 GN=them4 PE=4 SV=1	1.65529	them4	them4
F1QGC9	Coiled-coil domain-containing 90B OS=Danio rerio OX=7955 GN=bZ1P14.3 PE=3 SV=1	1.65274	bZ1P14.3	ccdc90b
A0A8M9Q508	Zinc finger protein 729 isoform X1 OS=Danio rerio OX=7955 GN=zgc:113050 PE=4 SV=1	1.65202	zgc:113050	zgc:113050
Q0P487	NADH-cytochrome b5 reductase 2 OS=Danio rerio OX=7955 GN=cyb5r2 PE=2 SV=2	1.64588	cyb5r2	cyb5r2
A0A8M2BDH0	Endoplasmic reticulum lectin OS=Danio rerio OX=7955 GN=os9 PE=1 SV=1	1.63983	os9	os9
E7FGN5	High mobility group protein HMGI-C-like OS=Danio rerio OX=7955 GN=si:ch211-161c3.6 PE=3 SV=1	1.63874	si:ch211-161c3.6	si:ch211-161c3.6
Q7SXF1	7-dehydrocholesterol reductase OS=Danio rerio OX=7955 GN=dhcr7 PE=2 SV=1	1.63557	dhcr7	dhcr7
Q1ECY7	Microsomal glutathione S-transferase 2 OS=Danio rerio OX=7955 GN=zgc:136570 PE=1 SV=1	1.62358	zgc:136570	mgst2
A0A0R4IZJ0	C-x(9)-C motif-containing 4 homolog (S. cerevisiae) OS=Danio rerio OX=7955 GN=cmc4 PE=3 SV=1	1.62214	cmc4	cmc4
Q4V916	Farnesyl pyrophosphate synthase OS=Danio rerio OX=7955 GN=wu:fb23g06 PE=1 SV=1	1.61983	wu:fb23g06	fdps
Q08BC5	3beta-hydroxysteroid 3-dehydrogenase OS=Danio rerio OX=7955 GN=zgc:153977 PE=2 SV=1	1.6182	zgc:153977	hsd17b7
A0A8M3B7U7	Complement C1q-like protein 3 OS=Danio rerio OX=7955 GN=LOC103910098 PE=4 SV=1	1.60854	LOC103910098	LOC103910098
Q7ZTS0	Beta-carotene 15,15'-monooxygenase 1 OS=Danio rerio OX=7955 GN=bcmo1 PE=1 SV=1	1.6033	bcmo1	bco1
A0A8M9Q6C8	NACHT, LRR and PYD domains-containing protein 3-like isoform X2 OS=Danio rerio OX=7955 GN=LOC101885212 PE=4 SV=1	1.5987	LOC101885212	LOC101885212
Q7ZV08	Secretory carrier-associated membrane protein OS=Danio rerio OX=7955 GN=wu:fe48e09 PE=1 SV=1	1.59702	wu:fe48e09	scamp2
F1QSP4	V-type proton ATPase proteolipid subunit OS=Danio rerio OX=7955 GN=CHUNP6904 PE=1 SV=1	1.5916	CHUNP6904	atp6v0ca
A8WFS9	Actin-binding protein IPP OS=Danio rerio OX=7955 GN=ipp PE=2 SV=1	1.59155	ipp	ipp
A0JMJ1	Scinderin like a OS=Danio rerio OX=7955 GN=fb94b12 PE=1 SV=2	1.58783	fb94b12	scinla
F1R6I1	Cytochrome c oxidase subunit 4 OS=Danio rerio OX=7955 GN=cox4i1l PE=1 SV=2	1.58277	cox4i1l	cox4i1l
A0A8M9Q6G2	Poly [ADP-ribose] polymerase 14-like OS=Danio rerio OX=7955 GN=LOC110440070 PE=4 SV=1	1.57977	LOC110440070	LOC110440070
Q1RM52	Thymidylyltransferase OS=Danio rerio OX=7955 GN=si:dz211o13.10 PE=1 SV=1	1.57175	si:dz211o13.10	zgc:136439
Q5PR40	Latexin precursor OS=Danio rerio OX=7955 GN=zgc:103612 PE=1 SV=1	1.57068	zgc:103612	lxn
B7ZD93	Mitochondrial transcription rescue factor 1 OS=Danio rerio OX=7955 GN=fc21d12 PE=1 SV=1	1.56957	fc21d12	mtres1
B0S5C7	Si:ch211-51h9.6 OS=Danio rerio OX=7955 GN=si:ch211-51h9.6 PE=3 SV=1	1.56045	si:ch211-51h9.6	si:ch211-51h9.6
A0A8M6Z000	NACHT, LRR and PYD domains-containing protein 12-like OS=Danio rerio OX=7955 GN=LOC101886021 PE=4 SV=1	1.5578	LOC101886021	LOC101886021
Q1LUX9	Thromboxane A synthase 1 (platelet) OS=Danio rerio OX=7955 GN=wu:fk19d08 PE=3 SV=1	1.5573	wu:fk19d08	tbxas1
H0WEF6	L-serine ammonia-lyase OS=Danio rerio OX=7955 GN=si:ch73-263o4.4 PE=4 SV=1	1.55117	si:ch73-263o4.4	si:ch73-263o4.4
A0A8M2B8I9	Complement factor H-related protein 2 OS=Danio rerio OX=7955 GN=cfhl5 PE=4 SV=1	1.54713	cfhl5	cfhl5
A0A8M1P320	Sidoreflexin OS=Danio rerio OX=7955 GN=sfxn5a PE=3 SV=1	1.54659	sfxn5a	sfxn5a
B0S6A6	GDNF family receptor alpha OS=Danio rerio OX=7955 GN=gfra2 PE=3 SV=1	1.54515	gfra2	gfra2a
A0A8M9PML3	trans-L-3-hydroxyproline dehydratase OS=Danio rerio OX=7955 GN=l3hypdh PE=3 SV=1	1.54439	l3hypdh	l3hypdh
A4IG49	glutaminase OS=Danio rerio OX=7955 GN=si:dkey-102c8.6 PE=2 SV=1	1.54398	si:dkey-102c8.6	gls2b
A0A8M9PQS2	Sulfotransferase OS=Danio rerio OX=7955 GN=sult1st4 PE=3 SV=1	1.54025	sult1st4	sult1st4
A0A0R4IGS2	Cytosolic phospholipase A2 gamma-like OS=Danio rerio OX=7955 GN=zmp:0000001078 PE=1 SV=1	1.53997	zmp:0000001078	si:ch73-55i23.1
F1Q729	Mitochondrial calcium uniporter regulator 1 OS=Danio rerio OX=7955 GN=im:7054683 PE=3 SV=1	1.5394	im:7054683	zgc:165532
Q4QRC6	Iron-sulfur cluster assembly 1 homolog, mitochondrial OS=Danio rerio OX=7955 GN=isca1 PE=2 SV=1	1.53881	isca1	isca1
A0A8M2BG21	Kynurenine--oxoglutarate transaminase 3 isoform X2 OS=Danio rerio OX=7955 GN=ccbl2 PE=4 SV=1	1.53124	ccbl2	kyat3
Q1L875	Sulfotransferase OS=Danio rerio OX=7955 GN=fb60e03 PE=3 SV=1	1.53079	fb60e03	sult3st2
A0A8M2BLP7	Complement component c3b, tandem duplicate 2 isoform X2 OS=Danio rerio OX=7955 GN=c3b.2 PE=3 SV=1	1.52399	c3b.2	c3b.2
Q08BG2	Ebpl protein OS=Danio rerio OX=7955 GN=si:dz79f24.4 PE=2 SV=1	1.52235	si:dz79f24.4	ebpl
A0A8M9Q3I0	Perlwapin isoform X2 OS=Danio rerio OX=7955 GN=wfdc2 PE=4 SV=1	1.52204	wfdc2	wfdc2
A0A0R4IQ46	Cytochrome P450, family 2, subfamily AA, polypeptide 12 OS=Danio rerio OX=7955 GN=zgc:171945 PE=3 SV=1	1.52194	zgc:171945	cyp2aa12
A1L1P5	UDP glucuronosyltransferase 5 family, polypeptide B4 OS=Danio rerio OX=7955 GN=zgc:158224 PE=2 SV=1	1.52029	zgc:158224	ugt5b4
A0A8M9PJL7	GTPase IMAP family member 3-like OS=Danio rerio OX=7955 GN=LOC103910178 PE=3 SV=1	1.5187	LOC103910178	LOC103910178
Q1ED06	Homeobox and leucine zipper protein Homez OS=Danio rerio OX=7955 GN=homez PE=1 SV=1	1.51763	homez	homeza
A0A2R8QCL8	Ergosterol biosynthesis 28 homolog OS=Danio rerio OX=7955 GN=erg28 PE=1 SV=1	1.51742	erg28	erg28
Q566P4	Uncharacterized protein LOC554550 precursor OS=Danio rerio OX=7955 GN=serpinh2 PE=1 SV=1	1.51554	serpinh2	serpinh2
Q7SYK9	Alpha-amylase OS=Danio rerio OX=7955 GN=amy2al1 PE=1 SV=1	1.5105	amy2al1	zgc:66313
A0A8M6Z5L8	NLR family CARD domain-containing protein 3 OS=Danio rerio OX=7955 GN=si:ch211-207e19.2 PE=4 SV=1	1.50421	si:ch211-207e19.2	si:ch211-207e19.2
A0A8M3B5Y3	Plexin-B1 isoform X3 OS=Danio rerio OX=7955 GN=plxnb1a PE=1 SV=1	1.50364	plxnb1a	plxnb1a
A7MC82	Malic enzyme OS=Danio rerio OX=7955 GN=zgc:153079 PE=1 SV=1	1.50207	zgc:153079	me1
Q66IB8	UPF0538 protein C2orf76 homolog OS=Danio rerio OX=7955 GN=zgc:101851 PE=2 SV=1	1.50135	zgc:101851	zgc:101851

## Sheet: UP_GO_KEGG
Enrichment FDR	nGenes	Pathway Genes	Fold Enrichment	Pathway	URL	Genes
0.000725443	3	22	41.9569	Path:dre00100 Steroid biosynthesis	http://www.genome.jp/kegg-bin/show_pathway?dre00100	dhcr7 tm7sf2 hsd17b7
9.96496e-05	5	67	22.9615	Path:dre00140 Steroid hormone biosynthesis	http://www.genome.jp/kegg-bin/show_pathway?dre00140	cyp3a65 comtb cyp7b1 hsd17b7 ugt5b4
0.0269698	2	28	21.9774	Path:dre00220 Arginine biosynthesis	http://www.genome.jp/kegg-bin/show_pathway?dre00220	arg2 gls2b
0.0269698	2	29	21.2196	Path:dre00591 Linoleic acid metabolism	http://www.genome.jp/kegg-bin/show_pathway?dre00591	si:ch73-55i23.1 cyp3a65
0.000725443	4	59	20.8599	Path:dre00982 Drug metabolism-cytochrome P450	http://www.genome.jp/kegg-bin/show_pathway?dre00982	gsta.1 mgst1.1 mgst2 ugt5b4
0.000725443	4	61	20.176	Path:dre00980 Metabolism of xenobiotics by cytochrome P450	http://www.genome.jp/kegg-bin/show_pathway?dre00980	gsta.1 mgst1.1 mgst2 ugt5b4
0.000847566	4	67	18.3692	Path:dre00480 Glutathione metabolism	http://www.genome.jp/kegg-bin/show_pathway?dre00480	gsta.1 mgst1.1 g6pd mgst2
0.0378	2	36	17.0935	Path:dre00630 Glyoxylate and dicarboxylate metabolism	http://www.genome.jp/kegg-bin/show_pathway?dre00630	cat acss1
0.0387716	2	38	16.1939	Path:dre00350 Tyrosine metabolism	http://www.genome.jp/kegg-bin/show_pathway?dre00350	tat comtb
0.00900828	3	62	14.8879	Path:dre00590 Arachidonic acid metabolism	http://www.genome.jp/kegg-bin/show_pathway?dre00590	si:ch73-55i23.1 zgc:56585 tbxas1
0.00209792	4	88	13.9856	Path:dre00983 Drug metabolism-other enzymes	http://www.genome.jp/kegg-bin/show_pathway?dre00983	gsta.1 mgst1.1 mgst2 ugt5b4
0.00829178	4	131	9.39492	Path:dre01200 Carbon metabolism	http://www.genome.jp/kegg-bin/show_pathway?dre01200	cat acss1 g6pd me1
1.99937e-08	25	1763	4.36307	Path:dre01100 Metabolic pathways	http://www.genome.jp/kegg-bin/show_pathway?dre01100	si:ch73-55i23.1 atp6v0ca cat arg2 dhcr7 kyat3 zgc:66313 cox4i1l ak4 gsta.1 mgst1.1 tm7sf2 acss1 fdps cyp3a65 gls2b tat comtb l3hypdh g6pd mgst2 hsd17b7 me1 ugt5b4 tbxas1
