# Supplementary material for: The transcription factors Tfeb and Tfe3 are required for survival and embryonic development of pancreas and liver in zebrafish
Source: PLoS Genet. 2025 Jun 27;21(6):e1011754. doi: 10.1371/journal.pgen.1011754 (PMC12225984; doi:10.1371/journal.pgen.1011754)
Supplement: S7 Table — List of marker genes for each cluster shown in the different UMAPs of dsRED+ cells, DE analysis of TKO vs WT hepatocytes and GO analysis of the differentially expressed genes (down- and upregulated, respectively). (XLSX) [file pgen.1011754.s014.xlsx]

## Sheet: WT_dsRED
List of marker genes for WT-dsRED clustering
gene	p_val	avg_log2FC	pct.1	pct.2	p_val_adj	cluster	gene
mt-co3	0	1.4606	1	0.997	0	0	mt-co3
mt-co2	3.02363e-300	1.44451	0.999	0.997	5.68986e-296	0	mt-co2
mt-co1	1.1475e-296	1.47096	1	0.985	2.15936e-292	0	mt-co1
mt-cyb	1.06267e-294	1.45962	0.999	0.994	1.99972e-290	0	mt-cyb
mt-nd4	7.85956e-285	1.46489	0.996	0.951	1.47901e-280	0	mt-nd4
mt-atp6	3.14797e-280	1.45616	1	0.99	5.92386e-276	0	mt-atp6
mt-nd2	1.30733e-267	1.52145	0.998	0.957	2.46013e-263	0	mt-nd2
mt-nd1	6.33072e-264	1.47018	0.998	0.969	1.19132e-259	0	mt-nd1
mt-nd5	4.77161e-246	1.46899	0.993	0.904	8.97921e-242	0	mt-nd5
zgc:158463	1.45638e-244	1.60698	1	0.998	2.74062e-240	0	zgc:158463
BX548011.2	7.42801e-243	1.80098	0.986	0.801	1.3978e-238	0	BX548011.2
mt-nd3	1.33958e-235	1.4121	0.991	0.872	2.52082e-231	0	mt-nd3
wu:fi09b08	4.50623e-189	1.58786	0.975	0.687	8.47983e-185	0	wu:fi09b08
mt-atp8	1.87483e-156	1.25565	0.947	0.775	3.52805e-152	0	mt-atp8
mt-nd4l	1.14118e-120	1.1648	0.887	0.699	2.14748e-116	0	mt-nd4l
mt-nd6	7.40955e-91	1.1091	0.839	0.691	1.39433e-86	0	mt-nd6
AL935186.10	8.6589e-70	1.20753	0.673	0.416	1.62943e-65	0	AL935186.10
ENSDARG00000112045	7.53035e-50	0.872368	0.671	0.544	1.41706e-45	0	ENSDARG00000112045
casp10	0.0012071	0.567279	0.36	0.354	1	0	casp10
apoa2	3.04826e-268	2.52026	0.999	0.95	5.73621e-264	1	apoa2
apoa1b	1.1374e-258	2.3407	0.999	0.92	2.14037e-254	1	apoa1b
fabp10a	2.30604e-251	2.29492	0.997	0.85	4.33951e-247	1	fabp10a
sod1	1.15685e-248	2.15454	0.965	0.451	2.17695e-244	1	sod1
rbp2b	4.61055e-239	2.08412	0.994	0.691	8.67613e-235	1	rbp2b
bhmt	2.5306e-237	2.10559	0.993	0.84	4.76208e-233	1	bhmt
gamt	2.62903e-235	2.49324	0.988	0.599	4.94731e-231	1	gamt
ttr	1.89046e-231	2.11074	0.957	0.467	3.55746e-227	1	ttr
apom	1.07361e-226	2.14275	0.958	0.472	2.02032e-222	1	apom
rida	4.51452e-226	1.99762	0.945	0.42	8.49542e-222	1	rida
aldob	6.01847e-224	1.97956	0.994	0.81	1.13256e-219	1	aldob
atp5mc3b	1.30134e-217	2.09209	0.967	0.465	2.44886e-213	1	atp5mc3b
apoc2	9.41451e-215	2.09905	0.958	0.493	1.77162e-210	1	apoc2
zgc:123103	2.27023e-214	2.27656	0.978	0.717	4.27212e-210	1	zgc:123103
si:dkey-151g10.6	1.2352e-212	1.74317	0.997	0.874	2.32439e-208	1	si:dkey-151g10.6
ENSDARG00000015978	4.52304e-211	1.7124	0.961	0.553	8.51145e-207	1	ENSDARG00000015978
cox6a1	4.25577e-210	1.88727	0.922	0.41	8.00852e-206	1	cox6a1
cox4i1	2.44402e-208	1.61107	0.958	0.514	4.59916e-204	1	cox4i1
afp4.1	1.31791e-207	2.11126	0.936	0.385	2.48004e-203	1	afp4.1
rps29	1.74523e-207	1.53498	0.992	0.737	3.28417e-203	1	rps29
si:dkeyp-73d8.6	2.56567e-206	1.84729	0.931	0.452	4.82808e-202	1	si:dkeyp-73d8.6
rps13	8.3403e-206	1.79984	0.979	0.58	1.56948e-201	1	rps13
rps27a	1.19956e-205	1.67701	0.99	0.717	2.25733e-201	1	rps27a
rps16	2.86755e-205	1.70768	0.969	0.563	5.39616e-201	1	rps16
rps14	8.27638e-205	1.75812	0.983	0.646	1.55745e-200	1	rps14
rpl34	1.56894e-204	1.57143	0.981	0.654	2.95243e-200	1	rpl34
rpl37.1	1.6341e-203	1.66901	0.981	0.662	3.07506e-199	1	rpl37.1
rpl11	3.54885e-203	1.73286	0.986	0.703	6.67823e-199	1	rpl11
crp3	4.6876e-203	2.22306	0.943	0.52	8.82112e-199	1	crp3
uox	1.35129e-202	2.03246	0.938	0.454	2.54285e-198	1	uox
rps24	2.33688e-202	1.65931	0.986	0.693	4.39754e-198	1	rps24
rps15	1.3195e-201	1.79995	0.975	0.581	2.48303e-197	1	rps15
rps19	1.86652e-201	1.67399	0.99	0.73	3.51242e-197	1	rps19
rpl35a	2.15458e-201	1.67679	0.971	0.634	4.05449e-197	1	rpl35a
rpl36a	6.11489e-201	1.56058	0.99	0.754	1.1507e-196	1	rpl36a
si:ch211-270n8.1	1.1872e-200	2.06777	0.929	0.4	2.23407e-196	1	si:ch211-270n8.1
rpl18a	3.69963e-200	1.80053	0.982	0.549	6.96196e-196	1	rpl18a
rpl9	1.51058e-199	1.79002	0.972	0.559	2.8426e-195	1	rpl9
rps10	1.75383e-199	1.67466	0.983	0.639	3.30036e-195	1	rps10
prdx2	2.7302e-198	1.76916	0.956	0.613	5.13769e-194	1	prdx2
rpl23	4.21302e-198	1.80821	0.979	0.644	7.92806e-194	1	rpl23
uba52	1.52715e-197	1.67314	0.976	0.59	2.87379e-193	1	uba52
rpl14	4.44406e-197	1.62109	0.983	0.655	8.36284e-193	1	rpl14
rplp2l	4.52162e-197	1.56145	0.99	0.808	8.50879e-193	1	rplp2l
rps8a	4.01219e-196	1.70414	0.983	0.619	7.55015e-192	1	rps8a
rps7	1.03156e-195	1.7845	0.983	0.681	1.94119e-191	1	rps7
cox6b1	6.46857e-195	1.6055	0.938	0.472	1.21725e-190	1	cox6b1
rps25	2.40657e-194	1.49496	0.988	0.772	4.52868e-190	1	rps25
scp2a	3.35652e-194	1.55321	0.954	0.596	6.31631e-190	1	scp2a
rpl39	2.12005e-193	1.81502	0.972	0.628	3.98952e-189	1	rpl39
rpl32	3.75311e-193	1.76562	0.972	0.573	7.0626e-189	1	rpl32
hp.1	3.99279e-193	1.59709	0.963	0.616	7.51363e-189	1	hp.1
atp5pf	1.8435e-192	1.6444	0.914	0.405	3.4691e-188	1	atp5pf
gapdh	1.96636e-192	1.5289	0.976	0.786	3.70029e-188	1	gapdh
serpina1l	3.52495e-192	2.12078	0.951	0.504	6.63326e-188	1	serpina1l
rps9	6.7153e-192	1.65815	0.989	0.628	1.26369e-187	1	rps9
rpl28	9.89386e-192	1.76533	0.976	0.528	1.86183e-187	1	rpl28
rpl24	2.08406e-191	1.5915	0.978	0.693	3.92178e-187	1	rpl24
ENSDARG00000046157	3.02937e-191	1.64665	0.971	0.621	5.70066e-187	1	ENSDARG00000046157
suclg1	3.22023e-190	1.78527	0.943	0.5	6.05984e-186	1	suclg1
rps23	6.87945e-190	1.86397	0.967	0.539	1.29458e-185	1	rps23
rpl17	2.15629e-189	1.87612	0.965	0.547	4.05771e-185	1	rpl17
si:dkey-16p21.8	5.3091e-189	1.58635	0.938	0.453	9.99066e-185	1	si:dkey-16p21.8
rpl27	6.48968e-189	1.76511	0.958	0.553	1.22123e-184	1	rpl27
rpl30	2.15926e-188	1.64479	0.963	0.608	4.06329e-184	1	rpl30
rps15a	3.03701e-188	1.76111	0.971	0.582	5.71505e-184	1	rps15a
rpl31	3.1072e-188	1.55212	0.976	0.659	5.84713e-184	1	rpl31
apoa4b.1	4.24907e-188	1.94083	0.932	0.423	7.99591e-184	1	apoa4b.1
atp5mc1	2.03108e-187	1.91368	0.921	0.441	3.82208e-183	1	atp5mc1
ndufa4l	3.54236e-187	1.53271	0.942	0.563	6.66601e-183	1	ndufa4l
rpl18	8.41635e-187	1.73202	0.964	0.572	1.58379e-182	1	rpl18
rps26l	6.55955e-186	1.75471	0.956	0.48	1.23438e-181	1	rps26l
atp5l	1.05929e-185	1.62	0.928	0.476	1.99338e-181	1	atp5l
atp5pb	1.09021e-185	1.61753	0.892	0.352	2.05156e-181	1	atp5pb
nme2b.1	1.10174e-185	1.72656	0.961	0.565	2.07326e-181	1	nme2b.1
rplp1	1.5347e-184	1.55385	0.988	0.764	2.888e-180	1	rplp1
dad1	6.63624e-184	1.61568	0.9	0.404	1.24881e-179	1	dad1
atp5f1d	2.00362e-183	1.58049	0.908	0.411	3.77041e-179	1	atp5f1d
gpx4a	7.30096e-183	1.67527	0.963	0.586	1.3739e-178	1	gpx4a
rpl13a	7.82153e-183	1.64283	0.971	0.613	1.47186e-178	1	rpl13a
rps18	1.12775e-182	1.62964	0.922	0.445	2.12219e-178	1	rps18
rps21	5.26958e-182	1.47988	0.975	0.654	9.9163e-178	1	rps21
rpl22l1	3.78538e-181	1.68436	0.931	0.484	7.12332e-177	1	rpl22l1
sec61b	7.63061e-181	1.62663	0.883	0.368	1.43593e-176	1	sec61b
rpl21	1.3373e-180	1.73974	0.961	0.552	2.51653e-176	1	rpl21
mgst1.2	2.04182e-180	1.6319	0.883	0.347	3.84229e-176	1	mgst1.2
cox5ab	2.05367e-179	1.49699	0.888	0.384	3.8646e-175	1	cox5ab
cox7b	4.29793e-179	1.58157	0.921	0.484	8.08785e-175	1	cox7b
ENSDARG00000115271	2.59882e-178	1.45202	0.985	0.752	4.89046e-174	1	ENSDARG00000115271
atox1	5.65197e-178	1.72662	0.856	0.317	1.06359e-173	1	atox1
rpl22	1.25633e-177	1.67219	0.926	0.417	2.36416e-173	1	rpl22
faua	1.31648e-177	1.65927	0.96	0.476	2.47736e-173	1	faua
cox5aa	1.34581e-177	1.56248	0.899	0.4	2.53255e-173	1	cox5aa
rps12	5.70678e-177	1.92934	0.961	0.559	1.0739e-172	1	rps12
fabp3	6.46527e-177	1.64185	0.961	0.619	1.21663e-172	1	fabp3
cox7c	9.65186e-176	1.56103	0.899	0.404	1.81629e-171	1	cox7c
rpl35	3.35199e-174	1.41233	0.972	0.712	6.30777e-170	1	rpl35
atp5pd	7.9544e-174	1.67017	0.859	0.324	1.49686e-169	1	atp5pd
rpl12	3.04763e-173	1.52684	0.978	0.751	5.73503e-169	1	rpl12
uqcrh	5.95663e-173	1.48997	0.918	0.425	1.12092e-168	1	uqcrh
rpl13	7.08541e-173	1.5443	0.982	0.79	1.33333e-168	1	rpl13
ssr3	9.85564e-173	1.60345	0.896	0.385	1.85463e-168	1	ssr3
rpl38	1.34728e-172	1.35134	0.972	0.68	2.53531e-168	1	rpl38
ndufb10	1.61533e-172	1.46839	0.809	0.25	3.03973e-168	1	ndufb10
atp5mc3a	2.62464e-172	1.61006	0.874	0.366	4.93904e-168	1	atp5mc3a
rpsa	6.16402e-172	1.41247	0.981	0.736	1.15995e-167	1	rpsa
rpl19	8.22175e-172	1.71711	0.969	0.636	1.54717e-167	1	rpl19
cox6c	1.0906e-171	1.45639	0.882	0.359	2.05228e-167	1	cox6c
rpl23a	1.10549e-171	1.58927	0.94	0.503	2.08031e-167	1	rpl23a
grhprb	2.12165e-171	1.4669	0.957	0.633	3.99251e-167	1	grhprb
ttc36	6.34988e-171	1.53939	0.896	0.405	1.19492e-166	1	ttc36
rps17	5.78654e-170	1.49545	0.928	0.462	1.08891e-165	1	rps17
sec61g	2.30986e-169	1.51869	0.938	0.537	4.34669e-165	1	sec61g
eno3	2.66916e-169	1.66624	0.961	0.646	5.02282e-165	1	eno3
apoc1	3.02684e-169	1.61837	0.997	0.832	5.69591e-165	1	apoc1
serpina1	4.15579e-169	1.76912	0.922	0.498	7.82037e-165	1	serpina1
rpl36	7.7375e-169	1.36948	0.967	0.649	1.45604e-164	1	rpl36
ndufb8	2.43271e-168	1.52566	0.853	0.323	4.57788e-164	1	ndufb8
atp5meb	4.35541e-168	1.4492	0.935	0.544	8.19602e-164	1	atp5meb
cox6b2	5.40564e-168	1.44017	0.925	0.497	1.01723e-163	1	cox6b2
rpl7a	7.66526e-167	1.67702	0.957	0.564	1.44245e-162	1	rpl7a
atp5mf	2.76156e-166	1.45818	0.899	0.443	5.19671e-162	1	atp5mf
cox7a2a	4.61059e-166	1.47502	0.853	0.317	8.67621e-162	1	cox7a2a
rps3a	4.01816e-164	1.66139	0.954	0.551	7.56137e-160	1	rps3a
rps11	4.83189e-164	1.50351	0.95	0.579	9.09265e-160	1	rps11
rps28	1.5564e-163	1.28334	0.978	0.723	2.92883e-159	1	rps28
ndufb9	3.8576e-163	1.31977	0.825	0.268	7.25923e-159	1	ndufb9
rps27.1	1.64827e-161	1.54334	0.949	0.536	3.10172e-157	1	rps27.1
hao1	6.56029e-159	1.48781	0.857	0.326	1.23452e-154	1	hao1
ambp	1.10565e-158	1.58763	0.907	0.46	2.08062e-154	1	ambp
ENSDARG00000076223	1.50455e-158	1.45934	0.875	0.377	2.83126e-154	1	ENSDARG00000076223
rps26	1.68853e-158	1.51529	0.907	0.429	3.17747e-154	1	rps26
rbp4	1.83463e-158	2.09853	0.918	0.634	3.4524e-154	1	rbp4
mdh1aa	1.85425e-158	1.55371	0.921	0.519	3.48933e-154	1	mdh1aa
aqp12	5.28614e-158	1.57861	0.824	0.292	9.94746e-154	1	aqp12
atp5md	1.92285e-157	1.40396	0.847	0.331	3.61841e-153	1	atp5md
mpc1	2.20617e-157	1.47053	0.756	0.214	4.15157e-153	1	mpc1
zgc:193541	7.01283e-156	1.35016	0.915	0.504	1.31968e-151	1	zgc:193541
ddt	2.41473e-155	1.34314	0.859	0.352	4.54404e-151	1	ddt
pnp4b	2.50909e-155	1.70395	0.904	0.506	4.72161e-151	1	pnp4b
ndufa12	4.41397e-155	1.24046	0.741	0.194	8.3062e-151	1	ndufa12
naca	4.45909e-155	1.44921	0.925	0.44	8.39111e-151	1	naca
hspe1	5.47375e-155	1.35559	0.942	0.615	1.03005e-150	1	hspe1
rpl10	2.94923e-154	1.63528	0.949	0.519	5.54986e-150	1	rpl10
pcbd1	4.71176e-154	1.4336	0.8	0.266	8.86659e-150	1	pcbd1
slc25a5	5.87778e-154	1.52898	0.982	0.749	1.10608e-149	1	slc25a5
rpl29	4.77486e-153	1.22138	0.972	0.721	8.98533e-149	1	rpl29
crp2	7.65515e-153	2.1116	0.9	0.459	1.44055e-148	1	crp2
kng1	3.06306e-152	1.48562	0.836	0.324	5.76407e-148	1	kng1
ndufb3	4.35419e-152	1.31716	0.865	0.358	8.19371e-148	1	ndufb3
ppib	1.10784e-151	1.39924	0.881	0.464	2.08473e-147	1	ppib
tfa	1.54247e-151	1.43046	0.988	0.882	2.90262e-147	1	tfa
fbp1b	3.96676e-149	1.3996	0.9	0.467	7.46465e-145	1	fbp1b
rplp2	4.75966e-149	1.25358	0.957	0.65	8.95673e-145	1	rplp2
tmem258	3.02598e-148	1.34169	0.813	0.29	5.69429e-144	1	tmem258
gstp1	7.34559e-148	1.54983	0.914	0.471	1.38229e-143	1	gstp1
rps2	1.10772e-147	1.58161	0.96	0.64	2.0845e-143	1	rps2
urad	2.38453e-147	1.21414	0.724	0.181	4.4872e-143	1	urad
uqcrq	7.06245e-147	1.33047	0.86	0.372	1.32901e-142	1	uqcrq
ssr4	8.9803e-147	1.38328	0.774	0.245	1.68991e-142	1	ssr4
rpl15	2.15484e-146	1.56896	0.904	0.456	4.05498e-142	1	rpl15
ndufs5	2.18969e-146	1.30587	0.821	0.3	4.12056e-142	1	ndufs5
rps4x	2.25652e-146	1.54108	0.924	0.503	4.24631e-142	1	rps4x
rpl8	3.90661e-146	1.65404	0.932	0.525	7.35147e-142	1	rpl8
rps5	4.53229e-146	1.63931	0.932	0.505	8.52886e-142	1	rps5
sod2	1.14597e-145	1.2073	0.718	0.18	2.15649e-141	1	sod2
atp5f1e	5.45965e-145	1.28936	0.932	0.573	1.0274e-140	1	atp5f1e
ndufb7	1.75566e-144	1.28653	0.859	0.372	3.30381e-140	1	ndufb7
uqcr10	5.35114e-144	1.29977	0.918	0.495	1.00698e-139	1	uqcr10
gchfr	7.27321e-144	1.32086	0.724	0.2	1.36867e-139	1	gchfr
dap	2.23772e-143	1.31655	0.846	0.352	4.21095e-139	1	dap
rplp0	8.05964e-143	1.56063	0.975	0.727	1.51666e-138	1	rplp0
pgrmc1	8.33344e-143	1.29729	0.842	0.353	1.56819e-138	1	pgrmc1
atp5po	1.53788e-142	1.29845	0.757	0.239	2.89398e-138	1	atp5po
asgrl2	2.26004e-142	1.19374	0.743	0.211	4.25294e-138	1	asgrl2
ndufab1b	3.58947e-142	1.14497	0.698	0.171	6.75466e-138	1	ndufab1b
ces2a	4.98506e-141	1.6484	0.902	0.523	9.38089e-137	1	ces2a
rps6	5.94692e-141	1.42194	0.903	0.466	1.11909e-136	1	rps6
rpl7	3.43788e-140	1.58412	0.94	0.546	6.4694e-136	1	rpl7
CABZ01033205.1	4.03652e-140	1.13686	0.706	0.178	7.59593e-136	1	CABZ01033205.1
gcshb	7.99878e-140	1.22659	0.757	0.233	1.50521e-135	1	gcshb
fabp2	8.54368e-140	1.42758	0.838	0.318	1.60775e-135	1	fabp2
hsp90ab1	9.16003e-140	1.07555	0.968	0.812	1.72373e-135	1	hsp90ab1
ndufb6	5.25882e-139	1.07208	0.692	0.181	9.89605e-135	1	ndufb6
uraha	6.31857e-139	1.30726	0.725	0.2	1.18903e-134	1	uraha
cox8a	9.6948e-139	1.37486	0.852	0.385	1.82437e-134	1	cox8a
ppiab	8.7505e-138	1.24729	0.911	0.471	1.64667e-133	1	ppiab
rpl10a	1.64425e-137	1.46354	0.946	0.619	3.09416e-133	1	rpl10a
ndufa6	2.94692e-137	1.22865	0.81	0.302	5.54552e-133	1	ndufa6
ssr2	3.65302e-137	1.38282	0.792	0.31	6.87426e-133	1	ssr2
rpl6	3.78215e-137	1.21944	0.925	0.595	7.11726e-133	1	rpl6
rack1	6.57362e-137	1.42303	0.911	0.488	1.23702e-132	1	rack1
ndufb4	1.27427e-136	1.15248	0.748	0.227	2.39792e-132	1	ndufb4
lgals2b	3.23202e-136	1.32144	0.756	0.231	6.08202e-132	1	lgals2b
eef1b2	1.82136e-135	1.44055	0.865	0.388	3.42744e-131	1	eef1b2
phyhd1	1.51205e-134	1.15668	0.7	0.184	2.84537e-130	1	phyhd1
uqcrfs1	7.24862e-134	1.33876	0.785	0.279	1.36404e-129	1	uqcrfs1
hpda	1.70066e-133	1.2382	0.931	0.597	3.2003e-129	1	hpda
aldh6a1	2.40057e-133	1.27646	0.895	0.477	4.51739e-129	1	aldh6a1
gsta.1	4.33898e-133	1.19382	0.709	0.19	8.16509e-129	1	gsta.1
atp5fa1	9.30362e-133	1.41738	0.908	0.5	1.75076e-128	1	atp5fa1
shbg	1.66081e-132	1.30654	0.852	0.397	3.12531e-128	1	shbg
rps27.2	1.86438e-131	1.18961	0.899	0.456	3.5084e-127	1	rps27.2
ndufab1a	2.25992e-131	1.10872	0.752	0.234	4.25271e-127	1	ndufab1a
comtd1	3.21591e-131	1.09305	0.541	0.094	6.0517e-127	1	comtd1
oxct1b	5.10042e-131	1.28902	0.807	0.315	9.59797e-127	1	oxct1b
isoc2	7.35426e-131	1.1156	0.702	0.19	1.38392e-126	1	isoc2
gstk1	9.31729e-131	1.07522	0.677	0.176	1.75333e-126	1	gstk1
rpl5b	1.37312e-130	1.25708	0.842	0.358	2.58393e-126	1	rpl5b
mgst3a	3.05008e-130	1.09025	0.745	0.232	5.73965e-126	1	mgst3a
ENSDARG00000090722	4.76402e-130	1.70669	0.714	0.23	8.96494e-126	1	ENSDARG00000090722
sult2st2	2.95002e-129	1.21616	0.685	0.188	5.55135e-125	1	sult2st2
uqcrb	8.89994e-129	1.16616	0.929	0.579	1.67479e-124	1	uqcrb
agxta	1.24723e-128	1.33491	0.81	0.319	2.34704e-124	1	agxta
ENSDARG00000031435	3.59455e-128	1.20035	0.871	0.387	6.76422e-124	1	ENSDARG00000031435
si:ch73-281k2.5	4.66571e-128	1.37217	0.786	0.307	8.77993e-124	1	si:ch73-281k2.5
ppiaa	6.82432e-128	1.25349	0.872	0.408	1.2842e-123	1	ppiaa
tpi1b	6.16247e-127	1.37488	0.881	0.483	1.15965e-122	1	tpi1b
fdx1	7.72657e-127	1.082	0.796	0.292	1.45399e-122	1	fdx1
ndufc2	1.22093e-126	1.08283	0.853	0.364	2.29754e-122	1	ndufc2
ybx1	5.54447e-126	1.1992	0.957	0.689	1.04336e-121	1	ybx1
rpl5a	7.09792e-126	1.3907	0.863	0.419	1.33569e-121	1	rpl5a
gstm.1	1.09285e-125	0.973986	0.666	0.17	2.05652e-121	1	gstm.1
romo1	2.9936e-125	1.13534	0.766	0.273	5.63335e-121	1	romo1
ppa1b	3.35622e-125	1.13335	0.757	0.261	6.31574e-121	1	ppa1b
cfhl4	4.14975e-125	1.35482	0.895	0.556	7.809e-121	1	cfhl4
chchd10	1.33634e-124	1.22173	0.789	0.309	2.51473e-120	1	chchd10
eef1g	4.37314e-124	1.32375	0.889	0.44	8.22937e-120	1	eef1g
ndufb5	1.56761e-123	0.991264	0.687	0.194	2.94994e-119	1	ndufb5
mcfd2	2.23135e-123	0.886429	0.623	0.152	4.19896e-119	1	mcfd2
dhrs9	3.87263e-123	1.10407	0.674	0.183	7.28752e-119	1	dhrs9
hyi	5.04999e-123	1.13949	0.714	0.22	9.50307e-119	1	hyi
ftcd	9.59417e-123	1.25054	0.806	0.312	1.80543e-118	1	ftcd
c8g	1.2993e-122	1.07936	0.707	0.21	2.44503e-118	1	c8g
ndufb2	3.51424e-122	1.10318	0.796	0.309	6.6131e-118	1	ndufb2
cox7a1	6.17054e-122	0.870809	0.607	0.136	1.16117e-117	1	cox7a1
pgam1a	2.18889e-121	1.12951	0.881	0.455	4.11905e-117	1	pgam1a
rdh1	2.27227e-121	1.08321	0.624	0.152	4.27596e-117	1	rdh1
mpc2	5.67532e-121	1.09406	0.657	0.188	1.06798e-116	1	mpc2
eif3k	7.61562e-121	1.07204	0.688	0.199	1.43311e-116	1	eif3k
slc25a3b	9.63775e-121	1.25216	0.875	0.436	1.81363e-116	1	slc25a3b
rps3	1.02598e-120	1.28534	0.879	0.419	1.9307e-116	1	rps3
sord	7.95693e-120	1.13572	0.703	0.212	1.49734e-115	1	sord
atp5f1b	1.26925e-119	1.38128	0.928	0.617	2.38847e-115	1	atp5f1b
krtcap2	4.70458e-119	1.0394	0.68	0.203	8.85308e-115	1	krtcap2
ndufs6	8.64561e-119	1.02368	0.771	0.269	1.62693e-114	1	ndufs6
cbr1l	1.27693e-118	1.09511	0.691	0.195	2.40292e-114	1	cbr1l
npc2	2.45096e-118	1.10252	0.763	0.29	4.61222e-114	1	npc2
ndufs4	2.82367e-118	0.980165	0.641	0.168	5.31358e-114	1	ndufs4
ENSDARG00000110700	1.8105e-117	1.06543	0.838	0.36	3.407e-113	1	ENSDARG00000110700
hint1	6.8713e-117	1.02089	0.692	0.211	1.29304e-112	1	hint1
serpinc1	5.68785e-116	1.19737	0.847	0.434	1.07034e-111	1	serpinc1
gstr	1.98955e-115	1.1315	0.755	0.267	3.74393e-111	1	gstr
mat1a	4.52436e-115	1.14696	0.872	0.447	8.51394e-111	1	mat1a
shmt1	8.92352e-114	1.05821	0.709	0.212	1.67923e-109	1	shmt1
fetub	1.03774e-113	1.18939	0.954	0.821	1.95282e-109	1	fetub
vmo1b	1.68534e-113	0.873561	0.639	0.168	3.17146e-109	1	vmo1b
ndufa1	2.45518e-113	1.04759	0.834	0.36	4.62016e-109	1	ndufa1
zgc:195173	3.93234e-113	0.877551	0.648	0.172	7.39987e-109	1	zgc:195173
sdhdb	8.10924e-113	0.922369	0.609	0.152	1.526e-108	1	sdhdb
phb2b	1.54352e-112	0.99757	0.693	0.217	2.90459e-108	1	phb2b
ndufa7	2.04717e-112	0.848471	0.664	0.186	3.85236e-108	1	ndufa7
eef1a1l1	2.29158e-112	1.04271	0.982	0.858	4.3123e-108	1	eef1a1l1
eef1da	1.43053e-111	1.08106	0.739	0.264	2.69198e-107	1	eef1da
cox7a2l	5.89616e-111	0.934687	0.7	0.222	1.10954e-106	1	cox7a2l
tpt1	8.95241e-111	1.16998	0.871	0.424	1.68466e-106	1	tpt1
rpl4	1.39965e-110	1.14461	0.842	0.432	2.63386e-106	1	rpl4
aldh9a1a.1	2.62845e-110	1.11256	0.666	0.202	4.94623e-106	1	aldh9a1a.1
ndufs3	3.91405e-110	0.842379	0.58	0.138	7.36545e-106	1	ndufs3
epdl1	5.1312e-109	1.02371	0.721	0.241	9.65589e-105	1	epdl1
slc25a20	5.21002e-109	0.954387	0.61	0.162	9.80422e-105	1	slc25a20
ppifb	1.14202e-108	0.861989	0.601	0.15	2.14905e-104	1	ppifb
sdhc	3.01402e-108	0.842998	0.605	0.161	5.67178e-104	1	sdhc
prdx6	6.36729e-108	1.05365	0.75	0.271	1.1982e-103	1	prdx6
si:dkeyp-73d8.9	8.24425e-108	1.50773	0.903	0.593	1.5514e-103	1	si:dkeyp-73d8.9
mrps36	1.00082e-107	0.839438	0.616	0.161	1.88334e-103	1	mrps36
pithd1	1.4253e-107	0.697893	0.459	0.078	2.68214e-103	1	pithd1
hsbp1b	1.63755e-107	0.817842	0.659	0.188	3.08154e-103	1	hsbp1b
ndufa11	2.30108e-107	0.865539	0.601	0.16	4.33017e-103	1	ndufa11
diabloa	2.51582e-107	1.22789	0.908	0.645	4.73427e-103	1	diabloa
mrpl12	1.87065e-106	0.743875	0.587	0.143	3.52018e-102	1	mrpl12
wu:fj16a03	1.95274e-106	1.49453	0.84	0.42	3.67466e-102	1	wu:fj16a03
ndufa2	8.61418e-106	0.946269	0.743	0.271	1.62102e-101	1	ndufa2
dbi	2.20777e-105	1.10029	0.863	0.477	4.15458e-101	1	dbi
anxa4	2.35529e-105	0.90303	0.698	0.224	4.43218e-101	1	anxa4
fgg	2.94373e-105	1.18897	0.907	0.549	5.53951e-101	1	fgg
gstt1a	4.15263e-105	1.10892	0.871	0.448	7.81443e-101	1	gstt1a
glod5	5.92175e-105	0.918053	0.689	0.217	1.11436e-100	1	glod5
ostc	3.1822e-104	0.920041	0.659	0.207	5.98826e-100	1	ostc
rpl3	5.43572e-104	1.04222	0.921	0.58	1.02289e-99	1	rpl3
gc	5.80285e-104	1.25407	0.865	0.494	1.09198e-99	1	gc
igfbp2a	1.77365e-103	0.997862	0.753	0.291	3.33766e-99	1	igfbp2a
gstz1	2.52579e-103	0.837663	0.585	0.148	4.75303e-99	1	gstz1
rpe	3.5259e-103	0.819375	0.528	0.12	6.63504e-99	1	rpe
atp5if1b	3.58497e-103	1.02105	0.915	0.573	6.7462e-99	1	atp5if1b
si:ch211-212c13.8	3.75553e-103	1.13433	0.755	0.295	7.06715e-99	1	si:ch211-212c13.8
ndufv3	7.78236e-103	0.739869	0.573	0.144	1.46448e-98	1	ndufv3
dap1b.1	1.11911e-102	0.918974	0.73	0.247	2.10593e-98	1	dap1b.1
acadm	2.37556e-102	1.02112	0.699	0.242	4.47032e-98	1	acadm
fahd1	2.91251e-102	0.756363	0.595	0.154	5.48076e-98	1	fahd1
ENSDARG00000004141	8.81854e-102	0.997114	0.573	0.147	1.65947e-97	1	ENSDARG00000004141
aldh7a1	1.22133e-101	1.04817	0.721	0.264	2.29829e-97	1	aldh7a1
cyb5a	1.85386e-101	1.1052	0.81	0.386	3.4886e-97	1	cyb5a
ndufa8	1.93852e-101	0.877848	0.616	0.177	3.64791e-97	1	ndufa8
zgc:163080	2.39902e-101	0.801977	0.578	0.148	4.51448e-97	1	zgc:163080
fga	2.47932e-101	0.993497	0.888	0.456	4.66558e-97	1	fga
cmbl	3.36125e-101	0.865768	0.57	0.144	6.3252e-97	1	cmbl
ndufa5	3.55333e-101	0.954367	0.803	0.344	6.68665e-97	1	ndufa5
gpd1b	7.63948e-101	1.15453	0.856	0.448	1.4376e-96	1	gpd1b
micos10	2.37206e-100	0.941322	0.716	0.246	4.46373e-96	1	micos10
aldh1l1	3.58527e-100	1.07384	0.835	0.409	6.74676e-96	1	aldh1l1
qdpra	5.8263e-100	1.07429	0.768	0.326	1.09639e-95	1	qdpra
msrb2	6.81086e-100	0.964746	0.767	0.308	1.28167e-95	1	msrb2
ndufs7	1.10938e-99	0.91134	0.644	0.197	2.08764e-95	1	ndufs7
hgd	1.62424e-99	1.07311	0.716	0.262	3.05649e-95	1	hgd
fkbp2	1.87022e-99	0.82276	0.67	0.212	3.51939e-95	1	fkbp2
cnbpa	8.04873e-99	0.994301	0.761	0.303	1.51461e-94	1	cnbpa
etfb	1.02418e-98	0.959244	0.714	0.258	1.92729e-94	1	etfb
atp5f1c	2.11653e-98	1.23832	0.688	0.255	3.98289e-94	1	atp5f1c
prdx3	3.93212e-98	0.868462	0.687	0.227	7.39945e-94	1	prdx3
spcs1	1.04878e-97	0.844386	0.664	0.213	1.97359e-93	1	spcs1
timm8a	2.60272e-97	0.744824	0.574	0.151	4.8978e-93	1	timm8a
gpx1a	4.77937e-97	1.03475	0.646	0.215	8.99381e-93	1	gpx1a
dcxr	6.18351e-97	0.79966	0.61	0.168	1.16361e-92	1	dcxr
edf1	1.06511e-96	0.88548	0.756	0.295	2.00433e-92	1	edf1
cox8b	2.00489e-96	0.905553	0.693	0.231	3.7728e-92	1	cox8b
tomm5	2.06892e-96	0.807777	0.681	0.222	3.8933e-92	1	tomm5
eif5a	2.7164e-96	1.01766	0.735	0.301	5.11172e-92	1	eif5a
mrps24	3.09272e-96	0.635113	0.502	0.112	5.81989e-92	1	mrps24
pbld	7.36037e-96	0.751069	0.588	0.158	1.38508e-91	1	pbld
echs1	9.87652e-96	0.833525	0.594	0.168	1.85856e-91	1	echs1
si:ch211-284e20.8	1.72344e-95	0.875844	0.707	0.242	3.24317e-91	1	si:ch211-284e20.8
ENSDARG00000037679	1.72686e-95	0.77675	0.635	0.191	3.2496e-91	1	ENSDARG00000037679
dhdhl	3.21851e-95	0.829353	0.617	0.173	6.0566e-91	1	dhdhl
eci1	3.63896e-95	0.676124	0.487	0.106	6.8478e-91	1	eci1
eci2	3.75146e-95	0.792122	0.626	0.186	7.0595e-91	1	eci2
tbca	4.62815e-95	0.84255	0.687	0.23	8.70924e-91	1	tbca
rwdd1	9.79198e-95	0.703314	0.599	0.17	1.84266e-90	1	rwdd1
cx32.3	1.02525e-94	0.971776	0.728	0.286	1.92931e-90	1	cx32.3
vtnb	1.05595e-94	1.08079	0.803	0.376	1.98709e-90	1	vtnb
tomm7	1.62654e-94	0.851948	0.687	0.23	3.06082e-90	1	tomm7
serpinf2a	1.78828e-94	0.932002	0.725	0.269	3.36519e-90	1	serpinf2a
ndufa3	2.73695e-94	0.822916	0.624	0.188	5.15039e-90	1	ndufa3
asgrl1	4.51978e-94	0.76197	0.642	0.193	8.50533e-90	1	asgrl1
ndufv2	5.03822e-94	0.731221	0.563	0.149	9.48092e-90	1	ndufv2
glud1b	7.78012e-94	0.982446	0.89	0.559	1.46406e-89	1	glud1b
adh5	8.44192e-94	0.882357	0.581	0.162	1.5886e-89	1	adh5
hadh	9.59459e-94	0.862999	0.627	0.19	1.80551e-89	1	hadh
timm8b	1.68268e-93	0.846115	0.601	0.174	3.16646e-89	1	timm8b
aspdh	1.76978e-93	0.732612	0.57	0.15	3.33037e-89	1	aspdh
zgc:103559	5.58647e-93	0.654924	0.477	0.101	1.05126e-88	1	zgc:103559
ckba	1.1512e-92	1.19175	0.839	0.433	2.16632e-88	1	ckba
mrps18c	1.81362e-92	0.611909	0.517	0.123	3.41287e-88	1	mrps18c
cdab	3.34502e-92	0.974822	0.896	0.552	6.29465e-88	1	cdab
eif1b	3.72103e-92	0.73959	0.639	0.196	7.00223e-88	1	eif1b
cyp4v8	4.28019e-92	0.834557	0.599	0.172	8.05447e-88	1	cyp4v8
f2	7.44603e-92	1.15384	0.872	0.521	1.40119e-87	1	f2
slc51a	1.30648e-91	0.783097	0.673	0.223	2.45854e-87	1	slc51a
fkbp1aa	1.75509e-91	0.872674	0.698	0.25	3.30274e-87	1	fkbp1aa
upb1	1.75983e-91	0.940126	0.728	0.258	3.31165e-87	1	upb1
c9	3.15691e-91	1.16805	0.861	0.492	5.94067e-87	1	c9
btf3	9.21558e-91	0.914714	0.84	0.412	1.73419e-86	1	btf3
ahcy	1.51588e-90	1.19117	0.879	0.539	2.85259e-86	1	ahcy
CABZ01065076.1	9.39773e-90	0.773973	0.474	0.105	1.76846e-85	1	CABZ01065076.1
nupr1b	1.28342e-89	0.926004	0.865	0.455	2.41515e-85	1	nupr1b
agxtb	1.28989e-89	0.921995	0.958	0.833	2.42731e-85	1	agxtb
uqcrc1	1.75205e-89	0.930408	0.706	0.269	3.297e-85	1	uqcrc1
ndufs2	2.77311e-89	0.661386	0.52	0.131	5.21843e-85	1	ndufs2
uqcrc2a	1.52056e-88	0.769903	0.54	0.146	2.86139e-84	1	uqcrc2a
rab5if	2.08778e-88	0.825703	0.564	0.165	3.92878e-84	1	rab5if
gnmt	3.44479e-88	0.964163	0.777	0.331	6.48241e-84	1	gnmt
si:dkey-86l18.10	3.88171e-88	1.00133	0.886	0.526	7.3046e-84	1	si:dkey-86l18.10
pdia3	6.04739e-88	1.00288	0.785	0.366	1.138e-83	1	pdia3
pfdn4	8.7401e-88	0.72167	0.617	0.19	1.64471e-83	1	pfdn4
adtrp1	1.01515e-87	0.55154	0.462	0.101	1.9103e-83	1	adtrp1
mif	1.34365e-87	0.711457	0.546	0.151	2.52849e-83	1	mif
ENSDARG00000093058	1.95623e-87	0.789757	0.656	0.221	3.68123e-83	1	ENSDARG00000093058
serp1	2.02214e-87	0.927658	0.773	0.339	3.80526e-83	1	serp1
si:ch211-235e9.6	2.06827e-87	0.816223	0.732	0.284	3.89206e-83	1	si:ch211-235e9.6
si:ch211-288g17.4	2.35218e-87	0.865392	0.731	0.274	4.42632e-83	1	si:ch211-288g17.4
prdx4	9.27816e-87	0.702688	0.578	0.163	1.74596e-82	1	prdx4
park7	9.9455e-87	0.599444	0.48	0.114	1.87154e-82	1	park7
si:ch1073-126c3.2	1.27874e-86	0.676067	0.527	0.134	2.40633e-82	1	si:ch1073-126c3.2
sdr16c5b	1.92904e-86	0.852803	0.667	0.231	3.63006e-82	1	sdr16c5b
gatm	2.47012e-86	1.01972	0.871	0.501	4.64827e-82	1	gatm
sec11a	7.28207e-86	0.717961	0.606	0.195	1.37034e-81	1	sec11a
mgst3b	8.7872e-86	1.10746	0.818	0.417	1.65357e-81	1	mgst3b
dpys	1.39509e-85	0.749916	0.645	0.208	2.62528e-81	1	dpys
pgm1	1.73706e-85	1.07465	0.775	0.367	3.2688e-81	1	pgm1
spcs3	2.13484e-85	0.64309	0.544	0.151	4.01735e-81	1	spcs3
timm13	2.64192e-85	0.634993	0.465	0.107	4.97157e-81	1	timm13
eif3f	5.56759e-85	0.939706	0.62	0.199	1.04771e-80	1	eif3f
slc37a4a	6.29761e-85	0.702099	0.537	0.151	1.18508e-80	1	slc37a4a
slirp	3.63165e-84	0.626336	0.607	0.183	6.83404e-80	1	slirp
wdr83os	4.26534e-84	0.627938	0.556	0.16	8.02652e-80	1	wdr83os
si:ch211-222e20.4	1.07159e-83	0.538319	0.449	0.097	2.01651e-79	1	si:ch211-222e20.4
srp19	1.30163e-83	0.679186	0.588	0.182	2.4494e-79	1	srp19
bsg	1.43317e-83	0.91969	0.72	0.31	2.69695e-79	1	bsg
selenof	8.95588e-83	0.734083	0.653	0.219	1.68532e-78	1	selenof
pomp	1.06862e-82	0.624097	0.57	0.172	2.01093e-78	1	pomp
cyc1	1.97827e-82	0.853878	0.65	0.237	3.72272e-78	1	cyc1
rmdn1	2.67961e-82	0.612897	0.411	0.082	5.0425e-78	1	rmdn1
mrpl18	2.78806e-82	0.569126	0.469	0.112	5.24656e-78	1	mrpl18
apobb.1	3.40616e-82	0.996956	0.796	0.389	6.40971e-78	1	apobb.1
si:ch211-186e20.7	3.96645e-82	0.770767	0.558	0.16	7.46407e-78	1	si:ch211-186e20.7
fkbp11	4.94464e-82	0.599212	0.436	0.097	9.30483e-78	1	fkbp11
smdt1b	5.29896e-82	0.6076	0.465	0.112	9.97158e-78	1	smdt1b
eif1axb	5.96017e-82	0.779813	0.7	0.263	1.12158e-77	1	eif1axb
c8b	1.08785e-81	0.603719	0.451	0.101	2.04712e-77	1	c8b
gpx4b	1.44377e-81	0.899023	0.752	0.328	2.71688e-77	1	gpx4b
selenou1a	1.74221e-81	0.606271	0.484	0.126	3.27849e-77	1	selenou1a
ptgdsa	1.97295e-81	0.523322	0.47	0.109	3.7127e-77	1	ptgdsa
aldh8a1	2.04922e-81	0.700608	0.56	0.163	3.85621e-77	1	aldh8a1
srd5a2a	2.36149e-81	0.856537	0.638	0.224	4.44385e-77	1	srd5a2a
coa6	2.44566e-81	0.671581	0.617	0.201	4.60224e-77	1	coa6
mdh2	2.81231e-81	0.845431	0.649	0.234	5.29221e-77	1	mdh2
atp5if1a	3.60204e-81	0.749087	0.677	0.244	6.77831e-77	1	atp5if1a
pla2g12b	5.33938e-81	0.691412	0.559	0.169	1.00476e-76	1	pla2g12b
mrpl30	8.88563e-81	0.524912	0.436	0.096	1.6721e-76	1	mrpl30
eif2s1b	9.17527e-81	0.708191	0.569	0.168	1.7266e-76	1	eif2s1b
sumo2b	1.03654e-80	0.637657	0.583	0.178	1.95056e-76	1	sumo2b
apoda.2	1.22344e-80	2.06854	0.534	0.183	2.30228e-76	1	apoda.2
mrpl36	1.43553e-80	0.698379	0.535	0.154	2.70137e-76	1	mrpl36
proca	6.06944e-80	0.638473	0.602	0.184	1.14215e-75	1	proca
si:ch1073-464p5.5	7.15678e-80	1.08938	0.838	0.481	1.34676e-75	1	si:ch1073-464p5.5
dynlrb1.1	7.74026e-80	0.511891	0.498	0.131	1.45656e-75	1	dynlrb1.1
sec61a1	7.80974e-80	0.766256	0.626	0.214	1.46964e-75	1	sec61a1
habp2	1.21571e-79	0.816311	0.645	0.231	2.28772e-75	1	habp2
ldhbb	1.5781e-79	0.90353	0.609	0.212	2.96966e-75	1	ldhbb
vdac2	1.72256e-79	0.920352	0.723	0.296	3.24151e-75	1	vdac2
c1qbp	2.52177e-79	0.819134	0.609	0.203	4.74547e-75	1	c1qbp
mrpl54	3.75901e-79	0.619409	0.538	0.156	7.07371e-75	1	mrpl54
acmsd	4.24986e-79	0.768605	0.642	0.218	7.99738e-75	1	acmsd
btf3l4	5.36595e-79	0.589648	0.502	0.136	1.00976e-74	1	btf3l4
ak2	6.56757e-79	0.714156	0.61	0.206	1.23589e-74	1	ak2
rps27l	7.54012e-79	0.684773	0.65	0.229	1.4189e-74	1	rps27l
nr0b1	1.2128e-78	0.647266	0.411	0.085	2.28225e-74	1	nr0b1
zgc:112265	1.26255e-78	0.958715	0.89	0.653	2.37586e-74	1	zgc:112265
hdlbpa	2.82231e-78	0.829821	0.784	0.379	5.31102e-74	1	hdlbpa
si:dkeyp-73d8.8	2.87196e-78	1.16314	0.619	0.248	5.40445e-74	1	si:dkeyp-73d8.8
cox14	3.20403e-78	0.58341	0.538	0.155	6.02934e-74	1	cox14
si:dkey-88p24.11	4.25973e-78	0.590832	0.48	0.125	8.01597e-74	1	si:dkey-88p24.11
cycsb	4.36075e-78	0.90642	0.788	0.35	8.20606e-74	1	cycsb
dhrs13a.1	4.9619e-78	0.644786	0.492	0.131	9.3373e-74	1	dhrs13a.1
si:zfos-169g10.3	8.28701e-78	0.547677	0.437	0.102	1.55945e-73	1	si:zfos-169g10.3
acadl	1.43177e-77	0.674394	0.487	0.13	2.69431e-73	1	acadl
esd	1.44774e-77	0.606714	0.448	0.107	2.72435e-73	1	esd
denr	4.59289e-77	0.559463	0.515	0.144	8.64289e-73	1	denr
ccl39.2	5.42759e-77	0.883151	0.524	0.154	1.02136e-72	1	ccl39.2
a2ml	7.33036e-77	1.00428	0.839	0.464	1.37943e-72	1	a2ml
ufc1	9.26248e-77	0.537443	0.501	0.141	1.74301e-72	1	ufc1
dlst	1.97625e-76	0.784965	0.646	0.236	3.71891e-72	1	dlst
rbx1	2.00597e-76	0.600202	0.614	0.206	3.77483e-72	1	rbx1
ndufa10	2.45141e-76	0.641266	0.535	0.156	4.61307e-72	1	ndufa10
mrpl33	4.48132e-76	0.626288	0.669	0.239	8.43295e-72	1	mrpl33
ENSDARG00000087456	9.36453e-76	0.612545	0.605	0.204	1.76222e-71	1	ENSDARG00000087456
nipsnap3a	1.4161e-75	0.848417	0.727	0.292	2.66481e-71	1	nipsnap3a
pck1	1.92134e-75	0.954597	0.888	0.634	3.61558e-71	1	pck1
psmb6	2.23807e-75	0.618646	0.594	0.194	4.2116e-71	1	psmb6
acaa2	2.25541e-75	0.679415	0.481	0.126	4.24423e-71	1	acaa2
lcn15	2.34519e-75	0.777938	0.699	0.28	4.41319e-71	1	lcn15
ran	2.94489e-75	0.724195	0.712	0.27	5.5417e-71	1	ran
ENSDARG00000007366	3.84967e-75	0.710003	0.605	0.204	7.24431e-71	1	ENSDARG00000007366
zgc:172051	5.11432e-75	0.656599	0.56	0.175	9.62413e-71	1	zgc:172051
naa10	5.37482e-75	0.614139	0.556	0.176	1.01143e-70	1	naa10
acaa1	1.10218e-74	0.556233	0.467	0.118	2.07408e-70	1	acaa1
pfdn1	1.64627e-74	0.551581	0.531	0.156	3.09794e-70	1	pfdn1
ndufa4	2.1884e-74	0.674581	0.585	0.192	4.11814e-70	1	ndufa4
mrpl57	4.87685e-74	0.595227	0.548	0.166	9.17725e-70	1	mrpl57
pgk1	8.40212e-74	0.825306	0.721	0.317	1.58111e-69	1	pgk1
timm9	9.63239e-74	0.568714	0.48	0.13	1.81262e-69	1	timm9
eif5a2	1.35978e-73	0.790344	0.702	0.286	2.55884e-69	1	eif5a2
serpina7	1.74563e-73	0.640371	0.347	0.062	3.28492e-69	1	serpina7
mrpl32	4.25275e-73	0.603871	0.559	0.176	8.00283e-69	1	mrpl32
lect2l	4.36998e-73	0.866972	0.612	0.211	8.22342e-69	1	lect2l
got2b	4.5055e-73	0.729596	0.53	0.162	8.47845e-69	1	got2b
chpt1	4.63232e-73	0.645593	0.524	0.159	8.7171e-69	1	chpt1
hao2	4.65795e-73	0.640817	0.598	0.198	8.76534e-69	1	hao2
etfa	7.6029e-73	0.780032	0.639	0.239	1.43071e-68	1	etfa
txn	8.23892e-73	0.660048	0.771	0.326	1.5504e-68	1	txn
tmem14ca	9.2091e-73	0.592405	0.564	0.184	1.73297e-68	1	tmem14ca
hmgb3b	1.34969e-72	0.577247	0.531	0.162	2.53984e-68	1	hmgb3b
ap1s3b	1.36346e-72	0.506406	0.433	0.106	2.56576e-68	1	ap1s3b
vdac3	1.57855e-72	0.780436	0.62	0.225	2.97051e-68	1	vdac3
dldh	1.77507e-72	0.568504	0.534	0.162	3.34032e-68	1	dldh
mrps33	1.81757e-72	0.551453	0.52	0.151	3.4203e-68	1	mrps33
ywhabb	5.86688e-72	0.726686	0.617	0.223	1.10403e-67	1	ywhabb
acat1	8.82043e-72	0.857281	0.77	0.363	1.65983e-67	1	acat1
sap30l	1.31003e-71	0.504029	0.431	0.107	2.46522e-67	1	sap30l
mrpl35	1.37989e-71	0.508572	0.437	0.11	2.59669e-67	1	mrpl35
rtn4a	1.58058e-71	0.811283	0.795	0.377	2.97434e-67	1	rtn4a
ech1	1.70628e-71	0.596345	0.506	0.148	3.21087e-67	1	ech1
glrx	3.41628e-71	0.654341	0.634	0.233	6.42875e-67	1	glrx
cyp8b1	5.5825e-71	0.594589	0.48	0.132	1.05051e-66	1	cyp8b1
eif4ebp1	5.58478e-71	0.642044	0.538	0.167	1.05094e-66	1	eif4ebp1
uchl3	6.22327e-71	0.506504	0.413	0.098	1.1711e-66	1	uchl3
mrps14	1.33627e-70	0.502207	0.48	0.134	2.5146e-66	1	mrps14
angptl3	2.23731e-70	0.602352	0.646	0.237	4.21018e-66	1	angptl3
etnppl	2.26154e-70	0.739214	0.678	0.267	4.25576e-66	1	etnppl
serf2	9.74795e-70	0.681317	0.739	0.31	1.83437e-65	1	serf2
rnd2	9.85529e-70	0.529202	0.369	0.077	1.85457e-65	1	rnd2
ndufa9a	1.02276e-69	0.559213	0.499	0.147	1.92463e-65	1	ndufa9a
atp5mea	1.12573e-69	0.594138	0.559	0.184	2.1184e-65	1	atp5mea
ENSDARG00000089836	2.62931e-69	0.566416	0.459	0.127	4.94784e-65	1	ENSDARG00000089836
hsdl2	3.66468e-69	0.804829	0.65	0.256	6.89619e-65	1	hsdl2
zgc:162944	5.56848e-69	0.510778	0.43	0.111	1.04788e-64	1	zgc:162944
hsd17b10	6.32692e-69	0.533764	0.413	0.103	1.1906e-64	1	hsd17b10
coa3a	8.49565e-69	0.591485	0.591	0.203	1.59871e-64	1	coa3a
txndc17	1.32742e-68	0.50916	0.42	0.107	2.49794e-64	1	txndc17
zgc:172253	2.40641e-68	0.588747	0.562	0.181	4.52838e-64	1	zgc:172253
atp6v0e1	4.26659e-68	0.544984	0.519	0.16	8.02887e-64	1	atp6v0e1
psma6b	4.37383e-68	0.595271	0.473	0.135	8.23068e-64	1	psma6b
vtna	1.30074e-67	0.566246	0.509	0.153	2.44774e-63	1	vtna
nsa2	1.63319e-67	0.667537	0.642	0.247	3.07334e-63	1	nsa2
ldhba	3.82093e-67	0.767805	0.612	0.231	7.19023e-63	1	ldhba
timm10	5.11421e-67	0.568693	0.509	0.158	9.62392e-63	1	timm10
cyp2ad2	5.13956e-67	0.885796	0.48	0.148	9.67162e-63	1	cyp2ad2
cdo1	1.27817e-66	0.768982	0.72	0.317	2.40526e-62	1	cdo1
glo1	1.91682e-66	0.607048	0.459	0.131	3.60707e-62	1	glo1
pdha1a	2.14655e-66	0.517276	0.492	0.148	4.03939e-62	1	pdha1a
ufm1	3.77285e-66	0.516515	0.52	0.169	7.09976e-62	1	ufm1
zgc:85777	9.18368e-66	0.570222	0.506	0.156	1.72818e-61	1	zgc:85777
f7	9.93194e-66	0.536533	0.449	0.123	1.86899e-61	1	f7
hprt1	1.72742e-65	0.58902	0.595	0.216	3.25065e-61	1	hprt1
hypk	3.04723e-64	0.656493	0.77	0.351	5.73429e-60	1	hypk
sec14l7	3.24058e-64	0.748021	0.828	0.465	6.09813e-60	1	sec14l7
uqcrc2b	3.61198e-64	0.529904	0.483	0.148	6.79702e-60	1	uqcrc2b
eif4ebp3	3.74607e-64	0.625803	0.408	0.105	7.04936e-60	1	eif4ebp3
cope	6.59322e-64	0.506007	0.463	0.135	1.24071e-59	1	cope
cbln5	6.82727e-64	0.507468	0.424	0.112	1.28476e-59	1	cbln5
ugt1a1	1.16407e-63	0.826812	0.718	0.338	2.19055e-59	1	ugt1a1
spink2.1	1.45336e-63	0.603883	0.637	0.238	2.73493e-59	1	spink2.1
ndufv1	4.0775e-63	0.562672	0.501	0.161	7.67303e-59	1	ndufv1
tomm20a.1	5.37272e-63	0.538492	0.563	0.201	1.01104e-58	1	tomm20a.1
zgc:153031	1.18594e-62	0.527682	0.516	0.167	2.23171e-58	1	zgc:153031
vmp1	1.8822e-62	0.584216	0.473	0.144	3.54193e-58	1	vmp1
ENSDARG00000071353	2.081e-62	0.538424	0.67	0.272	3.91602e-58	1	ENSDARG00000071353
cth	2.73019e-62	0.503767	0.517	0.163	5.13767e-58	1	cth
hadhb	5.35375e-62	0.710072	0.666	0.276	1.00747e-57	1	hadhb
eef1db	5.8488e-62	0.517905	0.602	0.212	1.10063e-57	1	eef1db
itih3a	7.48476e-62	0.522242	0.53	0.175	1.40848e-57	1	itih3a
tram1	8.42022e-62	0.592369	0.537	0.187	1.58452e-57	1	tram1
psma4	9.56826e-62	0.500129	0.506	0.162	1.80055e-57	1	psma4
nop10	1.10811e-61	0.584764	0.613	0.235	2.08524e-57	1	nop10
chchd2	2.12718e-61	0.517217	0.585	0.214	4.00292e-57	1	chchd2
tomm20b	4.32399e-61	0.530833	0.553	0.191	8.13688e-57	1	tomm20b
psmb3	4.94253e-61	0.500541	0.477	0.147	9.30085e-57	1	psmb3
si:ch211-107o10.3	1.01529e-60	0.586712	0.485	0.16	1.91058e-56	1	si:ch211-107o10.3
snx3	1.47868e-60	0.516291	0.442	0.131	2.78257e-56	1	snx3
si:ch211-214j24.14	3.00191e-60	0.613598	0.653	0.258	5.64899e-56	1	si:ch211-214j24.14
dhrs4	4.38631e-60	0.591659	0.437	0.127	8.25416e-56	1	dhrs4
pklr	4.53519e-60	0.888059	0.789	0.416	8.53433e-56	1	pklr
slc27a2a	6.1941e-60	0.527444	0.476	0.144	1.16561e-55	1	slc27a2a
anxa11b	7.17706e-60	0.568175	0.472	0.151	1.35058e-55	1	anxa11b
serpind1	2.25939e-59	0.502859	0.509	0.163	4.25173e-55	1	serpind1
fxyd1	2.91803e-59	0.587043	0.65	0.262	5.49114e-55	1	fxyd1
sb:cb1058	3.54988e-59	0.694952	0.695	0.306	6.68016e-55	1	sb:cb1058
hspa8	4.14026e-59	0.663587	0.939	0.753	7.79114e-55	1	hspa8
c8a	1.53184e-58	0.568883	0.56	0.2	2.88263e-54	1	c8a
phyh	1.60688e-58	0.558529	0.581	0.216	3.02382e-54	1	phyh
igfbp1b	2.35237e-58	0.76518	0.519	0.186	4.42669e-54	1	igfbp1b
ost4	3.85437e-58	0.666204	0.798	0.409	7.25314e-54	1	ost4
pygl	4.3811e-58	0.741178	0.856	0.507	8.24435e-54	1	pygl
hacd2	1.71874e-57	0.545539	0.542	0.198	3.23433e-53	1	hacd2
psmb7	1.92545e-57	0.538033	0.505	0.172	3.62331e-53	1	psmb7
agxt2	3.41311e-57	0.593793	0.598	0.234	6.42279e-53	1	agxt2
hmgn7	5.98058e-57	0.542962	0.72	0.324	1.12543e-52	1	hmgn7
rsl24d1	1.21394e-56	0.620949	0.598	0.236	2.28439e-52	1	rsl24d1
ppid	1.83575e-56	0.511815	0.39	0.106	3.45451e-52	1	ppid
gpt2l	4.07893e-56	0.666304	0.72	0.348	7.67574e-52	1	gpt2l
hal	4.32309e-56	0.694863	0.785	0.402	8.1352e-52	1	hal
dynll1	9.47416e-56	0.627816	0.667	0.293	1.78285e-51	1	dynll1
prdx1	1.13974e-55	0.665006	0.703	0.317	2.14476e-51	1	prdx1
itih2	1.62935e-55	0.604659	0.602	0.24	3.06612e-51	1	itih2
eif3ha	1.65692e-55	0.524602	0.508	0.173	3.118e-51	1	eif3ha
cish	3.61057e-55	0.517852	0.535	0.194	6.79437e-51	1	cish
sem1	6.02139e-55	0.59036	0.81	0.411	1.1331e-50	1	sem1
cyp2n13	6.57626e-55	0.571872	0.39	0.11	1.23752e-50	1	cyp2n13
serpinf2b	1.72722e-54	0.76965	0.85	0.544	3.25028e-50	1	serpinf2b
g6pca.1	2.58291e-54	0.593839	0.693	0.308	4.86052e-50	1	g6pca.1
tktb	2.17113e-52	0.621443	0.757	0.388	4.08564e-48	1	tktb
npm1a	2.62794e-52	0.691607	0.695	0.319	4.94526e-48	1	npm1a
cox17	2.826e-52	0.570203	0.688	0.308	5.31796e-48	1	cox17
selenop	4.05245e-52	0.633875	0.592	0.239	7.62589e-48	1	selenop
akt2l	6.97607e-52	0.506052	0.485	0.167	1.31276e-47	1	akt2l
gcdha	1.14503e-51	0.527666	0.527	0.196	2.15472e-47	1	gcdha
eif2s2	2.38764e-51	0.587729	0.748	0.35	4.49306e-47	1	eif2s2
ndrg2	4.39914e-51	0.699786	0.804	0.49	8.2783e-47	1	ndrg2
bfb	4.44148e-51	0.570489	0.445	0.148	8.35798e-47	1	bfb
eif3m	4.65734e-51	0.515356	0.458	0.154	8.76419e-47	1	eif3m
tdo2a	1.51982e-50	0.719699	0.811	0.5	2.85999e-46	1	tdo2a
calr3b	2.19463e-49	0.686372	0.721	0.386	4.12986e-45	1	calr3b
igfbp1a	2.87436e-49	0.518729	0.936	0.797	5.40896e-45	1	igfbp1a
tomm6	1.7299e-48	0.537085	0.734	0.352	3.25532e-44	1	tomm6
gys2	5.34592e-48	0.505985	0.66	0.29	1.006e-43	1	gys2
lipf	6.73104e-48	0.531698	0.508	0.192	1.26665e-43	1	lipf
suclg2	4.77333e-47	0.547604	0.865	0.551	8.98246e-43	1	suclg2
idh1	5.96728e-47	0.636182	0.578	0.251	1.12292e-42	1	idh1
selenop2	6.46583e-47	0.58558	0.641	0.291	1.21674e-42	1	selenop2
cat	1.08887e-46	0.571163	0.75	0.404	2.04903e-42	1	cat
mibp2	5.45279e-46	0.66668	0.648	0.314	1.02611e-41	1	mibp2
si:dkey-105h12.2	3.42835e-45	0.501343	0.607	0.264	6.45147e-41	1	si:dkey-105h12.2
zgc:174904	6.73845e-45	0.641896	0.739	0.395	1.26804e-40	1	zgc:174904
abat	1.03365e-44	0.550708	0.814	0.452	1.94512e-40	1	abat
sult1st6	4.30413e-44	0.564051	0.656	0.31	8.09951e-40	1	sult1st6
plg	1.42793e-42	0.612894	0.796	0.467	2.68708e-38	1	plg
serbp1a	1.59755e-42	0.532437	0.822	0.521	3.00627e-38	1	serbp1a
apoba	3.26906e-42	0.535025	0.684	0.326	6.15171e-38	1	apoba
fth1a	3.50992e-42	0.558463	0.723	0.405	6.60498e-38	1	fth1a
hspd1	1.27713e-40	0.571934	0.72	0.379	2.4033e-36	1	hspd1
zgc:162608	4.77933e-40	0.748213	0.703	0.401	8.99374e-36	1	zgc:162608
gda	5.09997e-40	0.578052	0.666	0.34	9.59713e-36	1	gda
eef2b	3.65004e-35	0.548317	0.874	0.6	6.86865e-31	1	eef2b
si:ch73-141c7.1	3.54382e-34	0.525803	0.742	0.453	6.66875e-30	1	si:ch73-141c7.1
hsp90b1	2.46867e-31	0.665555	0.779	0.52	4.64554e-27	1	hsp90b1
ucp1	3.77756e-27	0.56282	0.664	0.404	7.10861e-23	1	ucp1
pabpc1a	4.7749e-24	0.507827	0.831	0.57	8.9854e-20	1	pabpc1a
h1-10	5.43547e-19	0.607057	0.268	0.123	1.02285e-14	1	h1-10
fosab	3.17522e-159	2.31495	0.988	0.685	5.97513e-155	2	fosab
her6	1.37003e-156	2.48743	0.757	0.195	2.57811e-152	2	her6
jun	1.5581e-155	2.58837	0.946	0.507	2.93204e-151	2	jun
acss1	3.64518e-153	1.60238	0.495	0.05	6.85949e-149	2	acss1
irf1b	1.13379e-151	1.86367	0.692	0.152	2.13356e-147	2	irf1b
fosl1a	8.87632e-151	1.72775	0.761	0.201	1.67035e-146	2	fosl1a
klf6a	1.59548e-148	2.07166	0.845	0.321	3.00237e-144	2	klf6a
map3k14a	3.57654e-143	1.3476	0.594	0.099	6.73033e-139	2	map3k14a
hsp70.3	1.02056e-142	1.75608	0.954	0.5	1.92049e-138	2	hsp70.3
brd2a	1.41363e-142	1.98457	0.893	0.411	2.66016e-138	2	brd2a
mvp	6.64852e-139	1.81016	0.684	0.165	1.25112e-134	2	mvp
nfkbiab	6.30125e-138	2.12882	0.847	0.349	1.18577e-133	2	nfkbiab
bag3	3.44654e-136	1.70524	0.573	0.101	6.48571e-132	2	bag3
id3	3.03896e-135	1.93121	0.875	0.38	5.71871e-131	2	id3
junba	2.57462e-133	2.1656	0.869	0.397	4.84492e-129	2	junba
fosl2	2.84923e-133	2.01117	0.775	0.265	5.36168e-129	2	fosl2
ENSDARG00000053091	2.06302e-132	2.14274	0.785	0.286	3.88218e-128	2	ENSDARG00000053091
nfkbiaa	2.50104e-132	2.05664	0.485	0.063	4.70646e-128	2	nfkbiaa
atf3	6.65776e-130	2.11974	0.771	0.257	1.25286e-125	2	atf3
stat3	7.63421e-129	1.55528	0.775	0.258	1.43661e-124	2	stat3
btg2	1.87184e-128	1.7906	0.934	0.467	3.52242e-124	2	btg2
c3a.1	8.7014e-127	1.93676	0.958	0.713	1.63743e-122	2	c3a.1
cxcl18b	6.51814e-126	2.68502	0.527	0.091	1.22658e-121	2	cxcl18b
ubb	2.62862e-125	1.68441	0.95	0.62	4.94654e-121	2	ubb
si:dkey-183n20.15	4.34341e-125	1.66232	0.427	0.045	8.17343e-121	2	si:dkey-183n20.15
hsp70.2	1.82832e-123	1.73772	0.962	0.591	3.44054e-119	2	hsp70.2
elmsan1b	3.40156e-118	1.63129	0.7	0.223	6.40105e-114	2	elmsan1b
ifi45	5.90975e-118	2.03057	0.541	0.107	1.1121e-113	2	ifi45
gadd45ba	9.6464e-117	2.34664	0.883	0.443	1.81526e-112	2	gadd45ba
il6st	7.83444e-115	1.53033	0.706	0.215	1.47428e-110	2	il6st
jdp2b	7.99404e-115	1.79783	0.654	0.187	1.50432e-110	2	jdp2b
cicb	6.27322e-112	1.46699	0.708	0.22	1.18049e-107	2	cicb
hsp70.1	1.2512e-108	1.61041	0.932	0.501	2.3545e-104	2	hsp70.1
adam8b	3.09547e-107	1.13145	0.412	0.053	5.82506e-103	2	adam8b
krt18a.1	8.25137e-106	2.13298	0.718	0.284	1.55274e-101	2	krt18a.1
mych	4.58692e-105	1.62312	0.666	0.211	8.63167e-101	2	mych
ier2a	5.34947e-104	1.66025	0.608	0.174	1.00666e-99	2	ier2a
ppp2r5b	2.69506e-103	1.41187	0.364	0.039	5.07155e-99	2	ppp2r5b
im:7152348	1.25646e-102	1.84089	0.732	0.293	2.36441e-98	2	im:7152348
btg1	2.18945e-102	1.37348	0.903	0.474	4.12011e-98	2	btg1
jak1	8.83132e-102	1.58996	0.704	0.267	1.66188e-97	2	jak1
sdc4	2.08307e-101	1.40353	0.783	0.349	3.91992e-97	2	sdc4
rtca	1.22536e-100	1.24868	0.565	0.141	2.30588e-96	2	rtca
ctsla	1.84204e-99	1.84442	0.831	0.466	3.46634e-95	2	ctsla
rbm24a	5.19076e-99	1.54984	0.64	0.191	9.76797e-95	2	rbm24a
hsp70l	2.05587e-98	1.50331	0.918	0.533	3.86874e-94	2	hsp70l
sqstm1	1.72924e-97	1.98338	0.62	0.201	3.25408e-93	2	sqstm1
ddit3	2.99969e-97	1.18241	0.767	0.293	5.64481e-93	2	ddit3
wapla	3.39463e-97	1.37644	0.501	0.11	6.38802e-93	2	wapla
fbxl18	6.03102e-97	1.43082	0.433	0.074	1.13492e-92	2	fbxl18
junbb	1.59435e-96	1.6085	0.781	0.351	3.00025e-92	2	junbb
nuak2	3.33935e-95	1.30381	0.588	0.156	6.284e-91	2	nuak2
hamp	7.19142e-95	2.15157	0.839	0.461	1.35328e-90	2	hamp
nedd4a	1.42001e-94	1.29574	0.628	0.208	2.67218e-90	2	nedd4a
scarb2a	2.16779e-94	1.43983	0.763	0.325	4.07934e-90	2	scarb2a
krt8	3.67455e-94	1.8644	0.676	0.267	6.91476e-90	2	krt8
gadd45ga	4.1762e-94	2.14897	0.791	0.386	7.85878e-90	2	gadd45ga
pnrc2	6.6534e-94	1.30321	0.895	0.513	1.25204e-89	2	pnrc2
ccnl1a	2.36535e-93	1.2428	0.646	0.213	4.45111e-89	2	ccnl1a
rhbdf1a	2.04908e-92	1.45083	0.515	0.13	3.85596e-88	2	rhbdf1a
plin2	7.33931e-92	1.90979	0.549	0.147	1.38111e-87	2	plin2
pcf11	8.91469e-92	1.34836	0.646	0.221	1.67757e-87	2	pcf11
ENSDARG00000042409	3.05652e-90	1.57052	0.62	0.197	5.75177e-86	2	ENSDARG00000042409
arl4ab	3.22372e-90	1.54417	0.684	0.269	6.06639e-86	2	arl4ab
ENSDARG00000002369	4.30017e-89	1.36148	0.863	0.511	8.09206e-85	2	ENSDARG00000002369
spen	7.85395e-89	1.53379	0.571	0.159	1.47796e-84	2	spen
ca2	1.22499e-88	1.8206	0.604	0.191	2.30519e-84	2	ca2
plk3	2.11181e-88	1.18959	0.545	0.139	3.97401e-84	2	plk3
mycb	9.78773e-87	1.7632	0.716	0.313	1.84185e-82	2	mycb
fosb	1.5322e-86	0.989175	0.559	0.152	2.88328e-82	2	fosb
atp2a1	8.53202e-86	1.98865	0.638	0.238	1.60555e-81	2	atp2a1
sgk1	2.43751e-85	1.4589	0.871	0.519	4.58691e-81	2	sgk1
sat1a.1	3.64731e-85	1.57356	0.823	0.409	6.8635e-81	2	sat1a.1
id1	3.94126e-85	1.86525	0.622	0.206	7.41667e-81	2	id1
ENSDARG00000016188	1.65081e-84	1.1982	0.567	0.164	3.10649e-80	2	ENSDARG00000016188
epha2a	2.15103e-84	0.664113	0.32	0.036	4.04782e-80	2	epha2a
fthl27	2.24729e-84	1.98647	0.835	0.506	4.22896e-80	2	fthl27
si:ch211-153j24.3	8.5613e-84	1.02206	0.437	0.085	1.61106e-79	2	si:ch211-153j24.3
ripk2	1.40024e-83	0.910735	0.36	0.054	2.63498e-79	2	ripk2
zyg11	2.84379e-83	1.21775	0.445	0.094	5.35144e-79	2	zyg11
si:ch73-184c24.1	5.46319e-83	1.36177	0.539	0.161	1.02806e-78	2	si:ch73-184c24.1
si:ch73-335l21.4	2.09196e-82	1.73563	0.388	0.069	3.93665e-78	2	si:ch73-335l21.4
steap4	8.37058e-82	1.57699	0.443	0.102	1.57518e-77	2	steap4
arrdc3a	1.07709e-80	1.47076	0.501	0.139	2.02687e-76	2	arrdc3a
g0s2	1.34186e-80	2.41596	0.594	0.226	2.5251e-76	2	g0s2
letm2	3.59315e-80	1.02871	0.565	0.172	6.7616e-76	2	letm2
wu:fc75a09	6.61086e-79	1.16172	0.286	0.031	1.24403e-74	2	wu:fc75a09
midn	1.48461e-78	0.918033	0.62	0.214	2.79373e-74	2	midn
p2rx5	2.16802e-78	1.23138	0.338	0.051	4.07977e-74	2	p2rx5
cyp1a	2.45904e-78	1.79508	0.877	0.597	4.62742e-74	2	cyp1a
id2a	5.23749e-78	1.07985	0.569	0.179	9.85591e-74	2	id2a
serpine1	9.77296e-78	1.52284	0.624	0.246	1.83908e-73	2	serpine1
rbbp6	1.3833e-77	1.15303	0.527	0.158	2.6031e-73	2	rbbp6
fdps	1.5975e-77	1.6505	0.68	0.281	3.00618e-73	2	fdps
per2	2.22902e-77	1.13086	0.684	0.279	4.19458e-73	2	per2
csnk1da	2.6395e-77	0.882459	0.584	0.191	4.96701e-73	2	csnk1da
tnfaip3	1.86341e-76	0.782303	0.356	0.059	3.50657e-72	2	tnfaip3
bcl2l11	7.53516e-76	0.993199	0.497	0.137	1.41797e-71	2	bcl2l11
acsl4a	7.74164e-75	0.989372	0.465	0.122	1.45682e-70	2	acsl4a
nr1d2a	8.23814e-75	1.25585	0.742	0.347	1.55025e-70	2	nr1d2a
dnajb1b	1.23342e-74	1.21073	0.823	0.425	2.32106e-70	2	dnajb1b
ENSDARG00000057053	2.24555e-74	1.27329	0.523	0.153	4.22567e-70	2	ENSDARG00000057053
batf	9.94429e-74	1.02006	0.286	0.034	1.87132e-69	2	batf
scarb1	1.29731e-73	1.15427	0.425	0.101	2.44128e-69	2	scarb1
hbegfa	1.77882e-73	1.26456	0.539	0.173	3.34739e-69	2	hbegfa
slc2a12	2.79817e-73	1.13895	0.282	0.034	5.26561e-69	2	slc2a12
mknk1	5.08583e-72	1.1498	0.561	0.18	9.57051e-68	2	mknk1
tnfrsfa	5.41503e-72	0.977979	0.402	0.089	1.019e-67	2	tnfrsfa
zfand5b	1.13867e-71	1.02989	0.712	0.311	2.14276e-67	2	zfand5b
tiparp	2.25822e-71	1.34032	0.549	0.194	4.24951e-67	2	tiparp
rsrp1	3.08751e-71	1.29212	0.946	0.661	5.81008e-67	2	rsrp1
socs3a	1.58472e-70	1.49325	0.37	0.077	2.98212e-66	2	socs3a
nt5c2b	3.04737e-70	1.50394	0.573	0.218	5.73454e-66	2	nt5c2b
klf11b	4.1748e-70	1.4179	0.557	0.202	7.85613e-66	2	klf11b
ip6k2b	5.37992e-70	1.15174	0.712	0.323	1.01239e-65	2	ip6k2b
jund	6.10573e-70	0.804889	0.537	0.168	1.14898e-65	2	jund
tead1a	1.86645e-69	1.25883	0.457	0.128	3.51229e-65	2	tead1a
nin	2.11448e-69	1.08881	0.398	0.091	3.97903e-65	2	nin
phf20l1	1.24175e-68	1.58373	0.314	0.053	2.33673e-64	2	phf20l1
slc23a2	2.0073e-68	1.09857	0.511	0.161	3.77733e-64	2	slc23a2
ccser2b	2.37522e-68	1.46775	0.419	0.103	4.46969e-64	2	ccser2b
lipg	2.70004e-68	1.13485	0.35	0.067	5.08093e-64	2	lipg
tuba8l	3.31583e-68	1.15459	0.728	0.353	6.23972e-64	2	tuba8l
spag1a	4.70282e-68	1.04562	0.517	0.171	8.84977e-64	2	spag1a
rnf11b	7.40794e-68	0.941888	0.437	0.113	1.39403e-63	2	rnf11b
lonrf1l	8.44293e-68	1.22321	0.543	0.192	1.58879e-63	2	lonrf1l
hmgcs1	8.61012e-68	1.66196	0.732	0.346	1.62025e-63	2	hmgcs1
crema	2.78065e-67	1.43523	0.819	0.46	5.23263e-63	2	crema
socs3b	3.07943e-67	1.04956	0.493	0.154	5.79487e-63	2	socs3b
gadd45aa	6.24837e-67	1.0656	0.425	0.109	1.17582e-62	2	gadd45aa
il12rb2l	8.28593e-67	0.787141	0.33	0.06	1.55925e-62	2	il12rb2l
stat6	1.50352e-66	0.755821	0.33	0.059	2.82932e-62	2	stat6
mnta	1.54611e-66	1.09176	0.521	0.17	2.90947e-62	2	mnta
CABZ01020840.1	2.37597e-66	0.850962	0.324	0.06	4.47109e-62	2	CABZ01020840.1
gdf5	8.60748e-66	0.812989	0.264	0.033	1.61976e-61	2	gdf5
si:ch211-262i1.3	1.69871e-65	0.759759	0.34	0.065	3.19663e-61	2	si:ch211-262i1.3
slc25a25a	2.28198e-65	1.00324	0.867	0.566	4.29423e-61	2	slc25a25a
ier2b	3.29881e-65	1.23373	0.497	0.16	6.20769e-61	2	ier2b
acaca	3.41134e-65	1.12568	0.433	0.119	6.41946e-61	2	acaca
lima1a	3.51295e-65	1.37399	0.292	0.045	6.61067e-61	2	lima1a
traf2b	1.11197e-64	0.783509	0.338	0.068	2.0925e-60	2	traf2b
c3a.6	1.32677e-64	1.19486	0.684	0.325	2.49672e-60	2	c3a.6
rnd1b	1.35105e-64	0.989829	0.35	0.071	2.5424e-60	2	rnd1b
sgpp1	1.44585e-64	0.909276	0.406	0.102	2.72081e-60	2	sgpp1
kdm6ba	2.71867e-64	0.99549	0.505	0.164	5.11599e-60	2	kdm6ba
cnn2	2.84704e-64	0.592842	0.282	0.041	5.35755e-60	2	cnn2
si:ch73-22o12.1	2.9868e-64	1.24582	0.586	0.25	5.62055e-60	2	si:ch73-22o12.1
lzts2b	6.45159e-64	0.639059	0.258	0.032	1.21406e-59	2	lzts2b
rhpn2	1.24115e-63	0.982007	0.471	0.142	2.33559e-59	2	rhpn2
pim2	2.45927e-63	1.06541	0.676	0.287	4.62786e-59	2	pim2
angptl4	2.67278e-63	1.28348	0.746	0.384	5.02964e-59	2	angptl4
cbx7a	4.60965e-63	1.01166	0.382	0.088	8.67443e-59	2	cbx7a
cebpb	4.8062e-63	1.81013	0.757	0.453	9.0443e-59	2	cebpb
ccne2	5.39068e-63	1.03872	0.41	0.105	1.01442e-58	2	ccne2
vash2	1.17826e-62	0.970361	0.308	0.054	2.21725e-58	2	vash2
dusp7	1.68642e-62	0.859658	0.435	0.121	3.17351e-58	2	dusp7
capgb	2.95532e-62	1.01396	0.272	0.041	5.56132e-58	2	capgb
mob2a	4.92739e-62	1.17637	0.535	0.195	9.27236e-58	2	mob2a
foxo1b	6.95575e-62	0.93332	0.437	0.124	1.30893e-57	2	foxo1b
mat2aa	7.83487e-62	1.16749	0.563	0.216	1.47437e-57	2	mat2aa
cited4a	9.85833e-62	1.08098	0.668	0.308	1.85514e-57	2	cited4a
rrad	1.89736e-61	1.04909	0.346	0.072	3.57045e-57	2	rrad
zgc:153911	3.2655e-61	1.03595	0.364	0.08	6.14501e-57	2	zgc:153911
pbxip1a	4.14996e-61	1.01923	0.348	0.078	7.8094e-57	2	pbxip1a
tent5ba	4.5236e-61	1.30006	0.652	0.279	8.51251e-57	2	tent5ba
ppdpfa	6.91596e-61	1.14287	0.658	0.295	1.30144e-56	2	ppdpfa
her9	1.14301e-60	1.2581	0.384	0.094	2.15092e-56	2	her9
si:ch211-214j24.10	1.30238e-60	1.1531	0.547	0.224	2.45081e-56	2	si:ch211-214j24.10
slc25a37	3.31822e-60	0.880349	0.316	0.062	6.24423e-56	2	slc25a37
trim16	3.454e-60	1.02316	0.481	0.152	6.49974e-56	2	trim16
tob1b	7.88299e-60	0.926865	0.887	0.616	1.48342e-55	2	tob1b
creb1a	1.29729e-59	1.20197	0.459	0.142	2.44124e-55	2	creb1a
actb1	1.36333e-59	1.47151	0.777	0.487	2.56552e-55	2	actb1
usp2b	2.15609e-59	0.792454	0.326	0.068	4.05732e-55	2	usp2b
cited4b	2.32062e-59	0.731483	0.453	0.132	4.36694e-55	2	cited4b
cdkn1a	2.38475e-59	1.02621	0.461	0.145	4.48763e-55	2	cdkn1a
fn1b	3.63198e-59	1.4411	0.831	0.577	6.83466e-55	2	fn1b
spry4	7.15775e-59	0.802481	0.362	0.087	1.34695e-54	2	spry4
zgc:162730	2.67233e-58	2.00126	0.728	0.453	5.02879e-54	2	zgc:162730
igfbp1a1	9.02434e-58	1.0363	0.974	0.803	1.6982e-53	2	igfbp1a
glsb	1.03133e-57	0.968158	0.471	0.157	1.94075e-53	2	glsb
kalrnb	1.37237e-57	0.968551	0.527	0.192	2.58252e-53	2	kalrnb
adipor2	3.01999e-57	0.943862	0.724	0.389	5.68302e-53	2	adipor2
ppp1r15a	3.22291e-57	1.0135	0.527	0.194	6.06487e-53	2	ppp1r15a
ripply1	3.88474e-57	0.886504	0.374	0.093	7.3103e-53	2	ripply1
ipmkb	4.13666e-57	0.884718	0.364	0.091	7.78437e-53	2	ipmkb
si:ch211-13k12.2	4.15482e-57	1.11255	0.541	0.215	7.81854e-53	2	si:ch211-13k12.2
ubc	6.79086e-57	0.788948	0.694	0.347	1.2779e-52	2	ubc
itpkcb	1.36987e-56	1.1591	0.517	0.202	2.57781e-52	2	itpkcb
slc38a4	1.56736e-56	1.00283	0.972	0.799	2.94946e-52	2	slc38a4
ivns1abpa	2.14646e-56	1.18059	0.586	0.261	4.0392e-52	2	ivns1abpa
relb	3.41673e-56	0.709209	0.33	0.069	6.42961e-52	2	relb
tax1bp1b	5.24543e-56	0.940509	0.509	0.194	9.87085e-52	2	tax1bp1b
sufu	6.5641e-56	1.43266	0.342	0.085	1.23523e-51	2	sufu
cert1b	6.75309e-56	0.777385	0.443	0.14	1.2708e-51	2	cert1b
jupa	1.12349e-55	1.13843	0.509	0.201	2.11418e-51	2	jupa
tent5bb	2.32181e-55	1.21887	0.326	0.071	4.36919e-51	2	tent5bb
hpxb	2.6441e-55	1.27064	0.604	0.29	4.97567e-51	2	hpxb
rexo1	3.64939e-55	0.725418	0.254	0.04	6.86742e-51	2	rexo1
ENSDARG00000012458	5.24043e-55	0.756618	0.525	0.191	9.86144e-51	2	ENSDARG00000012458
rassf7b	6.12146e-55	0.644344	0.33	0.074	1.15194e-50	2	rassf7b
pdcd6	6.61104e-55	1.16831	0.449	0.153	1.24407e-50	2	pdcd6
ell	7.30422e-55	1.04919	0.734	0.401	1.37451e-50	2	ell
traf4a	8.12987e-55	0.913364	0.394	0.111	1.52988e-50	2	traf4a
ccdc167	8.90026e-55	0.857136	0.374	0.104	1.67485e-50	2	ccdc167
si:dkey-117m1.4	9.17779e-55	0.96363	0.37	0.095	1.72708e-50	2	si:dkey-117m1.4
eif5	1.03411e-54	0.918132	0.67	0.342	1.94599e-50	2	eif5
xpo1a	1.13246e-54	1.11673	0.469	0.164	2.13106e-50	2	xpo1a
ppp1r1b	1.35214e-54	1.16258	0.849	0.549	2.54445e-50	2	ppp1r1b
rassf1	1.4027e-54	0.72518	0.431	0.126	2.63959e-50	2	rassf1
acss2l	1.77664e-54	0.982461	0.404	0.117	3.34328e-50	2	acss2l
arntl2	1.99754e-54	0.745343	0.348	0.086	3.75897e-50	2	arntl2
mthfd2	2.89297e-54	0.641975	0.38	0.101	5.444e-50	2	mthfd2
itga5	4.25073e-54	1.11489	0.431	0.141	7.99903e-50	2	itga5
c7b	4.50868e-54	1.79512	0.344	0.089	8.48443e-50	2	c7b
mid1ip1b	5.36365e-54	1.13065	0.531	0.217	1.00933e-49	2	mid1ip1b
snx18a	5.51986e-54	0.580099	0.284	0.053	1.03873e-49	2	snx18a
osgn1	5.66621e-54	0.855831	0.435	0.134	1.06627e-49	2	osgn1
zgc:153018	6.25212e-54	0.711473	0.322	0.07	1.17652e-49	2	zgc:153018
polr2a	8.55207e-54	1.16836	0.678	0.347	1.60933e-49	2	polr2a
lmna	1.09783e-53	0.759428	0.334	0.079	2.0659e-49	2	lmna
maff	1.42907e-53	0.704773	0.421	0.125	2.68923e-49	2	maff
mknk2b	1.90011e-53	0.904937	0.811	0.479	3.57563e-49	2	mknk2b
slc25a55a	2.70394e-53	0.670807	0.455	0.15	5.08828e-49	2	slc25a55a
ENSDARG00000086300	3.22367e-53	0.808977	0.4	0.119	6.0663e-49	2	ENSDARG00000086300
cxxc5b	3.4452e-53	1.11964	0.398	0.124	6.48318e-49	2	cxxc5b
ggps1	5.79008e-53	0.783358	0.521	0.192	1.08958e-48	2	ggps1
dop1a	6.4918e-53	0.920306	0.264	0.049	1.22163e-48	2	dop1a
slco2a1	9.09671e-53	1.17901	0.65	0.308	1.71182e-48	2	slco2a1
nfe2l2a	1.15174e-52	0.98461	0.602	0.277	2.16735e-48	2	nfe2l2a
ENSDARG00000099558	1.74821e-52	0.797403	0.414	0.128	3.28979e-48	2	ENSDARG00000099558
csad	1.94365e-52	1.18308	0.352	0.094	3.65756e-48	2	csad
arl5c	3.40466e-52	1.11825	0.612	0.294	6.4069e-48	2	arl5c
grinaa	7.34603e-52	0.8792	0.394	0.115	1.38238e-47	2	grinaa
nfil3-6	8.96689e-52	0.612202	0.282	0.055	1.68739e-47	2	nfil3-6
pfkfb3	9.47912e-52	0.832462	0.324	0.077	1.78378e-47	2	pfkfb3
foxo1a	1.32647e-51	0.989948	0.841	0.559	2.49615e-47	2	foxo1a
ccnd1	1.328e-51	0.932883	0.386	0.115	2.49903e-47	2	ccnd1
brdt	1.49532e-51	0.822921	0.529	0.209	2.81389e-47	2	brdt
zfp36l2	1.51662e-51	0.822658	0.398	0.123	2.85397e-47	2	zfp36l2
nabp1a	2.42794e-51	0.84016	0.382	0.111	4.56889e-47	2	nabp1a
tmcc3	3.16994e-51	0.90046	0.396	0.117	5.96519e-47	2	tmcc3
hspa4a	3.19218e-51	0.755903	0.744	0.382	6.00705e-47	2	hspa4a
ier5	5.82187e-51	0.794949	0.489	0.184	1.09556e-46	2	ier5
pim1	8.30528e-51	1.35018	0.6	0.31	1.56289e-46	2	pim1
xpo1b	9.63971e-51	0.740074	0.346	0.092	1.814e-46	2	xpo1b
suco	1.00932e-50	0.787533	0.475	0.17	1.89934e-46	2	suco
abca1a	1.27751e-50	1.08654	0.783	0.491	2.40403e-46	2	abca1a
glceb	1.99589e-50	0.886245	0.431	0.142	3.75586e-46	2	glceb
ctnna1	3.17757e-50	0.934349	0.489	0.197	5.97954e-46	2	ctnna1
anxa11a	3.97896e-50	1.33102	0.521	0.225	7.48761e-46	2	anxa11a
cpeb4b	1.31566e-49	0.782231	0.596	0.262	2.4758e-45	2	cpeb4b
ifrd1	1.82848e-49	0.897223	0.614	0.292	3.44083e-45	2	ifrd1
psme4a	2.5073e-49	0.855162	0.276	0.056	4.71824e-45	2	psme4a
si:rp71-1h20.9	2.7636e-49	0.775447	0.322	0.084	5.20054e-45	2	si:rp71-1h20.9
namptb	6.21975e-49	0.91589	0.362	0.103	1.17043e-44	2	namptb
pptc7a	6.63037e-49	0.891866	0.612	0.279	1.2477e-44	2	pptc7a
ces2b	8.88438e-49	1.0941	0.66	0.337	1.67186e-44	2	ces2b
clcn5b	9.59211e-49	0.648827	0.258	0.049	1.80504e-44	2	clcn5b
atp2a2a	9.72524e-49	0.669988	0.372	0.109	1.8301e-44	2	atp2a2a
kras	1.14012e-48	0.756874	0.561	0.242	2.14547e-44	2	kras
mcl1a	1.19034e-48	0.855162	0.616	0.308	2.23999e-44	2	mcl1a
shc1	1.36389e-48	1.39869	0.358	0.108	2.56657e-44	2	shc1
nfil3-5	2.61551e-48	0.839957	0.414	0.134	4.92187e-44	2	nfil3-5
tshz1	4.11908e-48	0.821207	0.421	0.141	7.75128e-44	2	tshz1
rgs5b	4.51318e-48	1.56161	0.364	0.109	8.4929e-44	2	rgs5b
sptlc2b	5.46145e-48	0.691225	0.396	0.125	1.02774e-43	2	sptlc2b
hs3st3b1b	5.95429e-48	1.02314	0.284	0.063	1.12048e-43	2	hs3st3b1b
flii	6.78761e-48	0.566825	0.29	0.066	1.27729e-43	2	flii
amd1	7.53616e-48	0.740323	0.569	0.249	1.41815e-43	2	amd1
asap3	1.10694e-47	0.734978	0.336	0.092	2.08304e-43	2	asap3
foxa1	1.11655e-47	0.894906	0.481	0.193	2.10113e-43	2	foxa1
mepce	1.2243e-47	0.822147	0.386	0.118	2.3039e-43	2	mepce
insig1	1.92803e-47	1.14911	0.676	0.39	3.62816e-43	2	insig1
slc30a1a	2.33206e-47	0.679348	0.378	0.114	4.38847e-43	2	slc30a1a
tuba8l2	5.31135e-47	0.990889	0.598	0.305	9.99489e-43	2	tuba8l2
grb10a	5.53095e-47	0.791123	0.396	0.13	1.04081e-42	2	grb10a
palld	7.82811e-47	0.845971	0.354	0.103	1.47309e-42	2	palld
cry2	1.38346e-46	1.23081	0.511	0.21	2.60339e-42	2	cry2
si:dkey-177p2.6	1.6622e-46	0.771684	0.551	0.243	3.12794e-42	2	si:dkey-177p2.6
atf7ip	1.67895e-46	0.800697	0.441	0.154	3.15944e-42	2	atf7ip
cul1b	1.86433e-46	0.624247	0.346	0.099	3.5083e-42	2	cul1b
ak4	2.84469e-46	0.684459	0.322	0.086	5.35313e-42	2	ak4
ldlra	6.05583e-46	0.895133	0.767	0.453	1.13959e-41	2	ldlra
id2b	6.28426e-46	0.979367	0.414	0.144	1.18257e-41	2	id2b
tefa	1.39876e-45	0.795672	0.527	0.223	2.63218e-41	2	tefa
prodha	1.6011e-45	0.726918	0.358	0.103	3.01296e-41	2	prodha
rgcc	1.62429e-45	0.962455	0.262	0.056	3.05659e-41	2	rgcc
rnf38	1.84795e-45	0.566809	0.27	0.059	3.47747e-41	2	rnf38
cdc42ep4b	1.86989e-45	0.655406	0.414	0.139	3.51875e-41	2	cdc42ep4b
chka	3.7013e-45	0.884874	0.541	0.248	6.96511e-41	2	chka
fdft1	3.99591e-45	0.87807	0.394	0.133	7.5195e-41	2	fdft1
insrb	5.46515e-45	0.94948	0.505	0.216	1.02843e-40	2	insrb
acsl4b	5.80804e-45	0.798742	0.298	0.074	1.09296e-40	2	acsl4b
slc43a3b	6.73324e-45	1.09874	0.441	0.172	1.26706e-40	2	slc43a3b
c3a.3	7.01153e-45	1.08366	0.803	0.519	1.31943e-40	2	c3a.3
srgap1a	7.08155e-45	0.646579	0.296	0.073	1.33261e-40	2	srgap1a
mt2	9.92584e-45	1.25204	0.332	0.093	1.86785e-40	2	mt2
cebpd	1.00438e-44	1.07701	0.847	0.609	1.89005e-40	2	cebpd
krt92	1.38128e-44	1.63293	0.465	0.199	2.5993e-40	2	krt92
tfr2	2.64801e-44	0.750139	0.453	0.175	4.98302e-40	2	tfr2
si:dkey-28b4.8	3.68111e-44	0.976612	0.479	0.191	6.92712e-40	2	si:dkey-28b4.8
crb3b	4.65741e-44	0.584068	0.31	0.083	8.76431e-40	2	crb3b
si:dkey-253i9.4	6.74484e-44	0.567287	0.278	0.065	1.26924e-39	2	si:dkey-253i9.4
lpl	9.21171e-44	1.00131	0.658	0.367	1.73346e-39	2	lpl
fndc3bb	1.63834e-43	0.582871	0.274	0.062	3.08303e-39	2	fndc3bb
msmo1	1.77388e-43	1.0329	0.523	0.228	3.33808e-39	2	msmo1
ENSDARG00000070174	2.44358e-43	0.704584	0.453	0.176	4.59834e-39	2	ENSDARG00000070174
pde4ba	2.73676e-43	0.772433	0.33	0.096	5.15004e-39	2	pde4ba
ago3a	2.9665e-43	0.661178	0.34	0.1	5.58236e-39	2	ago3a
atf4b	3.6071e-43	0.844381	0.539	0.251	6.78783e-39	2	atf4b
agpat2	4.87742e-43	0.788654	0.37	0.127	9.17833e-39	2	agpat2
stat1a	7.24831e-43	0.63729	0.34	0.102	1.36399e-38	2	stat1a
pik3r3a	1.4294e-42	0.670809	0.378	0.125	2.68984e-38	2	pik3r3a
tmem189	1.4929e-42	0.886954	0.338	0.102	2.80933e-38	2	tmem189
mpp5a	1.96637e-42	0.53924	0.28	0.068	3.70031e-38	2	mpp5a
dhcr24	2.02332e-42	0.965336	0.402	0.145	3.80749e-38	2	dhcr24
slc41a1	3.30207e-42	0.790704	0.638	0.329	6.21384e-38	2	slc41a1
si:ch73-86n18.1	3.90718e-42	1.31027	0.429	0.174	7.35253e-38	2	si:ch73-86n18.1
nocta	5.71268e-42	0.94883	0.787	0.524	1.07501e-37	2	nocta
si:ch1073-440b2.1	5.84341e-42	0.681888	0.376	0.125	1.09961e-37	2	si:ch1073-440b2.1
hivep1	6.28972e-42	0.644125	0.451	0.173	1.1836e-37	2	hivep1
traf7	7.92902e-42	0.534558	0.268	0.063	1.49208e-37	2	traf7
bambia	8.83619e-42	0.740737	0.423	0.16	1.66279e-37	2	bambia
slc37a2	1.36541e-41	0.817268	0.328	0.1	2.56942e-37	2	slc37a2
cyp51	1.55567e-41	0.762539	0.392	0.133	2.92746e-37	2	cyp51
abhd4	1.64687e-41	0.766201	0.408	0.151	3.09907e-37	2	abhd4
rapgefl1	3.8682e-41	0.878203	0.374	0.13	7.27917e-37	2	rapgefl1
bcar1	5.11039e-41	0.990384	0.394	0.143	9.61673e-37	2	bcar1
slc4a7	5.61375e-41	0.52012	0.336	0.101	1.0564e-36	2	slc4a7
fam107b	6.00054e-41	0.876468	0.368	0.127	1.12918e-36	2	fam107b
mfsd2ab	6.32294e-41	0.917801	0.616	0.315	1.18985e-36	2	mfsd2ab
flvcr1	6.48543e-41	0.637223	0.254	0.058	1.22043e-36	2	flvcr1
coro1ca	6.65981e-41	0.838889	0.509	0.236	1.25324e-36	2	coro1ca
foxo3b	9.35179e-41	0.779966	0.511	0.227	1.75982e-36	2	foxo3b
ctdsplb	1.09055e-40	0.542255	0.342	0.104	2.05219e-36	2	ctdsplb
rbms1b	1.14143e-40	0.507834	0.3	0.081	2.14794e-36	2	rbms1b
cers2a	1.15891e-40	0.829777	0.489	0.213	2.18083e-36	2	cers2a
si:dkey-100n23.3	1.34089e-40	0.708406	0.41	0.159	2.52329e-36	2	si:dkey-100n23.3
atf4a	1.34888e-40	0.618177	0.477	0.201	2.53833e-36	2	atf4a
si:ch73-21k16.1	1.78584e-40	0.802804	0.26	0.062	3.36059e-36	2	si:ch73-21k16.1
cebpa	2.41903e-40	1.09155	0.521	0.259	4.55212e-36	2	cebpa
ehd1b	3.19892e-40	0.709252	0.296	0.084	6.01973e-36	2	ehd1b
ENSDARG00000090675	3.75077e-40	0.715957	0.254	0.06	7.0582e-36	2	ENSDARG00000090675
yap1	3.78801e-40	0.561147	0.326	0.099	7.12827e-36	2	yap1
fthl31	3.81225e-40	1.64355	0.437	0.171	7.17389e-36	2	fthl31
sdcbp2	6.11356e-40	0.671644	0.443	0.178	1.15045e-35	2	sdcbp2
mafba	8.31963e-40	0.832008	0.368	0.123	1.56559e-35	2	mafba
gata6	1.0493e-39	0.686653	0.37	0.131	1.97458e-35	2	gata6
hmgcra	1.51765e-39	1.27068	0.555	0.28	2.85592e-35	2	hmgcra
jag1a	1.70166e-39	0.655395	0.268	0.066	3.20219e-35	2	jag1a
ino80	2.54316e-39	0.595387	0.372	0.129	4.78571e-35	2	ino80
rhoab	2.66029e-39	0.532251	0.433	0.17	5.00613e-35	2	rhoab
fasn	2.72499e-39	0.917346	0.443	0.184	5.12788e-35	2	fasn
grb10b	6.76502e-39	0.923893	0.565	0.289	1.27304e-34	2	grb10b
actn4	8.02465e-39	0.751163	0.471	0.205	1.51008e-34	2	actn4
egr2a	1.15572e-38	0.67803	0.306	0.089	2.17483e-34	2	egr2a
alas1	1.70892e-38	0.832394	0.485	0.233	3.21584e-34	2	alas1
tfe3a	1.81474e-38	0.561723	0.356	0.115	3.41498e-34	2	tfe3a
slc25a43	1.99135e-38	0.669766	0.441	0.18	3.74731e-34	2	slc25a43
tjp3	2.61826e-38	0.634397	0.306	0.091	4.92704e-34	2	tjp3
slc4a2b	2.73439e-38	0.970464	0.254	0.063	5.14558e-34	2	slc4a2b
pdcd4b	3.83397e-38	0.568054	0.594	0.286	7.21476e-34	2	pdcd4b
tob1a	7.2675e-38	0.694244	0.801	0.527	1.3676e-33	2	tob1a
f5	1.85106e-37	0.871927	0.781	0.524	3.48332e-33	2	f5
zhx2a	1.88611e-37	0.586726	0.268	0.07	3.54929e-33	2	zhx2a
cfb	2.83241e-37	0.948528	0.779	0.529	5.33002e-33	2	cfb
vdrb	2.98357e-37	0.945791	0.761	0.483	5.61449e-33	2	vdrb
arg2	4.92961e-37	0.852002	0.753	0.512	9.27654e-33	2	arg2
skila	5.65179e-37	0.521002	0.254	0.064	1.06355e-32	2	skila
tuba8l4	6.01339e-37	0.548989	0.529	0.233	1.1316e-32	2	tuba8l4
etnk2	6.76703e-37	0.641372	0.258	0.067	1.27342e-32	2	etnk2
nudt4a	7.94553e-37	0.601674	0.296	0.09	1.49519e-32	2	nudt4a
ephx2	8.69938e-37	0.974102	0.39	0.155	1.63705e-32	2	ephx2
eif1	9.95902e-37	0.833072	0.736	0.501	1.87409e-32	2	eif1
elovl2	1.01061e-36	0.961516	0.598	0.316	1.90178e-32	2	elovl2
eif4ebp3l	1.41489e-36	0.877455	0.372	0.141	2.66255e-32	2	eif4ebp3l
ciarta	2.63213e-36	0.527855	0.4	0.155	4.95313e-32	2	ciarta
zfand2a	8.09938e-36	0.605604	0.354	0.125	1.52414e-31	2	zfand2a
dusp8a	8.82473e-36	0.700949	0.372	0.137	1.66064e-31	2	dusp8a
gls2a	1.34793e-35	0.672357	0.334	0.114	2.53653e-31	2	gls2a
gpr146	1.57657e-35	0.604166	0.304	0.096	2.96678e-31	2	gpr146
pcyt2	1.74008e-35	0.737018	0.443	0.192	3.27447e-31	2	pcyt2
man1a1	2.28624e-35	0.840655	0.598	0.351	4.30224e-31	2	man1a1
st3gal3a	4.24862e-35	0.56233	0.28	0.083	7.99505e-31	2	st3gal3a
cdkn1bb	4.35221e-35	0.588741	0.425	0.176	8.18999e-31	2	cdkn1bb
hopx	4.95613e-35	0.585441	0.298	0.091	9.32644e-31	2	hopx
plpp2a	5.06379e-35	0.703032	0.346	0.126	9.52903e-31	2	plpp2a
chp1	6.66256e-35	0.683807	0.314	0.106	1.25376e-30	2	chp1
si:ch211-225b11.1	7.35196e-35	0.599339	0.35	0.123	1.38349e-30	2	si:ch211-225b11.1
slc16a1b	8.21407e-35	0.766521	0.493	0.237	1.54572e-30	2	slc16a1b
fam13a	8.40726e-35	0.678073	0.338	0.114	1.58208e-30	2	fam13a
rbm4.2	9.10377e-35	0.532567	0.388	0.155	1.71315e-30	2	rbm4.2
slc20a1b	9.41895e-35	0.711723	0.553	0.287	1.77246e-30	2	slc20a1b
ets2	1.0533e-34	0.518052	0.386	0.15	1.9821e-30	2	ets2
xbp1	1.16122e-34	0.712276	0.763	0.527	2.18519e-30	2	xbp1
tnip1	1.1722e-34	0.755106	0.282	0.088	2.20585e-30	2	tnip1
slc39a14	2.2683e-34	0.629747	0.334	0.118	4.26849e-30	2	slc39a14
baiap2a	2.38984e-34	0.776475	0.507	0.256	4.49721e-30	2	baiap2a
trib3	2.57103e-34	0.597066	0.344	0.127	4.83817e-30	2	trib3
erfl3	8.51374e-34	0.776761	0.388	0.157	1.60212e-29	2	erfl3
mat2ab	1.05595e-33	0.891511	0.421	0.177	1.98709e-29	2	mat2ab
metrn	1.21485e-33	0.774275	0.34	0.12	2.2861e-29	2	metrn
BX649300.2	1.29642e-33	0.789943	0.266	0.076	2.4396e-29	2	BX649300.2
hipk3b	1.82982e-33	0.69299	0.447	0.198	3.44335e-29	2	hipk3b
slc38a3b	4.15065e-33	0.823832	0.702	0.471	7.8107e-29	2	slc38a3b
sat1b	5.21976e-33	0.566591	0.28	0.083	9.82254e-29	2	sat1b
esyt1b	6.97437e-33	1.05521	0.282	0.086	1.31244e-28	2	esyt1b
fbxw11b	7.14724e-33	0.647338	0.457	0.213	1.34497e-28	2	fbxw11b
hsd17b12a	8.85216e-33	0.599665	0.312	0.103	1.6658e-28	2	hsd17b12a
gtf2a1	1.92797e-32	0.703832	0.374	0.149	3.62806e-28	2	gtf2a1
kansl1b	4.75858e-32	0.504334	0.41	0.173	8.95469e-28	2	kansl1b
kdm5bb	6.52701e-32	0.683549	0.314	0.112	1.22825e-27	2	kdm5bb
tanc1b	6.95562e-32	0.511243	0.362	0.142	1.30891e-27	2	tanc1b
gdpd5b	9.06906e-32	0.553495	0.27	0.082	1.70662e-27	2	gdpd5b
dpydb	1.14282e-31	0.674148	0.913	0.711	2.15056e-27	2	dpydb
slc25a36a	1.14786e-31	0.710003	0.435	0.199	2.16005e-27	2	slc25a36a
lgmn	1.43825e-31	0.86212	0.292	0.096	2.70649e-27	2	lgmn
bnip3lb	2.75278e-31	0.507763	0.252	0.073	5.18019e-27	2	bnip3lb
grinab	2.89286e-31	0.512425	0.312	0.109	5.44378e-27	2	grinab
adra1aa	6.63768e-31	0.847981	0.465	0.226	1.24908e-26	2	adra1aa
fosaa	6.66934e-31	0.833839	0.268	0.083	1.25504e-26	2	fosaa
slmapa	1.03476e-30	0.513013	0.374	0.155	1.94721e-26	2	slmapa
mknk2a	1.47402e-30	0.796929	0.402	0.167	2.77381e-26	2	mknk2a
osbpl3a	2.11056e-30	0.628054	0.272	0.088	3.97166e-26	2	osbpl3a
dusp1	2.88397e-30	0.780345	0.386	0.171	5.42706e-26	2	dusp1
egln3	3.63847e-30	0.686895	0.382	0.163	6.84687e-26	2	egln3
actb2	4.1879e-30	0.944957	0.793	0.649	7.88079e-26	2	actb2
abcg2a	5.42369e-30	0.776371	0.41	0.186	1.02063e-25	2	abcg2a
csrnp1b	7.88334e-30	0.69995	0.324	0.124	1.48349e-25	2	csrnp1b
ENSDARG00000053456	8.80238e-30	0.838274	0.767	0.509	1.65643e-25	2	ENSDARG00000053456
nectin1b	9.29469e-30	0.665047	0.519	0.272	1.74908e-25	2	nectin1b
caska	1.11627e-29	0.508948	0.354	0.141	2.10059e-25	2	caska
ptmaa	1.15153e-29	0.514351	0.618	0.392	2.16694e-25	2	ptmaa
si:dkey-157l19.2	3.08868e-29	0.55596	0.284	0.096	5.81227e-25	2	si:dkey-157l19.2
ginm1	3.34686e-29	0.587782	0.316	0.115	6.29811e-25	2	ginm1
macf1a	3.84813e-29	0.792365	0.499	0.272	7.24141e-25	2	macf1a
nr2f5	3.85185e-29	0.52534	0.306	0.111	7.24842e-25	2	nr2f5
b4galt6	5.54599e-29	0.641765	0.28	0.097	1.04364e-24	2	b4galt6
tpst1	6.16354e-29	0.611329	0.447	0.223	1.15985e-24	2	tpst1
dusp2	7.403e-29	0.549378	0.252	0.077	1.3931e-24	2	dusp2
prelid3b	1.04275e-28	0.562254	0.728	0.468	1.96225e-24	2	prelid3b
hsd17b7	1.82946e-28	0.627529	0.298	0.108	3.44268e-24	2	hsd17b7
mpp1	1.94687e-28	0.535624	0.3	0.107	3.66363e-24	2	mpp1
tgfbr1a	2.44676e-28	0.508784	0.286	0.099	4.60432e-24	2	tgfbr1a
itgb5	3.81916e-28	0.509855	0.272	0.09	7.1869e-24	2	itgb5
dennd5b	8.18054e-28	0.868216	0.437	0.218	1.53941e-23	2	dennd5b
fam214a	1.05916e-27	0.682734	0.348	0.146	1.99313e-23	2	fam214a
slc25a29	1.11345e-27	0.662755	0.362	0.157	2.09529e-23	2	slc25a29
ptp4a2b	1.46498e-27	0.531121	0.481	0.246	2.75679e-23	2	ptp4a2b
atp1a1a.1	1.54301e-27	0.644689	0.785	0.546	2.90364e-23	2	atp1a1a.1
ndel1b	1.83706e-27	0.537627	0.433	0.208	3.45698e-23	2	ndel1b
mylipa	1.97156e-27	0.590826	0.39	0.163	3.71008e-23	2	mylipa
aacs	2.08623e-27	0.644534	0.258	0.086	3.92587e-23	2	aacs
dedd1	2.86707e-27	0.533706	0.608	0.354	5.39526e-23	2	dedd1
eepd1	4.50896e-27	0.612301	0.376	0.173	8.48497e-23	2	eepd1
met	1.42971e-26	0.65191	0.368	0.163	2.69042e-22	2	met
ENSDARG00000078770	1.82263e-26	0.651056	0.322	0.129	3.42983e-22	2	ENSDARG00000078770
zfpm1	2.32923e-26	0.64486	0.294	0.113	4.38315e-22	2	zfpm1
si:dkey-79d12.5	3.34368e-26	0.51721	0.368	0.162	6.29214e-22	2	si:dkey-79d12.5
adsl	3.47095e-26	0.567743	0.284	0.109	6.53164e-22	2	adsl
hdac4	3.97566e-26	0.669878	0.412	0.199	7.4814e-22	2	hdac4
klhl35	5.58125e-26	0.947903	0.26	0.09	1.05028e-21	2	klhl35
ENSDARG00000067912	5.91606e-26	0.592466	0.467	0.248	1.11329e-21	2	ENSDARG00000067912
cldn15lb	6.82401e-26	0.885106	0.481	0.282	1.28414e-21	2	cldn15lb
nufip2	8.40045e-26	0.605043	0.356	0.167	1.5808e-21	2	nufip2
nupr1a	1.53528e-25	0.779926	0.35	0.158	2.8891e-21	2	nupr1a
klf13	1.85559e-25	0.54762	0.29	0.111	3.49184e-21	2	klf13
ncor2	2.2794e-25	0.598492	0.658	0.426	4.28938e-21	2	ncor2
rab11fip1b	2.92798e-25	0.552066	0.258	0.092	5.50987e-21	2	rab11fip1b
slc12a7b	5.03779e-25	0.599061	0.433	0.22	9.48011e-21	2	slc12a7b
slc16a10	7.23188e-25	0.618599	0.555	0.323	1.3609e-20	2	slc16a10
irs2b	7.4545e-25	0.675447	0.386	0.183	1.40279e-20	2	irs2b
slc7a2	1.09031e-24	0.624855	0.634	0.398	2.05175e-20	2	slc7a2
ppargc1a	1.74216e-24	0.647239	0.495	0.274	3.27841e-20	2	ppargc1a
igf2bp2b	1.84776e-24	0.560798	0.324	0.138	3.47712e-20	2	igf2bp2b
mical3a.1	2.1103e-24	0.514635	0.27	0.099	3.97116e-20	2	mical3a.1
pawr	2.2593e-24	0.795631	0.503	0.299	4.25156e-20	2	pawr
si:ch211-113j14.1	3.61457e-24	0.513463	0.346	0.155	6.8019e-20	2	si:ch211-113j14.1
rrbp1b	5.57272e-24	0.75085	0.529	0.319	1.04867e-19	2	rrbp1b
mpp6a	9.3183e-24	0.671759	0.433	0.23	1.75352e-19	2	mpp6a
zgc:101569	9.78666e-24	0.725065	0.37	0.176	1.84165e-19	2	zgc:101569
enc3	9.90435e-24	0.554138	0.274	0.106	1.8638e-19	2	enc3
st3gal3b	1.16523e-23	0.633997	0.728	0.511	2.19273e-19	2	st3gal3b
bzw1b	5.85036e-23	0.529506	0.696	0.468	1.10092e-18	2	bzw1b
napga	6.4733e-23	0.758651	0.328	0.146	1.21815e-18	2	napga
ptprga	7.19009e-23	0.599458	0.384	0.186	1.35303e-18	2	ptprga
lrp1ab	8.01353e-23	0.832952	0.402	0.21	1.50799e-18	2	lrp1ab
nr1d1	1.23343e-22	0.530499	0.378	0.183	2.32106e-18	2	nr1d1
bmp1a	1.27113e-22	0.648974	0.495	0.292	2.39202e-18	2	bmp1a
slc25a48	1.34029e-22	0.74702	0.286	0.119	2.52215e-18	2	slc25a48
pik3r1	2.0741e-22	0.546688	0.408	0.215	3.90304e-18	2	pik3r1
cdab1	5.24191e-22	0.527526	0.831	0.607	9.86423e-18	2	cdab
vegfba	8.71413e-22	0.53599	0.326	0.15	1.63983e-17	2	vegfba
mthfr	1.3106e-21	0.517488	0.272	0.113	2.46628e-17	2	mthfr
myo1b	1.47468e-21	0.548935	0.537	0.33	2.77505e-17	2	myo1b
slc6a22.1	2.438e-21	0.795487	0.34	0.167	4.58783e-17	2	slc6a22.1
lpcat3	2.83103e-21	0.515239	0.372	0.191	5.32744e-17	2	lpcat3
sult6b1	3.37024e-21	0.687366	0.274	0.115	6.34212e-17	2	sult6b1
odc1	4.48425e-21	0.502862	0.473	0.275	8.43846e-17	2	odc1
rab5ab	5.55567e-21	0.566233	0.382	0.196	1.04547e-16	2	rab5ab
mvda	1.00406e-20	0.668094	0.338	0.159	1.88943e-16	2	mvda
rnf130	1.47598e-20	0.570786	0.408	0.225	2.7775e-16	2	rnf130
srebf1	1.60908e-20	0.536416	0.284	0.122	3.02797e-16	2	srebf1
gstt1b	1.69436e-20	0.678232	0.447	0.253	3.18844e-16	2	gstt1b
tspan36	1.93201e-20	0.518025	0.294	0.137	3.63565e-16	2	tspan36
etf1b	2.09862e-20	0.50066	0.495	0.3	3.94919e-16	2	etf1b
daam1b	2.60437e-20	0.55084	0.596	0.393	4.9009e-16	2	daam1b
fga1	3.35831e-20	0.811849	0.724	0.546	6.31967e-16	2	fga
hspb8	4.51567e-20	0.634744	0.421	0.238	8.49759e-16	2	hspb8
slc25a36b	4.9335e-20	0.545201	0.39	0.208	9.28387e-16	2	slc25a36b
osbpl10b	5.38291e-20	0.60652	0.366	0.193	1.01296e-15	2	osbpl10b
mak16	5.55068e-20	0.846335	0.4	0.212	1.04453e-15	2	mak16
myca	8.92132e-20	0.617204	0.419	0.235	1.67881e-15	2	myca
fgb	1.00479e-19	0.888256	0.913	0.807	1.8908e-15	2	fgb
c3b.2	1.00495e-19	0.54799	0.616	0.406	1.89112e-15	2	c3b.2
igf2b	1.20843e-19	0.585251	0.419	0.235	2.27403e-15	2	igf2b
plekha6	1.22842e-19	0.519144	0.646	0.453	2.31164e-15	2	plekha6
spata6l	1.28472e-19	0.609558	0.292	0.131	2.41758e-15	2	spata6l
slc6a9	1.96622e-19	0.638446	0.316	0.152	3.70003e-15	2	slc6a9
gmds	6.1112e-19	0.551617	0.27	0.118	1.15001e-14	2	gmds
c4b	1.42741e-18	0.69267	0.334	0.167	2.6861e-14	2	c4b
atp1b1a	2.467e-18	0.510079	0.604	0.402	4.6424e-14	2	atp1b1a
dhrs1	4.00233e-18	0.650794	0.32	0.159	7.53159e-14	2	dhrs1
arhgap35a	9.16439e-18	0.538454	0.722	0.532	1.72455e-13	2	arhgap35a
npc1	9.27e-18	0.527974	0.531	0.346	1.74443e-13	2	npc1
zgc:110339	4.72381e-17	0.621079	0.358	0.2	8.88927e-13	2	zgc:110339
CABZ01076275.1	4.89535e-17	0.532892	0.402	0.234	9.21208e-13	2	CABZ01076275.1
dusp19b	8.3734e-17	1.02545	0.453	0.278	1.57571e-12	2	dusp19b
lrrc58a	1.06449e-16	0.60079	0.264	0.123	2.00315e-12	2	lrrc58a
casp101	1.62116e-16	0.564137	0.507	0.318	3.05069e-12	2	casp10
thrab	5.85809e-16	0.539462	0.529	0.358	1.10237e-11	2	thrab
pnpla2	1.68924e-15	0.545502	0.41	0.241	3.17881e-11	2	pnpla2
atp11c	2.412e-15	0.593004	0.529	0.36	4.53889e-11	2	atp11c
cdc14b	5.39897e-14	0.604351	0.334	0.191	1.01598e-09	2	cdc14b
txn1	9.11061e-14	0.835932	0.571	0.427	1.71443e-09	2	txn
arrdc3b	1.58801e-13	0.516885	0.274	0.145	2.98833e-09	2	arrdc3b
itln3	2.75522e-13	1.01287	0.455	0.322	5.18478e-09	2	itln3
nupr1b1	6.33717e-13	0.653347	0.71	0.54	1.19253e-08	2	nupr1b
acox1	7.90614e-13	0.566477	0.636	0.462	1.48778e-08	2	acox1
cbln11	1.31401e-12	0.590895	0.298	0.173	2.4727e-08	2	cbln11
tp53inp1	2.02655e-12	0.518151	0.38	0.238	3.81356e-08	2	tp53inp1
ubl3a	2.10046e-12	0.643547	0.531	0.397	3.95265e-08	2	ubl3a
si:dkey-22f5.9	5.41063e-12	0.899239	0.483	0.334	1.01817e-07	2	si:dkey-22f5.9
agt	8.91396e-12	0.603956	0.646	0.479	1.67743e-07	2	agt
cp	2.31984e-11	0.545603	0.598	0.443	4.36547e-07	2	cp
enpp1	2.89289e-11	0.629537	0.276	0.157	5.44383e-07	2	enpp1
g6pca.2	4.05067e-11	0.625371	0.744	0.593	7.62255e-07	2	g6pca.2
eif4g1a	6.57941e-11	0.647455	0.485	0.343	1.23811e-06	2	eif4g1a
ctsz	1.01846e-10	0.557427	0.278	0.164	1.91654e-06	2	ctsz
marcksl1b	1.27815e-184	4.07268	0.695	0.031	2.40522e-180	3	marcksl1b
marcksl1a	3.5362e-179	3.48351	0.619	0.022	6.65443e-175	3	marcksl1a
mdkb	2.01466e-167	2.40001	0.41	0.005	3.79118e-163	3	mdkb
nova2	2.06691e-163	3.59545	0.581	0.022	3.88951e-159	3	nova2
rbfox1	3.48254e-134	2.71861	0.343	0.005	6.55344e-130	3	rbfox1
cadm3	3.63009e-130	2.13217	0.352	0.006	6.8311e-126	3	cadm3
adgrl1a	3.09479e-125	2.94169	0.371	0.009	5.82378e-121	3	adgrl1a
celf2	1.00352e-122	1.95292	0.314	0.005	1.88842e-118	3	celf2
stmn1b	6.29088e-121	3.02998	0.362	0.009	1.18382e-116	3	stmn1b
fam168a	1.22494e-120	2.44703	0.533	0.03	2.30508e-116	3	fam168a
rnd3a	7.17191e-116	1.41558	0.295	0.004	1.34961e-111	3	rnd3a
ncam1a	6.82142e-115	2.98515	0.486	0.025	1.28365e-110	3	ncam1a
gapdhs	6.9412e-113	3.24694	0.629	0.049	1.30619e-108	3	gapdhs
marcksb	1.45776e-109	1.58527	0.314	0.007	2.7432e-105	3	marcksb
plxna1a	1.35347e-108	1.68091	0.286	0.005	2.54697e-104	3	plxna1a
gpm6ab	2.1158e-107	2.63777	0.324	0.008	3.98151e-103	3	gpm6ab
tuba1a	1.22987e-105	2.75589	0.448	0.023	2.31436e-101	3	tuba1a
gpm6aa	6.07901e-105	2.96769	0.429	0.021	1.14395e-100	3	gpm6aa
tuba1c	6.52219e-104	2.63082	0.429	0.021	1.22735e-99	3	tuba1c
tenm4	1.39783e-92	2.80071	0.352	0.015	2.63043e-88	3	tenm4
stx1b	8.04396e-89	2.47365	0.371	0.019	1.51371e-84	3	stx1b
pbx1a	1.32385e-88	2.41892	0.295	0.009	2.49121e-84	3	pbx1a
nrxn2a	1.42769e-87	2.48359	0.267	0.007	2.68663e-83	3	nrxn2a
sgip1a	1.03149e-84	2.49906	0.457	0.035	1.94106e-80	3	sgip1a
iqsec1b	1.05534e-84	2.5495	0.371	0.02	1.98595e-80	3	iqsec1b
ckbb	8.48063e-84	2.65097	0.381	0.022	1.59588e-79	3	ckbb
pcdh2g28	7.38449e-83	2.33403	0.371	0.021	1.38961e-78	3	pcdh2g28
celf5a	2.21003e-82	2.59295	0.352	0.018	4.15883e-78	3	celf5a
nbeaa	6.51538e-82	2.28557	0.371	0.021	1.22606e-77	3	nbeaa
cux1a	8.70742e-82	2.12048	0.476	0.04	1.63856e-77	3	cux1a
elavl3	1.01283e-78	3.32532	0.371	0.023	1.90595e-74	3	elavl3
gnao1a	6.25294e-77	2.26957	0.429	0.033	1.17668e-72	3	gnao1a
brsk2b	1.88815e-76	2.58842	0.333	0.018	3.55313e-72	3	brsk2b
pcdh7b	2.39478e-76	2.8098	0.286	0.011	4.5065e-72	3	pcdh7b
tenm3	7.66915e-76	2.44649	0.314	0.015	1.44318e-71	3	tenm3
nat16	7.96469e-75	1.88639	0.371	0.024	1.49879e-70	3	nat16
auts2a	4.28117e-72	2.08836	0.381	0.027	8.05631e-68	3	auts2a
bach2b	6.26075e-71	2.01925	0.362	0.025	1.17815e-66	3	bach2b
dab2ipb	9.19576e-69	1.89437	0.295	0.015	1.73046e-64	3	dab2ipb
epb41a	1.18887e-66	1.87567	0.362	0.027	2.23722e-62	3	epb41a
BX284638.2	3.0371e-66	1.53498	0.286	0.015	5.71521e-62	3	BX284638.2
ctnna2	7.83321e-66	2.63362	0.438	0.044	1.47405e-61	3	ctnna2
hmgb1b	2.37475e-65	2.3272	0.448	0.048	4.4688e-61	3	hmgb1b
golga7ba	3.63613e-65	2.04023	0.286	0.015	6.84248e-61	3	golga7ba
fez1	7.88839e-64	1.75101	0.267	0.013	1.48444e-59	3	fez1
celf4	1.23188e-62	2.63182	0.267	0.014	2.31816e-58	3	celf4
rtn1a	1.31378e-61	2.22456	0.39	0.037	2.47228e-57	3	rtn1a
ywhag2	2.6546e-61	2.76003	0.352	0.029	4.99543e-57	3	ywhag2
si:ch211-137a8.4	3.47552e-61	1.98034	0.286	0.017	6.54024e-57	3	si:ch211-137a8.4
jpt1b	1.82311e-59	1.89668	0.41	0.043	3.43073e-55	3	jpt1b
si:dkey-276j7.1	8.61252e-59	1.41012	0.295	0.019	1.6207e-54	3	si:dkey-276j7.1
atp8a1	2.78693e-58	1.49277	0.276	0.016	5.24445e-54	3	atp8a1
pkma	1.60342e-57	1.79585	0.362	0.033	3.01732e-53	3	pkma
rbms3	4.50555e-57	1.71946	0.267	0.016	8.47855e-53	3	rbms3
elmo1	1.61671e-56	1.56829	0.276	0.017	3.04232e-52	3	elmo1
egr4	7.17729e-55	2.89127	0.295	0.022	1.35062e-50	3	egr4
sox11a	1.96894e-54	2.51857	0.352	0.033	3.70514e-50	3	sox11a
tmem35	3.30486e-54	1.61062	0.324	0.027	6.21909e-50	3	tmem35
ENSDARG00000022176	1.50284e-53	2.58048	0.276	0.019	2.82804e-49	3	ENSDARG00000022176
pbx3b	2.31933e-53	3.55784	0.381	0.041	4.36452e-49	3	pbx3b
tmem178b	1.03513e-52	2.38108	0.286	0.021	1.9479e-48	3	tmem178b
igf1ra	8.48318e-51	1.76747	0.305	0.026	1.59637e-46	3	igf1ra
elavl4	1.73141e-50	2.6974	0.286	0.022	3.25816e-46	3	elavl4
lrp8	2.88958e-50	2.37668	0.362	0.039	5.43761e-46	3	lrp8
tmsb4x	5.97719e-50	3.76217	0.838	0.347	1.12479e-45	3	tmsb4x
dab1a	7.18438e-50	2.25207	0.314	0.028	1.35196e-45	3	dab1a
tox	8.49636e-50	2.0882	0.305	0.027	1.59885e-45	3	tox
nrxn1a	9.43366e-50	2.52298	0.343	0.035	1.77523e-45	3	nrxn1a
atp6v0cb	9.84646e-50	2.45827	0.352	0.037	1.85291e-45	3	atp6v0cb
zbtb20	2.08539e-49	1.78208	0.267	0.019	3.92429e-45	3	zbtb20
arvcfb	4.97507e-49	1.82249	0.267	0.019	9.36209e-45	3	arvcfb
tox2	9.18169e-49	1.59961	0.295	0.025	1.72781e-44	3	tox2
ankrd12	1.05283e-48	2.54954	0.581	0.123	1.98121e-44	3	ankrd12
bmpr2a	7.50115e-48	1.48245	0.257	0.019	1.41157e-43	3	bmpr2a
zmiz1a	5.39639e-46	1.37755	0.371	0.044	1.01549e-41	3	zmiz1a
mapk10	5.76963e-46	1.70223	0.267	0.022	1.08573e-41	3	mapk10
pcdh17	2.51719e-45	1.9771	0.276	0.024	4.73685e-41	3	pcdh17
pknox2	3.45643e-44	1.72259	0.257	0.021	6.50431e-40	3	pknox2
hsp90aa1.2	3.5143e-44	3.8266	0.857	0.4	6.61321e-40	3	hsp90aa1.2
slc38a2	6.70128e-44	2.22188	0.476	0.087	1.26105e-39	3	slc38a2
si:ch211-222l21.1	1.19268e-42	3.40721	0.743	0.281	2.24438e-38	3	si:ch211-222l21.1
pbx4	1.60947e-42	1.97462	0.524	0.11	3.0287e-38	3	pbx4
hk1	4.05976e-42	1.31519	0.276	0.026	7.63966e-38	3	hk1
ptmab	1.10994e-41	2.72156	0.924	0.755	2.08868e-37	3	ptmab
clstn1	3.8515e-41	1.51192	0.267	0.025	7.24776e-37	3	clstn1
hmgb3a	6.85677e-41	2.06007	0.352	0.047	1.29031e-36	3	hmgb3a
klf7a	8.50716e-41	1.29304	0.276	0.027	1.60088e-36	3	klf7a
h3f3d	1.91642e-40	2.7987	0.8	0.411	3.60632e-36	3	h3f3d
tp53bp2b	3.40878e-40	1.41994	0.276	0.027	6.41465e-36	3	tp53bp2b
kcnma1a	5.56976e-40	2.15026	0.352	0.046	1.04812e-35	3	kcnma1a
meis1b	6.06605e-39	1.85552	0.267	0.027	1.14151e-34	3	meis1b
vamp2	3.01478e-38	1.76749	0.267	0.027	5.67321e-34	3	vamp2
ptmaa1	5.65625e-38	3.55025	0.81	0.421	1.06439e-33	3	ptmaa
tubb5	5.97054e-38	1.7783	0.257	0.025	1.12354e-33	3	tubb5
msna	8.84579e-38	1.79749	0.286	0.033	1.6646e-33	3	msna
chsy1	1.09112e-37	2.28777	0.4	0.069	2.05327e-33	3	chsy1
tnrc6c1	1.98117e-37	2.36811	0.476	0.102	3.72816e-33	3	tnrc6c1
aldocb	6.17105e-37	2.33504	0.362	0.055	1.16127e-32	3	aldocb
hmgb1a	8.02861e-37	2.461	0.638	0.21	1.51082e-32	3	hmgb1a
aplp2	6.81096e-36	1.64019	0.295	0.037	1.28169e-31	3	aplp2
negr1	1.54842e-35	1.68002	0.295	0.038	2.91382e-31	3	negr1
hnrnpa0l.1	1.48657e-34	2.90575	0.762	0.405	2.79742e-30	3	hnrnpa0l.1
nkain2	1.5833e-33	1.84587	0.257	0.029	2.97945e-29	3	nkain2
si:ch211-195b13.1	4.59454e-33	2.33095	0.305	0.043	8.646e-29	3	si:ch211-195b13.1
tubb2b	6.2913e-33	2.68132	0.686	0.284	1.1839e-28	3	tubb2b
ubc1	9.50146e-33	2.71988	0.771	0.401	1.78798e-28	3	ubc
cadm4	1.38955e-32	2.32358	0.362	0.063	2.61486e-28	3	cadm4
gnb1a	1.26791e-31	2.09888	0.486	0.126	2.38595e-27	3	gnb1a
sema6e	2.35378e-31	1.60565	0.257	0.032	4.42935e-27	3	sema6e
hivep2a	9.12745e-31	2.28003	0.495	0.133	1.7176e-26	3	hivep2a
rnasekb	1.24099e-30	1.86491	0.286	0.04	2.33529e-26	3	rnasekb
syt1a	2.31642e-30	2.10052	0.257	0.033	4.35904e-26	3	syt1a
sox11b	4.38212e-30	2.03667	0.257	0.033	8.24627e-26	3	sox11b
magi1b	4.68332e-30	1.76113	0.4	0.087	8.81307e-26	3	magi1b
hnrnpaba	1.51269e-29	2.26317	0.705	0.358	2.84659e-25	3	hnrnpaba
sox4a	1.89666e-28	2.16818	0.276	0.041	3.56914e-24	3	sox4a
ier51	1.98765e-28	2.41171	0.619	0.229	3.74037e-24	3	ier5
cirbpb	3.39596e-28	2.47824	0.762	0.527	6.39053e-24	3	cirbpb
h3f3b.1	3.40032e-28	2.45888	0.743	0.428	6.39873e-24	3	h3f3b.1
atf4b1	1.06376e-27	2.16364	0.667	0.293	2.00177e-23	3	atf4b
sfpq	1.85916e-27	2.00521	0.638	0.257	3.49857e-23	3	sfpq
cd81a	2.5207e-27	2.1257	0.514	0.163	4.74345e-23	3	cd81a
arid5b	3.14847e-27	1.48626	0.257	0.036	5.92479e-23	3	arid5b
rnf24	1.70605e-26	1.70236	0.419	0.105	3.21045e-22	3	rnf24
oaz1b	1.93879e-26	2.15731	0.686	0.331	3.64842e-22	3	oaz1b
ywhah	6.33899e-26	2.11753	0.467	0.136	1.19287e-21	3	ywhah
slc6a8	6.35111e-26	1.5698	0.276	0.045	1.19515e-21	3	slc6a8
hspa81	1.35672e-25	1.55773	0.867	0.805	2.55308e-21	3	hspa8
tubb4b	2.74818e-25	2.28608	0.648	0.315	5.17153e-21	3	tubb4b
rapgef2	5.15624e-25	1.52042	0.39	0.095	9.70302e-21	3	rapgef2
si:ch211-195b15.8	8.45296e-25	2.20082	0.324	0.066	1.59068e-20	3	si:ch211-195b15.8
midn1	9.27021e-25	2.44784	0.629	0.281	1.74447e-20	3	midn
khdrbs1a	3.08761e-24	2.16146	0.724	0.485	5.81027e-20	3	khdrbs1a
rbbp4	3.45735e-23	1.15723	0.286	0.054	6.50603e-19	3	rbbp4
zc4h2	7.08127e-23	1.55162	0.257	0.045	1.33255e-18	3	zc4h2
rcan1a	8.78352e-23	1.33924	0.267	0.048	1.65288e-18	3	rcan1a
hmgn2	2.67205e-22	3.34825	0.61	0.294	5.02826e-18	3	hmgn2
h2ax1	7.15274e-22	2.4234	0.6	0.283	1.346e-17	3	h2ax1
pdcd4b1	1.17932e-21	2.04428	0.667	0.333	2.21925e-17	3	pdcd4b
nexmifb	1.22934e-21	2.06157	0.257	0.045	2.31337e-17	3	nexmifb
h3f3c	5.28506e-21	1.96372	0.562	0.257	9.94542e-17	3	h3f3c
robo1	5.70629e-21	2.82746	0.41	0.129	1.07381e-16	3	robo1
rhoab1	1.59018e-20	2.20455	0.514	0.21	2.9924e-16	3	rhoab
hsp70.31	1.67449e-20	2.72077	0.8	0.582	3.15106e-16	3	hsp70.3
rerea	2.83936e-20	1.57239	0.343	0.089	5.34311e-16	3	rerea
nckap1	3.55883e-20	1.08658	0.276	0.057	6.69701e-16	3	nckap1
cirbpa	4.95976e-20	2.15265	0.667	0.436	9.33328e-16	3	cirbpa
hnrnpub	6.30905e-20	1.62823	0.476	0.178	1.18724e-15	3	hnrnpub
si:ch73-1a9.3	7.62606e-20	2.63661	0.676	0.443	1.43507e-15	3	si:ch73-1a9.3
gse1	1.01691e-19	1.55677	0.343	0.089	1.91362e-15	3	gse1
nfil3-51	1.15066e-19	1.9853	0.495	0.177	2.16531e-15	3	nfil3-5
pik3r3b	1.20663e-19	2.55229	0.324	0.08	2.27063e-15	3	pik3r3b
h3f3b.1.1	4.95843e-19	1.91915	0.524	0.232	9.33077e-15	3	h3f3b.1.1
stox2b	7.76618e-19	1.26649	0.257	0.054	1.46144e-14	3	stox2b
ldb1a	2.57562e-18	1.10925	0.295	0.07	4.8468e-14	3	ldb1a
ankrd11	2.80382e-18	1.83589	0.505	0.216	5.27622e-14	3	ankrd11
fam76b	2.98349e-18	0.915914	0.286	0.065	5.61434e-14	3	fam76b
erh	3.22193e-18	1.51664	0.552	0.265	6.06302e-14	3	erh
skia	5.23704e-18	1.66394	0.267	0.06	9.85506e-14	3	skia
ENSDARG00000109820	5.6366e-18	2.72752	0.333	0.093	1.0607e-13	3	ENSDARG00000109820
hnrnpa0a	7.10824e-18	1.2993	0.324	0.087	1.33763e-13	3	hnrnpa0a
pfn2	7.5829e-18	2.10355	0.524	0.246	1.42695e-13	3	pfn2
zswim5	9.87719e-18	1.54989	0.4	0.132	1.85869e-13	3	zswim5
hmgb2b	1.1017e-17	2.2983	0.448	0.174	2.07318e-13	3	hmgb2b
idh2	1.95771e-17	1.38027	0.333	0.097	3.68402e-13	3	idh2
acin1a	2.098e-17	1.85434	0.552	0.278	3.94802e-13	3	acin1a
tgif1	5.50555e-17	1.64425	0.314	0.087	1.03603e-12	3	tgif1
rcc2	5.67148e-17	1.05476	0.267	0.063	1.06726e-12	3	rcc2
cadm1a	6.5448e-17	1.46148	0.295	0.074	1.2316e-12	3	cadm1a
mycn	8.08216e-17	1.70212	0.257	0.058	1.5209e-12	3	mycn
trim3b	9.70055e-17	1.36967	0.305	0.08	1.82545e-12	3	trim3b
neo1a	1.05057e-16	1.96517	0.314	0.09	1.97696e-12	3	neo1a
slc25a55a1	1.39118e-16	1.69449	0.476	0.2	2.61793e-12	3	slc25a55a
hmgn6	1.8181e-16	2.10413	0.524	0.272	3.42131e-12	3	hmgn6
dlg3	1.98639e-16	1.7278	0.276	0.071	3.73799e-12	3	dlg3
spsb4a	2.00718e-16	1.58659	0.305	0.084	3.77712e-12	3	spsb4a
si:ch211-196l7.4	2.15531e-16	1.78139	0.667	0.415	4.05586e-12	3	si:ch211-196l7.4
pnrc21	2.83825e-16	1.90776	0.743	0.583	5.34101e-12	3	pnrc2
appa	4.8176e-16	1.44512	0.305	0.087	9.06577e-12	3	appa
hsp90ab11	5.34703e-16	1.46506	0.857	0.857	1.0062e-11	3	hsp90ab1
calm3a.1	6.12744e-16	1.27598	0.276	0.071	1.15306e-11	3	calm3a.1
csnk1a1	1.05905e-15	1.66997	0.524	0.27	1.99293e-11	3	csnk1a1
hnrnpabb	1.25169e-15	1.86453	0.562	0.32	2.35543e-11	3	hnrnpabb
ENSDARG00000011609	1.56877e-15	1.05276	0.257	0.063	2.95211e-11	3	ENSDARG00000011609
ptena	1.6299e-15	1.1669	0.305	0.088	3.06715e-11	3	ptena
aff2	1.84042e-15	2.22985	0.314	0.096	3.4633e-11	3	aff2
rbfox2	2.57248e-15	1.29514	0.276	0.074	4.8409e-11	3	rbfox2
eif11	2.75002e-15	1.50681	0.705	0.541	5.17499e-11	3	eif1
smad7	3.02424e-15	1.21832	0.267	0.068	5.69101e-11	3	smad7
ctcf	3.36998e-15	1.15406	0.257	0.065	6.34163e-11	3	ctcf
cfl1	4.169e-15	1.90587	0.648	0.478	7.84522e-11	3	cfl1
znf865	4.48249e-15	0.959834	0.267	0.068	8.43515e-11	3	znf865
kansl1b1	6.94916e-15	1.65429	0.467	0.21	1.30769e-10	3	kansl1b
hnrnpa0b	7.04889e-15	1.8598	0.581	0.378	1.32646e-10	3	hnrnpa0b
camk2g1	8.14533e-15	1.53812	0.352	0.119	1.53279e-10	3	camk2g1
ppp1r10	8.62293e-15	2.07075	0.419	0.171	1.62266e-10	3	ppp1r10
ywhabl	9.03411e-15	1.7983	0.486	0.24	1.70004e-10	3	ywhabl
tsc22d1	1.20219e-14	1.42704	0.4	0.151	2.26229e-10	3	tsc22d1
klf7b	1.44718e-14	1.38574	0.267	0.07	2.72331e-10	3	klf7b
baz1b	1.63989e-14	1.2792	0.362	0.128	3.08594e-10	3	baz1b
gnb1b	1.65925e-14	1.71046	0.457	0.215	3.12238e-10	3	gnb1b
kdm1a	2.0029e-14	1.30156	0.314	0.098	3.76906e-10	3	kdm1a
usp2a	2.11124e-14	1.47424	0.314	0.098	3.97294e-10	3	usp2a
oaz1a	2.31699e-14	1.72001	0.629	0.442	4.36012e-10	3	oaz1a
hspbp1	4.59435e-14	1.43542	0.333	0.107	8.64565e-10	3	hspbp1
znf609b	5.05887e-14	1.42504	0.343	0.117	9.51979e-10	3	znf609b
aplp1	8.45651e-14	2.6536	0.39	0.166	1.59135e-09	3	aplp1
ywhaqb	1.08005e-13	1.69258	0.505	0.271	2.03243e-09	3	ywhaqb
rasgef1ba	1.10949e-13	1.67336	0.295	0.092	2.08783e-09	3	rasgef1ba
meaf6	1.19197e-13	0.931719	0.295	0.093	2.24304e-09	3	meaf6
zfand2a1	1.20202e-13	1.61303	0.4	0.161	2.26196e-09	3	zfand2a
plxna3	1.26994e-13	1.7766	0.324	0.112	2.38976e-09	3	plxna3
brd3a	1.30665e-13	1.11054	0.276	0.08	2.45885e-09	3	brd3a
atp1b2a	1.55399e-13	1.89493	0.324	0.112	2.9243e-09	3	atp1b2a
clk4a	1.57221e-13	1.51286	0.381	0.151	2.95858e-09	3	clk4a
atp2b1a	1.60818e-13	1.44499	0.429	0.183	3.02628e-09	3	atp2b1a
ube2d2	1.66065e-13	1.37181	0.495	0.256	3.12502e-09	3	ube2d2
max	2.36819e-13	1.26082	0.4	0.166	4.45646e-09	3	max
syncrip	2.45064e-13	1.56144	0.486	0.262	4.61161e-09	3	syncrip
pde7a	3.30833e-13	1.04761	0.257	0.071	6.22561e-09	3	pde7a
setb	3.47564e-13	1.70273	0.486	0.262	6.54045e-09	3	setb
cpe	3.77808e-13	1.1951	0.295	0.09	7.10958e-09	3	cpe
ENSDARG00000056490	6.94113e-13	1.64393	0.314	0.108	1.30618e-08	3	ENSDARG00000056490
atrx	7.29032e-13	1.43392	0.362	0.143	1.37189e-08	3	atrx
tjp1b	7.64375e-13	1.31085	0.286	0.09	1.4384e-08	3	tjp1b
ywhaqa	1.11196e-12	1.33603	0.419	0.193	2.09249e-08	3	ywhaqa
eno1a	1.29259e-12	2.0607	0.314	0.108	2.4324e-08	3	eno1a
maff1	1.77612e-12	1.43111	0.41	0.174	3.34231e-08	3	maff
ilf3b	2.21705e-12	1.36143	0.4	0.177	4.17205e-08	3	ilf3b
cnbpb	2.29258e-12	1.51828	0.571	0.393	4.31418e-08	3	cnbpb
tuba8l41	2.32922e-12	1.81994	0.505	0.283	4.38312e-08	3	tuba8l4
ppdpfb	2.55499e-12	1.29393	0.581	0.335	4.80799e-08	3	ppdpfb
h2az2a	3.52139e-12	1.30054	0.371	0.158	6.62656e-08	3	h2az2a
tent4b	4.15e-12	1.15742	0.333	0.124	7.80947e-08	3	tent4b
reep5	4.56237e-12	1.28098	0.324	0.12	8.58547e-08	3	reep5
cnot6a	7.31483e-12	1.40728	0.352	0.138	1.3765e-07	3	cnot6a
chd4a	8.48495e-12	1.22856	0.276	0.092	1.5967e-07	3	chd4a
bahcc1b	8.78216e-12	1.47014	0.295	0.102	1.65263e-07	3	bahcc1b
tbcb	9.85886e-12	1.16382	0.314	0.115	1.85524e-07	3	tbcb
ppp1r12a	1.03844e-11	1.32613	0.39	0.169	1.95413e-07	3	ppp1r12a
brd4	1.42801e-11	1.4481	0.476	0.261	2.68722e-07	3	brd4
h2az2b	1.81436e-11	1.88523	0.467	0.263	3.41426e-07	3	h2az2b
brdt1	3.15161e-11	1.7954	0.486	0.264	5.9307e-07	3	brdt
gpatch8	3.71522e-11	1.08151	0.314	0.118	6.9913e-07	3	gpatch8
fbrsl1	4.31457e-11	1.35544	0.257	0.083	8.11916e-07	3	fbrsl1
serinc1	4.61021e-11	1.14779	0.276	0.094	8.6755e-07	3	serinc1
actb21	5.91712e-11	1.55754	0.733	0.676	1.11348e-06	3	actb2
vdac1	6.15567e-11	1.52549	0.381	0.176	1.15837e-06	3	vdac1
sesn1	7.00818e-11	1.7771	0.257	0.083	1.3188e-06	3	sesn1
ptp4a1	7.05248e-11	1.31895	0.343	0.143	1.32714e-06	3	ptp4a1
gna11b	7.2342e-11	1.10407	0.276	0.095	1.36133e-06	3	gna11b
agap1	7.4123e-11	1.56198	0.343	0.143	1.39485e-06	3	agap1
hnrnph1l	7.89798e-11	1.22217	0.305	0.114	1.48624e-06	3	hnrnph1l
ptenb	8.25385e-11	1.03504	0.286	0.101	1.55321e-06	3	ptenb
sltm	1.31076e-10	1.14786	0.4	0.185	2.46659e-06	3	sltm
cdkn1bb1	1.3428e-10	1.38217	0.429	0.217	2.52689e-06	3	cdkn1bb
hdac41	1.40936e-10	1.67273	0.448	0.233	2.65213e-06	3	hdac4
ube2e3	1.42095e-10	1.34082	0.362	0.162	2.67394e-06	3	ube2e3
caska1	1.79223e-10	1.54892	0.381	0.175	3.37261e-06	3	caska
letm21	1.81642e-10	1.25814	0.467	0.242	3.41815e-06	3	letm2
cbx7a1	2.70376e-10	1.24735	0.343	0.139	5.08794e-06	3	cbx7a
mcl1a1	3.3203e-10	1.95266	0.552	0.362	6.24814e-06	3	mcl1a
kmt2cb	3.43874e-10	1.30693	0.314	0.127	6.47102e-06	3	kmt2cb
reep3b	3.56243e-10	1.6215	0.362	0.161	6.70377e-06	3	reep3b
si:ch211-288g17.3	3.8767e-10	1.27029	0.39	0.187	7.29518e-06	3	si:ch211-288g17.3
srsf4	5.30394e-10	1.06142	0.276	0.1	9.98096e-06	3	srsf4
fnbp4	5.7152e-10	0.979083	0.257	0.09	1.07549e-05	3	fnbp4
smg7	5.79911e-10	0.935253	0.257	0.087	1.09128e-05	3	smg7
ppp6r3	6.06287e-10	0.926429	0.276	0.103	1.14091e-05	3	ppp6r3
yy1a	6.34513e-10	0.999767	0.305	0.118	1.19403e-05	3	yy1a
snw1	6.71188e-10	1.03776	0.295	0.116	1.26304e-05	3	snw1
ywhaba	7.21254e-10	1.33985	0.467	0.281	1.35726e-05	3	ywhaba
baz2ba	9.13465e-10	1.41094	0.381	0.187	1.71896e-05	3	baz2ba
qkia	9.55558e-10	1.51021	0.419	0.228	1.79817e-05	3	qkia
hnrnpua	1.00178e-09	0.93339	0.267	0.094	1.88515e-05	3	hnrnpua
ank2b	1.13129e-09	1.8795	0.343	0.158	2.12886e-05	3	ank2b
btf31	1.20002e-09	1.42957	0.638	0.533	2.2582e-05	3	btf3
dusp8a1	1.38747e-09	1.43382	0.371	0.176	2.61094e-05	3	dusp8a
zmiz2	1.43801e-09	1.08846	0.257	0.092	2.70605e-05	3	zmiz2
calm1a	1.65509e-09	2.13673	0.429	0.237	3.11455e-05	3	calm1a
oser1	1.78482e-09	1.2008	0.352	0.159	3.35868e-05	3	oser1
hspa4a1	1.93296e-09	1.86771	0.6	0.448	3.63744e-05	3	hspa4a
atp2b4	2.21878e-09	1.28821	0.257	0.091	4.1753e-05	3	atp2b4
smarce1	2.24182e-09	1.20805	0.305	0.131	4.21865e-05	3	smarce1
cct4	2.38428e-09	1.448	0.429	0.25	4.48673e-05	3	cct4
atp6ap2	2.50816e-09	1.27323	0.257	0.095	4.71986e-05	3	atp6ap2
nuak1b	3.55635e-09	1.47383	0.276	0.108	6.69235e-05	3	nuak1b
srrm2	3.60726e-09	1.14942	0.352	0.17	6.78814e-05	3	srrm2
cbx5	3.69192e-09	0.99764	0.286	0.114	6.94745e-05	3	cbx5
lsm14ab	4.12395e-09	0.973115	0.314	0.136	7.76044e-05	3	lsm14ab
rsl24d11	4.32914e-09	1.31938	0.495	0.335	8.14658e-05	3	rsl24d1
ip6k2a	4.7234e-09	1.21522	0.276	0.106	8.8885e-05	3	ip6k2a
rpl81	4.76855e-09	1.08752	0.743	0.64	8.97346e-05	3	rpl8
naca1	5.04479e-09	1.16071	0.686	0.577	9.49329e-05	3	naca
per3	5.10585e-09	1.60287	0.343	0.156	9.60818e-05	3	per3
slc25a51	5.38532e-09	0.808442	0.819	0.817	0.000101341	3	slc25a5
ccnd2a	5.51013e-09	1.55318	0.257	0.095	0.00010369	3	ccnd2a
hsp70l1	5.59152e-09	2.30935	0.714	0.606	0.000105221	3	hsp70l
aldoaa	5.67132e-09	1.07054	0.286	0.117	0.000106723	3	aldoaa
tbl1xr1a	5.8004e-09	1.31042	0.352	0.168	0.000109152	3	tbl1xr1a
tnrc6a	6.81473e-09	1.15139	0.286	0.116	0.000128239	3	tnrc6a
kctd5a	7.10011e-09	0.925917	0.295	0.122	0.00013361	3	kctd5a
ubtf	7.47409e-09	1.07018	0.324	0.142	0.000140647	3	ubtf
rhoaa	7.64438e-09	0.909872	0.276	0.112	0.000143852	3	rhoaa
grb2b	7.71435e-09	1.48094	0.314	0.138	0.000145169	3	grb2b
sat1a.2	1.08699e-08	2.04592	0.543	0.401	0.00020455	3	sat1a.2
tet3	1.11565e-08	0.830551	0.314	0.134	0.000209942	3	tet3
tardbpl	1.17825e-08	1.18823	0.324	0.153	0.000221723	3	tardbpl
taf3	1.39522e-08	0.823106	0.276	0.111	0.000262553	3	taf3
btg11	1.4241e-08	1.62295	0.657	0.556	0.000267986	3	btg1
strn3	1.46232e-08	1.14872	0.276	0.11	0.00027518	3	strn3
jund1	1.51223e-08	1.60102	0.419	0.234	0.000284571	3	jund
msi2b	1.54353e-08	2.20942	0.514	0.36	0.000290462	3	msi2b
si:dkey-177p2.61	1.95149e-08	1.30903	0.476	0.297	0.00036723	3	si:dkey-177p2.6
xbp11	2.02323e-08	1.44641	0.638	0.571	0.000380732	3	xbp1
anxa41	2.12724e-08	1.29531	0.086	0.375	0.000400304	3	anxa4
CABZ01080568.1	2.2872e-08	1.76255	0.257	0.1	0.000430405	3	CABZ01080568.1
zgc:158564	2.49684e-08	1.05103	0.286	0.119	0.000469855	3	zgc:158564
abcf2a	2.8125e-08	1.25156	0.419	0.243	0.000529255	3	abcf2a
chd7	3.29221e-08	1.166	0.295	0.133	0.000619528	3	chd7
eef1a1l11	3.43191e-08	0.851939	0.848	0.896	0.000645817	3	eef1a1l1
mycbp2	3.72919e-08	0.971402	0.305	0.136	0.000701759	3	mycbp2
atf7ip1	4.11543e-08	1.42684	0.381	0.204	0.000774441	3	atf7ip
fosb1	4.12613e-08	2.18603	0.41	0.226	0.000776455	3	fosb
stt3b	4.23295e-08	1.38353	0.429	0.259	0.000796557	3	stt3b
eif4a1a	4.46868e-08	1.30554	0.495	0.363	0.000840917	3	eif4a1a
spen1	5.18157e-08	1.45894	0.429	0.234	0.000975068	3	spen
arf5	5.23272e-08	1.13447	0.41	0.234	0.000984693	3	arf5
kdm7ab	5.36455e-08	1.08791	0.295	0.127	0.0010095	3	kdm7ab
zfhx3	5.4206e-08	2.25803	0.324	0.165	0.00102005	3	zfhx3
top2b	5.78987e-08	1.02315	0.324	0.153	0.00108954	3	top2b
fubp1	6.22976e-08	0.918205	0.295	0.133	0.00117232	3	fubp1
trioa	6.35325e-08	0.979297	0.314	0.143	0.00119556	3	trioa
rnf111	7.26371e-08	1.19897	0.295	0.13	0.00136688	3	rnf111
ywhae1	7.37148e-08	1.01377	0.4	0.229	0.00138716	3	ywhae1
sumo3a	7.43685e-08	1.12819	0.343	0.176	0.00139947	3	sumo3a
jmjd1cb	8.14549e-08	1.51957	0.524	0.38	0.00153282	3	jmjd1cb
rab10	8.82435e-08	1.23343	0.486	0.333	0.00166057	3	rab10
ran1	9.32552e-08	1.37725	0.524	0.393	0.00175488	3	ran
kdm6ba1	9.46203e-08	1.39666	0.4	0.225	0.00178056	3	kdm6ba
cct5	1.00571e-07	1.10658	0.41	0.249	0.00189255	3	cct5
pde4ba1	1.02808e-07	1.0664	0.305	0.136	0.00193465	3	pde4ba
seta	1.02923e-07	1.69848	0.41	0.259	0.0019368	3	seta
bcl2l1	1.12531e-07	1.18559	0.314	0.15	0.00211761	3	bcl2l1
zgc:153409	1.24836e-07	1.31304	0.371	0.207	0.00234916	3	zgc:153409
actb11	1.29044e-07	1.38595	0.61	0.542	0.00242836	3	actb1
ier2b1	1.33347e-07	2.22462	0.39	0.221	0.00250933	3	ier2b
klf6a1	1.36324e-07	1.40428	0.571	0.42	0.00256534	3	klf6a
ccni	1.43048e-07	1.34582	0.371	0.209	0.00269187	3	ccni
ddx5	1.70416e-07	1.45324	0.6	0.534	0.00320689	3	ddx5
agrn	1.76329e-07	1.73218	0.333	0.171	0.00331816	3	agrn
rpl101	2.60217e-07	1.05504	0.724	0.641	0.00489676	3	rpl10
daam1a	3.76005e-07	1.07962	0.295	0.143	0.00707565	3	daam1a
ash1l	3.95162e-07	1.06832	0.257	0.112	0.00743616	3	ash1l
anp32e	4.36517e-07	1.1718	0.314	0.162	0.00821437	3	anp32e
anp32a	5.42992e-07	1.47802	0.457	0.324	0.010218	3	anp32a
srsf5a	5.96973e-07	1.3174	0.505	0.392	0.0112338	3	srsf5a
cry1a	6.0249e-07	0.711643	0.276	0.123	0.0113377	3	cry1a
ENSDARG000000023691	6.94859e-07	1.96826	0.619	0.58	0.0130759	3	ENSDARG00000002369
clasp2	7.65986e-07	1.23643	0.257	0.114	0.0144143	3	clasp2
creb3l3l	7.66695e-07	1.03665	0.257	0.111	0.0144277	3	creb3l3l
stip1	8.10504e-07	1.18012	0.362	0.206	0.0152521	3	stip1
top1l	8.88059e-07	1.17402	0.371	0.218	0.0167115	3	top1l
cct7	9.12434e-07	1.16389	0.381	0.234	0.0171702	3	cct7
prelid3b1	1.04583e-06	1.27207	0.59	0.517	0.0196805	3	prelid3b
srrm1	1.36428e-06	0.922387	0.333	0.18	0.025673	3	srrm1
faua1	1.69349e-06	1.09858	0.676	0.615	0.031868	3	faua
hmga1a	1.95338e-06	2.04394	0.467	0.358	0.0367587	3	hmga1a
adarb1b	1.95863e-06	2.06424	0.343	0.203	0.0368575	3	adarb1b
kmt2bb	2.02138e-06	1.09245	0.324	0.175	0.0380383	3	kmt2bb
ywhaz	2.14431e-06	1.1479	0.324	0.173	0.0403517	3	ywhaz
rpl191	2.28719e-06	0.853008	0.762	0.732	0.0430403	3	rpl19
tpt11	2.44398e-06	1.05475	0.629	0.551	0.0459908	3	tpt1
ggps11	2.46299e-06	1.29941	0.41	0.251	0.0463485	3	ggps1
rpl10a1	2.79667e-06	0.976197	0.743	0.713	0.0526278	3	rpl10a
eif3m1	2.91697e-06	1.10956	0.381	0.237	0.0548915	3	eif3m
zfand5b1	3.21035e-06	1.44	0.514	0.387	0.0604123	3	zfand5b
ahsa1b	3.34016e-06	1.01853	0.257	0.122	0.0628551	3	ahsa1b
gabarapb	3.49261e-06	1.1257	0.371	0.231	0.065724	3	gabarapb
chd2	3.53454e-06	1.13641	0.39	0.234	0.0665131	3	chd2
rps27.11	3.58715e-06	0.930485	0.714	0.654	0.0675029	3	rps27.1
sptan1	4.301e-06	1.04467	0.267	0.13	0.0809363	3	sptan1
dido1	4.39661e-06	0.959793	0.343	0.197	0.0827354	3	dido1
ctnnb1	4.41948e-06	1.33852	0.41	0.267	0.0831657	3	ctnnb1
spop	4.90048e-06	0.917793	0.286	0.145	0.0922172	3	spop
rrad1	4.98013e-06	1.44947	0.257	0.122	0.093716	3	rrad
calm3b	5.01031e-06	1.13648	0.448	0.336	0.094284	3	calm3b
hipk2	5.20285e-06	1.58107	0.295	0.155	0.0979072	3	hipk2
hdac1	5.86251e-06	0.92994	0.286	0.152	0.110321	3	hdac1
gtf2b	6.81203e-06	0.945156	0.257	0.123	0.128189	3	gtf2b
sf1	6.92402e-06	1.07216	0.295	0.155	0.130296	3	sf1
ybx11	6.92706e-06	0.732497	0.743	0.768	0.130353	3	ybx1
mark3a	7.3169e-06	1.18378	0.267	0.133	0.13769	3	mark3a
brd2a1	7.99754e-06	0.951695	0.667	0.501	0.150498	3	brd2a
spry41	8.10195e-06	1.1447	0.267	0.136	0.152462	3	spry4
hmgb2a	8.77471e-06	2.0658	0.333	0.202	0.165123	3	hmgb2a
per1b	1.06703e-05	1.3546	0.314	0.18	0.200794	3	per1b
rad21a	1.14332e-05	0.921267	0.267	0.135	0.21515	3	rad21a
rps51	1.15606e-05	0.938772	0.695	0.627	0.217548	3	rps5
bud31	1.37119e-05	1.01014	0.362	0.234	0.25803	3	bud31
degs1	1.43812e-05	1.15207	0.267	0.138	0.270626	3	degs1
calm3a	1.53662e-05	1.42992	0.486	0.398	0.289162	3	calm3a
fkbp4	1.57536e-05	0.656813	0.257	0.127	0.296451	3	fkbp4
rack11	1.61207e-05	1.04544	0.657	0.61	0.303359	3	rack1
hist2h2l	1.64687e-05	1.22927	0.314	0.18	0.309909	3	hist2h2l
atf4a1	1.6691e-05	1.22485	0.381	0.251	0.314092	3	atf4a
rab2a	1.76417e-05	1.1347	0.381	0.254	0.331982	3	rab2a
cst3	1.85501e-05	1.26133	0.448	0.317	0.349076	3	cst3
smarca4a	1.90167e-05	0.831665	0.286	0.153	0.357856	3	smarca4a
mmgt1	2.02426e-05	0.859737	0.295	0.162	0.380926	3	mmgt1
fam107b1	2.15305e-05	1.03876	0.305	0.169	0.40516	3	fam107b
ppiab1	2.16414e-05	0.930833	0.629	0.598	0.407249	3	ppiab
tardbp	2.43305e-05	0.990036	0.267	0.14	0.457852	3	tardbp
hnrpkl	2.77763e-05	0.703337	0.267	0.14	0.522695	3	hnrpkl
si:ch1073-440b2.11	2.80465e-05	1.06066	0.305	0.17	0.527778	3	si:ch1073-440b2.1
fbxw7	2.87108e-05	1.21469	0.381	0.26	0.540279	3	fbxw7
fthl271	2.89934e-05	0.874281	0.657	0.569	0.545599	3	fthl27
dag1	3.11729e-05	1.17338	0.257	0.132	0.586612	3	dag1
lsm12b	3.11919e-05	1.02422	0.343	0.221	0.58697	3	lsm12b
rps3a1	3.2661e-05	0.870143	0.705	0.667	0.614615	3	rps3a
ncl	3.28366e-05	1.08082	0.514	0.471	0.617918	3	ncl
crebzf	3.43224e-05	0.96441	0.267	0.141	0.645878	3	crebzf
chd9	3.82071e-05	1.28627	0.343	0.217	0.718981	3	chd9
si:dkey-67c22.2	4.07591e-05	0.807763	0.286	0.161	0.767004	3	si:dkey-67c22.2
ppm1aa	4.35896e-05	0.849296	0.286	0.163	0.820269	3	ppm1aa
ENSDARG00000010873	4.45809e-05	0.872633	0.267	0.145	0.838922	3	ENSDARG00000010873
ewsr1a	4.67479e-05	0.851727	0.257	0.137	0.879702	3	ewsr1a
mtdha	4.80433e-05	1.08006	0.39	0.268	0.904079	3	mtdha
etnk1	4.96078e-05	1.35989	0.305	0.176	0.933519	3	etnk1
hnrnpl2	5.06002e-05	0.844372	0.305	0.182	0.952195	3	hnrnpl2
gtpbp4	5.52548e-05	0.988293	0.305	0.178	1	3	gtpbp4
taf12	6.02628e-05	0.887974	0.286	0.165	1	3	taf12
si:ch1073-429i10.3	6.41213e-05	1.31066	0.352	0.248	1	3	si:ch1073-429i10.3
tefa1	6.56615e-05	1.09528	0.41	0.279	1	3	tefa
serbp1a1	6.7474e-05	1.03227	0.59	0.61	1	3	serbp1a
prmt1	7.37215e-05	1.06153	0.343	0.224	1	3	prmt1
rap1b	8.01022e-05	0.86697	0.267	0.147	1	3	rap1b
rps31	8.36925e-05	0.906793	0.59	0.552	1	3	rps3
ddx3xa	8.47071e-05	0.96696	0.343	0.218	1	3	ddx3xa
hexim1	8.54983e-05	1.05572	0.314	0.191	1	3	hexim1
rbm8a	9.13918e-05	0.989138	0.438	0.359	1	3	rbm8a
rps22	9.18394e-05	0.743148	0.743	0.733	1	3	rps2
higd1a	9.34198e-05	1.38385	0.419	0.319	1	3	higd1a
traf4a1	0.000100607	1.08015	0.286	0.163	1	3	traf4a
nr1d2b	0.000127226	0.876704	0.305	0.183	1	3	nr1d2b
clta	0.000139138	0.916115	0.305	0.187	1	3	clta
ube2v2	0.000150963	0.951845	0.4	0.312	1	3	ube2v2
rbm4.21	0.000156132	0.830299	0.314	0.197	1	3	rbm4.2
hsp70.11	0.000158658	1.77717	0.61	0.586	1	3	hsp70.1
eif3ea	0.000160581	1.08644	0.381	0.292	1	3	eif3ea
trib31	0.0001609	1.15123	0.286	0.166	1	3	trib3
rplp01	0.000171919	0.728272	0.743	0.802	1	3	rplp0
rps111	0.000192533	0.670652	0.724	0.685	1	3	rps11
mbnl2	0.000192988	1.00469	0.295	0.177	1	3	mbnl2
ddx61	0.000201261	0.991759	0.39	0.302	1	3	ddx61
rpl221	0.00023247	0.802725	0.619	0.563	1	3	rpl22
lsm7	0.000237563	0.824845	0.267	0.161	1	3	lsm7
nop56	0.000241148	1.24077	0.4	0.308	1	3	nop56
rbbp61	0.000243573	0.887598	0.343	0.227	1	3	rbbp6
pim11	0.00026587	1.2709	0.448	0.365	1	3	pim1
ppp2cb	0.000281826	0.928898	0.362	0.262	1	3	ppp2cb
rplp11	0.0003242	0.730972	0.81	0.83	1	3	rplp1
zfhx4	0.000338407	1.84486	0.305	0.205	1	3	zfhx4
ipo7	0.000339834	0.587099	0.295	0.185	1	3	ipo7
chtopa	0.00034239	0.871442	0.333	0.22	1	3	chtopa
nucks1a	0.000344984	1.16021	0.39	0.306	1	3	nucks1a
u2surp	0.000374198	0.99556	0.295	0.187	1	3	u2surp
chmp4ba	0.000381559	1.02662	0.267	0.159	1	3	chmp4ba
atf31	0.000382784	1.43105	0.448	0.357	1	3	atf3
mknk11	0.000384387	0.995991	0.362	0.252	1	3	mknk1
btg21	0.000391252	1.15088	0.619	0.558	1	3	btg2
capza1b	0.000398888	0.70916	0.276	0.172	1	3	capza1b
usp10	0.000404544	0.941069	0.257	0.155	1	3	usp10
eif3ba	0.000414294	0.843345	0.324	0.226	1	3	eif3ba
rps4x1	0.000422115	0.913392	0.629	0.625	1	3	rps4x
usp9	0.000424068	0.807444	0.257	0.15	1	3	usp9
ENSDARG000000124581	0.000428706	0.969417	0.362	0.253	1	3	ENSDARG00000012458
magoh	0.000444346	0.705383	0.286	0.18	1	3	magoh
chd4b	0.000451716	1.15607	0.314	0.213	1	3	chd4b
mtus1b	0.000456655	1.24898	0.257	0.158	1	3	mtus1b
ctnnb2	0.000532023	0.750711	0.305	0.192	1	3	ctnnb2
rps91	0.000556547	0.758841	0.724	0.733	1	3	rps9
srgap3	0.00059857	1.13154	0.276	0.173	1	3	srgap3
rps121	0.000627552	0.66188	0.705	0.675	1	3	rps12
srsf3b	0.000668529	0.862727	0.352	0.262	1	3	srsf3b
arl6ip1	0.000671962	0.818572	0.295	0.193	1	3	arl6ip1
ptprga1	0.000695962	1.58662	0.324	0.222	1	3	ptprga
ubb1	0.000790813	1.39791	0.629	0.689	1	3	ubb
rpl171	0.000805303	0.644831	0.705	0.668	1	3	rpl17
ptp4a2b1	0.000888741	1.17031	0.371	0.29	1	3	ptp4a2b
rps231	0.000910578	0.732309	0.695	0.662	1	3	rps23
pabpn1	0.000915764	0.923232	0.343	0.254	1	3	pabpn1
creb1a1	0.000925772	0.721993	0.324	0.201	1	3	creb1a
ciarta1	0.000981991	0.932189	0.295	0.201	1	3	ciarta
hsp70.21	0.00111441	1.68501	0.676	0.665	1	3	hsp70.2
fkbp1aa1	0.00118865	0.991217	0.438	0.378	1	3	fkbp1aa
dyrk1b	0.00120061	0.930142	0.286	0.19	1	3	dyrk1b
akap8l	0.00127013	0.768071	0.257	0.162	1	3	akap8l
dedd11	0.00130166	1.27167	0.457	0.403	1	3	dedd1
tcp1	0.00142173	0.773722	0.324	0.239	1	3	tcp1
ddit31	0.00154702	2.02099	0.438	0.386	1	3	ddit3
rpl321	0.00158356	0.691207	0.705	0.689	1	3	rpl32
si:ch73-281n10.2	0.00165778	1.34597	0.457	0.41	1	3	si:ch73-281n10.2
snrpd1	0.00172135	1.07293	0.352	0.286	1	3	snrpd1
rpl271	0.00173966	0.547013	0.705	0.67	1	3	rpl27
eef2b1	0.00177538	0.723596	0.61	0.683	1	3	eef2b
pafah1b1a	0.0019913	0.980628	0.267	0.177	1	3	pafah1b1a
ube2v1	0.00203021	0.921115	0.257	0.175	1	3	ube2v1
bcar11	0.00214591	1.01236	0.276	0.19	1	3	bcar1
skp1	0.00219016	0.859409	0.362	0.283	1	3	skp1
stau2	0.00220893	0.893933	0.333	0.252	1	3	stau2
csnk1g2b	0.00238807	0.766013	0.257	0.167	1	3	csnk1g2b
eef1g1	0.00248293	1.10984	0.543	0.572	1	3	eef1g
foxp4	0.00278948	1.9048	0.314	0.24	1	3	foxp4
cbx3a	0.00280167	0.72686	0.305	0.225	1	3	cbx3a
rps61	0.0029486	0.729105	0.619	0.592	1	3	rps6
cited4a1	0.0029852	1.03052	0.448	0.377	1	3	cited4a
kras1	0.00304824	1.11464	0.371	0.303	1	3	kras
rpl281	0.00317994	0.665027	0.676	0.658	1	3	rpl28
cpeb4b1	0.0033219	1.09544	0.4	0.326	1	3	cpeb4b
rpl391	0.00339972	0.51507	0.743	0.728	1	3	rpl39
eif2s3	0.00363282	0.759021	0.333	0.265	1	3	eif2s3
eif3f1	0.00471361	0.881083	0.381	0.319	1	3	eif3f
bzw1b1	0.00483017	1.27362	0.295	0.523	1	3	bzw1b
dnajb1b1	0.00499633	1.95742	0.505	0.505	1	3	dnajb1b
mknk2b1	0.00503186	1.40375	0.552	0.546	1	3	mknk2b
fthl311	0.00520811	0.999527	0.305	0.221	1	3	fthl31
id2a1	0.00525215	1.40679	0.324	0.255	1	3	id2a
rpl7a1	0.00548081	0.759239	0.657	0.68	1	3	rpl7a
pik3r11	0.00564891	0.908178	0.324	0.251	1	3	pik3r1
rnf10	0.00566402	0.815518	0.295	0.213	1	3	rnf10
st13	0.00618629	0.975262	0.314	0.24	1	3	st13
sptlc2b1	0.00642243	0.868742	0.257	0.176	1	3	sptlc2b
eif51	0.00672133	0.805499	0.448	0.406	1	3	eif5
ddx39ab	0.00709244	0.809917	0.276	0.207	1	3	ddx39ab
dbn1	0.00743081	1.16107	0.371	0.333	1	3	dbn1
rbm4.3	0.00774496	0.727499	0.333	0.275	1	3	rbm4.3
alyref	0.0077799	1.07114	0.295	0.226	1	3	alyref
ier2a1	0.00803199	1.4005	0.333	0.258	1	3	ier2a
tanc1b1	0.00808756	1.39126	0.257	0.183	1	3	tanc1b
macf1a1	0.00824101	1.08962	0.381	0.315	1	3	macf1a
eef1b21	0.00888091	0.750542	0.543	0.526	1	3	eef1b2
nap1l1	0.00908995	0.852112	0.286	0.216	1	3	nap1l1
thoc2	0.00924117	0.877611	0.257	0.183	1	3	thoc2
suco1	0.00985261	0.745806	0.314	0.227	1	3	suco
mad2l1	9.36712e-114	0.911444	0.371	0.01	1.7627e-109	4	mad2l1
cdk1	3.41832e-104	0.646329	0.34	0.009	6.4326e-100	4	cdk1
top2a	1.29875e-100	0.897616	0.402	0.016	2.44398e-96	4	top2a
mki67	3.91949e-94	0.989829	0.443	0.024	7.3757e-90	4	mki67
ccnb1	1.51584e-90	0.616336	0.309	0.009	2.8525e-86	4	ccnb1
aurkb	5.70895e-90	0.757973	0.34	0.013	1.07431e-85	4	aurkb
cks1b	2.72863e-87	0.693333	0.402	0.021	5.13473e-83	4	cks1b
kpna2	6.69083e-85	1.55599	0.546	0.047	1.25908e-80	4	kpna2
ube2c.1	2.55627e-84	1.1376	0.443	0.029	4.81038e-80	4	ube2c.1
hist1h4l.23	2.2334e-82	0.84903	0.371	0.019	4.20281e-78	4	hist1h4l.23
si:ch211-69g19.2	2.14038e-81	0.841482	0.351	0.016	4.02777e-77	4	si:ch211-69g19.2
stmn1a	4.00465e-80	1.18971	0.546	0.05	7.53596e-76	4	stmn1a
dut	8.4937e-70	1.16525	0.577	0.069	1.59834e-65	4	dut
zgc:173552.5	5.40699e-69	0.640349	0.351	0.021	1.01749e-64	4	zgc:173552.5
tpx2	9.94129e-69	0.542565	0.309	0.015	1.87075e-64	4	tpx2
dlgap5	1.2122e-66	0.566365	0.278	0.012	2.28112e-62	4	dlgap5
tyms	5.9156e-63	0.775738	0.433	0.04	1.1132e-58	4	tyms
ube2t	8.10747e-58	0.634311	0.381	0.033	1.52566e-53	4	ube2t
hmgb2a1	1.63555e-56	2.01318	0.773	0.184	3.07779e-52	4	hmgb2a
si:ch211-156b7.4	5.08798e-52	1.085	0.546	0.085	9.57455e-48	4	si:ch211-156b7.4
diaph3	1.45263e-51	0.846372	0.392	0.04	2.73357e-47	4	diaph3
plk1	1.60469e-51	0.563675	0.34	0.029	3.01971e-47	4	plk1
h2ax	1.68321e-51	0.899276	0.546	0.084	3.16746e-47	4	h2ax
hmgn21	1.25068e-50	2.04945	0.876	0.285	2.35353e-46	4	hmgn2
dtymk	7.8385e-47	0.532105	0.299	0.025	1.47505e-42	4	dtymk
hmgb2b1	1.19148e-45	1.57683	0.691	0.165	2.24213e-41	4	hmgb2b
si:ch73-281n10.21	1.83031e-43	1.85557	0.907	0.392	3.44428e-39	4	si:ch73-281n10.2
cenpw	2.97309e-40	0.529523	0.32	0.035	5.59476e-36	4	cenpw
pclaf	3.52338e-39	1.20289	0.34	0.041	6.6303e-35	4	pclaf
cenpx	4.59137e-39	0.73254	0.485	0.085	8.64004e-35	4	cenpx
fen1	4.19124e-35	0.537131	0.32	0.04	7.88708e-31	4	fen1
rpa3	1.1612e-33	0.800759	0.412	0.071	2.18515e-29	4	rpa3
zgc:110425	3.83802e-33	0.623288	0.258	0.027	7.22238e-29	4	zgc:110425
lin52	6.57997e-33	0.651052	0.474	0.096	1.23822e-28	4	lin52
tubb4b1	6.49695e-30	1.31993	0.804	0.309	1.2226e-25	4	tubb4b
h3f3b.11	2.25016e-29	1.4999	0.845	0.425	4.23434e-25	4	h3f3b.1
hmga1a1	1.68186e-28	1.30629	0.804	0.345	3.16492e-24	4	hmga1a
hist1h4l.3	1.81497e-27	0.689799	0.289	0.042	3.41542e-23	4	hist1h4l.3
tubb2b1	3.09338e-27	1.03808	0.753	0.283	5.82111e-23	4	tubb2b
nutf2l	5.78747e-27	0.732296	0.454	0.107	1.08909e-22	4	nutf2l
cbx3a1	1.51604e-25	0.829628	0.639	0.212	2.85288e-21	4	cbx3a
h2az2b1	2.15509e-25	1.44307	0.691	0.255	4.05546e-21	4	h2az2b
banf1	2.30073e-23	0.780406	0.485	0.139	4.32951e-19	4	banf1
sub1b	3.85459e-23	0.757877	0.505	0.152	7.25357e-19	4	sub1b
si:ch73-1a9.31	4.07512e-23	1.32716	0.825	0.437	7.66856e-19	4	si:ch73-1a9.3
snrpe	6.50294e-23	1.19267	0.784	0.387	1.22372e-18	4	snrpe
dhfr	1.50075e-22	0.73393	0.443	0.117	2.82411e-18	4	dhfr
si:ch211-288g17.31	1.63342e-22	0.956865	0.567	0.18	3.07377e-18	4	si:ch211-288g17.3
seta1	2.14403e-22	0.713293	0.67	0.249	4.03463e-18	4	seta
cd2bp2	2.37415e-22	0.748341	0.474	0.131	4.46768e-18	4	cd2bp2
si:ch211-113a14.12	6.80466e-22	0.542461	0.299	0.057	1.2805e-17	4	si:ch211-113a14.12
lsm71	7.36419e-21	0.736954	0.495	0.152	1.38579e-16	4	lsm7
anp32a1	5.52597e-20	0.933792	0.701	0.314	1.03988e-15	4	anp32a
tma7	7.02099e-18	1.01568	0.876	0.586	1.32121e-13	4	tma7
ran2	7.63808e-18	1.01593	0.732	0.385	1.43733e-13	4	ran
selenoh	1.53104e-16	0.660572	0.454	0.156	2.88111e-12	4	selenoh
hspe11	1.65196e-16	0.976071	0.887	0.703	3.10867e-12	4	hspe1
si:ch211-222l21.11	2.02692e-16	0.52381	0.691	0.285	3.81426e-12	4	si:ch211-222l21.1
dynll11	3.57066e-16	1.04005	0.711	0.389	6.71927e-12	4	dynll1
snrpf	3.85596e-16	0.957935	0.763	0.415	7.25614e-12	4	snrpf
setb1	5.68998e-16	0.602872	0.608	0.258	1.07074e-11	4	setb
slirp1	1.08594e-15	0.827428	0.619	0.294	2.04353e-11	4	slirp
lsm3	1.46268e-15	0.57249	0.515	0.195	2.75247e-11	4	lsm3
pcna	2.17523e-15	0.585854	0.412	0.131	4.09336e-11	4	pcna
nap1l11	2.84897e-15	0.576428	0.536	0.206	5.36118e-11	4	nap1l1
snrpd11	6.53372e-15	0.816957	0.598	0.277	1.22952e-10	4	snrpd1
hmgn71	1.47757e-14	0.712388	0.763	0.427	2.7805e-10	4	hmgn7
snrpd2	1.62374e-14	0.66947	0.577	0.25	3.05555e-10	4	snrpd2
nucks1a1	2.84605e-14	0.644901	0.639	0.296	5.35569e-10	4	nucks1a
tuba8l1	3.77411e-14	0.894249	0.753	0.416	7.10212e-10	4	tuba8l
glrx5	1.38864e-13	0.674009	0.515	0.222	2.61314e-09	4	glrx5
fabp21	2.21833e-13	0.790195	0.794	0.456	4.17446e-09	4	fabp2
ndufa31	2.28324e-13	0.64417	0.639	0.302	4.29659e-09	4	ndufa3
mrpl321	3.2928e-13	0.587356	0.598	0.275	6.19638e-09	4	mrpl32
hnrnpa1b	3.30316e-13	0.639994	0.557	0.241	6.21588e-09	4	hnrnpa1b
sub1a	5.67014e-13	0.774008	0.495	0.21	1.06701e-08	4	sub1a
hadhab	6.12304e-13	0.618894	0.495	0.203	1.15223e-08	4	hadhab
mrps16	6.25995e-13	0.517366	0.412	0.156	1.178e-08	4	mrps16
eif3c	6.99227e-13	0.522733	0.608	0.278	1.31581e-08	4	eif3c
cox171	1.09851e-12	0.752369	0.732	0.406	2.06717e-08	4	cox17
atp5if1a1	2.51482e-12	0.736606	0.66	0.359	4.73239e-08	4	atp5if1a
tomm51	3.25507e-12	0.71977	0.649	0.344	6.12539e-08	4	tomm5
timm8b1	3.51704e-12	0.650706	0.588	0.287	6.61837e-08	4	timm8b
psma41	3.7627e-12	0.593261	0.546	0.251	7.08065e-08	4	psma4
ENSDARG000000314351	4.28044e-12	0.794966	0.794	0.517	8.05494e-08	4	ENSDARG00000031435
lsm6	4.42255e-12	0.553641	0.577	0.273	8.32235e-08	4	lsm6
hypk1	5.27415e-12	0.693648	0.763	0.461	9.92489e-08	4	hypk
dpy30	5.52886e-12	0.51849	0.464	0.192	1.04042e-07	4	dpy30
snrpg	6.03822e-12	0.61564	0.526	0.244	1.13627e-07	4	snrpg
rpl291	7.27809e-12	0.746872	0.918	0.789	1.36959e-07	4	rpl29
mrpl11	7.31195e-12	0.621908	0.495	0.222	1.37596e-07	4	mrpl11
tomm61	8.71376e-12	0.743463	0.742	0.452	1.63976e-07	4	tomm6
cox6b21	9.9217e-12	0.818101	0.845	0.613	1.86707e-07	4	cox6b2
atp5meb1	2.02435e-11	0.684779	0.928	0.647	3.80943e-07	4	atp5meb
cox7a2a1	2.4126e-11	0.845437	0.753	0.462	4.54003e-07	4	cox7a2a
gadd45gip1	2.41623e-11	0.59443	0.495	0.227	4.54685e-07	4	gadd45gip1
calm3b1	2.45291e-11	0.553504	0.619	0.33	4.61588e-07	4	calm3b
serf21	2.56999e-11	0.586195	0.742	0.422	4.83621e-07	4	serf2
urad1	2.60842e-11	0.583154	0.629	0.328	4.90853e-07	4	urad
uqcrb1	3.06883e-11	0.635101	0.918	0.672	5.77492e-07	4	uqcrb
rps281	3.92739e-11	0.658023	0.948	0.791	7.39056e-07	4	rps28
uqcrq1	4.09044e-11	0.708193	0.773	0.504	7.6974e-07	4	uqcrq
rpl61	4.42199e-11	0.662758	0.928	0.681	8.32129e-07	4	rpl6
timm101	5.27877e-11	0.546218	0.526	0.249	9.93358e-07	4	timm10
micos101	5.43739e-11	0.762738	0.649	0.372	1.02321e-06	4	micos10
aifm1	5.60746e-11	0.529398	0.443	0.184	1.05521e-06	4	aifm1
tomm71	5.83738e-11	0.663422	0.639	0.352	1.09848e-06	4	tomm7
polr2l	5.87687e-11	0.630446	0.546	0.279	1.10591e-06	4	polr2l
ndufa61	9.68341e-11	0.610715	0.742	0.438	1.82222e-06	4	ndufa6
hspd11	1.15221e-10	0.623421	0.784	0.466	2.16823e-06	4	hspd1
smc1al	1.18353e-10	0.69421	0.371	0.139	2.22717e-06	4	smc1al
ndufb101	1.20257e-10	0.697713	0.711	0.4	2.263e-06	4	ndufb10
calm3a1	1.38528e-10	0.756547	0.639	0.392	2.60681e-06	4	calm3a
eny2	1.98071e-10	0.519603	0.433	0.181	3.7273e-06	4	eny2
ndufa81	2.06209e-10	0.636964	0.567	0.294	3.88044e-06	4	ndufa8
rps211	2.52354e-10	0.770758	0.918	0.741	4.7488e-06	4	rps21
mrpl331	2.78895e-10	0.509456	0.649	0.353	5.24824e-06	4	mrpl33
atp5f1c1	2.85698e-10	0.615284	0.68	0.369	5.37627e-06	4	atp5f1c
rpl37.11	3.47716e-10	0.801574	0.918	0.749	6.54331e-06	4	rpl37.1
mat1a1	3.52277e-10	0.592522	0.856	0.56	6.62914e-06	4	mat1a
rps291	4.04368e-10	0.772321	0.938	0.806	7.6094e-06	4	rps29
cnbpa1	5.30112e-10	0.672351	0.691	0.426	9.97564e-06	4	cnbpa
rplp2l1	5.73752e-10	0.713479	0.969	0.856	1.07969e-05	4	rplp2l
cox7b1	5.98888e-10	0.730266	0.814	0.603	1.12699e-05	4	cox7b
rpl35a1	6.04371e-10	0.764284	0.918	0.725	1.13731e-05	4	rpl35a
uqcrh1	6.2982e-10	0.760221	0.784	0.56	1.1852e-05	4	uqcrh
eif1axb1	6.30932e-10	0.578282	0.68	0.379	1.18729e-05	4	eif1axb
rps27.12	6.59987e-10	0.820907	0.897	0.646	1.24196e-05	4	rps27.1
snu13b	7.22781e-10	0.553526	0.423	0.189	1.36013e-05	4	snu13b
cox8b1	8.10144e-10	0.597841	0.649	0.355	1.52453e-05	4	cox8b
ndufb71	8.48245e-10	0.652758	0.753	0.504	1.59623e-05	4	ndufb7
pdap1a	8.73737e-10	0.712274	0.701	0.42	1.6442e-05	4	pdap1a
cox5aa1	8.97012e-10	0.731902	0.804	0.535	1.688e-05	4	cox5aa
uqcr101	9.00243e-10	0.576508	0.876	0.608	1.69408e-05	4	uqcr10
ndufa71	1.09395e-09	0.527525	0.588	0.315	2.0586e-05	4	ndufa7
ndufa51	1.0972e-09	0.571261	0.753	0.467	2.0647e-05	4	ndufa5
rps251	1.19383e-09	0.672072	0.969	0.829	2.24654e-05	4	rps25
pcbd11	1.19921e-09	0.624156	0.711	0.41	2.25667e-05	4	pcbd1
calr3b1	1.28131e-09	0.641305	0.753	0.473	2.41118e-05	4	calr3b
atp5pb1	1.36986e-09	0.698982	0.773	0.499	2.5778e-05	4	atp5pb
chchd101	1.43468e-09	0.670723	0.711	0.438	2.69977e-05	4	chchd10
rpl361	1.47881e-09	0.671329	0.907	0.735	2.78282e-05	4	rpl36
zgc:1935411	1.56916e-09	0.599144	0.866	0.614	2.95284e-05	4	zgc:193541
cyc11	1.59995e-09	0.578638	0.649	0.346	3.01078e-05	4	cyc1
ndufa21	1.62118e-09	0.56265	0.691	0.397	3.05074e-05	4	ndufa2
rpl272	1.74736e-09	0.77498	0.897	0.662	3.28818e-05	4	rpl27
atp5l1	1.7901e-09	0.705124	0.835	0.598	3.36861e-05	4	atp5l
rpl351	2.11604e-09	0.667715	0.938	0.781	3.98197e-05	4	rpl35
ENSDARG000000159781	2.11655e-09	0.671716	0.897	0.663	3.98292e-05	4	ENSDARG00000015978
ndufb31	2.55257e-09	0.654792	0.773	0.495	4.80343e-05	4	ndufb3
rpl36a1	2.63526e-09	0.686008	0.948	0.818	4.95904e-05	4	rpl36a
gstt1a1	2.84132e-09	0.588094	0.856	0.56	5.3468e-05	4	gstt1a
ENSDARG000001152711	2.89335e-09	0.67916	0.948	0.815	5.44471e-05	4	ENSDARG00000115271
rps27.21	3.28135e-09	0.616766	0.845	0.575	6.17484e-05	4	rps27.2
mrpl121	3.31532e-09	0.577712	0.515	0.262	6.23878e-05	4	mrpl12
atp5pd1	3.45842e-09	0.699451	0.753	0.469	6.50805e-05	4	atp5pd
mrps18c1	3.79638e-09	0.505637	0.474	0.229	7.14402e-05	4	mrps18c
pdia4	4.60455e-09	0.579246	0.608	0.325	8.66484e-05	4	pdia4
mgst3b1	4.65443e-09	0.635125	0.773	0.524	8.75871e-05	4	mgst3b
ENSDARG000001107001	4.90157e-09	0.53452	0.773	0.488	9.22377e-05	4	ENSDARG00000110700
ccdc58	5.75503e-09	0.502737	0.361	0.153	0.000108298	4	ccdc58
sod21	6.10708e-09	0.528814	0.619	0.326	0.000114923	4	sod2
ftcd1	6.11576e-09	0.54127	0.763	0.444	0.000115086	4	ftcd
cox5ab1	7.35141e-09	0.562957	0.804	0.52	0.000138339	4	cox5ab
eif5a21	8.76833e-09	0.650138	0.66	0.397	0.000165002	4	eif5a2
rps112	8.88168e-09	0.698473	0.918	0.677	0.000167135	4	rps11
phb2b1	8.90011e-09	0.621236	0.619	0.345	0.000167482	4	phb2b
rps161	9.63035e-09	0.691332	0.887	0.673	0.000181224	4	rps16
rps15a1	9.96101e-09	0.767992	0.897	0.687	0.000187446	4	rps15a
sem11	1.03302e-08	0.588212	0.773	0.517	0.000194394	4	sem1
rps27a1	1.11785e-08	0.672014	0.928	0.791	0.000210356	4	rps27a
atp5f1e1	1.17911e-08	0.667021	0.876	0.67	0.000221884	4	atp5f1e
cycsb1	1.21721e-08	0.667387	0.742	0.467	0.000229054	4	cycsb
nop101	1.2301e-08	0.502365	0.608	0.334	0.000231481	4	nop10
rpl341	1.59761e-08	0.593328	0.918	0.742	0.000300638	4	rpl34
atp5pf1	1.65622e-08	0.676246	0.814	0.543	0.000311667	4	atp5pf
tbca1	1.73009e-08	0.508506	0.608	0.353	0.000325568	4	tbca
si:dkey-151g10.61	1.73981e-08	0.639201	0.99	0.907	0.000327398	4	si:dkey-151g10.6
hmgn3	1.77154e-08	0.540319	0.454	0.222	0.000333367	4	hmgn3
mdh21	1.77849e-08	0.628793	0.588	0.346	0.000334676	4	mdh2
si:ch211-218c6.8	1.93273e-08	0.502968	0.351	0.148	0.000363702	4	si:ch211-218c6.8
rps241	1.9515e-08	0.62951	0.907	0.773	0.000367234	4	rps24
tuba8l42	2.08981e-08	0.556027	0.546	0.282	0.000393261	4	tuba8l4
rpl141	2.39174e-08	0.617361	0.969	0.742	0.000450077	4	rpl14
fkbp21	2.54674e-08	0.550676	0.598	0.336	0.000479245	4	fkbp2
ndufb21	2.89164e-08	0.557069	0.68	0.442	0.000544148	4	ndufb2
ndufa41	3.03416e-08	0.512541	0.557	0.297	0.000570967	4	ndufa4
cox4i11	3.1687e-08	0.644002	0.866	0.635	0.000596286	4	cox4i1
cox7c1	3.31746e-08	0.641897	0.784	0.539	0.000624279	4	cox7c
cbr1l1	4.02876e-08	0.581788	0.577	0.33	0.000758132	4	cbr1l
eif2s21	4.38311e-08	0.553531	0.711	0.456	0.000824813	4	eif2s2
rpl231	4.76463e-08	0.766345	0.918	0.735	0.000896609	4	rpl23
h2ax11	5.17267e-08	0.727608	0.515	0.288	0.000973392	4	h2ax1
cox7a2l1	5.42453e-08	0.598777	0.588	0.352	0.00102079	4	cox7a2l
serbp1a2	5.56881e-08	0.528999	0.825	0.6	0.00104794	4	serbp1a
sec61b1	6.11247e-08	0.561568	0.753	0.509	0.00115025	4	sec61b
supt4h1	6.55487e-08	0.519327	0.485	0.257	0.0012335	4	supt4h1
rps191	6.64305e-08	0.706487	0.907	0.802	0.00125009	4	rps19
ppiaa1	6.83362e-08	0.542406	0.773	0.534	0.00128595	4	ppiaa
cox8a1	6.96827e-08	0.765123	0.722	0.513	0.00131129	4	cox8a
ENSDARG000000041411	7.40478e-08	0.681931	0.505	0.262	0.00139343	4	ENSDARG00000004141
cox6c1	7.60071e-08	0.560473	0.742	0.502	0.0014303	4	cox6c
a1cf	8.49004e-08	0.529843	0.608	0.355	0.00159766	4	a1cf
ndufab1b1	8.6637e-08	0.610757	0.536	0.316	0.00163034	4	ndufab1b
sdhc1	9.0396e-08	0.520407	0.526	0.281	0.00170107	4	sdhc
atp5po1	9.35691e-08	0.601663	0.619	0.381	0.00176078	4	atp5po
rpl241	9.75621e-08	0.630632	0.938	0.77	0.00183592	4	rpl24
rpl381	1.05402e-07	0.580729	0.928	0.759	0.00198346	4	rpl38
apoc21	1.0948e-07	0.744083	0.814	0.621	0.00206019	4	apoc2
rps131	1.11415e-07	0.679128	0.887	0.689	0.0020966	4	rps13
c1qbp1	1.27578e-07	0.523564	0.557	0.312	0.00240077	4	c1qbp
rps71	1.33278e-07	0.674417	0.918	0.763	0.00250803	4	rps7
zgc:1534091	1.49494e-07	0.623711	0.412	0.206	0.00281318	4	zgc:153409
ndufc21	1.56181e-07	0.558463	0.722	0.498	0.00293902	4	ndufc2
eef1b22	1.60547e-07	0.785041	0.742	0.518	0.00302117	4	eef1b2
mgst1.21	1.90624e-07	0.544792	0.763	0.493	0.00358716	4	mgst1.2
rpl392	1.90659e-07	0.642018	0.918	0.72	0.00358782	4	rpl39
atp5md1	2.08958e-07	0.655192	0.67	0.474	0.00393217	4	atp5md
rps232	2.30278e-07	0.801407	0.845	0.656	0.00433336	4	rps23
rpl13a1	2.37086e-07	0.603391	0.897	0.71	0.00446148	4	rpl13a
ttc361	2.52995e-07	0.570734	0.784	0.539	0.00476087	4	ttc36
vdac21	3.1144e-07	0.542756	0.68	0.41	0.00586069	4	vdac2
rpl111	3.43209e-07	0.566984	0.959	0.779	0.0064585	4	rpl11
rpl322	3.50177e-07	0.630832	0.897	0.681	0.00658962	4	rpl32
rpl22l11	4.09728e-07	0.585432	0.825	0.605	0.00771026	4	rpl22l1
atp5mf1	4.18068e-07	0.616717	0.784	0.567	0.0078672	4	atp5mf
sod11	4.36288e-07	0.630877	0.794	0.593	0.00821006	4	sod1
rps151	5.11787e-07	0.658044	0.887	0.688	0.0096308	4	rps15
sumo2b1	5.57293e-07	0.508134	0.505	0.288	0.0104871	4	sumo2b
rpl5b1	5.66737e-07	0.516375	0.773	0.488	0.0106648	4	rpl5b
rpl311	5.76617e-07	0.570302	0.938	0.744	0.0108508	4	rpl31
rpl91	6.04896e-07	0.639523	0.856	0.672	0.0113829	4	rpl9
rcl1	6.29839e-07	0.52602	0.701	0.479	0.0118523	4	rcl1
atp5f1b1	6.39866e-07	0.61269	0.876	0.701	0.012041	4	atp5f1b
rps171	6.56156e-07	0.628032	0.794	0.59	0.0123475	4	rps17
ppiab2	6.78542e-07	0.553588	0.814	0.591	0.0127688	4	ppiab
rps92	8.33752e-07	0.564379	0.918	0.725	0.0156895	4	rps9
ENSDARG000000461571	9.94737e-07	0.610979	0.876	0.717	0.018719	4	ENSDARG00000046157
atp5f1d1	1.05587e-06	0.633948	0.732	0.549	0.0198693	4	atp5f1d
pfdn41	1.06496e-06	0.518047	0.515	0.307	0.0200404	4	pfdn4
rida1	1.10061e-06	0.550954	0.773	0.565	0.0207113	4	rida
uba521	1.15645e-06	0.673317	0.856	0.696	0.021762	4	uba52
cox6a11	1.40469e-06	0.590338	0.753	0.552	0.0264334	4	cox6a1
ndufab1a1	1.50678e-06	0.501714	0.598	0.376	0.0283547	4	ndufab1a
histh1l	1.63459e-06	0.539326	0.546	0.334	0.0307596	4	histh1l
rps141	1.69871e-06	0.634325	0.876	0.739	0.0319664	4	rps14
atp5mc3b1	1.82293e-06	0.65733	0.814	0.603	0.0343038	4	atp5mc3b
rpsa1	2.21899e-06	0.549	0.948	0.802	0.041757	4	rpsa
ndufb81	2.47393e-06	0.542368	0.701	0.469	0.0465545	4	ndufb8
atp5if1b1	2.48922e-06	0.5346	0.866	0.665	0.0468421	4	atp5if1b
rpl211	2.50986e-06	0.723201	0.856	0.664	0.0472305	4	rpl21
rpl33	2.65575e-06	0.550406	0.845	0.673	0.0499759	4	rpl3
rpl23a1	2.74854e-06	0.617958	0.804	0.623	0.051722	4	rpl23a
atp5mc3a1	3.16854e-06	0.600167	0.711	0.506	0.0596257	4	atp5mc3a
rps26l1	3.42641e-06	0.728551	0.773	0.613	0.0644781	4	rps26l
nme2b.11	4.602e-06	0.550207	0.876	0.672	0.0866004	4	nme2b.1
txn2	5.111e-06	0.512508	0.649	0.448	0.0961788	4	txn
acat11	5.13572e-06	0.517327	0.67	0.474	0.096644	4	acat1
prdx11	5.58132e-06	0.542885	0.639	0.421	0.105029	4	prdx1
rps8a1	5.66941e-06	0.559662	0.887	0.719	0.106687	4	rps8a
rpl282	6.20958e-06	0.686593	0.814	0.653	0.116852	4	rpl28
rps32	6.40198e-06	0.540197	0.763	0.545	0.120473	4	rps3
apom1	6.79604e-06	0.616279	0.784	0.607	0.127888	4	apom
tmem2581	6.91309e-06	0.534729	0.629	0.435	0.130091	4	tmem258
uqcrc11	6.9652e-06	0.507939	0.619	0.387	0.131071	4	uqcrc1
rps101	8.1871e-06	0.567951	0.918	0.732	0.154065	4	rps10
[truncated: 1,463 more rows]

## Sheet: TKO_dsRED
List of marker genes for TKO-dsRED clustering
gene	p_val	avg_log2FC	pct.1	pct.2	p_val_adj	cluster	gene
apom	1.2213e-252	1.624	0.994	0.6	2.33512e-248	0	apom
apoa2	1.09237e-247	1.47559	1	0.971	2.08862e-243	0	apoa2
afp4.1	1.21591e-225	1.39694	0.994	0.566	2.32481e-221	0	afp4.1
crp3	4.19804e-221	1.4843	0.941	0.349	8.02665e-217	0	crp3
fga	1.19982e-218	1.37782	0.991	0.539	2.29405e-214	0	fga
si:ch1073-126c3.2	1.92445e-218	1.09976	0.844	0.204	3.67955e-214	0	si:ch1073-126c3.2
ttr	3.15869e-218	1.30973	0.996	0.631	6.03942e-214	0	ttr
gpx4a	4.61731e-217	1.37803	0.997	0.686	8.8283e-213	0	gpx4a
mgst1.2	3.6402e-216	1.2682	0.986	0.513	6.96007e-212	0	mgst1.2
serpina1l	9.73466e-216	1.54853	0.991	0.589	1.86127e-211	0	serpina1l
apoa1b	4.53229e-213	1.32949	1	0.909	8.66575e-209	0	apoa1b
ambp	7.06955e-210	1.26182	0.99	0.573	1.3517e-205	0	ambp
serpina1	1.70862e-209	1.43813	0.987	0.542	3.26689e-205	0	serpina1
zgc:123103	1.1702e-207	1.51098	0.994	0.695	2.23741e-203	0	zgc:123103
aqp12	4.25088e-207	1.15345	0.917	0.311	8.12768e-203	0	aqp12
apoa4b.1	4.34394e-206	1.39839	0.981	0.483	8.30562e-202	0	apoa4b.1
sdr16c5b	8.1907e-205	1.17318	0.919	0.324	1.56606e-200	0	sdr16c5b
si:ch211-212c13.8	1.23798e-203	1.43333	0.985	0.495	2.36701e-199	0	si:ch211-212c13.8
f7	3.58658e-201	0.814335	0.801	0.172	6.85753e-197	0	f7
cox6a1	1.02779e-198	1.1608	0.989	0.677	1.96514e-194	0	cox6a1
lgals2b	1.67769e-195	1.31665	0.975	0.444	3.20774e-191	0	lgals2b
uox	4.71991e-194	1.20692	0.977	0.49	9.02447e-190	0	uox
dad1	5.18302e-193	1.06327	0.986	0.643	9.90993e-189	0	dad1
gamt	8.08973e-192	1.19611	0.973	0.56	1.54676e-187	0	gamt
bhmt	4.03098e-186	1.1175	1	0.825	7.70724e-182	0	bhmt
fabp10a	3.9168e-184	1.22377	0.999	0.847	7.48891e-180	0	fabp10a
CABZ01033205.1	1.15186e-183	0.855754	0.87	0.259	2.20235e-179	0	CABZ01033205.1
cfhl4	1.83906e-182	1.16415	0.994	0.635	3.51629e-178	0	cfhl4
ces2a	1.64937e-181	1.31998	0.994	0.596	3.15359e-177	0	ces2a
si:dkeyp-73d8.6	1.07358e-180	1.08314	0.989	0.535	2.05269e-176	0	si:dkeyp-73d8.6
zgc:195173	2.59419e-180	0.852718	0.924	0.293	4.9601e-176	0	zgc:195173
fgg	2.00254e-179	1.20223	0.992	0.641	3.82885e-175	0	fgg
rida	3.96499e-179	1.12403	0.982	0.557	7.58106e-175	0	rida
atox1	8.08464e-179	1.04649	0.963	0.531	1.54578e-174	0	atox1
gc	7.23254e-177	1.11785	0.99	0.536	1.38286e-172	0	gc
sod1	5.61303e-176	1.05534	0.982	0.674	1.07321e-171	0	sod1
fabp3	1.41083e-175	1.10071	0.982	0.637	2.6975e-171	0	fabp3
rdh1	2.4047e-174	0.873946	0.819	0.226	4.59778e-170	0	rdh1
asgrl2	4.73251e-171	0.733213	0.841	0.227	9.04855e-167	0	asgrl2
lect2l	1.73392e-170	1.58491	0.891	0.342	3.31525e-166	0	lect2l
kng1	4.38712e-170	1.0127	0.97	0.47	8.38818e-166	0	kng1
suclg1	4.57729e-170	0.982391	0.975	0.662	8.75178e-166	0	suclg1
slc37a4a	1.14541e-169	0.762708	0.811	0.217	2.19003e-165	0	slc37a4a
cfb	1.94952e-169	1.27255	0.988	0.598	3.72749e-165	0	cfb
dbi	7.81464e-169	1.02558	0.982	0.642	1.49416e-164	0	dbi
si:ch73-281k2.5	3.34045e-168	0.773603	0.856	0.249	6.38693e-164	0	si:ch73-281k2.5
gpx1a	7.21002e-168	0.992062	0.962	0.503	1.37856e-163	0	gpx1a
ENSDARG00000015978	5.31098e-167	0.941012	0.984	0.785	1.01546e-162	0	ENSDARG00000015978
igfbp2a	6.01222e-167	0.79046	0.829	0.232	1.14954e-162	0	igfbp2a
atp5mc3b	1.59197e-166	1.08587	0.986	0.732	3.04384e-162	0	atp5mc3b
c8b	1.13524e-165	0.723259	0.765	0.186	2.17058e-161	0	c8b
ssr3	3.44049e-165	0.979795	0.973	0.57	6.57822e-161	0	ssr3
si:dkey-90m5.4	8.25753e-165	0.543672	0.65	0.116	1.57884e-160	0	si:dkey-90m5.4
ssr2	1.34816e-164	0.943464	0.955	0.499	2.57769e-160	0	ssr2
c9	3.49362e-164	1.23963	0.98	0.602	6.6798e-160	0	c9
cbln9	1.56795e-163	0.633129	0.629	0.111	2.99792e-159	0	cbln9
ssr4	5.56063e-163	1.0152	0.908	0.437	1.06319e-158	0	ssr4
si:ch211-270n8.1	7.69956e-163	1.65578	0.817	0.289	1.47216e-158	0	si:ch211-270n8.1
apoc2	8.66775e-163	1.02419	0.96	0.459	1.65727e-158	0	apoc2
sec61b	1.30006e-162	0.944747	0.963	0.536	2.48572e-158	0	sec61b
h6pd	1.8678e-162	0.745617	0.763	0.191	3.57124e-158	0	h6pd
hpxb	9.05004e-162	0.929044	0.761	0.191	1.73037e-157	0	hpxb
crp2	1.86552e-161	1.76784	0.875	0.37	3.56687e-157	0	crp2
atp5mc1	4.19449e-161	1.03995	0.971	0.658	8.01987e-157	0	atp5mc1
uraha	6.26673e-161	0.937423	0.894	0.315	1.1982e-156	0	uraha
si:ch211-214j24.14	1.26482e-160	0.689138	0.849	0.253	2.41833e-156	0	si:ch211-214j24.14
vmo1b	2.08479e-160	0.744689	0.854	0.256	3.98612e-156	0	vmo1b
c8g	1.16909e-159	0.836783	0.902	0.301	2.2353e-155	0	c8g
mpc1	1.34198e-159	0.829799	0.925	0.436	2.56587e-155	0	mpc1
rbp4	1.3433e-158	1.1901	0.987	0.722	2.56839e-154	0	rbp4
sec61g	1.35292e-158	0.938873	0.992	0.74	2.58678e-154	0	sec61g
sult6b1	6.72612e-158	0.63309	0.734	0.18	1.28603e-153	0	sult6b1
ENSDARG00000090722	4.32584e-157	1.11334	0.932	0.412	8.271e-153	0	ENSDARG00000090722
cyb5a	2.00945e-155	0.801807	0.906	0.399	3.84207e-151	0	cyb5a
cldn15lb	9.53819e-155	0.533303	0.788	0.199	1.8237e-150	0	cldn15lb
mcfd2	8.12479e-154	0.670198	0.838	0.278	1.55346e-149	0	mcfd2
comtd1	1.26542e-153	0.738632	0.811	0.23	2.41948e-149	0	comtd1
krt92	1.85503e-153	0.607632	0.653	0.132	3.54683e-149	0	krt92
ppib	1.8932e-153	0.933734	0.984	0.712	3.6198e-149	0	ppib
tfa	1.99071e-153	1.02788	1	0.826	3.80624e-149	0	tfa
shbg	5.25385e-153	0.965956	0.967	0.462	1.00454e-148	0	shbg
phb2b	1.08737e-152	0.763479	0.893	0.323	2.07905e-148	0	phb2b
atp5f1c	1.49762e-152	0.946151	0.909	0.451	2.86346e-148	0	atp5f1c
cldnc	4.50041e-152	0.588057	0.739	0.177	8.60478e-148	0	cldnc
zgc:153913	1.03816e-151	0.462868	0.576	0.093	1.98496e-147	0	zgc:153913
igfbp1b	1.08919e-151	1.06654	0.902	0.372	2.08253e-147	0	igfbp1b
krtcap2	1.71237e-151	0.80493	0.9	0.378	3.27405e-147	0	krtcap2
cox7a2a	1.98353e-151	0.950807	0.961	0.555	3.79251e-147	0	cox7a2a
atp5md	2.3727e-151	0.891913	0.953	0.516	4.53659e-147	0	atp5md
vtna	2.40107e-151	0.736985	0.849	0.255	4.59084e-147	0	vtna
rmdn1	2.66569e-151	0.447478	0.66	0.136	5.09681e-147	0	rmdn1
srd5a2a	3.09481e-151	0.656156	0.841	0.247	5.91728e-147	0	srd5a2a
serpinf2a	4.44077e-151	0.846565	0.935	0.354	8.49076e-147	0	serpinf2a
itih3a	7.25352e-151	0.614656	0.83	0.243	1.38687e-146	0	itih3a
aldob	1.45612e-150	0.905636	0.995	0.829	2.78411e-146	0	aldob
rbp2b	2.59719e-149	1.06536	0.998	0.695	4.96584e-145	0	rbp2b
gpd1b	4.49957e-149	0.882133	0.964	0.57	8.60319e-145	0	gpd1b
atp5po	8.53499e-149	0.833593	0.914	0.436	1.63189e-144	0	atp5po
ndufa12	1.06987e-148	0.769005	0.913	0.384	2.0456e-144	0	ndufa12
serpina7	1.19063e-148	0.876137	0.705	0.173	2.27649e-144	0	serpina7
agt	4.52698e-148	0.92352	0.955	0.455	8.65558e-144	0	agt
rnasel3	1.17032e-147	1.03687	0.834	0.284	2.23766e-143	0	rnasel3
timm9	1.351e-147	0.523007	0.749	0.2	2.58311e-143	0	timm9
lcn15	1.78141e-147	0.832222	0.914	0.344	3.40606e-143	0	lcn15
cpn1	3.80339e-147	0.447708	0.605	0.111	7.27208e-143	0	cpn1
epdl1	6.41231e-147	0.838187	0.927	0.386	1.22603e-142	0	epdl1
slc51a	1.69013e-146	0.710593	0.848	0.266	3.23154e-142	0	slc51a
rab5if	1.77649e-146	0.730991	0.854	0.327	3.39665e-142	0	rab5if
ahcy	3.54755e-146	0.783852	0.959	0.525	6.78291e-142	0	ahcy
atp5l	5.44163e-146	0.856086	0.982	0.706	1.04044e-141	0	atp5l
atp5mc3a	1.22399e-145	0.824572	0.971	0.608	2.34026e-141	0	atp5mc3a
cox7c	2.10626e-145	0.873049	0.981	0.65	4.02716e-141	0	cox7c
ndufb8	2.75163e-145	0.80961	0.953	0.547	5.26113e-141	0	ndufb8
si:ch211-186e20.7	3.94664e-145	0.62498	0.802	0.222	7.54597e-141	0	si:ch211-186e20.7
phyhd1	4.03597e-145	0.765656	0.9	0.341	7.71677e-141	0	phyhd1
gstz1	4.89345e-145	0.601468	0.792	0.227	9.35628e-141	0	gstz1
ndufab1b	1.13596e-144	0.750341	0.865	0.343	2.17196e-140	0	ndufab1b
atp5pf	1.20992e-144	0.860575	0.982	0.669	2.31337e-140	0	atp5pf
ndufs4	1.24496e-144	0.678138	0.854	0.325	2.38036e-140	0	ndufs4
ebi3	1.30907e-144	0.448127	0.574	0.098	2.50294e-140	0	ebi3
zgc:103559	2.97111e-144	0.435208	0.72	0.17	5.68077e-140	0	zgc:103559
aspdh	3.47379e-144	0.549086	0.812	0.232	6.64189e-140	0	aspdh
slc16a10	1.98983e-143	0.564163	0.753	0.195	3.80455e-139	0	slc16a10
urad	3.40802e-143	0.644175	0.854	0.268	6.51614e-139	0	urad
ENSDARG00000104576	5.89885e-143	0.523857	0.652	0.143	1.12786e-138	0	ENSDARG00000104576
pnp4b	6.89654e-143	0.943247	0.977	0.553	1.31862e-138	0	pnp4b
msrb2	8.94715e-143	0.696526	0.92	0.354	1.71069e-138	0	msrb2
atp5pb	1.5713e-142	0.82993	0.971	0.609	3.00432e-138	0	atp5pb
igfbp1a	1.96741e-142	0.883149	1	0.746	3.76168e-138	0	igfbp1a
atp5pd	2.38738e-142	0.877552	0.959	0.604	4.56467e-138	0	atp5pd
timm13	6.19434e-142	0.395806	0.66	0.145	1.18436e-137	0	timm13
slc25a20	7.87331e-142	0.624129	0.837	0.305	1.50538e-137	0	slc25a20
CABZ01065076.1	2.51343e-141	0.507921	0.76	0.21	4.80568e-137	0	CABZ01065076.1
txn	3.33135e-141	1.01433	0.977	0.519	6.36954e-137	0	txn
ndufb10	5.44411e-141	0.801666	0.949	0.52	1.04091e-136	0	ndufb10
serpinc1	3.3298e-140	0.93651	0.975	0.533	6.36658e-136	0	serpinc1
pla2g12b	4.54851e-140	0.637468	0.85	0.267	8.69675e-136	0	pla2g12b
zgc:85843	8.84577e-140	0.40506	0.525	0.079	1.69131e-135	0	zgc:85843
ndufb6	9.12285e-140	0.681128	0.882	0.346	1.74429e-135	0	ndufb6
oxct1b	1.15326e-139	0.875278	0.96	0.467	2.20504e-135	0	oxct1b
agxta	1.83404e-139	0.808052	0.959	0.434	3.50669e-135	0	agxta
zgc:153031	5.46323e-139	0.441314	0.678	0.16	1.04457e-134	0	zgc:153031
cbln10	6.00331e-139	0.480646	0.724	0.175	1.14783e-134	0	cbln10
igf2a	7.38602e-139	0.476235	0.7	0.168	1.41221e-134	0	igf2a
chpt1	9.36348e-139	0.490996	0.723	0.187	1.7903e-134	0	chpt1
gstk1	1.37042e-138	0.69264	0.886	0.343	2.62024e-134	0	gstk1
atp5f1d	2.05785e-138	0.819055	0.978	0.677	3.93461e-134	0	atp5f1d
shmt1	2.9345e-138	0.775956	0.894	0.338	5.61077e-134	0	shmt1
nupr1b	7.25088e-138	0.926004	0.959	0.482	1.38637e-133	0	nupr1b
hao1	1.06246e-137	0.795127	0.972	0.488	2.03142e-133	0	hao1
cox7a2l	1.13899e-137	0.62719	0.876	0.334	2.17774e-133	0	cox7a2l
mpc2	1.45875e-137	0.731678	0.891	0.375	2.78913e-133	0	mpc2
glod5	1.8596e-137	0.559234	0.805	0.256	3.55556e-133	0	glod5
hp.1	2.27484e-137	0.907168	0.996	0.638	4.3495e-133	0	hp.1
serp1	2.90856e-137	0.723698	0.876	0.358	5.56116e-133	0	serp1
grhprb	3.78352e-137	0.835349	0.994	0.655	7.2341e-133	0	grhprb
etfb	4.04879e-137	0.679925	0.884	0.355	7.74129e-133	0	etfb
cpb2	4.07689e-137	0.465151	0.7	0.169	7.79502e-133	0	cpb2
ppa1b	1.25269e-136	0.675572	0.908	0.369	2.39514e-132	0	ppa1b
eno3	1.75315e-136	0.853172	0.989	0.728	3.35203e-132	0	eno3
si:ch73-86n18.1	1.83231e-136	0.41447	0.685	0.159	3.50337e-132	0	si:ch73-86n18.1
cox7b	2.64544e-136	0.854786	0.986	0.702	5.05808e-132	0	cox7b
sdhdb	3.2777e-136	0.616132	0.843	0.316	6.26697e-132	0	sdhdb
cmbl	6.22136e-136	0.499208	0.759	0.224	1.18952e-131	0	cmbl
bckdhbl	6.80362e-136	0.496964	0.745	0.192	1.30085e-131	0	bckdhbl
fkbp11	7.37598e-136	0.619979	0.599	0.136	1.41029e-131	0	fkbp11
gstp1	7.38637e-136	0.99164	0.967	0.61	1.41227e-131	0	gstp1
allc	9.21703e-136	0.418785	0.667	0.151	1.7623e-131	0	allc
krt18a.1	2.23735e-135	0.535631	0.798	0.254	4.27781e-131	0	krt18a.1
ndufa4l	2.61833e-135	0.753871	0.995	0.785	5.00624e-131	0	ndufa4l
acaa2	1.19194e-134	0.387138	0.641	0.143	2.27899e-130	0	acaa2
glud1a	1.41603e-134	0.56174	0.764	0.214	2.70745e-130	0	glud1a
tmem258	1.92821e-134	0.789299	0.934	0.485	3.68674e-130	0	tmem258
cyp4v8	2.34594e-134	0.635517	0.818	0.253	4.48543e-130	0	cyp4v8
tpi1b	2.82004e-134	0.751274	0.971	0.589	5.39192e-130	0	tpi1b
etfa	4.22051e-134	0.619175	0.863	0.354	8.06962e-130	0	etfa
zgc:64106	1.90199e-133	0.418827	0.6	0.121	3.6366e-129	0	zgc:64106
hgd	2.00924e-133	0.653698	0.848	0.273	3.84167e-129	0	hgd
sult2st2	2.42542e-133	0.576777	0.777	0.227	4.63741e-129	0	sult2st2
aldh9a1a.1	4.29405e-133	0.556531	0.801	0.272	8.21022e-129	0	aldh9a1a.1
apobb.1	4.58155e-133	0.952875	0.97	0.493	8.75992e-129	0	apobb.1
g0s2	5.47647e-133	0.816658	0.669	0.172	1.0471e-128	0	g0s2
ENSDARG00000037679	6.09098e-133	0.652254	0.89	0.317	1.16459e-128	0	ENSDARG00000037679
si:ch211-222e20.4	9.51838e-133	0.395819	0.716	0.177	1.81991e-128	0	si:ch211-222e20.4
ufm1	1.26363e-132	0.507855	0.801	0.262	2.41606e-128	0	ufm1
cth	3.11217e-132	0.569872	0.754	0.221	5.95048e-128	0	cth
agxt2	4.00275e-132	0.66482	0.862	0.307	7.65325e-128	0	agxt2
cox7a1	5.24987e-132	0.551755	0.782	0.248	1.00377e-127	0	cox7a1
fahd1	6.20709e-132	0.396722	0.759	0.209	1.1868e-127	0	fahd1
serpind1	6.95054e-132	0.553534	0.797	0.226	1.32894e-127	0	serpind1
anxa4	7.61704e-132	0.367254	0.881	0.333	1.45638e-127	0	anxa4
gsta.1	8.92375e-132	0.564419	0.755	0.222	1.70622e-127	0	gsta.1
rhoca	1.54722e-131	0.454815	0.784	0.234	2.95828e-127	0	rhoca
anxa11b	3.89683e-131	0.61215	0.831	0.322	7.45075e-127	0	anxa11b
ly97.3	4.00098e-131	0.359413	0.471	0.064	7.64987e-127	0	ly97.3
ostc	7.88035e-131	0.624447	0.888	0.375	1.50672e-126	0	ostc
rpl18a	1.36474e-130	0.778073	0.992	0.779	2.60938e-126	0	rpl18a
ENSDARG00000095082	1.52405e-130	0.439391	0.718	0.184	2.91399e-126	0	ENSDARG00000095082
cox6c	2.27059e-130	0.728603	0.972	0.619	4.34137e-126	0	cox6c
dhdhl	3.98329e-130	0.494605	0.763	0.214	7.61606e-126	0	dhdhl
chchd1	4.37998e-130	0.403052	0.641	0.148	8.37452e-126	0	chchd1
tram1	5.14415e-130	0.627898	0.79	0.263	9.83562e-126	0	tram1
isoc2	1.16879e-129	0.618597	0.842	0.293	2.23472e-125	0	isoc2
hsd17b8	1.3746e-129	0.359694	0.502	0.085	2.62823e-125	0	hsd17b8
adtrp1	1.53684e-129	0.41455	0.695	0.184	2.93844e-125	0	adtrp1
uqcrh	2.04215e-129	0.814915	0.963	0.584	3.90459e-125	0	uqcrh
atp5mf	2.29664e-129	0.814741	0.975	0.649	4.39118e-125	0	atp5mf
itln3	2.69173e-129	0.995224	0.759	0.245	5.14658e-125	0	itln3
chac2	3.32191e-129	0.381912	0.539	0.099	6.35149e-125	0	chac2
asgrl1	5.66499e-129	0.620663	0.882	0.303	1.08315e-124	0	asgrl1
akr1b1.1	6.38256e-129	0.445951	0.731	0.2	1.22034e-124	0	akr1b1.1
dhrs9	1.54509e-128	0.640149	0.882	0.317	2.95421e-124	0	dhrs9
cox6b1	2.2533e-128	0.817534	0.982	0.593	4.30831e-124	0	cox6b1
akr1a1a	2.32841e-128	0.466915	0.689	0.178	4.45192e-124	0	akr1a1a
sb:cb37	3.16435e-128	1.07555	0.959	0.474	6.05023e-124	0	sb:cb37
rrbp1b	3.66525e-128	0.866675	0.932	0.435	7.00795e-124	0	rrbp1b
si:dkeyp-73d8.8	3.87324e-128	0.871255	0.971	0.446	7.40564e-124	0	si:dkeyp-73d8.8
ttc36	4.30447e-128	0.825687	0.97	0.494	8.23014e-124	0	ttc36
proca	5.48357e-128	0.468734	0.771	0.212	1.04846e-123	0	proca
cox5aa	5.65331e-128	0.788852	0.976	0.651	1.08091e-123	0	cox5aa
pah	8.27713e-128	0.541713	0.722	0.197	1.58259e-123	0	pah
si:dkey-22f5.9	1.03751e-127	0.597001	0.769	0.23	1.98373e-123	0	si:dkey-22f5.9
cd9a	1.22676e-127	0.562859	0.774	0.25	2.34556e-123	0	cd9a
smdt1b	2.39715e-127	0.569318	0.811	0.293	4.58336e-123	0	smdt1b
prdx6	4.8859e-127	0.594292	0.873	0.357	9.34183e-123	0	prdx6
prozb	8.21301e-127	0.505114	0.762	0.217	1.57033e-122	0	prozb
cyp2y3	1.55648e-126	0.549031	0.794	0.237	2.97599e-122	0	cyp2y3
cbr1l	2.47494e-126	0.620032	0.868	0.308	4.73209e-122	0	cbr1l
itm2bb	2.53088e-126	0.477175	0.786	0.236	4.83905e-122	0	itm2bb
tm4sf5	3.11518e-126	0.423333	0.771	0.22	5.95621e-122	0	tm4sf5
sdhc	3.44504e-126	0.544299	0.803	0.286	6.58692e-122	0	sdhc
npc2	3.75221e-126	0.679624	0.893	0.388	7.17422e-122	0	npc2
mrps36	4.15391e-126	0.478843	0.815	0.291	7.94228e-122	0	mrps36
ptgdsa	4.6563e-126	0.355517	0.567	0.112	8.90285e-122	0	ptgdsa
scp2a	5.46226e-126	0.801221	0.977	0.582	1.04438e-121	0	scp2a
timm8a	9.43175e-126	0.440386	0.688	0.183	1.80335e-121	0	timm8a
hvcn1	1.04535e-125	0.32212	0.59	0.122	1.9987e-121	0	hvcn1
got2a	1.2195e-125	0.315668	0.569	0.114	2.33168e-121	0	got2a
aldh6a1	1.24119e-125	0.795547	0.978	0.592	2.37316e-121	0	aldh6a1
cfhl2	1.82305e-125	0.633701	0.86	0.29	3.48567e-121	0	cfhl2
si:ch211-284e20.8	2.89457e-125	0.531425	0.844	0.276	5.53442e-121	0	si:ch211-284e20.8
rpl39	2.95625e-125	0.766421	0.995	0.813	5.65235e-121	0	rpl39
zgc:163080	4.9818e-125	0.496437	0.771	0.242	9.52521e-121	0	zgc:163080
uqcrc2b	5.6264e-125	0.540133	0.809	0.279	1.07577e-120	0	uqcrc2b
lpl	7.62748e-125	0.515009	0.759	0.221	1.45837e-120	0	lpl
mrpl12	9.34686e-125	0.61247	0.846	0.319	1.78712e-120	0	mrpl12
cox8b	1.1502e-123	0.569028	0.802	0.251	2.19919e-119	0	cox8b
ppifb	1.2909e-123	0.423906	0.759	0.238	2.4682e-119	0	ppifb
clic5b	1.47104e-123	0.339011	0.687	0.172	2.81263e-119	0	clic5b
acmsd	1.87068e-123	0.520016	0.857	0.298	3.57675e-119	0	acmsd
mpv17	2.19907e-123	0.323271	0.641	0.157	4.20463e-119	0	mpv17
ndufv1	2.2386e-123	0.587303	0.858	0.347	4.28021e-119	0	ndufv1
c8a	4.38647e-123	0.644252	0.859	0.308	8.38693e-119	0	c8a
cox4i1	4.7899e-123	0.710746	0.995	0.776	9.15829e-119	0	cox4i1
zgc:172051	7.18549e-123	0.573364	0.719	0.205	1.37386e-118	0	zgc:172051
mrps24	8.07624e-123	0.414499	0.703	0.196	1.54418e-118	0	mrps24
rps15	9.86967e-123	0.767259	0.994	0.793	1.88708e-118	0	rps15
cx28.9	1.20116e-122	0.378045	0.623	0.138	2.29661e-118	0	cx28.9
uqcrfs1	1.25139e-122	0.6946	0.925	0.484	2.39266e-118	0	uqcrfs1
fbp1b	1.9888e-122	0.776349	0.97	0.502	3.80258e-118	0	fbp1b
si:ch211-288g17.4	2.0139e-122	0.600045	0.829	0.272	3.85058e-118	0	si:ch211-288g17.4
chchd10	2.1881e-122	0.722628	0.955	0.512	4.18364e-118	0	chchd10
ndufa11	2.37068e-122	0.614104	0.835	0.33	4.53275e-118	0	ndufa11
cyp8b1	2.41366e-122	0.518402	0.694	0.187	4.61491e-118	0	cyp8b1
ndufa10	2.78695e-122	0.539452	0.782	0.27	5.32864e-118	0	ndufa10
cox5ab	2.83777e-122	0.696825	0.965	0.641	5.42581e-118	0	cox5ab
lman1	2.98811e-122	0.511034	0.672	0.188	5.71327e-118	0	lman1
f9b	3.62864e-122	0.369786	0.618	0.139	6.93795e-118	0	f9b
cyc1	4.0564e-122	0.643442	0.908	0.422	7.75584e-118	0	cyc1
hyi	4.53272e-122	0.521336	0.832	0.28	8.66656e-118	0	hyi
zgc:101569	4.65975e-122	0.354654	0.703	0.188	8.90945e-118	0	zgc:101569
krt8	8.45347e-122	0.456913	0.841	0.295	1.6163e-117	0	krt8
slc25a3b	9.29109e-122	0.75299	0.963	0.641	1.77646e-117	0	slc25a3b
cbln5	1.24753e-121	0.411632	0.718	0.193	2.38528e-117	0	cbln5
mat1a	1.66725e-121	0.742955	0.963	0.511	3.18779e-117	0	mat1a
ndufv3	2.74603e-121	0.401095	0.781	0.253	5.25041e-117	0	ndufv3
hadhaa	2.78991e-121	0.420685	0.783	0.241	5.3343e-117	0	hadhaa
nadkb	4.89237e-121	0.318965	0.571	0.124	9.35421e-117	0	nadkb
uqcrq	5.22216e-121	0.755343	0.966	0.552	9.98477e-117	0	uqcrq
aqp9b	6.76611e-121	0.503203	0.732	0.208	1.29368e-116	0	aqp9b
pgm1	7.1153e-121	0.620049	0.889	0.411	1.36045e-116	0	pgm1
sec61a1	8.52259e-121	0.612351	0.821	0.313	1.62952e-116	0	sec61a1
faah2a	1.03995e-120	0.334437	0.635	0.155	1.98839e-116	0	faah2a
prdx2	1.12284e-120	0.737211	0.981	0.752	2.14687e-116	0	prdx2
si:ch211-201h21.5	1.15429e-120	0.346868	0.605	0.135	2.20701e-116	0	si:ch211-201h21.5
cyp4v7	1.54151e-120	0.540074	0.817	0.268	2.94737e-116	0	cyp4v7
ufc1	1.77519e-120	0.395017	0.737	0.229	3.39417e-116	0	ufc1
sod2	6.02373e-120	0.614591	0.898	0.392	1.15174e-115	0	sod2
mdh1aa	1.53471e-119	0.739338	0.971	0.629	2.93436e-115	0	mdh1aa
hpn	1.89708e-119	0.418041	0.718	0.205	3.62722e-115	0	hpn
cyp3a65	2.35168e-119	0.500412	0.63	0.163	4.49641e-115	0	cyp3a65
jagn1b	2.35411e-119	0.382429	0.604	0.154	4.50106e-115	0	jagn1b
ndufb2	3.00727e-119	0.68243	0.941	0.496	5.74989e-115	0	ndufb2
gcshb	3.22671e-119	0.605766	0.909	0.366	6.16947e-115	0	gcshb
selenop2	3.36039e-119	0.652534	0.846	0.299	6.42507e-115	0	selenop2
angptl3	3.59998e-119	0.617017	0.782	0.26	6.88317e-115	0	angptl3
ENSDARG00000076056	6.6951e-119	0.349046	0.593	0.132	1.2801e-114	0	ENSDARG00000076056
akt2l	1.16036e-118	0.410236	0.757	0.231	2.21861e-114	0	akt2l
rpl35a	1.22934e-118	0.732087	0.992	0.802	2.35049e-114	0	rpl35a
sar1b	1.30243e-118	0.372095	0.696	0.201	2.49024e-114	0	sar1b
dap	2.68903e-118	0.703614	0.964	0.584	5.14143e-114	0	dap
triqk	6.95425e-118	0.357888	0.582	0.141	1.32965e-113	0	triqk
mydgf	8.8738e-118	0.392477	0.594	0.143	1.69667e-113	0	mydgf
acat2	1.05609e-117	0.442493	0.683	0.192	2.01925e-113	0	acat2
nme4	1.40939e-117	0.316748	0.564	0.121	2.69476e-113	0	nme4
prg4b	1.50696e-117	0.312573	0.614	0.143	2.88131e-113	0	prg4b
aqp10a	1.92418e-117	0.322214	0.662	0.166	3.67904e-113	0	aqp10a
gnmt	3.60008e-117	0.618579	0.901	0.351	6.88336e-113	0	gnmt
cx32.3	6.38682e-117	0.57848	0.868	0.307	1.22116e-112	0	cx32.3
cdab	1.01009e-116	0.738357	0.969	0.517	1.93129e-112	0	cdab
CABZ01102240.1	1.14387e-116	0.374779	0.72	0.214	2.18708e-112	0	CABZ01102240.1
idh3b	2.02138e-116	0.366596	0.649	0.179	3.86488e-112	0	idh3b
c3a.1	2.13608e-116	1.07534	0.997	0.698	4.08418e-112	0	c3a.1
fdx1	2.484e-116	0.619168	0.93	0.436	4.74942e-112	0	fdx1
mrps10	2.71107e-116	0.41611	0.653	0.185	5.18357e-112	0	mrps10
dio1	4.0475e-116	0.365649	0.556	0.119	7.73881e-112	0	dio1
bsg	4.18379e-116	0.691629	0.923	0.503	7.9994e-112	0	bsg
as3mt	4.35151e-116	0.436909	0.771	0.241	8.3201e-112	0	as3mt
ndufs2	6.68504e-116	0.423605	0.806	0.298	1.27818e-111	0	ndufs2
cp	8.7376e-116	1.00266	0.974	0.539	1.67063e-111	0	cp
pck2	1.05439e-115	0.579077	0.876	0.317	2.016e-111	0	pck2
snx3	1.24341e-115	0.332113	0.681	0.199	2.3774e-111	0	snx3
ndufb4	1.31332e-115	0.53024	0.918	0.429	2.51106e-111	0	ndufb4
rnd2	1.38568e-115	0.417763	0.52	0.108	2.64942e-111	0	rnd2
tmem86b	1.78939e-115	0.305147	0.454	0.072	3.42131e-111	0	tmem86b
mrps14	2.01961e-115	0.460113	0.709	0.232	3.86149e-111	0	mrps14
gapdh	3.50625e-115	0.765556	0.994	0.76	6.70395e-111	0	gapdh
afmid	3.9143e-115	0.364761	0.688	0.196	7.48414e-111	0	afmid
rps23	4.97245e-115	0.777666	0.99	0.799	9.50732e-111	0	rps23
qdpra	6.82585e-115	0.671118	0.953	0.56	1.3051e-110	0	qdpra
pgd	1.25071e-114	0.531098	0.788	0.278	2.39135e-110	0	pgd
cyp3c3	1.39325e-114	0.379522	0.464	0.078	2.66389e-110	0	cyp3c3
ndufb11	1.51076e-114	0.31131	0.574	0.135	2.88858e-110	0	ndufb11
sil1	2.81276e-114	0.382286	0.524	0.108	5.37799e-110	0	sil1
acot15	3.65725e-114	0.32503	0.591	0.135	6.99266e-110	0	acot15
lipf	4.62343e-114	0.540933	0.824	0.299	8.84e-110	0	lipf
ndufa6	4.71607e-114	0.700867	0.947	0.546	9.01712e-110	0	ndufa6
pmt	6.88365e-114	0.417848	0.713	0.212	1.31615e-109	0	pmt
eci2	7.53146e-114	0.436808	0.789	0.266	1.44001e-109	0	eci2
hspb8	8.52164e-114	0.321802	0.585	0.135	1.62934e-109	0	hspb8
mgst2	1.00286e-113	0.278426	0.5	0.095	1.91747e-109	0	mgst2
mrpl20	1.31394e-113	0.413902	0.689	0.206	2.51225e-109	0	mrpl20
lias	2.07515e-113	0.262065	0.62	0.156	3.96768e-109	0	lias
acot16	2.17426e-113	0.37883	0.797	0.249	4.15718e-109	0	acot16
tomm20a.1	2.30695e-113	0.520091	0.809	0.307	4.41089e-109	0	tomm20a.1
ak2	2.46452e-113	0.451066	0.806	0.285	4.71216e-109	0	ak2
ndufb5	2.60131e-113	0.561004	0.87	0.368	4.9737e-109	0	ndufb5
idh1	2.89766e-113	0.59049	0.82	0.33	5.54033e-109	0	idh1
ENSDARG00000078974	2.99919e-113	0.301526	0.654	0.176	5.73446e-109	0	ENSDARG00000078974
cnpy1	3.44541e-113	0.541719	0.767	0.276	6.58762e-109	0	cnpy1
fkbp2	3.80907e-113	0.56755	0.867	0.365	7.28295e-109	0	fkbp2
timmdc1	4.08593e-113	0.358076	0.629	0.174	7.81229e-109	0	timmdc1
acadm	4.41073e-113	0.639504	0.923	0.437	8.43333e-109	0	acadm
mttp	4.98395e-113	0.425881	0.764	0.232	9.52931e-109	0	mttp
mrpl16	5.39576e-113	0.322499	0.602	0.153	1.03167e-108	0	mrpl16
CABZ01058650.1	5.77265e-113	0.346556	0.551	0.129	1.10373e-108	0	CABZ01058650.1
rps26l	6.74482e-113	0.709628	0.988	0.762	1.28961e-108	0	rps26l
ndufv2	8.69223e-113	0.489287	0.828	0.329	1.66195e-108	0	ndufv2
mrpl18	1.59718e-112	0.363025	0.701	0.209	3.05381e-108	0	mrpl18
ccdc58	1.68326e-112	0.361964	0.616	0.159	3.21839e-108	0	ccdc58
ap1s3b	1.6965e-112	0.332637	0.686	0.195	3.24372e-108	0	ap1s3b
dhrs13a.1	1.75679e-112	0.357134	0.556	0.125	3.35899e-108	0	dhrs13a.1
cbr4	2.21601e-112	0.331769	0.566	0.129	4.23702e-108	0	cbr4
rltgr	5.02132e-112	0.435176	0.657	0.196	9.60076e-108	0	rltgr
glud1b	5.55744e-112	0.763076	0.98	0.566	1.06258e-107	0	glud1b
slc22a18	6.3309e-112	0.378255	0.681	0.197	1.21047e-107	0	slc22a18
pygl	6.47049e-112	0.727259	0.979	0.524	1.23716e-107	0	pygl
hbl4	7.22999e-112	0.319945	0.481	0.087	1.38237e-107	0	hbl4
si:ch211-107o10.3	8.11877e-112	0.473455	0.794	0.288	1.55231e-107	0	si:ch211-107o10.3
mut	1.06673e-111	0.278645	0.577	0.137	2.03959e-107	0	mut
ndufb3	1.56823e-111	0.620995	0.935	0.444	2.99846e-107	0	ndufb3
fh	1.91768e-111	0.331666	0.606	0.155	3.6666e-107	0	fh
ndufb9	5.12447e-111	0.656334	0.932	0.5	9.79798e-107	0	ndufb9
ndufs5	5.7306e-111	0.633555	0.934	0.491	1.09569e-106	0	ndufs5
rpe	6.20757e-111	0.326638	0.662	0.192	1.18689e-106	0	rpe
si:dkey-151g10.6	6.33122e-111	0.683953	1	0.951	1.21053e-106	0	si:dkey-151g10.6
spcs3	6.64078e-111	0.503524	0.805	0.295	1.26972e-106	0	spcs3
c1qbp	6.98806e-111	0.691643	0.883	0.39	1.33612e-106	0	c1qbp
si:dkey-262k9.2	8.36481e-111	0.483284	0.835	0.285	1.59935e-106	0	si:dkey-262k9.2
mrpl57	9.39402e-111	0.486359	0.782	0.282	1.79614e-106	0	mrpl57
dhrs4	9.85059e-111	0.346042	0.695	0.205	1.88343e-106	0	dhrs4
hadh	1.1343e-110	0.513195	0.814	0.311	2.16879e-106	0	hadh
rpl22	1.16608e-110	0.717961	0.978	0.666	2.22954e-106	0	rpl22
serping1	2.62823e-110	0.338794	0.565	0.125	5.02518e-106	0	serping1
si:ch1073-280e3.1	2.66154e-110	0.42636	0.555	0.125	5.08887e-106	0	si:ch1073-280e3.1
pcca	2.69898e-110	0.293142	0.651	0.177	5.16046e-106	0	pcca
cox8a	3.60038e-110	0.712933	0.968	0.606	6.88393e-106	0	cox8a
zgc:112265	3.77519e-110	0.882777	0.994	0.65	7.21816e-106	0	zgc:112265
ssuh2rs1	7.32896e-110	0.244884	0.549	0.122	1.4013e-105	0	ssuh2rs1
slc25a10	1.03802e-109	0.322105	0.677	0.188	1.9847e-105	0	slc25a10
acp1	1.77132e-109	0.389653	0.714	0.229	3.38676e-105	0	acp1
tmem82	2.84905e-109	0.299413	0.479	0.089	5.44738e-105	0	tmem82
eci1	3.65906e-109	0.325253	0.725	0.233	6.99611e-105	0	eci1
mtch2	4.65068e-109	0.315521	0.698	0.212	8.8921e-105	0	mtch2
bcat1	8.79437e-109	0.337566	0.507	0.104	1.68148e-104	0	bcat1
slc31a1	8.89031e-109	0.357706	0.689	0.207	1.69983e-104	0	slc31a1
sord	9.03442e-109	0.530387	0.887	0.341	1.72738e-104	0	sord
slc27a1b.1	9.27827e-109	0.400367	0.798	0.257	1.77401e-104	0	slc27a1b.1
ENSDARG00000004141	9.84806e-109	0.712162	0.568	0.151	1.88295e-104	0	ENSDARG00000004141
nr0b1	1.03395e-108	0.405337	0.665	0.199	1.97691e-104	0	nr0b1
apmap	1.22968e-108	0.342033	0.735	0.227	2.35114e-104	0	apmap
ftcd	1.31954e-108	0.645396	0.941	0.422	2.52295e-104	0	ftcd
rpl27	1.57764e-108	0.712157	0.984	0.761	3.01645e-104	0	rpl27
ndufa2	1.66575e-108	0.557835	0.897	0.403	3.18491e-104	0	ndufa2
pdha1a	1.79841e-108	0.324551	0.759	0.254	3.43855e-104	0	pdha1a
hacd2	2.12705e-108	0.53163	0.758	0.281	4.06692e-104	0	hacd2
timm8b	2.43212e-108	0.487963	0.814	0.299	4.65021e-104	0	timm8b
mthfd1b	2.80775e-108	0.373518	0.712	0.216	5.36843e-104	0	mthfd1b
hprt1	4.38128e-108	0.362002	0.757	0.247	8.37701e-104	0	hprt1
aldh8a1	4.58225e-108	0.361741	0.748	0.225	8.76126e-104	0	aldh8a1
uba52	5.13904e-108	0.708421	0.989	0.799	9.82585e-104	0	uba52
rpl19	5.33298e-108	0.756203	0.994	0.8	1.01967e-103	0	rpl19
ndrg1a	6.4549e-108	0.369788	0.737	0.24	1.23418e-103	0	ndrg1a
chchd7	1.04188e-107	0.293481	0.653	0.189	1.99208e-103	0	chchd7
itih2	1.98097e-107	0.663325	0.871	0.338	3.78761e-103	0	itih2
akr7a3	2.42112e-107	0.35029	0.739	0.229	4.62918e-103	0	akr7a3
acadl	3.49897e-107	0.357168	0.732	0.238	6.69004e-103	0	acadl
tecrb	4.39127e-107	0.440606	0.743	0.248	8.3961e-103	0	tecrb
ndufs3	4.98181e-107	0.478291	0.813	0.32	9.52522e-103	0	ndufs3
pcbd1	6.52669e-107	0.650702	0.94	0.518	1.2479e-102	0	pcbd1
zgc:171534	9.33607e-107	0.720349	0.936	0.422	1.78506e-102	0	zgc:171534
upb1	1.18929e-106	0.475113	0.875	0.327	2.27391e-102	0	upb1
hsd17b10	1.19337e-106	0.416537	0.713	0.238	2.28172e-102	0	hsd17b10
ctsz	1.21492e-106	0.280364	0.552	0.127	2.32293e-102	0	ctsz
hdlbpa	1.79063e-106	0.686128	0.943	0.539	3.42369e-102	0	hdlbpa
eif5a	1.94838e-106	0.653434	0.912	0.483	3.7253e-102	0	eif5a
ENSDARG00000110147	2.27633e-106	0.249327	0.542	0.123	4.35235e-102	0	ENSDARG00000110147
atp5meb	2.62644e-106	0.686637	0.985	0.727	5.02175e-102	0	atp5meb
hadhab	2.65513e-106	0.374818	0.73	0.232	5.0766e-102	0	hadhab
si:dkey-105h12.2	3.46777e-106	0.6645	0.905	0.37	6.63038e-102	0	si:dkey-105h12.2
ndufab1a	3.59514e-106	0.588407	0.918	0.459	6.8739e-102	0	ndufab1a
ndufb7	3.72682e-106	0.659939	0.96	0.553	7.12568e-102	0	ndufb7
vtnb	6.51172e-106	0.722894	0.935	0.454	1.24504e-101	0	vtnb
steap4	6.57925e-106	0.444368	0.471	0.091	1.25795e-101	0	steap4
ENSDARG00000089836	8.5836e-106	0.36448	0.7	0.226	1.64119e-101	0	ENSDARG00000089836
nipsnap3a	1.00971e-105	0.428008	0.846	0.306	1.93057e-101	0	nipsnap3a
si:ch211-117n7.6	1.06138e-105	0.257473	0.467	0.086	2.02937e-101	0	si:ch211-117n7.6
atp5f1b	1.08641e-105	0.685514	0.99	0.844	2.07721e-101	0	atp5f1b
ndufa8	1.10943e-105	0.49416	0.83	0.356	2.12122e-101	0	ndufa8
pgrmc1	1.14072e-105	0.595346	0.951	0.496	2.18105e-101	0	pgrmc1
ezra	1.792e-105	0.308959	0.746	0.23	3.4263e-101	0	ezra
masp2	2.44464e-105	0.335712	0.676	0.185	4.67416e-101	0	masp2
mrpl30	3.07529e-105	0.313143	0.659	0.189	5.87995e-101	0	mrpl30
gadd45ga	3.25239e-105	0.784917	0.923	0.444	6.21856e-101	0	gadd45ga
cyp2ad3	3.41885e-105	0.530708	0.795	0.282	6.53685e-101	0	cyp2ad3
uqcrc2a	3.88315e-105	0.435028	0.733	0.259	7.42458e-101	0	uqcrc2a
mrps18c	4.16402e-105	0.340291	0.735	0.243	7.96161e-101	0	mrps18c
czib	4.64628e-105	0.404852	0.747	0.255	8.88368e-101	0	czib
eif4ebp1	5.4127e-105	0.369879	0.734	0.246	1.03491e-100	0	eif4ebp1
ppat	7.82604e-105	0.251632	0.646	0.176	1.49634e-100	0	ppat
rpl32	8.01777e-105	0.688667	0.992	0.77	1.533e-100	0	rpl32
mrpl38	1.20441e-104	0.323987	0.565	0.14	2.30284e-100	0	mrpl38
ech1	4.12633e-104	0.338418	0.624	0.178	7.88954e-100	0	ech1
hint1	4.52592e-104	0.536568	0.858	0.373	8.65357e-100	0	hint1
soul5	5.50735e-104	0.623282	0.519	0.122	1.05301e-99	0	soul5
cebpb	5.96886e-104	0.591714	0.946	0.451	1.14125e-99	0	cebpb
tdo2a	6.66512e-104	0.621655	0.941	0.424	1.27437e-99	0	tdo2a
cidec	6.80704e-104	0.305679	0.481	0.097	1.30151e-99	0	cidec
phospho2	8.58132e-104	0.222153	0.541	0.124	1.64075e-99	0	phospho2
miox	9.24393e-104	0.416126	0.824	0.286	1.76744e-99	0	miox
cbln13	1.12862e-103	0.255169	0.512	0.11	2.15792e-99	0	cbln13
rpl23	1.38115e-103	0.661819	0.995	0.874	2.64077e-99	0	rpl23
got2b	1.44933e-103	0.443391	0.818	0.329	2.77113e-99	0	got2b
sfxn2	1.82549e-103	0.292472	0.5	0.11	3.49034e-99	0	sfxn2
tmem126a	2.15381e-103	0.248493	0.5	0.107	4.11809e-99	0	tmem126a
mrpl36	3.10436e-103	0.447756	0.789	0.299	5.93554e-99	0	mrpl36
uqcr10	3.34326e-103	0.656927	0.973	0.641	6.39232e-99	0	uqcr10
wu:fj16a03	4.11878e-103	0.837864	0.827	0.337	7.87511e-99	0	wu:fj16a03
mrps16	5.10866e-103	0.243861	0.646	0.183	9.76775e-99	0	mrps16
mccc1	5.7904e-103	0.284237	0.614	0.164	1.10712e-98	0	mccc1
aco2	6.11943e-103	0.374119	0.692	0.226	1.17004e-98	0	aco2
tomm22	9.14733e-103	0.333455	0.652	0.198	1.74897e-98	0	tomm22
tmem243a	9.94497e-103	0.260099	0.515	0.112	1.90148e-98	0	tmem243a
gcsha	1.00155e-102	0.289835	0.641	0.187	1.91497e-98	0	gcsha
rpl11	1.4365e-102	0.653571	0.994	0.878	2.7466e-98	0	rpl11
rpl4	1.68902e-102	0.649271	0.963	0.636	3.2294e-98	0	rpl4
rpl15	2.01465e-102	0.643878	0.98	0.715	3.85201e-98	0	rpl15
mrpl35	2.04981e-102	0.318643	0.676	0.204	3.91923e-98	0	mrpl35
asmtl	2.8829e-102	0.322555	0.751	0.24	5.5121e-98	0	asmtl
ndufs7	4.39478e-102	0.513587	0.861	0.373	8.40281e-98	0	ndufs7
hao2	4.405e-102	0.433838	0.827	0.286	8.42236e-98	0	hao2
rps27l	4.91416e-102	0.741411	0.921	0.475	9.39588e-98	0	rps27l
sap30l	5.52041e-102	0.277435	0.653	0.197	1.0555e-97	0	sap30l
cyp2r1	7.45378e-102	0.289152	0.47	0.094	1.42516e-97	0	cyp2r1
glrx3	8.30802e-102	0.339559	0.701	0.232	1.58849e-97	0	glrx3
mrpl27	1.61139e-101	0.284379	0.588	0.157	3.08098e-97	0	mrpl27
rps27a	1.76813e-101	0.602998	0.993	0.885	3.38066e-97	0	rps27a
dpys	1.82861e-101	0.356958	0.754	0.236	3.49631e-97	0	dpys
cox5b2	2.07946e-101	0.311198	0.501	0.11	3.97593e-97	0	cox5b2
smim4	2.17249e-101	0.251447	0.673	0.2	4.15379e-97	0	smim4
smim8	2.57292e-101	0.258535	0.553	0.143	4.91942e-97	0	smim8
bckdhb	3.25561e-101	0.37477	0.743	0.256	6.22473e-97	0	bckdhb
faxdc2	3.79105e-101	0.326447	0.705	0.21	7.24849e-97	0	faxdc2
rpl21	4.30756e-101	0.694231	0.989	0.796	8.23605e-97	0	rpl21
faub	6.83709e-101	0.275255	0.696	0.221	1.30725e-96	0	faub
tmem14ca	7.0842e-101	0.360879	0.753	0.269	1.3545e-96	0	tmem14ca
rps12	7.35701e-101	0.690472	0.987	0.764	1.40666e-96	0	rps12
c3a.6	7.93701e-101	0.663022	0.889	0.365	1.51756e-96	0	c3a.6
eef1da	9.78418e-101	0.535004	0.92	0.476	1.87074e-96	0	eef1da
zgc:136439	1.13466e-100	0.267351	0.61	0.161	2.16946e-96	0	zgc:136439
slco1d1	1.33594e-100	0.623127	0.93	0.41	2.55432e-96	0	slco1d1
ndufa3	1.40262e-100	0.42813	0.864	0.346	2.6818e-96	0	ndufa3
tmem135	1.44878e-100	0.233563	0.529	0.124	2.77006e-96	0	tmem135
rps15a	1.45776e-100	0.700802	0.994	0.8	2.78723e-96	0	rps15a
mrpl51	1.53126e-100	0.222293	0.546	0.136	2.92778e-96	0	mrpl51
cryz	1.69082e-100	0.26778	0.521	0.122	3.23285e-96	0	cryz
agmo	1.93162e-100	0.321794	0.706	0.217	3.69325e-96	0	agmo
c4b	2.46416e-100	0.718343	0.866	0.362	4.71147e-96	0	c4b
gcat	3.69076e-100	0.296269	0.695	0.21	7.05674e-96	0	gcat
adka	3.86494e-100	0.660944	0.952	0.54	7.38976e-96	0	adka
ugdh	4.56986e-100	0.294322	0.573	0.148	8.73757e-96	0	ugdh
mrps18a	5.47921e-100	0.264484	0.616	0.17	1.04763e-95	0	mrps18a
si:dkey-33i11.9	6.51426e-100	0.436592	0.781	0.261	1.24553e-95	0	si:dkey-33i11.9
zgc:172253	7.34169e-100	0.345115	0.719	0.218	1.40373e-95	0	zgc:172253
rps6	1.02879e-99	0.611609	0.977	0.706	1.96705e-95	0	rps6
ssb	1.16971e-99	0.313966	0.605	0.167	2.23648e-95	0	ssb
rps25	1.32128e-99	0.620718	0.993	0.876	2.52628e-95	0	rps25
uqcrc1	1.35539e-99	0.575187	0.895	0.456	2.59151e-95	0	uqcrc1
hsd3b7	1.57412e-99	0.204057	0.692	0.203	3.00972e-95	0	hsd3b7
alas1	1.72088e-99	0.37857	0.856	0.391	3.29033e-95	0	alas1
gmppb	2.37818e-99	0.273706	0.524	0.128	4.54708e-95	0	gmppb
apooa	2.54223e-99	0.207498	0.47	0.098	4.86075e-95	0	apooa
si:dkey-88p24.11	2.94184e-99	0.337635	0.661	0.208	5.6248e-95	0	si:dkey-88p24.11
ndufs8a	2.98238e-99	0.348029	0.709	0.238	5.70232e-95	0	ndufs8a
ccdc47	3.02202e-99	0.327257	0.582	0.163	5.7781e-95	0	ccdc47
cbsa	3.02213e-99	0.334618	0.639	0.179	5.77831e-95	0	cbsa
acot18	4.09885e-99	0.206234	0.566	0.139	7.83699e-95	0	acot18
ndufa7	4.27412e-99	0.352831	0.843	0.312	8.17211e-95	0	ndufa7
ENSDARG00000071353	4.94147e-99	0.535802	0.854	0.373	9.44809e-95	0	ENSDARG00000071353
dhtkd1	7.77811e-99	0.342402	0.699	0.218	1.48717e-94	0	dhtkd1
hmgb3b	8.25222e-99	0.373468	0.762	0.272	1.57782e-94	0	hmgb3b
gcdha	1.14311e-98	0.262741	0.716	0.228	2.18563e-94	0	gcdha
rpl23a	1.18793e-98	0.676507	0.978	0.706	2.27132e-94	0	rpl23a
gpx4b	1.33441e-98	0.535165	0.888	0.446	2.55139e-94	0	gpx4b
porb	1.58079e-98	0.410225	0.81	0.296	3.02248e-94	0	porb
si:dkeyp-73b11.8	1.5923e-98	0.422719	0.505	0.116	3.04448e-94	0	si:dkeyp-73b11.8
rpl17	2.3933e-98	0.693337	0.99	0.766	4.57599e-94	0	rpl17
nme2b.1	2.80481e-98	0.638983	0.984	0.772	5.3628e-94	0	nme2b.1
cyp51	2.91701e-98	0.690492	0.592	0.177	5.57732e-94	0	cyp51
sgk2b	3.01676e-98	0.253507	0.54	0.128	5.76804e-94	0	sgk2b
zgc:77439	3.40698e-98	0.224566	0.582	0.15	6.51414e-94	0	zgc:77439
me1	3.68591e-98	0.365399	0.721	0.233	7.04745e-94	0	me1
mrpl34	3.86574e-98	0.265515	0.613	0.176	7.3913e-94	0	mrpl34
rpl10	4.07458e-98	0.693827	0.984	0.769	7.79059e-94	0	rpl10
cpt1aa	4.77047e-98	0.257402	0.533	0.131	9.12114e-94	0	cpt1aa
aldh1l1	4.78291e-98	0.615133	0.924	0.416	9.14492e-94	0	aldh1l1
pxmp2	4.83657e-98	0.212622	0.461	0.091	9.24752e-94	0	pxmp2
cebpa	4.98713e-98	0.225406	0.582	0.152	9.5354e-94	0	cebpa
hpda	5.45971e-98	0.665929	0.974	0.565	1.0439e-93	0	hpda
f7i	6.19903e-98	0.395351	0.787	0.269	1.18526e-93	0	f7i
pbld	1.0173e-97	0.231943	0.738	0.226	1.94508e-93	0	pbld
rplp2l	1.04819e-97	0.593039	0.996	0.928	2.00414e-93	0	rplp2l
tbca	1.06608e-97	0.404426	0.847	0.337	2.03835e-93	0	tbca
f11r.2	1.12779e-97	0.224288	0.521	0.119	2.15634e-93	0	f11r.2
wdr83os	1.15632e-97	0.360045	0.767	0.286	2.21089e-93	0	wdr83os
aldh1a2	1.17165e-97	0.3727	0.735	0.241	2.24019e-93	0	aldh1a2
mrpl54	1.2447e-97	0.294967	0.759	0.261	2.37986e-93	0	mrpl54
pglyrp2	1.80541e-97	0.249635	0.384	0.058	3.45194e-93	0	pglyrp2
ugt5b4	2.3082e-97	0.388814	0.605	0.168	4.41328e-93	0	ugt5b4
ENSDARG00000007366	2.51063e-97	0.313491	0.698	0.216	4.80033e-93	0	ENSDARG00000007366
rpl6	2.90183e-97	0.603759	0.978	0.757	5.5483e-93	0	rpl6
dhcr7	3.11337e-97	0.511335	0.716	0.252	5.95276e-93	0	dhcr7
CABZ01032488.1	3.25044e-97	0.295631	0.681	0.203	6.21484e-93	0	CABZ01032488.1
ldhbb	3.51933e-97	0.415994	0.666	0.208	6.72897e-93	0	ldhbb
eif1axb	3.98139e-97	0.537025	0.887	0.426	7.61242e-93	0	eif1axb
masp1	4.03386e-97	0.217274	0.468	0.096	7.71274e-93	0	masp1
f5	5.21573e-97	0.718008	0.96	0.501	9.97248e-93	0	f5
ugt1a1	6.20102e-97	0.543289	0.888	0.355	1.18563e-92	0	ugt1a1
mrpl14	6.51632e-97	0.233854	0.681	0.209	1.24592e-92	0	mrpl14
prdx1	7.08805e-97	0.618729	0.915	0.434	1.35524e-92	0	prdx1
calr3b	7.32267e-97	0.718007	0.92	0.501	1.40009e-92	0	calr3b
mrps7	8.54061e-97	0.27247	0.535	0.135	1.63296e-92	0	mrps7
calua	1.06763e-96	0.345878	0.611	0.179	2.04131e-92	0	calua
pam16	1.2524e-96	0.322961	0.595	0.179	2.39459e-92	0	pam16
rtn4a	1.31637e-96	0.581661	0.947	0.525	2.5169e-92	0	rtn4a
slc41a1	1.32468e-96	0.37217	0.747	0.244	2.53279e-92	0	slc41a1
tomm7	1.87363e-96	0.435726	0.863	0.365	3.58237e-92	0	tomm7
micos10	1.9784e-96	0.489964	0.912	0.416	3.7827e-92	0	micos10
mccc2	2.11051e-96	0.26465	0.731	0.241	4.03529e-92	0	mccc2
ggcx	2.15848e-96	0.258867	0.582	0.154	4.12701e-92	0	ggcx
ugt2a4	2.17449e-96	0.272293	0.514	0.119	4.15762e-92	0	ugt2a4
mrps35	2.2891e-96	0.236482	0.53	0.131	4.37675e-92	0	mrps35
ENSDARG00000093235	2.57308e-96	0.262917	0.488	0.111	4.91973e-92	0	ENSDARG00000093235
cdo1	3.13497e-96	0.448487	0.813	0.301	5.99406e-92	0	cdo1
gk5	3.54518e-96	0.236489	0.588	0.155	6.77839e-92	0	gk5
timm17a	3.67486e-96	0.343868	0.632	0.2	7.02632e-92	0	timm17a
agla	3.78679e-96	0.264907	0.683	0.207	7.24034e-92	0	agla
ENSDARG00000071211	4.22454e-96	0.327598	0.667	0.215	8.07733e-92	0	ENSDARG00000071211
fth1a	4.3575e-96	0.607497	0.9	0.497	8.33154e-92	0	fth1a
a2ml	4.71157e-96	0.760382	0.962	0.531	9.00853e-92	0	a2ml
slc25a27	5.21071e-96	0.247528	0.453	0.09	9.96288e-92	0	slc25a27
apoc4	5.65022e-96	0.266693	0.446	0.087	1.08032e-91	0	apoc4
clpxb	6.97299e-96	0.33454	0.782	0.276	1.33324e-91	0	clpxb
rps13	7.99727e-96	0.618861	0.994	0.824	1.52908e-91	0	rps13
rps16	8.1201e-96	0.604349	0.989	0.786	1.55256e-91	0	rps16
pa2g4a	8.83155e-96	0.392919	0.694	0.232	1.68859e-91	0	pa2g4a
ddt	9.7077e-96	0.620424	0.942	0.494	1.85611e-91	0	ddt
echs1	1.05543e-95	0.378355	0.787	0.309	2.01799e-91	0	echs1
gstm.1	1.18255e-95	0.357841	0.832	0.309	2.26104e-91	0	gstm.1
polr2eb	1.26155e-95	0.283033	0.583	0.162	2.41209e-91	0	polr2eb
fn1b	1.37311e-95	0.717987	0.976	0.529	2.62538e-91	0	fn1b
mst1	1.55696e-95	0.421596	0.81	0.308	2.97692e-91	0	mst1
sat2b	1.7576e-95	0.265234	0.57	0.157	3.36053e-91	0	sat2b
zgc:56095	1.82743e-95	0.241775	0.63	0.183	3.49404e-91	0	zgc:56095
si:dkey-44g23.5	1.95509e-95	0.40892	0.83	0.322	3.73813e-91	0	si:dkey-44g23.5
micos13	2.86433e-95	0.234373	0.643	0.196	5.47661e-91	0	micos13
esyt2a	3.19461e-95	0.227899	0.64	0.184	6.10809e-91	0	esyt2a
capns1a	3.19925e-95	0.237009	0.503	0.123	6.11696e-91	0	capns1a
glrx	4.50406e-95	0.338495	0.786	0.293	8.61176e-91	0	glrx
sb:cb1058	6.18328e-95	0.479149	0.876	0.347	1.18224e-90	0	sb:cb1058
slc27a2a	8.05385e-95	0.2746	0.54	0.134	1.5399e-90	0	slc27a2a
nr1h4	8.77465e-95	0.224691	0.505	0.115	1.67771e-90	0	nr1h4
si:dkeyp-4f2.1.1	9.92318e-95	0.283497	0.585	0.162	1.89731e-90	0	si:dkeyp-4f2.1.1
mrpl4	1.06038e-94	0.286541	0.511	0.126	2.02745e-90	0	mrpl4
clpp	1.0952e-94	0.285217	0.633	0.198	2.09402e-90	0	clpp
tktb	1.42339e-94	0.478963	0.91	0.415	2.72151e-90	0	tktb
arl4ab	1.6375e-94	0.31579	0.696	0.23	3.1309e-90	0	arl4ab
park7	1.66287e-94	0.388844	0.74	0.277	3.1794e-90	0	park7
llph	2.59628e-94	0.233132	0.665	0.206	4.96408e-90	0	llph
dnajc3a	2.73786e-94	0.294898	0.508	0.128	5.23478e-90	0	dnajc3a
cfhl5	2.82286e-94	0.447428	0.432	0.087	5.39731e-90	0	cfhl5
pa2g4b	3.32842e-94	0.37591	0.714	0.248	6.36393e-90	0	pa2g4b
atp5fa1	4.59956e-94	0.621424	0.978	0.722	8.79437e-90	0	atp5fa1
slc25a5	7.43753e-94	0.617847	0.997	0.885	1.42206e-89	0	slc25a5
smim20	8.09281e-94	0.261748	0.579	0.165	1.54734e-89	0	smim20
tspan33a	1.35638e-93	0.209354	0.472	0.104	2.5934e-89	0	tspan33a
dcxr	1.63667e-93	0.289242	0.746	0.246	3.12931e-89	0	dcxr
mrpl33	1.97378e-93	0.286047	0.782	0.276	3.77387e-89	0	mrpl33
cox14	2.05077e-93	0.222549	0.641	0.199	3.92108e-89	0	cox14
gchfr	2.33552e-93	0.328628	0.694	0.233	4.46551e-89	0	gchfr
cmpk	2.55992e-93	0.243995	0.635	0.193	4.89458e-89	0	cmpk
uchl3	3.11233e-93	0.289141	0.634	0.197	5.95078e-89	0	uchl3
apoc1	3.45511e-93	0.772664	0.998	0.778	6.60618e-89	0	apoc1
etnppl	4.15224e-93	0.391213	0.789	0.288	7.93908e-89	0	etnppl
sult1st6	4.34193e-93	0.343835	0.628	0.182	8.30177e-89	0	sult1st6
dldh	5.89872e-93	0.349635	0.8	0.314	1.12784e-88	0	dldh
zgc:113054	6.17573e-93	0.265678	0.64	0.188	1.1808e-88	0	zgc:113054
txndc15	6.80037e-93	0.256256	0.535	0.144	1.30023e-88	0	txndc15
zgc:174904	7.03978e-93	0.365116	0.794	0.276	1.34601e-88	0	zgc:174904
mrpl15	1.07949e-92	0.235394	0.55	0.148	2.06399e-88	0	mrpl15
fabp2	1.69534e-92	0.511039	0.742	0.273	3.24149e-88	0	fabp2
mesd	1.7381e-92	0.318214	0.594	0.176	3.32325e-88	0	mesd
phyh	1.75274e-92	0.371386	0.789	0.301	3.35124e-88	0	phyh
itgb1b.2	1.84916e-92	0.293054	0.545	0.14	3.5356e-88	0	itgb1b.2
xdh	2.32282e-92	0.362094	0.813	0.293	4.44124e-88	0	xdh
tmem167a	2.85466e-92	0.213175	0.631	0.195	5.45812e-88	0	tmem167a
sf3b5	3.16992e-92	0.322564	0.735	0.261	6.06089e-88	0	sf3b5
cox6b2	3.40257e-92	0.618206	0.98	0.694	6.5057e-88	0	cox6b2
pfdn4	4.00301e-92	0.500279	0.865	0.394	7.65375e-88	0	pfdn4
etfdh	5.98721e-92	0.23432	0.589	0.169	1.14475e-87	0	etfdh
mcts1	8.92821e-92	0.307001	0.706	0.245	1.70707e-87	0	mcts1
ivd	9.13776e-92	0.233832	0.591	0.165	1.74714e-87	0	ivd
il6r	9.36216e-92	0.206364	0.512	0.121	1.79004e-87	0	il6r
mrpl17	9.89086e-92	0.21163	0.578	0.163	1.89113e-87	0	mrpl17
gyg1a	1.02581e-91	0.29279	0.641	0.197	1.96134e-87	0	gyg1a
hagh	1.22763e-91	0.296972	0.711	0.247	2.34723e-87	0	hagh
cope	1.35619e-91	0.387798	0.747	0.287	2.59304e-87	0	cope
pomp	1.53973e-91	0.38523	0.821	0.338	2.94397e-87	0	pomp
serpine1	1.75255e-91	0.22455	0.522	0.128	3.35088e-87	0	serpine1
aimp1a	1.76969e-91	0.344602	0.729	0.264	3.38365e-87	0	aimp1a
c3a.2	2.01016e-91	0.979501	0.941	0.524	3.84343e-87	0	c3a.2
pdia3	2.38834e-91	0.663376	0.96	0.612	4.56651e-87	0	pdia3
atp5mea	2.67758e-91	0.276152	0.712	0.244	5.11953e-87	0	atp5mea
tmed10	2.69906e-91	0.482834	0.88	0.417	5.16061e-87	0	tmed10
cyp2x7	3.66166e-91	0.213226	0.474	0.105	7.00109e-87	0	cyp2x7
atf5b	4.8962e-91	0.229944	0.467	0.102	9.36154e-87	0	atf5b
spcs1	5.41586e-91	0.466848	0.834	0.367	1.03551e-86	0	spcs1
zgc:101858	5.80921e-91	0.216379	0.461	0.106	1.11072e-86	0	zgc:101858
selenop	5.91845e-91	0.25947	0.754	0.27	1.13161e-86	0	selenop
psmd4a	6.12364e-91	0.235119	0.499	0.126	1.17084e-86	0	psmd4a
ciapin1	6.45152e-91	0.275488	0.603	0.183	1.23353e-86	0	ciapin1
coq9	6.55512e-91	0.241486	0.494	0.121	1.25334e-86	0	coq9
acsbg1	6.62309e-91	0.260489	0.746	0.244	1.26633e-86	0	acsbg1
mrps23	7.9725e-91	0.212015	0.476	0.111	1.52434e-86	0	mrps23
chchd6b	8.52568e-91	0.239341	0.572	0.165	1.63011e-86	0	chchd6b
hoga1	8.92665e-91	0.226707	0.575	0.154	1.70678e-86	0	hoga1
zgc:162730	9.24802e-91	0.418795	0.885	0.4	1.76822e-86	0	zgc:162730
pmpcb	1.05002e-90	0.21815	0.505	0.129	2.00764e-86	0	pmpcb
comta	1.47241e-90	0.228565	0.496	0.117	2.81524e-86	0	comta
g6pca.1	1.63221e-90	0.572838	0.948	0.435	3.12079e-86	0	g6pca.1
aldh7a1	1.7904e-90	0.479234	0.895	0.418	3.42324e-86	0	aldh7a1
cyb5r2	2.08131e-90	0.388485	0.699	0.228	3.97946e-86	0	cyb5r2
faua	2.24831e-90	0.636003	0.987	0.78	4.29877e-86	0	faua
ENSDARG00000046157	2.33125e-90	0.567055	0.994	0.847	4.45735e-86	0	ENSDARG00000046157
mrpl32	3.0699e-90	0.281863	0.78	0.285	5.86965e-86	0	mrpl32
acadvl	3.18161e-90	0.365378	0.782	0.298	6.08324e-86	0	acadvl
gys2	3.44101e-90	0.430164	0.856	0.335	6.5792e-86	0	gys2
gpia	3.48504e-90	0.368758	0.858	0.383	6.66339e-86	0	gpia
fgb	4.10436e-90	0.747109	0.998	0.735	7.84754e-86	0	fgb
vmp1	4.58024e-90	0.277023	0.608	0.185	8.75741e-86	0	vmp1
hamp	5.86601e-90	1.28071	0.597	0.202	1.12158e-85	0	hamp
cyp1a	6.39713e-90	0.572493	0.872	0.365	1.22313e-85	0	cyp1a
gda	6.54604e-90	0.421012	0.799	0.301	1.2516e-85	0	gda
rpl18	6.95287e-90	0.587958	0.985	0.821	1.32939e-85	0	rpl18
rpl7a	7.30738e-90	0.575595	0.991	0.782	1.39717e-85	0	rpl7a
esd	1.25943e-89	0.309212	0.585	0.179	2.40803e-85	0	esd
acad8	2.02626e-89	0.209986	0.46	0.107	3.87421e-85	0	acad8
pfdn6	2.21859e-89	0.276243	0.672	0.225	4.24194e-85	0	pfdn6
selenou1a	3.05726e-89	0.270362	0.679	0.237	5.84549e-85	0	selenou1a
ucp1	3.9391e-89	0.655757	0.88	0.411	7.53155e-85	0	ucp1
rpl13	5.82305e-89	0.588433	0.992	0.872	1.11337e-84	0	rpl13
f2	6.53293e-89	0.702419	0.975	0.588	1.2491e-84	0	f2
decr1	6.62345e-89	0.234638	0.556	0.157	1.2664e-84	0	decr1
sult3st2	6.76905e-89	0.282366	0.468	0.107	1.29424e-84	0	sult3st2
tusc2b	7.17145e-89	0.245557	0.573	0.171	1.37118e-84	0	tusc2b
si:dkey-16p21.8	7.23438e-89	0.501547	0.914	0.442	1.38321e-84	0	si:dkey-16p21.8
glrx5	1.00717e-88	0.308138	0.695	0.245	1.92571e-84	0	glrx5
arl5c	1.09866e-88	0.266241	0.579	0.169	2.10063e-84	0	arl5c
si:zfos-1192g2.3	1.12702e-88	0.211542	0.55	0.158	2.15487e-84	0	si:zfos-1192g2.3
si:dkey-287g12.6	1.35504e-88	0.208845	0.435	0.094	2.59085e-84	0	si:dkey-287g12.6
tmem147	1.36216e-88	0.273784	0.713	0.262	2.60444e-84	0	tmem147
ndufa4	1.44508e-88	0.291117	0.684	0.223	2.76299e-84	0	ndufa4
nid1a	1.51083e-88	0.441287	0.816	0.311	2.88871e-84	0	nid1a
rps18	1.68682e-88	0.64081	0.97	0.684	3.22521e-84	0	rps18
rwdd1	1.86577e-88	0.342276	0.788	0.311	3.56735e-84	0	rwdd1
ddost	2.17029e-88	0.516609	0.837	0.376	4.1496e-84	0	ddost
slc6a22.1	2.81993e-88	0.233663	0.593	0.169	5.39171e-84	0	slc6a22.1
rps14	2.89147e-88	0.60192	0.994	0.837	5.5285e-84	0	rps14
cdk5rap3	3.97888e-88	0.247808	0.492	0.125	7.60761e-84	0	cdk5rap3
gatm	4.61722e-88	0.518702	0.915	0.406	8.82812e-84	0	gatm
dlst	4.62696e-88	0.487195	0.875	0.415	8.84674e-84	0	dlst
si:ch211-212k18.7	5.47441e-88	0.283146	0.665	0.21	1.04671e-83	0	si:ch211-212k18.7
si:ch211-235e9.6	8.47375e-88	0.437091	0.9	0.408	1.62018e-83	0	si:ch211-235e9.6
rpl36a	8.636e-88	0.568024	0.995	0.867	1.6512e-83	0	rpl36a
eif4ebp2	9.37671e-88	0.212935	0.605	0.189	1.79283e-83	0	eif4ebp2
si:ch1073-464p5.5	1.07349e-87	0.845386	0.971	0.557	2.05251e-83	0	si:ch1073-464p5.5
ugt8	1.14071e-87	0.212851	0.476	0.112	2.18103e-83	0	ugt8
id3	1.21712e-87	0.401006	0.734	0.266	2.32714e-83	0	id3
sec22ba	1.53948e-87	0.210475	0.483	0.117	2.94348e-83	0	sec22ba
zgc:193541	1.5667e-87	0.590526	0.98	0.703	2.99553e-83	0	zgc:193541
tomm5	1.85621e-87	0.480315	0.876	0.41	3.54907e-83	0	tomm5
olfm1b	2.01411e-87	0.4926	0.908	0.45	3.85098e-83	0	olfm1b
egln3	2.06809e-87	0.262468	0.449	0.102	3.95419e-83	0	egln3
mpp6a	2.08993e-87	0.215597	0.651	0.207	3.99595e-83	0	mpp6a
cyp2p7	2.13931e-87	0.205919	0.457	0.102	4.09036e-83	0	cyp2p7
arhgap32a	2.20645e-87	0.235804	0.678	0.213	4.21873e-83	0	arhgap32a
cat	2.64728e-87	0.545963	0.92	0.465	5.06161e-83	0	cat
bri3	2.82596e-87	0.200134	0.372	0.066	5.40323e-83	0	bri3
mgst3b	2.95854e-87	0.659504	0.942	0.577	5.65673e-83	0	mgst3b
ndufa1	3.52927e-87	0.521081	0.971	0.561	6.74797e-83	0	ndufa1
si:ch73-18b11.2	3.88179e-87	0.207253	0.367	0.061	7.42199e-83	0	si:ch73-18b11.2
igf2b	3.89585e-87	0.251633	0.46	0.104	7.44887e-83	0	igf2b
lyrm4	4.98674e-87	0.205025	0.651	0.212	9.53464e-83	0	lyrm4
eif3k	6.40686e-87	0.433281	0.834	0.363	1.22499e-82	0	eif3k
mrps33	6.56283e-87	0.269644	0.731	0.261	1.25481e-82	0	mrps33
srprb	7.76202e-87	0.286581	0.668	0.232	1.4841e-82	0	srprb
zfyve21	8.40928e-87	0.201825	0.427	0.094	1.60785e-82	0	zfyve21
rps7	9.20316e-87	0.639219	0.994	0.843	1.75964e-82	0	rps7
rpl14	1.22697e-86	0.566465	0.994	0.854	2.34597e-82	0	rpl14
vdac2	1.35785e-86	0.515549	0.9	0.509	2.59621e-82	0	vdac2
kdelr2b	1.70448e-86	0.248228	0.665	0.235	3.25896e-82	0	kdelr2b
sgk1	1.8026e-86	0.622441	0.959	0.55	3.44658e-82	0	sgk1
si:ch211-113d11.5	2.09786e-86	0.219281	0.494	0.122	4.01111e-82	0	si:ch211-113d11.5
spink2.1	2.42165e-86	0.346029	0.781	0.289	4.63019e-82	0	spink2.1
mrpl53	2.80972e-86	0.235172	0.531	0.144	5.37219e-82	0	mrpl53
tomm20b	2.81155e-86	0.375826	0.786	0.317	5.37568e-82	0	tomm20b
gatd3a	3.99969e-86	0.23805	0.602	0.19	7.6474e-82	0	gatd3a
immt	5.12656e-86	0.253775	0.558	0.163	9.80199e-82	0	immt
rpl28	7.09948e-86	0.602373	0.993	0.795	1.35742e-81	0	rpl28
acaa1	7.69577e-86	0.235534	0.729	0.257	1.47143e-81	0	acaa1
cmc2	7.69629e-86	0.234533	0.493	0.127	1.47153e-81	0	cmc2
vps29	9.41058e-86	0.208074	0.601	0.189	1.7993e-81	0	vps29
nop16	9.43703e-86	0.22194	0.565	0.16	1.80436e-81	0	nop16
slc11a2	1.12479e-85	0.224684	0.426	0.095	2.15059e-81	0	slc11a2
c5	1.36653e-85	0.540084	0.84	0.339	2.61281e-81	0	c5
polr3k	1.61901e-85	0.228967	0.526	0.141	3.09554e-81	0	polr3k
fam210b	1.69913e-85	0.230297	0.563	0.168	3.24874e-81	0	fam210b
kars1	1.79354e-85	0.492462	0.732	0.289	3.42924e-81	0	kars1
mtx2	1.90681e-85	0.237962	0.573	0.177	3.64583e-81	0	mtx2
pin4	2.0466e-85	0.236014	0.631	0.203	3.91309e-81	0	pin4
atp1b1a	2.15317e-85	0.440628	0.912	0.466	4.11687e-81	0	atp1b1a
tmem97	2.19045e-85	0.278768	0.553	0.158	4.18813e-81	0	tmem97
gstr	2.43126e-85	0.383995	0.756	0.294	4.64857e-81	0	gstr
copz1	3.98886e-85	0.232629	0.728	0.273	7.62669e-81	0	copz1
phb	6.79617e-85	0.320911	0.809	0.333	1.29943e-80	0	phb
rpl7l1	7.20211e-85	0.274829	0.583	0.18	1.37704e-80	0	rpl7l1
pcyt1bb	7.21452e-85	0.213287	0.371	0.065	1.37942e-80	0	pcyt1bb
mrps26	8.15867e-85	0.243915	0.539	0.149	1.55994e-80	0	mrps26
tspo	8.26713e-85	0.249082	0.464	0.112	1.58068e-80	0	tspo
cxcl20	8.28442e-85	0.235053	0.583	0.174	1.58398e-80	0	cxcl20
mif	8.63725e-85	0.403747	0.819	0.341	1.65144e-80	0	mif
aimp2	1.30023e-84	0.278195	0.522	0.145	2.48603e-80	0	aimp2
pck1	1.4403e-84	0.691595	0.984	0.613	2.75385e-80	0	pck1
uqcc2	1.82495e-84	0.225448	0.553	0.16	3.48931e-80	0	uqcc2
rpn1	2.1174e-84	0.40585	0.796	0.328	4.04848e-80	0	rpn1
selenot1b	2.4536e-84	0.271985	0.596	0.193	4.69129e-80	0	selenot1b
cfhl1	2.63392e-84	0.330904	0.69	0.23	5.03605e-80	0	cfhl1
pdia6	4.32144e-84	0.627285	0.696	0.283	8.26259e-80	0	pdia6
slc6a9	5.3109e-84	0.322291	0.656	0.217	1.01544e-79	0	slc6a9
abcc12	5.74136e-84	0.258519	0.512	0.133	1.09775e-79	0	abcc12
eif4e1c	8.22128e-84	0.334198	0.666	0.238	1.57191e-79	0	eif4e1c
psmc6	1.0785e-83	0.229511	0.561	0.169	2.06209e-79	0	psmc6
gcdhb	1.17317e-83	0.210686	0.525	0.144	2.2431e-79	0	gcdhb
psma6b	1.79966e-83	0.254013	0.686	0.242	3.44096e-79	0	psma6b
pla2g15	1.81766e-83	0.219922	0.48	0.125	3.47536e-79	0	pla2g15
sdhb	1.86216e-83	0.26267	0.741	0.288	3.56046e-79	0	sdhb
c3a.3	2.07625e-83	0.778966	0.976	0.589	3.96979e-79	0	c3a.3
rpl37.1	2.25328e-83	0.559456	0.994	0.869	4.30828e-79	0	rpl37.1
mgst3a	2.27432e-83	0.370908	0.806	0.339	4.34851e-79	0	mgst3a
pfdn1	2.30548e-83	0.374761	0.816	0.345	4.40807e-79	0	pfdn1
ckba	2.38613e-83	0.547401	0.935	0.468	4.56229e-79	0	ckba
magt1	2.7358e-83	0.244561	0.611	0.198	5.23084e-79	0	magt1
cnbpa	2.74061e-83	0.472604	0.921	0.495	5.24004e-79	0	cnbpa
coa6	3.74625e-83	0.282708	0.825	0.342	7.16283e-79	0	coa6
canx	3.85824e-83	0.49249	0.867	0.419	7.37696e-79	0	canx
nid2a	4.24311e-83	0.217193	0.451	0.104	8.11283e-79	0	nid2a
ndufs6	4.42586e-83	0.45845	0.891	0.433	8.46224e-79	0	ndufs6
pgam1a	6.38359e-83	0.538331	0.959	0.631	1.22054e-78	0	pgam1a
txn2	7.27655e-83	0.245616	0.612	0.201	1.39128e-78	0	txn2
sigmar1	8.60476e-83	0.245221	0.601	0.192	1.64523e-78	0	sigmar1
mrps6	9.55553e-83	0.283439	0.701	0.257	1.82702e-78	0	mrps6
timm10	1.07655e-82	0.213215	0.606	0.19	2.05836e-78	0	timm10
brk1	1.0827e-82	0.274415	0.727	0.276	2.07012e-78	0	brk1
prelid1a	1.12947e-82	0.286054	0.736	0.286	2.15954e-78	0	prelid1a
mrps15	1.20591e-82	0.206011	0.453	0.11	2.30569e-78	0	mrps15
kmo	1.21272e-82	0.240019	0.638	0.201	2.31871e-78	0	kmo
cycsb	1.26151e-82	0.626977	0.944	0.577	2.41201e-78	0	cycsb
adamts13	1.45025e-82	0.235896	0.663	0.208	2.77288e-78	0	adamts13
gstt1b	2.31405e-82	0.224641	0.652	0.213	4.42446e-78	0	gstt1b
mdh2	2.5852e-82	0.413326	0.858	0.419	4.94289e-78	0	mdh2
g6pca.2	2.60135e-82	0.63728	0.984	0.616	4.97379e-78	0	g6pca.2
si:dkey-74k8.3	3.12997e-82	0.208139	0.344	0.056	5.98451e-78	0	si:dkey-74k8.3
fetub	3.7161e-82	0.681104	0.995	0.73	7.10518e-78	0	fetub
tmed2	3.97298e-82	0.404959	0.784	0.321	7.59633e-78	0	tmed2
nars1	4.23567e-82	0.351532	0.662	0.242	8.0986e-78	0	nars1
pgk1	7.39783e-82	0.438475	0.907	0.474	1.41446e-77	0	pgk1
crp2.1	9.05421e-82	0.238974	0.383	0.074	1.73116e-77	0	crp2.1
nsdhl	9.60936e-82	0.302097	0.62	0.196	1.83731e-77	0	nsdhl
pdhb	1.2954e-81	0.297946	0.662	0.238	2.4768e-77	0	pdhb
rps26	1.68588e-81	0.582695	0.976	0.707	3.22341e-77	0	rps26
dap1b.1	1.82293e-81	0.38149	0.892	0.44	3.48544e-77	0	dap1b.1
eif1b	1.84493e-81	0.272722	0.744	0.287	3.5275e-77	0	eif1b
prdx3	2.56292e-81	0.431223	0.876	0.43	4.9003e-77	0	prdx3
abce1	2.75111e-81	0.29837	0.603	0.203	5.26013e-77	0	abce1
mrpl52	2.75528e-81	0.236506	0.718	0.264	5.2681e-77	0	mrpl52
si:dkey-86l18.10	3.66212e-81	0.564343	0.62	0.22	7.00197e-77	0	si:dkey-86l18.10
c3b.1	3.69153e-81	0.235474	0.636	0.197	7.0582e-77	0	c3b.1
eif3g	4.33299e-81	0.225411	0.735	0.28	8.28469e-77	0	eif3g
naa20	4.56707e-81	0.311962	0.709	0.275	8.73224e-77	0	naa20
adi1	4.81449e-81	0.231679	0.564	0.176	9.2053e-77	0	adi1
pdcd5	9.21445e-81	0.245185	0.576	0.183	1.7618e-76	0	pdcd5
serpinf2b	1.03751e-80	0.599047	0.971	0.562	1.98372e-76	0	serpinf2b
nap1l4a	1.12753e-80	0.265659	0.612	0.202	2.15584e-76	0	nap1l4a
surf4l	1.30101e-80	0.252474	0.574	0.181	2.48753e-76	0	surf4l
qsox1	1.37118e-80	0.209316	0.527	0.144	2.6217e-76	0	qsox1
sult1st1	1.51152e-80	0.241228	0.704	0.24	2.89002e-76	0	sult1st1
mrps11	2.31008e-80	0.207341	0.56	0.169	4.41687e-76	0	mrps11
rpl31	2.99136e-80	0.546726	0.988	0.823	5.71948e-76	0	rpl31
ppiaa	3.34539e-80	0.541507	0.966	0.634	6.39639e-76	0	ppiaa
auh	3.36619e-80	0.242573	0.737	0.267	6.43615e-76	0	auh
prdx4	3.8694e-80	0.410154	0.786	0.314	7.3983e-76	0	prdx4
atpaf1	3.98469e-80	0.202027	0.48	0.129	7.61872e-76	0	atpaf1
ybx1	4.12969e-80	0.494926	0.99	0.815	7.89598e-76	0	ybx1
selenof	5.30194e-80	0.399302	0.786	0.324	1.01373e-75	0	selenof
rnf7	6.42715e-80	0.236265	0.679	0.243	1.22887e-75	0	rnf7
rps3a	7.14979e-80	0.575149	0.993	0.805	1.36704e-75	0	rps3a
selenok	1.04268e-79	0.322649	0.637	0.227	1.9936e-75	0	selenok
tomm40l	1.19405e-79	0.226624	0.476	0.124	2.28302e-75	0	tomm40l
ctsba	1.45796e-79	0.200752	0.645	0.211	2.78763e-75	0	ctsba
psmd6	1.52343e-79	0.258753	0.512	0.149	2.9128e-75	0	psmd6
zgc:101540	2.39847e-79	0.204546	0.442	0.105	4.58588e-75	0	zgc:101540
ptgr1	2.62853e-79	0.272716	0.746	0.294	5.02575e-75	0	ptgr1
ecpas	2.77299e-79	0.226115	0.561	0.175	5.30195e-75	0	ecpas
stc2b	3.27975e-79	0.430112	0.894	0.383	6.27088e-75	0	stc2b
igf2bp3	3.51705e-79	0.361507	0.841	0.368	6.72461e-75	0	igf2bp3
idh3a	4.27864e-79	0.228231	0.682	0.244	8.18076e-75	0	idh3a
psma3	5.31759e-79	0.275974	0.759	0.299	1.01672e-74	0	psma3
srp54	5.52787e-79	0.222634	0.635	0.223	1.05693e-74	0	srp54
rpl9	1.50442e-78	0.55473	0.987	0.786	2.87646e-74	0	rpl9
zgc:85777	1.55075e-78	0.245268	0.695	0.254	2.96504e-74	0	zgc:85777
snu13b	1.70135e-78	0.263215	0.656	0.233	3.25298e-74	0	snu13b
hsd11b1la	2.10484e-78	0.205332	0.297	0.041	4.02446e-74	0	hsd11b1la
gch1	2.20543e-78	0.246674	0.589	0.189	4.21678e-74	0	gch1
hsbp1b	3.21293e-78	0.262531	0.793	0.334	6.14312e-74	0	hsbp1b
pbdc1	3.64265e-78	0.266186	0.691	0.264	6.96475e-74	0	pbdc1
psma4	3.67864e-78	0.297935	0.75	0.296	7.03357e-74	0	psma4
osbpl2b	3.95893e-78	0.218127	0.676	0.24	7.56948e-74	0	osbpl2b
rps10	7.33127e-78	0.505753	0.994	0.88	1.40174e-73	0	rps10
bfb	8.08818e-78	0.277373	0.438	0.106	1.54646e-73	0	bfb
sec11a	8.25663e-78	0.406589	0.819	0.35	1.57867e-73	0	sec11a
psmb4	8.78897e-78	0.26329	0.68	0.255	1.68045e-73	0	psmb4
mao	1.56484e-77	0.228567	0.565	0.175	2.99198e-73	0	mao
rps5	1.94189e-77	0.601167	0.981	0.775	3.71289e-73	0	rps5
sec14l7	2.03871e-77	0.455698	0.922	0.431	3.898e-73	0	sec14l7
eif3ha	3.87509e-77	0.2977	0.79	0.323	7.40918e-73	0	eif3ha
zgc:174259	3.90651e-77	0.225609	0.3	0.043	7.46925e-73	0	zgc:174259
rpl30	4.40805e-77	0.542268	0.986	0.812	8.42819e-73	0	rpl30
diabloa	6.82703e-77	0.587806	0.988	0.69	1.30533e-72	0	diabloa
rhag	7.25043e-77	0.262821	0.664	0.221	1.38628e-72	0	rhag
bcap31	8.25617e-77	0.207079	0.517	0.155	1.57858e-72	0	bcap31
lygl1	8.71336e-77	0.222121	0.374	0.078	1.66599e-72	0	lygl1
npm1a	1.08921e-76	0.550379	0.87	0.451	2.08258e-72	0	npm1a
sars1	1.21014e-76	0.252434	0.611	0.216	2.31379e-72	0	sars1
rbx1	1.2805e-76	0.340997	0.841	0.376	2.44832e-72	0	rbx1
cyp4t8	1.2807e-76	0.207361	0.575	0.173	2.44869e-72	0	cyp4t8
elovl2	1.29986e-76	0.403168	0.441	0.112	2.48533e-72	0	elovl2
rpl24	1.72344e-76	0.500457	0.991	0.857	3.29522e-72	0	rpl24
drg2	2.69702e-76	0.201191	0.472	0.132	5.1567e-72	0	drg2
atp5f1e	3.2785e-76	0.56231	0.981	0.728	6.26848e-72	0	atp5f1e
mtmr7a	3.59351e-76	0.209229	0.512	0.151	6.87078e-72	0	mtmr7a
gpx3	3.91427e-76	0.355963	0.849	0.392	7.48409e-72	0	gpx3
xirp2a	4.20645e-76	0.292184	0.804	0.318	8.04272e-72	0	xirp2a
tm7sf2	4.78102e-76	0.271889	0.413	0.099	9.14131e-72	0	tm7sf2
si:ch73-141c7.1	4.97607e-76	0.555801	0.958	0.519	9.51424e-72	0	si:ch73-141c7.1
hsd17b12b	6.30305e-76	0.212609	0.453	0.124	1.20514e-71	0	hsd17b12b
adh5	7.09881e-76	0.276742	0.748	0.309	1.35729e-71	0	adh5
psmb7	8.60662e-76	0.378938	0.801	0.361	1.64559e-71	0	psmb7
lsm6	2.21465e-75	0.241668	0.722	0.268	4.2344e-71	0	lsm6
psma8	3.36271e-75	0.246128	0.708	0.273	6.4295e-71	0	psma8
rps3	3.99642e-75	0.538523	0.966	0.658	7.64115e-71	0	rps3
manf	4.20361e-75	0.437149	0.806	0.369	8.03731e-71	0	manf
os9	4.30271e-75	0.207891	0.432	0.108	8.22677e-71	0	os9
fdps	4.72277e-75	0.572087	0.63	0.253	9.02993e-71	0	fdps
pdhx	6.44925e-75	0.202719	0.445	0.118	1.2331e-70	0	pdhx
sdc2	8.86536e-75	0.337871	0.826	0.363	1.69506e-70	0	sdc2
ndufc2	9.62638e-75	0.44724	0.951	0.553	1.84056e-70	0	ndufc2
psmb1	1.17709e-74	0.284201	0.745	0.299	2.25059e-70	0	psmb1
insig1	1.30828e-74	0.539406	0.925	0.537	2.50143e-70	0	insig1
tufm	1.36037e-74	0.251071	0.693	0.266	2.60103e-70	0	tufm
rer1	1.63523e-74	0.226716	0.62	0.214	3.12657e-70	0	rer1
slc16a1b	1.74876e-74	0.206401	0.548	0.168	3.34362e-70	0	slc16a1b
psmb6	1.99486e-74	0.325012	0.813	0.362	3.81417e-70	0	psmb6
cyp2k16	2.41321e-74	0.212789	0.363	0.074	4.61405e-70	0	cyp2k16
st3gal7	2.56879e-74	0.308157	0.681	0.251	4.91153e-70	0	st3gal7
rpl8	4.23342e-74	0.548865	0.985	0.736	8.0943e-70	0	rpl8
coa3a	5.78358e-74	0.23163	0.759	0.308	1.10582e-69	0	coa3a
si:ch211-217k17.7	6.37318e-74	0.210107	0.618	0.214	1.21855e-69	0	si:ch211-217k17.7
cyp2p9	7.26938e-74	0.278343	0.484	0.136	1.38991e-69	0	cyp2p9
mrpl11	8.1398e-74	0.210573	0.656	0.235	1.55633e-69	0	mrpl11
acat1	8.77691e-74	0.444435	0.944	0.512	1.67815e-69	0	acat1
naa10	9.52563e-74	0.30579	0.819	0.348	1.8213e-69	0	naa10
rpsa	1.5685e-73	0.459649	0.995	0.873	2.99896e-69	0	rpsa
fbl	2.28221e-73	0.204839	0.641	0.226	4.36359e-69	0	fbl
eif3s6ip	2.39873e-73	0.214204	0.656	0.249	4.58637e-69	0	eif3s6ip
aars1	3.10179e-73	0.264826	0.589	0.207	5.93063e-69	0	aars1
btf3l4	4.73654e-73	0.228679	0.731	0.294	9.05627e-69	0	btf3l4
hmgcl	5.42601e-73	0.21189	0.564	0.188	1.03745e-68	0	hmgcl
eif2s1b	5.83406e-73	0.355257	0.776	0.342	1.11547e-68	0	eif2s1b
dnajb11	6.67126e-73	0.301044	0.708	0.28	1.27554e-68	0	dnajb11
msmo1	7.01179e-73	0.826793	0.707	0.323	1.34065e-68	0	msmo1
ola1	1.20857e-72	0.285068	0.787	0.334	2.31078e-68	0	ola1
chchd2	1.47625e-72	0.279727	0.798	0.355	2.82259e-68	0	chchd2
denr	2.09209e-72	0.271822	0.733	0.291	4.00007e-68	0	denr
rps29	2.31271e-72	0.473182	1	0.902	4.42191e-68	0	rps29
hal	2.46009e-72	0.453539	0.947	0.458	4.70369e-68	0	hal
abcb11b	2.70155e-72	0.499618	0.923	0.449	5.16536e-68	0	abcb11b
hspd1	2.89434e-72	0.569283	0.93	0.546	5.53398e-68	0	hspd1
rps8a	3.11889e-72	0.519448	0.993	0.828	5.96333e-68	0	rps8a
rpl26	4.83973e-72	0.217412	0.639	0.232	9.25356e-68	0	rpl26
ENSDARG00000076223	6.97393e-72	0.497791	0.917	0.512	1.33342e-67	0	ENSDARG00000076223
rps21	7.10506e-72	0.499598	0.994	0.842	1.35849e-67	0	rps21
golt1bb	8.29883e-72	0.217405	0.421	0.111	1.58674e-67	0	golt1bb
suclg2	1.12819e-71	0.465126	0.957	0.523	2.1571e-67	0	suclg2
romo1	1.89458e-71	0.379493	0.897	0.465	3.62244e-67	0	romo1
rrbp1a	1.94879e-71	0.245016	0.776	0.314	3.72608e-67	0	rrbp1a
slirp	3.3359e-71	0.324188	0.805	0.35	6.37824e-67	0	slirp
pdk2b	3.98622e-71	0.523225	0.941	0.535	7.62165e-67	0	pdk2b
hmgcs1	6.73698e-71	0.789849	0.804	0.405	1.28811e-66	0	hmgcs1
ablim1b	2.0455e-70	0.200026	0.704	0.266	3.911e-66	0	ablim1b
rps19	2.14857e-70	0.518617	0.992	0.893	4.10806e-66	0	rps19
tdh	3.14595e-70	0.520563	0.732	0.338	6.01505e-66	0	tdh
zgc:171470	3.68972e-70	0.242631	0.359	0.079	7.05475e-66	0	zgc:171470
eif5a2	5.29838e-70	0.456037	0.908	0.499	1.01305e-65	0	eif5a2
rpl34	6.73464e-70	0.480345	0.992	0.809	1.28766e-65	0	rpl34
rplp0	7.50492e-70	0.516198	0.995	0.829	1.43494e-65	0	rplp0
ENSDARG00000110700	8.04527e-70	0.397306	0.944	0.511	1.53826e-65	0	ENSDARG00000110700
apoeb	8.58972e-70	0.247822	0.436	0.119	1.64235e-65	0	apoeb
psmb3	9.97543e-70	0.201413	0.752	0.304	1.9073e-65	0	psmb3
acox1	1.07803e-69	0.286082	0.857	0.383	2.06119e-65	0	acox1
nucb2a	1.23444e-69	0.204307	0.595	0.212	2.36025e-65	0	nucb2a
ppp1r1b	1.62176e-69	0.258762	0.87	0.375	3.1008e-65	0	ppp1r1b
ENSDARG00000031435	1.68995e-69	0.468401	0.958	0.57	3.23119e-65	0	ENSDARG00000031435
idi1	2.01844e-69	0.26399	0.464	0.135	3.85925e-65	0	idi1
rps11	3.10612e-69	0.528472	0.99	0.776	5.93891e-65	0	rps11
rplp1	3.75348e-69	0.451881	0.997	0.932	7.17666e-65	0	rplp1
tegt	4.21599e-69	0.211833	0.611	0.221	8.06097e-65	0	tegt
nqo1	6.55107e-69	0.278962	0.739	0.293	1.25256e-64	0	nqo1
kdelr2a	9.34518e-69	0.225223	0.71	0.284	1.7868e-64	0	kdelr2a
zgc:162608	1.41242e-68	0.528778	0.925	0.473	2.70055e-64	0	zgc:162608
rps9	1.93008e-68	0.483724	0.988	0.81	3.69031e-64	0	rps9
pdia4	3.63145e-68	0.488323	0.787	0.347	6.94334e-64	0	pdia4
eef1b2	3.93436e-68	0.473379	0.961	0.611	7.52249e-64	0	eef1b2
glo1	6.78182e-68	0.224468	0.67	0.26	1.29668e-63	0	glo1
plg	7.23241e-68	0.558292	0.95	0.492	1.38284e-63	0	plg
CABZ01102170.1	8.569e-68	0.200962	0.328	0.068	1.63839e-63	0	CABZ01102170.1
sdha	1.22859e-67	0.217295	0.636	0.24	2.34906e-63	0	sdha
tdo2b	1.24141e-67	0.281226	0.65	0.24	2.37358e-63	0	tdo2b
cish	1.44037e-67	0.240097	0.66	0.254	2.754e-63	0	cish
ahsg2	1.45095e-67	0.269819	0.346	0.075	2.77422e-63	0	ahsg2
ldhba	3.2999e-67	0.331567	0.877	0.477	6.30942e-63	0	ldhba
c3b.2	3.55507e-67	0.347991	0.9	0.4	6.79729e-63	0	c3b.2
rps2	3.58662e-67	0.521022	0.987	0.767	6.85761e-63	0	rps2
mvda	1.05338e-66	0.372691	0.602	0.221	2.01406e-62	0	mvda
selenot1a	1.45149e-66	0.211082	0.671	0.274	2.77525e-62	0	selenot1a
atp5if1a	1.53634e-66	0.370693	0.868	0.433	2.93748e-62	0	atp5if1a
slco2a1	1.7198e-66	0.224719	0.638	0.228	3.28825e-62	0	slco2a1
ndufa5	1.87068e-66	0.374381	0.931	0.512	3.57675e-62	0	ndufa5
klf12b	5.18057e-66	0.221623	0.653	0.248	9.90525e-62	0	klf12b
rps27.1	6.66655e-66	0.523708	0.981	0.749	1.27465e-61	0	rps27.1
cyp2n13	7.2208e-66	0.390929	0.683	0.271	1.38062e-61	0	cyp2n13
rps17	1.4831e-65	0.494759	0.974	0.693	2.83569e-61	0	rps17
gars1	1.51782e-65	0.247511	0.545	0.192	2.90207e-61	0	gars1
rps24	1.77591e-65	0.471358	0.989	0.848	3.39555e-61	0	rps24
rpl5b	3.35646e-65	0.437683	0.951	0.621	6.41755e-61	0	rpl5b
rcn3	4.1077e-65	0.215709	0.282	0.05	7.85392e-61	0	rcn3
pfn2l	4.10823e-65	0.279236	0.786	0.353	7.85493e-61	0	pfn2l
zbtb16b	4.72871e-65	0.261008	0.651	0.245	9.04129e-61	0	zbtb16b
ldlra	5.29893e-65	0.258447	0.784	0.318	1.01316e-60	0	ldlra
ENSDARG00000115271	6.42206e-65	0.488763	0.993	0.865	1.2279e-60	0	ENSDARG00000115271
dpydb	1.90022e-64	0.544128	0.977	0.61	3.63322e-60	0	dpydb
elocb	4.22468e-64	0.21298	0.727	0.295	8.07758e-60	0	elocb
hars	9.14579e-64	0.240155	0.647	0.26	1.74867e-59	0	hars
abcc2	1.38503e-63	0.252885	0.825	0.338	2.64817e-59	0	abcc2
mibp2	1.80016e-63	0.404078	0.812	0.406	3.44191e-59	0	mibp2
spcs2	1.89708e-63	0.283326	0.726	0.306	3.62721e-59	0	spcs2
sc5d	3.22569e-63	0.271512	0.371	0.096	6.16752e-59	0	sc5d
si:dkeyp-73d8.9	4.3668e-63	0.547277	0.93	0.501	8.34932e-59	0	si:dkeyp-73d8.9
hspe1	4.5775e-63	0.468265	0.989	0.797	8.75217e-59	0	hspe1
rps4x	6.32562e-63	0.451637	0.988	0.762	1.20946e-58	0	rps4x
eif3c	9.60333e-63	0.256597	0.761	0.335	1.83616e-58	0	eif3c
edf1	1.10084e-62	0.309744	0.917	0.492	2.10481e-58	0	edf1
prkcsh	1.79422e-62	0.201986	0.717	0.295	3.43054e-58	0	prkcsh
atp5if1b	3.31013e-62	0.442735	0.976	0.681	6.32896e-58	0	atp5if1b
hm13	3.9636e-62	0.209299	0.457	0.144	7.57841e-58	0	hm13
gstt1a	5.94611e-62	0.408557	0.959	0.528	1.1369e-57	0	gstt1a
hsp90b1	6.19932e-62	0.722898	0.932	0.604	1.18531e-57	0	hsp90b1
rpl12	6.31456e-62	0.469558	0.987	0.782	1.20734e-57	0	rpl12
rpl36	7.16114e-62	0.431262	0.995	0.85	1.36921e-57	0	rpl36
chac1	7.88766e-62	0.442029	0.904	0.532	1.50812e-57	0	chac1
npc1	2.9055e-61	0.203168	0.817	0.35	5.55533e-57	0	npc1
slc38a3b	3.45877e-61	0.254651	0.818	0.37	6.61317e-57	0	slc38a3b
tmem176l.2	4.5459e-61	0.741121	0.261	0.045	8.69176e-57	0	tmem176l.2
dusp22a	2.15753e-60	0.236303	0.476	0.154	4.12519e-56	0	dusp22a
chia.6	2.20297e-60	0.309779	0.414	0.12	4.21208e-56	0	chia.6
abat	3.65549e-60	0.383803	0.945	0.523	6.9893e-56	0	abat
tfcp2l1	5.80938e-60	0.268737	0.761	0.332	1.11075e-55	0	tfcp2l1
copb2	9.3044e-60	0.215143	0.618	0.244	1.779e-55	0	copb2
vdac3	1.01455e-59	0.212888	0.772	0.347	1.93983e-55	0	vdac3
ebp	1.2383e-59	0.392697	0.437	0.143	2.36762e-55	0	ebp
apoba	1.53969e-59	0.456451	0.921	0.471	2.94389e-55	0	apoba
eif2s3	2.05447e-59	0.259149	0.728	0.326	3.92814e-55	0	eif2s3
pdap1a	3.8412e-59	0.304274	0.856	0.422	7.34437e-55	0	pdap1a
rpl7	5.16113e-59	0.483599	0.977	0.723	9.86808e-55	0	rpl7
myo1b	5.9026e-59	0.201615	0.795	0.355	1.12858e-54	0	myo1b
rdh12	7.64502e-59	0.209811	0.417	0.128	1.46173e-54	0	rdh12
uqcrb	1.49142e-58	0.435186	0.981	0.736	2.8516e-54	0	uqcrb
cox17	4.67988e-58	0.320208	0.899	0.477	8.94794e-54	0	cox17
rack1	5.61003e-58	0.430849	0.983	0.782	1.07264e-53	0	rack1
farsa	6.00803e-58	0.228335	0.443	0.149	1.14874e-53	0	farsa
rpl13a	1.85373e-57	0.459281	0.991	0.82	3.54434e-53	0	rpl13a
hadhb	4.30046e-57	0.270761	0.884	0.453	8.22249e-53	0	hadhb
rpl38	4.39362e-57	0.432226	0.992	0.841	8.4006e-53	0	rpl38
rps28	5.16449e-57	0.438131	0.993	0.871	9.87451e-53	0	rps28
eif3f	6.02843e-57	0.269664	0.833	0.392	1.15264e-52	0	eif3f
tat	1.00013e-56	0.499079	0.648	0.287	1.91224e-52	0	tat
rpl5a	1.05887e-56	0.422651	0.968	0.68	2.02455e-52	0	rpl5a
arg2	2.13605e-56	0.332199	0.869	0.461	4.08413e-52	0	arg2
pcxa	3.68127e-56	0.370022	0.921	0.507	7.03859e-52	0	pcxa
cfh	4.77252e-56	0.531207	0.96	0.556	9.12506e-52	0	cfh
slc25a25a	2.46424e-55	0.314404	0.915	0.499	4.71164e-51	0	slc25a25a
rpl10a	6.71377e-55	0.397382	0.974	0.726	1.28367e-50	0	rpl10a
rcl1	9.17591e-55	0.251242	0.882	0.424	1.75443e-50	0	rcl1
rpl35	1.0076e-54	0.404838	0.991	0.847	1.92653e-50	0	rpl35
tomm6	1.69912e-54	0.233457	0.853	0.399	3.24871e-50	0	tomm6
hsdl2	1.73412e-54	0.294025	0.848	0.427	3.31564e-50	0	hsdl2
agxtb	2.33604e-54	0.454701	0.999	0.775	4.4665e-50	0	agxtb
naca	2.83506e-54	0.389997	0.972	0.65	5.42064e-50	0	naca
hmgcra	6.74465e-54	0.41583	0.531	0.219	1.28958e-49	0	hmgcra
eef2b	1.8375e-53	0.403376	0.971	0.683	3.5133e-49	0	eef2b
eif2s2	2.0559e-53	0.299748	0.912	0.526	3.93088e-49	0	eif2s2
eif5	2.09463e-53	0.206686	0.857	0.42	4.00492e-49	0	eif5
upp2	3.32246e-53	0.230093	0.58	0.224	6.35254e-49	0	upp2
lss	7.99422e-53	0.206278	0.383	0.116	1.52849e-48	0	lss
ENSDARG00000053456	9.36032e-53	0.351621	0.818	0.402	1.78969e-48	0	ENSDARG00000053456
calr3a	2.20502e-52	0.312569	0.895	0.503	4.21599e-48	0	calr3a
hsd17b7	3.68697e-52	0.249798	0.449	0.157	7.04949e-48	0	hsd17b7
hspa9	3.77638e-52	0.28926	0.809	0.414	7.22044e-48	0	hspa9
slc7a2	5.58121e-52	0.260614	0.855	0.423	1.06713e-47	0	slc7a2
calr	7.32032e-52	0.325397	0.838	0.427	1.39964e-47	0	calr
rps27.2	7.92054e-52	0.377108	0.974	0.698	1.51441e-47	0	rps27.2
fxyd1	1.19386e-51	0.262867	0.853	0.397	2.28266e-47	0	fxyd1
cyp2ad2	2.26769e-51	0.542596	0.465	0.179	4.33583e-47	0	cyp2ad2
lpin1	7.30739e-51	0.328045	0.788	0.379	1.39717e-46	0	lpin1
socs3a	7.74931e-51	0.299565	0.25	0.052	1.48167e-46	0	socs3a
ost4	9.01697e-51	0.289679	0.916	0.507	1.72404e-46	0	ost4
ndrg2	9.45422e-51	0.228382	0.859	0.452	1.80765e-46	0	ndrg2
pnp5a	1.18509e-50	0.315246	0.835	0.416	2.2659e-46	0	pnp5a
slc38a4	1.97361e-50	0.4296	0.959	0.6	3.77355e-46	0	slc38a4
rpl29	2.1557e-50	0.360826	0.994	0.88	4.12171e-46	0	rpl29
hypk	8.6372e-50	0.231235	0.858	0.432	1.65143e-45	0	hypk
pklr	9.75681e-50	0.277929	0.84	0.434	1.8655e-45	0	pklr
fkbp1aa	2.25712e-49	0.202057	0.912	0.504	4.31562e-45	0	fkbp1aa
errfi1a	2.72573e-49	0.206243	0.86	0.432	5.21159e-45	0	errfi1a
gpt2l	3.22629e-49	0.306113	0.923	0.497	6.16866e-45	0	gpt2l
ucp2	8.50102e-49	0.247583	0.866	0.474	1.6254e-44	0	ucp2
rpl3	2.52878e-46	0.365509	0.979	0.772	4.83502e-42	0	rpl3
rpl22l1	7.16413e-46	0.408827	0.943	0.598	1.36978e-41	0	rpl22l1
hyou1	4.19752e-44	0.332032	0.844	0.467	8.02566e-40	0	hyou1
CABZ01073265.1	2.81148e-43	0.260274	0.764	0.379	5.37554e-39	0	CABZ01073265.1
btf3	5.95471e-42	0.248217	0.93	0.583	1.13854e-37	0	btf3
eef1g	1.24151e-41	0.259773	0.961	0.673	2.37376e-37	0	eef1g
actb2	7.03872e-39	0.208563	0.971	0.704	1.3458e-34	0	actb2
st3gal3b	7.24508e-39	0.232516	0.869	0.482	1.38526e-34	0	st3gal3b
cyp24a1	7.93039e-38	0.241804	0.755	0.387	1.51629e-33	0	cyp24a1
ppiab	5.62401e-37	0.307334	0.969	0.719	1.07531e-32	0	ppiab
cebpd	6.08279e-37	0.252665	0.966	0.656	1.16303e-32	0	cebpd
fdft1	1.11084e-36	0.217667	0.338	0.123	2.12393e-32	0	fdft1
tob1b	3.42012e-36	0.201538	0.964	0.649	6.53927e-32	0	tob1b
p4hb	8.12834e-35	0.31408	0.971	0.665	1.55414e-30	0	p4hb
pabpc1a	1.57284e-30	0.258684	0.956	0.663	3.00727e-26	0	pabpc1a
serbp1a	2.46106e-28	0.226299	0.945	0.659	4.70554e-24	0	serbp1a
zgc:158463	3.24616e-82	0.850758	0.996	0.999	6.20666e-78	1	zgc:158463
mt-atp6	3.01976e-69	0.908222	0.977	0.993	5.77378e-65	1	mt-atp6
mt-nd1	9.81652e-66	0.877714	0.944	0.965	1.87692e-61	1	mt-nd1
mt-co3	1.2245e-61	0.853181	0.981	0.993	2.34124e-57	1	mt-co3
mt-cyb	2.70549e-61	0.844681	0.978	0.991	5.1729e-57	1	mt-cyb
mt-nd3	1.11981e-60	0.916846	0.853	0.857	2.14108e-56	1	mt-nd3
mt-nd4	1.31408e-59	0.860736	0.894	0.938	2.51253e-55	1	mt-nd4
mt-nd2	1.29116e-57	0.849868	0.902	0.938	2.4687e-53	1	mt-nd2
mt-nd5	5.25593e-57	0.808537	0.861	0.878	1.00493e-52	1	mt-nd5
mt-co2	4.8841e-56	0.803878	0.975	0.995	9.33841e-52	1	mt-co2
mt-co1	6.04689e-52	0.823269	0.95	0.982	1.15616e-47	1	mt-co1
mt-atp8	1.94998e-46	0.849237	0.796	0.758	3.72836e-42	1	mt-atp8
BX548011.2	4.87697e-41	0.741848	0.777	0.743	9.32476e-37	1	BX548011.2
mt-nd4l	9.89188e-37	0.729223	0.737	0.698	1.89133e-32	1	mt-nd4l
agxtb1	1.10867e-36	0.560162	0.97	0.814	2.11978e-32	1	agxtb
apoc11	3.13138e-30	0.523576	0.981	0.81	5.98719e-26	1	apoc1
wu:fi09b08	1.46304e-29	0.743455	0.615	0.49	2.79734e-25	1	wu:fi09b08
fetub1	1.14454e-24	0.535418	0.946	0.782	2.18836e-20	1	fetub
paics	3.2548e-24	0.686666	0.095	0.29	6.22318e-20	1	paics
cfh1	1.50353e-19	0.486221	0.78	0.68	2.87474e-15	1	cfh
diabloa1	5.14575e-19	0.466442	0.901	0.762	9.83867e-15	1	diabloa
uqcrb1	1.15288e-16	0.471323	0.842	0.824	2.2043e-12	1	uqcrb
cebpd1	4.41161e-16	0.473357	0.788	0.769	8.435e-12	1	cebpd
mt-nd6	5.24459e-16	0.629482	0.618	0.614	1.00277e-11	1	mt-nd6
fgb1	1.23299e-15	0.378822	0.939	0.791	2.35748e-11	1	fgb
hspe11	1.74201e-14	0.378152	0.895	0.86	3.33072e-10	1	hspe1
plg1	3.39395e-14	0.434405	0.711	0.649	6.48923e-10	1	plg
hp.11	4.21875e-14	0.332111	0.917	0.714	8.06625e-10	1	hp.1
apoba1	1.74906e-13	0.55489	0.669	0.632	3.3442e-09	1	apoba
rpl291	4.04606e-13	0.365764	0.959	0.908	7.73606e-09	1	rpl29
pck11	4.89176e-12	0.368482	0.829	0.723	9.35304e-08	1	pck1
dpydb1	7.94857e-12	0.348723	0.809	0.725	1.51977e-07	1	dpydb
f21	2.14669e-11	0.401567	0.814	0.702	4.10447e-07	1	f2
g6pca.21	4.00826e-11	0.329877	0.844	0.719	7.66379e-07	1	g6pca.2
si:dkeyp-73d8.91	8.51539e-11	0.40129	0.718	0.642	1.62814e-06	1	si:dkeyp-73d8.9
slc38a41	2.5787e-10	0.40322	0.756	0.729	4.93047e-06	1	slc38a4
gstt1a1	3.26564e-10	0.472885	0.729	0.678	6.24391e-06	1	gstt1a
tfa1	1.00833e-09	0.223067	0.992	0.85	1.92792e-05	1	tfa
c3a.31	1.8328e-09	0.365418	0.801	0.71	3.50432e-05	1	c3a.3
atp5if1b1	4.55177e-09	0.389551	0.768	0.804	8.70298e-05	1	atp5if1b
gapdh1	9.69533e-09	0.304334	0.957	0.803	0.000185375	1	gapdh
zgc:1626081	1.30055e-08	0.44037	0.671	0.635	0.000248665	1	zgc:162608
a2ml1	1.47358e-08	0.360774	0.758	0.669	0.000281749	1	a2ml
zgc:1122651	4.89509e-08	0.246191	0.873	0.742	0.000935941	1	zgc:112265
FO704772.3	7.8271e-08	0.584354	0.456	0.464	0.00149654	1	FO704772.3
c3a.11	1.20383e-07	0.206099	0.912	0.77	0.00230171	1	c3a.1
srp19	1.63672e-07	0.218402	0.295	0.5	0.0031294	1	srp19
p4hb1	1.74276e-07	0.310353	0.746	0.797	0.00333216	1	p4hb
rbp2b1	2.32476e-07	0.221691	0.93	0.76	0.00444494	1	rbp2b
cp1	4.06126e-07	0.200188	0.768	0.678	0.00776513	1	cp
si:ch1073-464p5.51	4.68158e-07	0.20429	0.779	0.688	0.00895118	1	si:ch1073-464p5.5
selenbp1	8.08685e-07	0.233526	0.189	0.328	0.0154621	1	selenbp1
ugp2a	1.07717e-06	0.209631	0.182	0.311	0.0205956	1	ugp2a
coa5	2.29358e-06	0.20414	0.233	0.389	0.0438532	1	coa5
mmaa	2.51666e-06	0.221421	0.264	0.434	0.0481185	1	mmaa
osbpl2b1	3.94489e-06	0.216566	0.283	0.46	0.0754262	1	osbpl2b
rps281	4.51973e-06	0.216529	0.931	0.912	0.0864173	1	rps28
mrpl521	5.84202e-06	0.203605	0.309	0.493	0.111699	1	mrpl52
pcxa1	8.76048e-06	0.404253	0.64	0.676	0.1675	1	pcxa
rabgap1l	1.11468e-05	0.21085	0.265	0.431	0.213126	1	rabgap1l
mrpl331	1.36141e-05	0.224362	0.336	0.527	0.260302	1	mrpl33
sardh	1.55347e-05	0.209134	0.239	0.386	0.297023	1	sardh
c3a.21	1.76535e-05	0.239898	0.724	0.666	0.337536	1	c3a.2
atp5f1e1	2.43885e-05	0.276294	0.807	0.832	0.466308	1	atp5f1e
suclg21	3.29668e-05	0.343667	0.68	0.693	0.630325	1	suclg2
cyb5b	3.39783e-05	0.22479	0.206	0.334	0.649664	1	cyb5b
auh1	4.22932e-05	0.215576	0.318	0.502	0.808646	1	auh
zgc:857771	4.39937e-05	0.22935	0.303	0.474	0.841159	1	zgc:85777
abat1	4.4063e-05	0.369728	0.649	0.699	0.842485	1	abat
si:dkey-277m11.2	4.44963e-05	0.507133	0.483	0.535	0.85077	1	si:dkey-277m11.2
polr2k	5.19356e-05	0.260657	0.2	0.322	0.993008	1	polr2k
fn1b1	5.31713e-05	0.234431	0.735	0.685	1	1	fn1b
hal1	5.36894e-05	0.350898	0.648	0.643	1	1	hal
c3b.21	5.60489e-05	0.403308	0.566	0.602	1	1	c3b.2
pygl1	6.60254e-05	0.294377	0.75	0.676	1	1	pygl
serpinf2b1	7.55825e-05	0.301918	0.743	0.708	1	1	serpinf2b
hpda1	8.78096e-05	0.286779	0.775	0.698	1	1	hpda
aldh8a11	0.000101014	0.20193	0.312	0.474	1	1	aldh8a1
ENSDARG00000045797	0.000133534	0.251366	0.299	0.467	1	1	ENSDARG00000045797
tm4sf51	0.000136605	0.220539	0.317	0.48	1	1	tm4sf5
acot161	0.000184931	0.253729	0.342	0.509	1	1	acot16
ENSDARG000001107001	0.000209075	0.379182	0.629	0.697	1	1	ENSDARG00000110700
acad11	0.000212577	0.23924	0.246	0.379	1	1	acad11
tma7	0.000228494	0.341124	0.678	0.767	1	1	tma7
grhprb1	0.000233205	0.255016	0.891	0.738	1	1	grhprb
si:ch73-141c7.11	0.000238498	0.276704	0.695	0.683	1	1	si:ch73-141c7.1
abcc21	0.000248776	0.40081	0.494	0.538	1	1	abcc2
kynu	0.0002861	0.244882	0.25	0.383	1	1	kynu
gatm1	0.000346762	0.388323	0.591	0.605	1	1	gatm
cox6b11	0.000350121	0.250146	0.815	0.71	1	1	cox6b1
hsd3b71	0.00035842	0.27891	0.281	0.437	1	1	hsd3b7
ost41	0.000470399	0.399391	0.596	0.692	1	1	ost4
gstt1b1	0.000734359	0.321049	0.285	0.422	1	1	gstt1b
fgf19	0.000771621	0.230438	0.234	0.351	1	1	fgf19
acat11	0.000941505	0.375596	0.663	0.683	1	1	acat1
zgc:1715341	0.000983904	0.273029	0.633	0.612	1	1	zgc:171534
acaa11	0.00112935	0.294949	0.326	0.485	1	1	acaa1
zgc:136858	0.00136607	0.239748	0.241	0.364	1	1	zgc:136858
c3b.11	0.00190493	0.204325	0.273	0.405	1	1	c3b.1
scp2a1	0.00213772	0.228492	0.792	0.708	1	1	scp2a
pdk2b1	0.00217917	0.283131	0.677	0.695	1	1	pdk2b
fbp1b1	0.00228159	0.244334	0.726	0.661	1	1	fbp1b
g6pca.11	0.00289504	0.25556	0.619	0.637	1	1	g6pca.1
glyctk	0.00346476	0.296435	0.287	0.428	1	1	glyctk
adra1aa	0.00356981	0.246427	0.214	0.31	1	1	adra1aa
slco2a11	0.00367914	0.261428	0.294	0.424	1	1	slco2a1
abcf1	0.00416379	0.257515	0.411	0.587	1	1	abcf1
cyp24a11	0.0054944	0.379739	0.508	0.536	1	1	cyp24a1
rcl11	0.00623214	0.36839	0.549	0.621	1	1	rcl1
sec14l71	0.0076157	0.330594	0.6	0.627	1	1	sec14l7
abcb11b1	0.0076618	0.236647	0.62	0.634	1	1	abcb11b
pbld1	0.00786628	0.293821	0.317	0.467	1	1	pbld
acoxl	0.00812402	0.208337	0.226	0.324	1	1	acoxl
mt-co31	1.84875e-136	1.97434	0.997	0.989	3.53482e-132	2	mt-co3
mt-nd21	2.47662e-134	1.98557	0.98	0.921	4.7353e-130	2	mt-nd2
mt-nd41	3.05722e-133	1.94628	0.97	0.919	5.84541e-129	2	mt-nd4
mt-cyb1	2.2142e-132	1.95198	0.99	0.987	4.23355e-128	2	mt-cyb
mt-nd11	1.49989e-129	1.98796	0.987	0.955	2.86779e-125	2	mt-nd1
mt-co21	4.44047e-128	1.99599	1	0.988	8.49018e-124	2	mt-co2
mt-nd51	1.00729e-125	1.97548	0.97	0.862	1.92595e-121	2	mt-nd5
mt-co11	4.87553e-124	1.93449	0.977	0.972	9.32202e-120	2	mt-co1
mt-atp61	2.23344e-119	1.93407	0.993	0.988	4.27033e-115	2	mt-atp6
zgc:1584631	2.83612e-116	2.11251	1	0.998	5.42267e-112	2	zgc:158463
mt-nd31	7.57818e-111	1.83477	0.963	0.843	1.44895e-106	2	mt-nd3
BX548011.21	3.08485e-100	2.21918	0.93	0.732	5.89823e-96	2	BX548011.2
mt-nd4l1	3.57492e-87	1.74062	0.903	0.687	6.83525e-83	2	mt-nd4l
mt-atp81	2.34656e-84	1.77842	0.92	0.752	4.48662e-80	2	mt-atp8
wu:fi09b081	2.57317e-73	1.83288	0.816	0.494	4.9199e-69	2	wu:fi09b08
mt-nd61	2.79156e-52	1.49164	0.779	0.596	5.33746e-48	2	mt-nd6
AL935186.10	2.75626e-06	0.769001	0.291	0.213	0.0526998	2	AL935186.10
irs2a	4.28531e-05	0.211916	0.211	0.404	0.819351	2	irs2a
ddx21	0.000212129	0.254515	0.194	0.364	1	2	ddx21
itsn2b	0.00732831	0.322485	0.224	0.377	1	2	itsn2b
tars1	0.00938057	0.220137	0.355	0.562	1	2	tars1
ndufa4l2a	0	3.82346	0.858	0.007	0	3	ndufa4l2a
cadm1a	0	3.75466	0.951	0.073	0	3	cadm1a
pdx1	0	3.70687	0.899	0.006	0	3	pdx1
scg3	0	3.63336	0.935	0.017	0	3	scg3
scgn	0	3.24355	0.935	0.005	0	3	scgn
CABZ01080568.1	0	3.23578	0.968	0.082	0	3	CABZ01080568.1
grid1b	0	2.98717	0.704	0.018	0	3	grid1b
rasd4	0	2.98374	0.838	0.005	0	3	rasd4
pyya	0	2.93188	0.725	0.005	0	3	pyya
si:ch211-195b15.8	0	2.92953	0.943	0.035	0	3	si:ch211-195b15.8
BX927333.1	0	2.87162	0.915	0.005	0	3	BX927333.1
spon1b	0	2.81732	0.919	0.007	0	3	spon1b
nr4a1	0	2.7945	0.903	0.038	0	3	nr4a1
pou2f2a.1	0	2.67589	0.935	0.013	0	3	pou2f2a.1
grid1a	0	2.65373	0.83	0.011	0	3	grid1a
pax6b	0	2.57974	0.919	0.007	0	3	pax6b
ctnna2	0	2.55936	0.911	0.035	0	3	ctnna2
pde4cb	0	2.53723	0.838	0.05	0	3	pde4cb
tmsb1	0	2.49316	0.854	0.017	0	3	tmsb1
ENSDARG00000074212	0	2.47009	0.907	0.008	0	3	ENSDARG00000074212
vwa5b2	0	2.40199	0.866	0.003	0	3	vwa5b2
syt1a	0	2.37395	0.943	0.014	0	3	syt1a
rgs16	0	2.35591	0.826	0.019	0	3	rgs16
meis1a	0	2.33847	0.874	0.008	0	3	meis1a
dgkh	0	2.29537	0.85	0.011	0	3	dgkh
tent5c	0	2.23915	0.87	0.025	0	3	tent5c
egr4	0	2.22199	0.709	0.014	0	3	egr4
cpe	0	2.17158	0.858	0.051	0	3	cpe
si:dkey-175g6.2	0	2.1001	0.749	0.006	0	3	si:dkey-175g6.2
c2cd4a	0	2.09266	0.838	0.007	0	3	c2cd4a
ntrk3b	0	2.08106	0.806	0.009	0	3	ntrk3b
camk2n1a	0	2.07192	0.773	0.008	0	3	camk2n1a
abcc8	0	2.0648	0.737	0.006	0	3	abcc8
cplx2	0	2.0609	0.753	0.014	0	3	cplx2
hdac9b	0	2.0455	0.83	0.023	0	3	hdac9b
kcnma1a	0	2.04294	0.887	0.041	0	3	kcnma1a
cacna2d2a	0	2.01895	0.789	0.024	0	3	cacna2d2a
kcnip3b	0	2.0026	0.769	0.002	0	3	kcnip3b
si:ch211-195b13.1	0	1.99114	0.798	0.025	0	3	si:ch211-195b13.1
gck	0	1.98116	0.818	0.02	0	3	gck
pik3ip1	0	1.9807	0.81	0.012	0	3	pik3ip1
relb	0	1.96633	0.842	0.037	0	3	relb
nexmifb	0	1.92045	0.814	0.021	0	3	nexmifb
rbfox3b	0	1.89982	0.717	0.007	0	3	rbfox3b
ptn	0	1.8979	0.798	0.003	0	3	ptn
ncam1b	0	1.87861	0.781	0.014	0	3	ncam1b
pcsk1	0	1.87543	0.769	0.007	0	3	pcsk1
rims2b	0	1.86669	0.721	0.009	0	3	rims2b
rgs4	0	1.82297	0.692	0.007	0	3	rgs4
cacna1c	0	1.80415	0.713	0.006	0	3	cacna1c
pcsk2	0	1.79834	0.761	0.008	0	3	pcsk2
si:ch211-237l4.6	0	1.79282	0.777	0.007	0	3	si:ch211-237l4.6
gnao1a	0	1.77728	0.858	0.027	0	3	gnao1a
zgc:101731	0	1.77058	0.789	0.003	0	3	zgc:101731
vat1	0	1.76919	0.798	0.012	0	3	vat1
slco5a1a.1	0	1.75879	0.729	0.025	0	3	slco5a1a.1
neurod1	0	1.75378	0.769	0.014	0	3	neurod1
camta1a	0	1.71377	0.733	0.016	0	3	camta1a
rbfox3a	0	1.70856	0.769	0.025	0	3	rbfox3a
calb1	0	1.70532	0.737	0.008	0	3	calb1
cadm2a	0	1.70471	0.668	0.015	0	3	cadm2a
pcsk1nl	0	1.7038	0.785	0.007	0	3	pcsk1nl
neurl1aa	0	1.68656	0.781	0.019	0	3	neurl1aa
dgkg	0	1.59854	0.656	0.007	0	3	dgkg
cacna1da	0	1.59534	0.632	0.011	0	3	cacna1da
rapgef4	0	1.56431	0.615	0.003	0	3	rapgef4
sgsm1a	0	1.53432	0.696	0.011	0	3	sgsm1a
tspan7b	0	1.52226	0.777	0.014	0	3	tspan7b
dab1a	0	1.49998	0.733	0.014	0	3	dab1a
scg5	0	1.47956	0.745	0.004	0	3	scg5
tox	0	1.47364	0.794	0.028	0	3	tox
cacna1ba	0	1.43615	0.595	0.005	0	3	cacna1ba
lysmd2	0	1.40127	0.737	0.024	0	3	lysmd2
slc43a2b	0	1.4009	0.713	0.013	0	3	slc43a2b
map2	0	1.36135	0.656	0.013	0	3	map2
scg2b	0	1.35313	0.648	0.007	0	3	scg2b
slc30a2	0	1.33628	0.599	0.003	0	3	slc30a2
ENSDARG00000086172	0	1.30492	0.571	0.004	0	3	ENSDARG00000086172
gpr158a	0	1.28109	0.599	0.005	0	3	gpr158a
atp1a3a	0	1.27356	0.692	0.017	0	3	atp1a3a
npdc1a	0	1.25971	0.611	0.008	0	3	npdc1a
ENSDARG00000004386	0	1.24542	0.725	0.005	0	3	ENSDARG00000004386
dachc	0	1.24376	0.611	0.003	0	3	dachc
tmem35	0	1.24017	0.725	0.016	0	3	tmem35
scn1lab	0	1.22981	0.591	0.006	0	3	scn1lab
nwd2	0	1.21676	0.603	0.005	0	3	nwd2
whrna	0	1.21502	0.636	0.007	0	3	whrna
lrrc38b	0	1.1993	0.563	0.003	0	3	lrrc38b
rprmb	0	1.18855	0.648	0.009	0	3	rprmb
myt1b	0	1.16586	0.64	0.011	0	3	myt1b
vamp2	0	1.13577	0.692	0.013	0	3	vamp2
mnx1	0	1.13346	0.538	0.002	0	3	mnx1
cadpsa	0	1.12663	0.636	0.009	0	3	cadpsa
ptprna	0	1.12526	0.64	0.008	0	3	ptprna
ptprnb	0	1.10581	0.636	0.007	0	3	ptprnb
lin7a	0	1.08841	0.7	0.017	0	3	lin7a
kcnn3	0	1.07628	0.583	0.003	0	3	kcnn3
igsf9a	0	1.06891	0.611	0.003	0	3	igsf9a
chga	0	1.06326	0.595	0.004	0	3	chga
map6a	0	1.05884	0.607	0.008	0	3	map6a
sprn2	0	1.04912	0.591	0.002	0	3	sprn2
isl1	0	1.02108	0.607	0.006	0	3	isl1
cpne2	0	0.949933	0.563	0.004	0	3	cpne2
si:ch211-255i3.4	0	0.900383	0.603	0.008	0	3	si:ch211-255i3.4
renbp	0	0.888077	0.551	0	0	3	renbp
atp6v0cb	4.72506e-307	1.34613	0.846	0.046	9.03432e-303	3	atp6v0cb
cxcl14	1.45914e-305	1.19984	0.607	0.009	2.78987e-301	3	cxcl14
gapdhs	1.18287e-304	2.70744	0.976	0.085	2.26165e-300	3	gapdhs
gab2	7.54729e-304	1.61441	0.652	0.015	1.44304e-299	3	gab2
ank3a	3.74993e-302	1.26004	0.656	0.015	7.16987e-298	3	ank3a
sv2a	1.67443e-301	1.21062	0.644	0.014	3.20151e-297	3	sv2a
rrad	8.11001e-301	1.5373	0.676	0.019	1.55063e-296	3	rrad
prlra	4.1726e-299	1.30269	0.696	0.025	7.97802e-295	3	prlra
dachb	1.99506e-297	1.15453	0.583	0.008	3.81456e-293	3	dachb
cacna1ab	1.07225e-296	1.43447	0.567	0.006	2.05013e-292	3	cacna1ab
pitpnab	1.62906e-295	1.07445	0.611	0.011	3.11475e-291	3	pitpnab
slc3a2a	4.65803e-292	1.1713	0.603	0.012	8.90616e-288	3	slc3a2a
sall1a	1.08388e-291	1.15267	0.623	0.015	2.07238e-287	3	sall1a
rims2a	2.03635e-291	1.17016	0.628	0.015	3.8935e-287	3	rims2a
wnt9a	1.1957e-290	1.22381	0.547	0.005	2.28618e-286	3	wnt9a
ENSDARG00000113702	3.56335e-290	1.34089	0.656	0.019	6.81312e-286	3	ENSDARG00000113702
aldocb	2.80221e-289	1.72778	0.838	0.056	5.35782e-285	3	aldocb
rtn1a	3.14939e-289	1.23328	0.781	0.038	6.02163e-285	3	rtn1a
laptm4b	4.84274e-287	1.57421	0.729	0.032	9.25931e-283	3	laptm4b
nkx2.2a	1.10624e-284	0.862263	0.49	0.001	2.11513e-280	3	nkx2.2a
snap25a	2.97539e-284	0.893931	0.607	0.013	5.68894e-280	3	snap25a
cbx7a	7.66691e-282	1.57604	0.7	0.029	1.46591e-277	3	cbx7a
magi3b	2.28511e-281	1.29391	0.587	0.011	4.36912e-277	3	magi3b
hspa4l	9.46496e-280	1.03223	0.571	0.009	1.8097e-275	3	hspa4l
kcnj19a	1.42203e-279	0.966936	0.514	0.004	2.71892e-275	3	kcnj19a
atp2b3b	2.23169e-279	0.912171	0.534	0.006	4.26699e-275	3	atp2b3b
cacna1aa	2.49367e-279	1.26532	0.599	0.013	4.7679e-275	3	cacna1aa
lnx2a	1.53245e-278	0.853355	0.506	0.003	2.93004e-274	3	lnx2a
epha4b	3.06276e-278	1.07665	0.575	0.01	5.856e-274	3	epha4b
camk1da	5.59611e-278	1.1151	0.53	0.006	1.06998e-273	3	camk1da
ENSDARG00000103535	4.06194e-275	1.14197	0.534	0.007	7.76642e-271	3	ENSDARG00000103535
ENSDARG00000042899	6.70498e-275	0.970165	0.502	0.003	1.28199e-270	3	ENSDARG00000042899
alcama	9.52946e-274	1.16834	0.672	0.025	1.82203e-269	3	alcama
elavl4	1.14435e-273	0.886808	0.619	0.016	2.18799e-269	3	elavl4
cacna1bb	1.31812e-273	1.14313	0.567	0.011	2.52024e-269	3	cacna1bb
phactr3b	6.85362e-273	1.13605	0.591	0.014	1.31041e-268	3	phactr3b
bcl2a	2.95307e-272	1.33831	0.704	0.033	5.64627e-268	3	bcl2a
rgs5a	3.32664e-269	1.20511	0.478	0.002	6.36054e-265	3	rgs5a
nrsn1	4.02338e-269	0.63885	0.47	0.001	7.69271e-265	3	nrsn1
dachd	2.60659e-268	1.34504	0.555	0.01	4.98381e-264	3	dachd
stxbp1a	2.64446e-268	0.793248	0.559	0.01	5.05621e-264	3	stxbp1a
dusp2	6.56896e-267	1.51757	0.713	0.035	1.25599e-262	3	dusp2
slc4a10a	1.94143e-266	1.38439	0.688	0.03	3.71202e-262	3	slc4a10a
sh3gl2a	1.88909e-264	0.70135	0.587	0.014	3.61194e-260	3	sh3gl2a
calm1b	2.56631e-264	1.30132	0.777	0.051	4.90678e-260	3	calm1b
rassf1	1.40806e-263	1.67549	0.781	0.056	2.69221e-259	3	rassf1
ca7	9.91427e-260	0.842092	0.453	0.001	1.89561e-255	3	ca7
cyp1c1	5.19621e-259	0.872561	0.466	0.002	9.93515e-255	3	cyp1c1
syt11a	1.01106e-258	0.841226	0.563	0.013	1.93314e-254	3	syt11a
btc	1.20044e-257	1.13453	0.66	0.031	2.29524e-253	3	btc
gria2b	1.78245e-256	0.786754	0.462	0.002	3.40805e-252	3	gria2b
syngr3b	2.6685e-256	0.670324	0.47	0.003	5.10217e-252	3	syngr3b
neto1l	1.52607e-255	1.50482	0.494	0.006	2.91785e-251	3	neto1l
creb3l1	8.89654e-255	1.09513	0.457	0.002	1.70102e-250	3	creb3l1
jund	1.11463e-254	2.17088	0.915	0.1	2.13117e-250	3	jund
gcga	1.98235e-253	5.55959	0.478	0.005	3.79025e-249	3	gcga
syt14a	2.83714e-253	0.969527	0.482	0.005	5.42461e-249	3	syt14a
dgkaa	5.33578e-253	0.825399	0.502	0.007	1.0202e-248	3	dgkaa
si:dkey-205h13.1	9.83915e-253	1.12463	0.486	0.005	1.88125e-248	3	si:dkey-205h13.1
spock1	6.84498e-252	1.11091	0.538	0.012	1.30876e-247	3	spock1
znf516	1.32576e-249	1.04669	0.551	0.013	2.53484e-245	3	znf516
BX901962.4	2.71502e-249	0.833865	0.449	0.002	5.19112e-245	3	BX901962.4
sept9b	3.47487e-249	0.984328	0.502	0.008	6.64395e-245	3	sept9b
ehd4	6.62612e-249	0.709133	0.457	0.003	1.26691e-244	3	ehd4
rem2	1.66005e-248	0.797791	0.462	0.003	3.17401e-244	3	rem2
alcamb	2.01201e-248	1.35655	0.688	0.039	3.84697e-244	3	alcamb
rnf144ab	1.15159e-247	0.780474	0.49	0.007	2.20185e-243	3	rnf144ab
klhdc8b	2.31565e-247	1.27864	0.462	0.004	4.42753e-243	3	klhdc8b
cav2	9.72508e-247	0.68089	0.466	0.004	1.85944e-242	3	cav2
gdf6a	1.15e-246	0.730205	0.466	0.005	2.19881e-242	3	gdf6a
prkcea	3.18575e-246	1.34255	0.68	0.037	6.09115e-242	3	prkcea
ENSDARG00000113771	8.14343e-246	1.2931	0.559	0.016	1.55702e-241	3	ENSDARG00000113771
rnasekb	6.943e-245	1.40282	0.822	0.072	1.3275e-240	3	rnasekb
elf1	1.98119e-244	1.26002	0.644	0.031	3.78804e-240	3	elf1
si:dkey-112a7.4	6.09726e-243	1.32423	0.757	0.06	1.1658e-238	3	si:dkey-112a7.4
adgrb2	1.79164e-242	1.2776	0.494	0.008	3.42562e-238	3	adgrb2
large2	2.96375e-242	1.63459	0.66	0.034	5.66669e-238	3	large2
cacna1ia	1.44403e-241	1.02437	0.49	0.008	2.76099e-237	3	cacna1ia
rgs3a	2.78014e-241	1.37886	0.595	0.022	5.31563e-237	3	rgs3a
rgs8	6.72818e-241	0.769236	0.478	0.007	1.28643e-236	3	rgs8
gpc1a	9.57229e-240	0.695395	0.474	0.006	1.83022e-235	3	gpc1a
sncgb	1.78789e-239	0.776798	0.518	0.011	3.41845e-235	3	sncgb
hpcal1	2.42249e-239	0.900778	0.482	0.008	4.63179e-235	3	hpcal1
ENSDARG00000104264	6.11379e-239	0.807795	0.494	0.008	1.16896e-234	3	ENSDARG00000104264
mknk1	1.01388e-237	2.258	0.887	0.105	1.93855e-233	3	mknk1
fstl1b	4.8452e-235	1.22348	0.575	0.022	9.26403e-231	3	fstl1b
mpp2a	1.19519e-234	0.837292	0.486	0.008	2.2852e-230	3	mpp2a
hspbp1	2.24303e-234	2.61662	0.87	0.105	4.28867e-230	3	hspbp1
tmem145	2.64544e-234	0.714959	0.429	0.003	5.05807e-230	3	tmem145
nrxn1a	4.19837e-234	1.31588	0.692	0.045	8.02729e-230	3	nrxn1a
stxbp5a	7.07425e-234	0.859243	0.522	0.013	1.3526e-229	3	stxbp5a
rims1b	1.01994e-233	0.862714	0.474	0.007	1.95013e-229	3	rims1b
fam174b	3.65879e-233	0.673087	0.462	0.006	6.99561e-229	3	fam174b
lama5	4.26292e-233	0.892398	0.526	0.015	8.1507e-229	3	lama5
gucy1b1	1.6551e-232	0.621699	0.417	0.002	3.16455e-228	3	gucy1b1
ret	2.08637e-232	0.606756	0.441	0.004	3.98914e-228	3	ret
abcc4	2.56754e-232	0.995331	0.522	0.014	4.90914e-228	3	abcc4
gpm6aa	1.89019e-231	0.768532	0.696	0.039	3.61404e-227	3	gpm6aa
ENSDARG00000076858	3.04837e-231	1.24273	0.482	0.009	5.82849e-227	3	ENSDARG00000076858
kif26ab	2.14798e-230	0.903341	0.47	0.008	4.10694e-226	3	kif26ab
inka1a	4.48079e-230	0.740343	0.433	0.004	8.56728e-226	3	inka1a
ENSDARG00000104101	1.94666e-229	0.743949	0.437	0.004	3.72201e-225	3	ENSDARG00000104101
pcloa	2.1578e-229	0.719616	0.457	0.006	4.12571e-225	3	pcloa
cdh4	6.11539e-229	1.23318	0.551	0.019	1.16926e-224	3	cdh4
ENSDARG00000002506	9.46879e-229	1.37906	0.733	0.061	1.81043e-224	3	ENSDARG00000002506
pde3a	2.35146e-227	1.05751	0.482	0.01	4.49599e-223	3	pde3a
grinaa	5.37832e-227	1.2855	0.7	0.047	1.02833e-222	3	grinaa
nfkb2	2.15642e-226	1.16917	0.684	0.049	4.12308e-222	3	nfkb2
sgms1	2.1645e-226	0.991832	0.538	0.019	4.13852e-222	3	sgms1
ca16b	6.49378e-226	0.826881	0.453	0.007	1.24161e-221	3	ca16b
gdi1	1.67912e-225	0.57892	0.445	0.006	3.21049e-221	3	gdi1
ptpn5	7.64344e-225	0.744891	0.494	0.011	1.46143e-220	3	ptpn5
ENSDARG00000011171	2.44802e-224	1.55602	0.68	0.043	4.68062e-220	3	ENSDARG00000011171
ppfia3	2.80525e-224	0.779178	0.466	0.008	5.36364e-220	3	ppfia3
insm1a	9.89515e-224	0.783325	0.466	0.008	1.89195e-219	3	insm1a
vegfaa	6.65001e-223	1.3503	0.737	0.063	1.27148e-218	3	vegfaa
cntn4	2.98751e-222	0.950992	0.486	0.011	5.71212e-218	3	cntn4
celf5a	3.63604e-222	1.33536	0.53	0.017	6.95211e-218	3	celf5a
plppr5b	5.82679e-222	0.686529	0.409	0.003	1.11408e-217	3	plppr5b
zmiz1a	1.98044e-220	1.35981	0.733	0.059	3.7866e-216	3	zmiz1a
myt1a	2.76757e-220	0.661828	0.526	0.016	5.2916e-216	3	myt1a
id4	3.14603e-220	0.580595	0.441	0.006	6.01522e-216	3	id4
plekho1b	8.49667e-220	0.754344	0.453	0.008	1.62456e-215	3	plekho1b
nalcn	2.42465e-219	0.806496	0.425	0.005	4.63594e-215	3	nalcn
si:dkeyp-72g9.4	3.46814e-217	0.644135	0.474	0.011	6.63108e-213	3	si:dkeyp-72g9.4
si:ch73-119p20.1	5.21955e-217	0.526293	0.417	0.004	9.97978e-213	3	si:ch73-119p20.1
arvcfb	2.38429e-216	1.18529	0.514	0.016	4.55877e-212	3	arvcfb
rasd1	2.87865e-216	1.76615	0.709	0.058	5.50397e-212	3	rasd1
npdc1b	2.46003e-214	0.865928	0.449	0.009	4.70357e-210	3	npdc1b
efnb2a	3.54468e-214	0.894359	0.522	0.018	6.77743e-210	3	efnb2a
slc7a14a	1.73642e-213	0.727218	0.441	0.008	3.32003e-209	3	slc7a14a
gria3a	1.74991e-213	0.914093	0.421	0.005	3.34584e-209	3	gria3a
hspa8b	1.81454e-213	0.941598	0.429	0.007	3.4694e-209	3	hspa8b
bean1	1.85277e-213	0.773419	0.453	0.01	3.5425e-209	3	bean1
vipr2	2.69576e-213	0.844963	0.401	0.003	5.15429e-209	3	vipr2
cplx2l	2.05853e-212	0.438733	0.389	0.002	3.93591e-208	3	cplx2l
ccdc85b	5.63325e-212	0.711019	0.474	0.012	1.07708e-207	3	ccdc85b
pdgfc	8.65668e-211	0.912176	0.433	0.007	1.65516e-206	3	pdgfc
snap91b	1.88961e-209	0.70056	0.474	0.012	3.61293e-205	3	snap91b
flot1a	2.62091e-209	0.593255	0.413	0.005	5.01118e-205	3	flot1a
etv5b	8.12513e-209	1.08113	0.668	0.051	1.55352e-204	3	etv5b
tfeb	1.23849e-208	0.836456	0.449	0.01	2.368e-204	3	tfeb
tspan18a	3.27936e-208	0.636213	0.381	0.002	6.27014e-204	3	tspan18a
ENSDARG00000107086	1.36071e-207	1.49106	0.462	0.012	2.60168e-203	3	ENSDARG00000107086
si:ch211-208k15.1	1.56153e-207	0.902416	0.466	0.012	2.98565e-203	3	si:ch211-208k15.1
lrrc4ba	2.14359e-207	0.64937	0.405	0.005	4.09854e-203	3	lrrc4ba
stx1b	4.50498e-207	0.544827	0.494	0.015	8.61352e-203	3	stx1b
gphnb	1.71462e-206	0.60758	0.441	0.009	3.27835e-202	3	gphnb
dclk1a	5.54863e-206	0.846935	0.506	0.018	1.0609e-201	3	dclk1a
arid5b	7.83794e-206	1.23093	0.64	0.042	1.49861e-201	3	arid5b
ppp3ca	1.70396e-205	0.787006	0.474	0.013	3.25796e-201	3	ppp3ca
eva1a	2.3422e-205	0.908777	0.409	0.006	4.47828e-201	3	eva1a
scn3b	3.61883e-205	0.522624	0.377	0.002	6.9192e-201	3	scn3b
kcnj11	1.05484e-203	0.487014	0.36	0.001	2.01685e-199	3	kcnj11
pclob	1.15833e-203	0.70499	0.482	0.014	2.21473e-199	3	pclob
prokr1a	1.19651e-203	0.428408	0.356	0.001	2.28773e-199	3	prokr1a
tshz2	1.208e-203	1.09342	0.595	0.035	2.3097e-199	3	tshz2
bicdl1	2.4203e-202	0.74402	0.393	0.005	4.62762e-198	3	bicdl1
sgip1a	9.35493e-200	0.863536	0.571	0.029	1.78866e-195	3	sgip1a
jph3	7.83979e-199	0.723811	0.401	0.006	1.49897e-194	3	jph3
si:dkeyp-9d4.3	9.48101e-199	0.680034	0.441	0.01	1.81277e-194	3	si:dkeyp-9d4.3
gucy1a1	1.23528e-198	0.577413	0.348	0.001	2.36186e-194	3	gucy1a1
dpp6a	1.32921e-198	0.862536	0.381	0.004	2.54145e-194	3	dpp6a
cyth1b	1.78288e-198	1.57782	0.765	0.093	3.40888e-194	3	cyth1b
insm1b	3.74734e-198	0.640298	0.381	0.004	7.16492e-194	3	insm1b
dock3	5.14732e-198	0.763074	0.494	0.018	9.84168e-194	3	dock3
bnip3lb	5.32676e-198	1.31333	0.721	0.075	1.01848e-193	3	bnip3lb
ric8a	8.30907e-198	0.584171	0.462	0.013	1.58869e-193	3	ric8a
dnajc5aa	8.86093e-198	0.508944	0.478	0.015	1.69421e-193	3	dnajc5aa
slc8a2b	9.27158e-198	0.970773	0.482	0.017	1.77273e-193	3	slc8a2b
kcnh7	1.13445e-197	0.683552	0.413	0.008	2.16907e-193	3	kcnh7
rtn1b	2.82037e-197	0.584715	0.462	0.013	5.39255e-193	3	rtn1b
kalrna	3.67897e-197	1.3177	0.753	0.081	7.03418e-193	3	kalrna
ush1c	7.14997e-197	1.61812	0.518	0.025	1.36707e-192	3	ush1c
ENSDARG00000059773	2.44271e-196	0.881631	0.449	0.012	4.67046e-192	3	ENSDARG00000059773
kcnc1a	6.55588e-196	0.561071	0.36	0.002	1.25348e-191	3	kcnc1a
letm2	9.26754e-196	1.69932	0.866	0.137	1.77195e-191	3	letm2
ndrg3a	1.34263e-195	1.11268	0.656	0.054	2.56711e-191	3	ndrg3a
ENSDARG00000098810	3.31353e-195	0.497009	0.368	0.003	6.33548e-191	3	ENSDARG00000098810
dlg4a	2.37116e-194	0.790921	0.405	0.007	4.53365e-190	3	dlg4a
ngfra	1.7059e-193	0.71702	0.377	0.004	3.26167e-189	3	ngfra
meis1b	2.18472e-193	0.860457	0.595	0.036	4.17719e-189	3	meis1b
ENSDARG00000102191	4.76324e-193	0.93282	0.571	0.036	9.10731e-189	3	ENSDARG00000102191
oser1	2.0924e-192	1.59855	0.834	0.122	4.00067e-188	3	oser1
mtbl	7.26174e-192	0.542062	0.437	0.012	1.38844e-187	3	mtbl
dchs1a	1.59185e-191	0.976604	0.372	0.004	3.04362e-187	3	dchs1a
spock3	1.78078e-191	0.544012	0.425	0.01	3.40486e-187	3	spock3
pcdh2g28	2.07222e-191	0.97361	0.502	0.02	3.96208e-187	3	pcdh2g28
map7d2b	2.12097e-191	0.512521	0.409	0.008	4.05529e-187	3	map7d2b
ahsa1b	2.21282e-191	1.89596	0.891	0.154	4.2309e-187	3	ahsa1b
camta1b	7.86681e-191	1.00741	0.534	0.027	1.50413e-186	3	camta1b
syt7a	7.42676e-190	0.944689	0.421	0.01	1.42e-185	3	syt7a
mapk10	1.69542e-189	0.769751	0.474	0.017	3.24164e-185	3	mapk10
anxa5a	6.67793e-189	0.461547	0.352	0.003	1.27682e-184	3	anxa5a
dpp6b	7.18774e-189	0.85922	0.441	0.013	1.3743e-184	3	dpp6b
dpysl2b	1.53996e-187	0.454205	0.425	0.011	2.9444e-183	3	dpysl2b
fez1	2.19806e-187	0.56734	0.494	0.02	4.20268e-183	3	fez1
tspan9a	5.18762e-187	0.928987	0.474	0.018	9.91873e-183	3	tspan9a
ins	5.69362e-187	9.05434	0.955	0.271	1.08862e-182	3	ins
slc44a5b	3.30679e-186	0.888443	0.441	0.014	6.32258e-182	3	slc44a5b
osbp2	5.59726e-186	0.476657	0.356	0.003	1.0702e-181	3	osbp2
kdm7ab	7.69849e-186	1.26303	0.668	0.061	1.47195e-181	3	kdm7ab
arfgap3	6.02471e-185	0.566482	0.397	0.008	1.15192e-180	3	arfgap3
elavl3	6.24994e-185	0.803337	0.51	0.023	1.19499e-180	3	elavl3
efna2a	1.13333e-184	0.8391	0.409	0.01	2.16693e-180	3	efna2a
sypa	1.35222e-184	0.468335	0.409	0.009	2.58544e-180	3	sypa
gpr142	1.99546e-184	0.632398	0.324	0.001	3.81532e-180	3	gpr142
bhlha15	2.03876e-184	0.608925	0.352	0.003	3.89811e-180	3	bhlha15
gabbr1a	2.12099e-184	0.553068	0.372	0.005	4.05534e-180	3	gabbr1a
ca12	4.61794e-184	0.561759	0.332	0.002	8.8295e-180	3	ca12
pcdh15a	8.00315e-184	0.917387	0.425	0.012	1.5302e-179	3	pcdh15a
sgsm2	8.46467e-184	0.646086	0.413	0.01	1.61844e-179	3	sgsm2
ENSDARG00000105296	1.49215e-183	0.459931	0.389	0.007	2.85299e-179	3	ENSDARG00000105296
hsp90aa1.2	1.79104e-183	4.25526	1	0.321	3.42447e-179	3	hsp90aa1.2
ptbp3	8.13996e-183	1.65363	0.81	0.123	1.55636e-178	3	ptbp3
scube3	8.45617e-183	0.708464	0.397	0.009	1.61682e-178	3	scube3
pacsin1a	2.02705e-182	0.575969	0.425	0.012	3.87571e-178	3	pacsin1a
hhla2a.2	4.53959e-182	0.670158	0.316	0	8.67969e-178	3	hhla2a.2
hivep2a	5.86075e-182	1.59036	0.737	0.088	1.12057e-177	3	hivep2a
cacnb4b	6.94204e-182	0.626656	0.389	0.008	1.32732e-177	3	cacnb4b
sgsm3	7.0628e-182	1.09801	0.644	0.061	1.35041e-177	3	sgsm3
pkma	2.20692e-181	0.783812	0.571	0.036	4.21964e-177	3	pkma
rab3da	2.92015e-181	0.635988	0.364	0.005	5.58333e-177	3	rab3da
gng13b	4.9669e-181	0.455713	0.433	0.013	9.49671e-177	3	gng13b
bsnb	6.85774e-181	0.608257	0.385	0.007	1.3112e-176	3	bsnb
bcl6aa	2.69115e-180	0.593736	0.381	0.007	5.14548e-176	3	bcl6aa
dock4b	4.92204e-180	1.00734	0.482	0.022	9.41095e-176	3	dock4b
rassf2a	6.50265e-180	0.650393	0.409	0.011	1.24331e-175	3	rassf2a
tmem198b	8.65615e-180	0.520283	0.381	0.007	1.65506e-175	3	tmem198b
atxn1b	2.68502e-179	0.84393	0.506	0.027	5.13376e-175	3	atxn1b
nkx6.2	2.892e-179	0.704723	0.328	0.002	5.52951e-175	3	nkx6.2
ywhag2	3.02232e-179	0.538607	0.453	0.017	5.77867e-175	3	ywhag2
vil1	3.97237e-179	0.517653	0.32	0.001	7.59517e-175	3	vil1
nfkb1	9.53311e-179	0.735237	0.437	0.015	1.82273e-174	3	nfkb1
itpkb	3.16147e-178	0.679509	0.36	0.005	6.04474e-174	3	itpkb
ENSDARG00000099113	4.79128e-178	0.71234	0.518	0.029	9.16093e-174	3	ENSDARG00000099113
ENSDARG00000088842	3.06307e-177	0.898042	0.381	0.008	5.85659e-173	3	ENSDARG00000088842
ctnnd2b	4.85627e-177	0.496418	0.385	0.008	9.28519e-173	3	ctnnd2b
kcnk9	1.7955e-176	0.749191	0.372	0.007	3.433e-172	3	kcnk9
rasal2	3.13009e-176	0.882486	0.53	0.033	5.98474e-172	3	rasal2
slc38a2	3.53526e-176	0.981778	0.636	0.055	6.75941e-172	3	slc38a2
jagn1a	3.78884e-176	0.360362	0.344	0.004	7.24426e-172	3	jagn1a
nsfa	8.66259e-176	0.380939	0.417	0.012	1.65629e-171	3	nsfa
fam49bb	4.82888e-175	1.23516	0.692	0.084	9.23282e-171	3	fam49bb
kcnq3	2.50703e-174	0.596076	0.372	0.007	4.79345e-170	3	kcnq3
glrbb	2.98405e-174	0.50178	0.381	0.008	5.7055e-170	3	glrbb
peli1b	3.96885e-174	0.752619	0.486	0.025	7.58845e-170	3	peli1b
ptprua	1.02747e-173	0.727898	0.433	0.015	1.96451e-169	3	ptprua
tnfaip2a	1.33422e-173	0.695175	0.457	0.02	2.55103e-169	3	tnfaip2a
atp2b4	6.92927e-173	1.60172	0.777	0.115	1.32488e-168	3	atp2b4
gng2	1.34496e-172	0.682739	0.522	0.032	2.57157e-168	3	gng2
nr4a3	1.54381e-172	1.53345	0.664	0.069	2.95176e-168	3	nr4a3
pbx3b	3.21496e-172	0.602937	0.506	0.027	6.14701e-168	3	pbx3b
atp6ap1a	4.83823e-172	0.469782	0.393	0.01	9.25069e-168	3	atp6ap1a
clu	6.0645e-172	0.575667	0.328	0.003	1.15953e-167	3	clu
gng7	1.0978e-171	0.76254	0.559	0.042	2.09899e-167	3	gng7
hsp70l	1.22349e-171	3.29652	1	0.319	2.33931e-167	3	hsp70l
hsph1	2.06267e-171	1.13002	0.421	0.015	3.94383e-167	3	hsph1
pdcd4b	2.50317e-171	1.90728	0.955	0.205	4.78607e-167	3	pdcd4b
nxph1	1.02519e-170	0.834235	0.348	0.005	1.96017e-166	3	nxph1
ppm1ab	1.55732e-170	0.465494	0.34	0.005	2.9776e-166	3	ppm1ab
pde9a	1.69235e-170	0.647568	0.328	0.003	3.23577e-166	3	pde9a
iqsec1b	7.22598e-170	0.842654	0.502	0.027	1.38161e-165	3	iqsec1b
sulf1	8.71849e-170	0.45673	0.336	0.004	1.66698e-165	3	sulf1
sox4a	1.93034e-169	0.663139	0.49	0.025	3.69081e-165	3	sox4a
schip1	1.95446e-169	0.564845	0.441	0.018	3.73693e-165	3	schip1
kiaa1549la	2.28834e-169	0.518451	0.364	0.007	4.37531e-165	3	kiaa1549la
ppp2r2bb	3.95774e-169	0.691914	0.425	0.015	7.56719e-165	3	ppp2r2bb
tuba1c	4.97897e-169	0.256469	0.547	0.034	9.51979e-165	3	tuba1c
pcdh10a	5.82502e-169	0.589003	0.377	0.009	1.11374e-164	3	pcdh10a
arhgap12b	7.50889e-169	0.620789	0.421	0.015	1.4357e-164	3	arhgap12b
celf3a	1.22626e-167	1.16326	0.684	0.081	2.34461e-163	3	celf3a
carhsp1	1.77001e-167	0.967277	0.381	0.01	3.38427e-163	3	carhsp1
drp2	1.84804e-167	0.885792	0.401	0.013	3.53344e-163	3	drp2
elovl1a	2.95601e-167	0.934262	0.559	0.045	5.6519e-163	3	elovl1a
krt15	7.89609e-167	0.400201	0.308	0.002	1.50973e-162	3	krt15
tent5d	8.21988e-167	0.532772	0.316	0.003	1.57164e-162	3	tent5d
tiparp	1.38165e-166	1.96833	0.874	0.188	2.64171e-162	3	tiparp
cadm4	1.90646e-166	1.05166	0.66	0.069	3.64515e-162	3	cadm4
ENSDARG00000105118	2.26641e-166	0.503784	0.377	0.01	4.33337e-162	3	ENSDARG00000105118
dlgap1a	7.5429e-166	0.459649	0.437	0.018	1.4422e-161	3	dlgap1a
crim1	1.57981e-165	0.82305	0.437	0.019	3.0206e-161	3	crim1
efr3ba	3.24435e-165	0.515053	0.368	0.009	6.2032e-161	3	efr3ba
camkk1a	4.08823e-164	0.695856	0.377	0.01	7.81669e-160	3	camkk1a
cntnap2a	4.33595e-164	0.829623	0.623	0.061	8.29033e-160	3	cntnap2a
ckap4	2.01248e-163	0.61793	0.474	0.027	3.84786e-159	3	ckap4
hsp70.1	2.64319e-163	2.89287	0.976	0.288	5.05378e-159	3	hsp70.1
dnajc5ab	4.45329e-163	1.21627	0.696	0.087	8.51468e-159	3	dnajc5ab
ENSDARG00000112637	6.61499e-163	0.659484	0.389	0.012	1.26479e-158	3	ENSDARG00000112637
tespa1	8.63694e-163	0.605187	0.287	0.001	1.65138e-158	3	tespa1
prlrb	9.1636e-163	0.411568	0.312	0.003	1.75208e-158	3	prlrb
tsc22d1	1.01349e-162	1.58828	0.83	0.154	1.9378e-158	3	tsc22d1
iscub	1.22632e-162	0.444012	0.36	0.008	2.34472e-158	3	iscub
gabrb2a	1.98919e-162	0.602949	0.336	0.006	3.80333e-158	3	gabrb2a
hrh2b	3.55332e-162	0.468846	0.296	0.002	6.79395e-158	3	hrh2b
mtcl1	4.24655e-162	0.569527	0.34	0.006	8.11941e-158	3	mtcl1
cnrip1a	4.4006e-162	0.473915	0.348	0.007	8.41394e-158	3	cnrip1a
stk35l	4.8435e-162	0.93921	0.611	0.063	9.26077e-158	3	stk35l
slc1a4	8.17887e-162	1.11698	0.664	0.074	1.5638e-157	3	slc1a4
rbm38	3.48508e-161	0.722459	0.36	0.009	6.66347e-157	3	rbm38
tp53bp2b	5.92421e-161	0.662796	0.381	0.011	1.13271e-156	3	tp53bp2b
ece2b	2.7999e-160	0.754183	0.377	0.011	5.3534e-156	3	ece2b
gpr22a	3.76138e-160	0.371873	0.283	0.001	7.19176e-156	3	gpr22a
pdzk1ip1	4.96922e-160	0.55619	0.437	0.021	9.50114e-156	3	pdzk1ip1
fam184a	6.45112e-160	0.586823	0.393	0.013	1.23345e-155	3	fam184a
ENSDARG00000075285	6.8134e-160	0.407478	0.296	0.002	1.30272e-155	3	ENSDARG00000075285
lypd6	9.82083e-160	0.519501	0.34	0.007	1.87774e-155	3	lypd6
hsp70.3	1.38623e-159	3.06034	0.992	0.342	2.65046e-155	3	hsp70.3
mctp1a	2.0148e-159	0.495871	0.336	0.006	3.85229e-155	3	mctp1a
si:dkey-35m8.1	4.3409e-159	1.90797	0.668	0.081	8.2998e-155	3	si:dkey-35m8.1
usp2a	4.86933e-159	1.2466	0.692	0.085	9.31016e-155	3	usp2a
unc80	7.31049e-159	0.565283	0.316	0.004	1.39777e-154	3	unc80
sh3bp5a	1.32198e-158	0.641791	0.332	0.006	2.52763e-154	3	sh3bp5a
tenm3	1.52007e-158	0.585016	0.429	0.019	2.90638e-154	3	tenm3
rfx6	4.64113e-158	0.49239	0.279	0.001	8.87384e-154	3	rfx6
kazna	5.78785e-158	0.560717	0.372	0.011	1.10664e-153	3	kazna
shisal1a	7.34563e-158	0.616933	0.279	0.001	1.40448e-153	3	shisal1a
ddit3	7.46723e-158	2.05792	0.895	0.201	1.42773e-153	3	ddit3
ttc39c	8.66623e-158	0.410005	0.32	0.005	1.65698e-153	3	ttc39c
klf7b	8.78665e-158	0.993436	0.526	0.039	1.68001e-153	3	klf7b
zgc:165481	1.04427e-157	0.564616	0.283	0.001	1.99665e-153	3	zgc:165481
slc24a6a	1.14652e-157	0.384491	0.308	0.003	2.19214e-153	3	slc24a6a
rgs17	6.286e-157	0.376008	0.328	0.006	1.20188e-152	3	rgs17
fgfr1b	1.42004e-156	0.862432	0.344	0.008	2.71511e-152	3	fgfr1b
fthl28	1.85661e-156	0.553214	0.401	0.016	3.54983e-152	3	fthl28
fbxo32	1.9791e-156	0.541092	0.312	0.004	3.78404e-152	3	fbxo32
limch1a	2.52712e-156	0.443077	0.36	0.01	4.83186e-152	3	limch1a
nfkbiab	3.2248e-156	2.27605	0.955	0.29	6.16581e-152	3	nfkbiab
rims4	3.36398e-156	0.584921	0.32	0.005	6.43193e-152	3	rims4
fryb	8.6372e-156	0.507893	0.421	0.019	1.65143e-151	3	fryb
kcnj19b	1.13925e-155	0.31091	0.271	0	2.17825e-151	3	kcnj19b
nfe2l1b	1.324e-155	0.839894	0.563	0.051	2.53148e-151	3	nfe2l1b
appb	1.38736e-155	0.4568	0.389	0.014	2.65264e-151	3	appb
ntm	1.39419e-155	1.08968	0.587	0.058	2.6657e-151	3	ntm
tgif1	1.49958e-155	0.736431	0.51	0.037	2.86719e-151	3	tgif1
kcnc3a	1.98829e-155	0.444095	0.312	0.004	3.80162e-151	3	kcnc3a
syngr2b	2.54209e-155	0.780922	0.51	0.04	4.86048e-151	3	syngr2b
ENSDARG00000012204	4.5185e-155	0.843444	0.348	0.008	8.63936e-151	3	ENSDARG00000012204
rimbp2.1	7.09524e-155	0.740618	0.466	0.028	1.35661e-150	3	rimbp2.1
dlgap2b.1	7.16181e-155	0.438636	0.291	0.002	1.36934e-150	3	dlgap2b.1
si:rp71-1h20.9	7.44618e-155	1.12337	0.599	0.064	1.42371e-150	3	si:rp71-1h20.9
dlgap2a	1.03228e-154	0.428324	0.291	0.002	1.97372e-150	3	dlgap2a
robo1	1.03457e-154	2.30776	0.85	0.183	1.97809e-150	3	robo1
lmo4b	1.26764e-154	0.645949	0.441	0.023	2.42372e-150	3	lmo4b
kif1b	1.382e-154	1.29838	0.789	0.134	2.64239e-150	3	kif1b
capns1b	7.92026e-154	0.94314	0.636	0.078	1.51435e-149	3	capns1b
epd	1.62073e-153	2.5214	0.267	0	3.09883e-149	3	epd
clstn1	4.86993e-153	0.584541	0.502	0.036	9.31131e-149	3	clstn1
itga6b	9.86208e-153	0.442143	0.287	0.002	1.88563e-148	3	itga6b
slc7a4	1.63067e-152	0.411687	0.283	0.002	3.11785e-148	3	slc7a4
kcnb1	2.0389e-152	0.441867	0.283	0.002	3.89838e-148	3	kcnb1
ak5	2.15997e-152	0.593186	0.328	0.007	4.12987e-148	3	ak5
sorl1	2.54611e-152	0.732226	0.389	0.015	4.86817e-148	3	sorl1
golga7ba	3.35246e-152	0.566668	0.457	0.025	6.40991e-148	3	golga7ba
nat16	3.51926e-152	0.596903	0.405	0.017	6.72882e-148	3	nat16
runx1t1	3.98968e-152	0.696086	0.381	0.014	7.62827e-148	3	runx1t1
zgc:153018	4.25213e-152	0.627728	0.433	0.022	8.13008e-148	3	zgc:153018
hsp70.2	9.19864e-152	2.99632	0.988	0.365	1.75878e-147	3	hsp70.2
tmem178b	1.1691e-151	0.583352	0.437	0.022	2.23533e-147	3	tmem178b
nmba	2.61525e-151	1.51576	0.259	0	5.00036e-147	3	nmba
atcaya	2.96472e-151	0.365755	0.377	0.014	5.66854e-147	3	atcaya
lin7b	7.40109e-151	0.535604	0.409	0.019	1.41509e-146	3	lin7b
mpp1	3.56779e-150	1.31388	0.713	0.11	6.82162e-146	3	mpp1
tusc3	6.8219e-150	0.726275	0.547	0.049	1.30435e-145	3	tusc3
slc25a55a	2.37691e-149	1.12289	0.741	0.113	4.54464e-145	3	slc25a55a
necap1	5.42292e-149	0.46015	0.433	0.024	1.03686e-144	3	necap1
dnajb1b	5.9614e-149	2.93399	0.984	0.338	1.13982e-144	3	dnajb1b
unc5da	6.172e-149	0.715614	0.385	0.015	1.18009e-144	3	unc5da
mapk8ip3	7.35442e-149	0.668637	0.389	0.016	1.40616e-144	3	mapk8ip3
ankrd12	1.7189e-148	1.28163	0.737	0.115	3.28655e-144	3	ankrd12
hsd17b12a	2.06455e-148	0.645664	0.449	0.027	3.94742e-144	3	hsd17b12a
rfx2	2.29923e-148	0.724844	0.393	0.017	4.39612e-144	3	rfx2
sytl5	2.6632e-148	0.425399	0.267	0.001	5.09204e-144	3	sytl5
amph	3.41698e-148	0.372163	0.34	0.009	6.53326e-144	3	amph
ripor1	3.89267e-148	0.680882	0.453	0.029	7.44278e-144	3	ripor1
gem	4.4979e-148	0.518143	0.287	0.003	8.59999e-144	3	gem
mast1b	5.59529e-148	0.43351	0.287	0.003	1.06982e-143	3	mast1b
slc24a3	7.4106e-148	0.371037	0.377	0.014	1.41691e-143	3	slc24a3
ENSDARG00000106258	1.30725e-147	0.685874	0.308	0.005	2.49947e-143	3	ENSDARG00000106258
s1pr2	1.98185e-147	0.47231	0.308	0.005	3.78929e-143	3	s1pr2
stk32a	6.04421e-147	0.488487	0.3	0.005	1.15565e-142	3	stk32a
dlg2	6.21493e-147	0.562353	0.51	0.039	1.1883e-142	3	dlg2
sash1a	6.41372e-147	1.25037	0.522	0.044	1.2263e-142	3	sash1a
si:ch211-209j10.6	2.09294e-146	0.473027	0.283	0.003	4.0017e-142	3	si:ch211-209j10.6
thrb	6.30585e-146	0.847083	0.47	0.033	1.20568e-141	3	thrb
tspan13b	1.95145e-145	0.264474	0.283	0.003	3.73117e-141	3	tspan13b
oaz2b	2.1469e-145	0.494133	0.304	0.005	4.10487e-141	3	oaz2b
osbpl5	2.45406e-145	0.819005	0.449	0.029	4.69216e-141	3	osbpl5
dip2ca	5.14885e-145	1.00091	0.466	0.032	9.84461e-141	3	dip2ca
nfatc2a	8.61003e-145	0.498565	0.3	0.005	1.64624e-140	3	nfatc2a
btbd6a	8.82302e-145	0.450596	0.332	0.009	1.68696e-140	3	btbd6a
zfand2a	2.18903e-144	1.25458	0.789	0.144	4.18543e-140	3	zfand2a
ephb2b	3.27932e-144	0.572873	0.409	0.02	6.27006e-140	3	ephb2b
si:ch211-137a8.4	3.28104e-144	0.436341	0.437	0.024	6.27334e-140	3	si:ch211-137a8.4
gabbr1b	4.1482e-144	0.434053	0.36	0.013	7.93136e-140	3	gabbr1b
atp6v0a1b	1.86663e-143	0.499889	0.316	0.007	3.569e-139	3	atp6v0a1b
nol4la	2.20144e-143	0.606525	0.36	0.014	4.20915e-139	3	nol4la
aplp2	6.75485e-143	0.645141	0.494	0.038	1.29153e-138	3	aplp2
fam13b	6.83606e-143	1.48655	0.737	0.127	1.30705e-138	3	fam13b
zgc:153372	2.08605e-142	0.920823	0.514	0.047	3.98853e-138	3	zgc:153372
arhgef9a	5.72101e-142	0.383184	0.296	0.005	1.09386e-137	3	arhgef9a
castor2	7.00496e-142	0.802794	0.591	0.068	1.33935e-137	3	castor2
ENSDARG00000024966	7.26762e-142	0.794979	0.466	0.032	1.38957e-137	3	ENSDARG00000024966
nova2	8.92107e-142	0.30732	0.534	0.042	1.70571e-137	3	nova2
epha4a	1.34061e-141	0.583225	0.401	0.021	2.56324e-137	3	epha4a
CU639469.1	2.1265e-141	0.882058	0.538	0.05	4.06587e-137	3	CU639469.1
iqsec2a	2.37217e-141	0.53047	0.316	0.008	4.5356e-137	3	iqsec2a
lrfn1	3.28402e-141	0.432372	0.275	0.003	6.27904e-137	3	lrfn1
atp11a	7.63317e-141	0.687377	0.445	0.029	1.45946e-136	3	atp11a
fbxl14b	2.93393e-140	0.409467	0.336	0.01	5.60967e-136	3	fbxl14b
enox1	4.22677e-140	0.449776	0.34	0.011	8.08158e-136	3	enox1
atp2a3	4.64544e-140	0.458969	0.348	0.012	8.88208e-136	3	atp2a3
ppdpfb	1.50715e-139	3.62427	0.964	0.478	2.88167e-135	3	ppdpfb
dusp8a	1.68972e-139	1.344	0.737	0.123	3.23075e-135	3	dusp8a
si:dkey-177p2.6	2.11169e-139	1.56385	0.862	0.217	4.03755e-135	3	si:dkey-177p2.6
tmem63c	4.26343e-139	0.553739	0.316	0.008	8.15168e-135	3	tmem63c
mt2	5.52383e-139	2.16269	0.664	0.097	1.05616e-134	3	mt2
tpm1	5.54947e-139	0.686142	0.502	0.043	1.06106e-134	3	tpm1
tmtc1	1.18323e-138	0.606201	0.348	0.013	2.26234e-134	3	tmtc1
bag3	1.51667e-138	1.22313	0.534	0.054	2.89987e-134	3	bag3
ENSDARG00000076834	1.55233e-138	0.514515	0.255	0.002	2.96806e-134	3	ENSDARG00000076834
gnai2b	1.76873e-138	0.842061	0.474	0.037	3.38182e-134	3	gnai2b
aopep	3.26594e-138	1.00849	0.526	0.052	6.24448e-134	3	aopep
tnfaip3	3.41512e-138	0.686608	0.449	0.03	6.52971e-134	3	tnfaip3
pik3r3b	5.08223e-138	0.858708	0.551	0.056	9.71723e-134	3	pik3r3b
cers6	9.93618e-138	0.441553	0.308	0.007	1.8998e-133	3	cers6
epb41a	9.94201e-138	0.502258	0.51	0.042	1.90091e-133	3	epb41a
ldha	1.44169e-137	0.731326	0.53	0.051	2.75652e-133	3	ldha
ankrd6b	2.17963e-137	0.368818	0.283	0.005	4.16745e-133	3	ankrd6b
tshz1	2.97879e-137	1.65286	0.769	0.152	5.69545e-133	3	tshz1
dok6	3.73788e-137	0.498318	0.304	0.007	7.14682e-133	3	dok6
cyfip2	3.79722e-137	0.381853	0.348	0.013	7.26029e-133	3	cyfip2
spsb4a	4.82239e-137	1.33748	0.619	0.083	9.22041e-133	3	spsb4a
eno1a	5.22123e-137	1.20881	0.842	0.193	9.983e-133	3	eno1a
ahcyl2b	5.62793e-137	1.53549	0.798	0.173	1.07606e-132	3	ahcyl2b
abhd15a	6.22022e-137	1.29919	0.684	0.115	1.18931e-132	3	abhd15a
pcdh20.1	1.67686e-136	0.567086	0.344	0.013	3.20616e-132	3	pcdh20.1
sdk1a	2.16193e-136	2.14686	0.899	0.283	4.1336e-132	3	sdk1a
klhl24a	3.73938e-136	0.413976	0.259	0.002	7.1497e-132	3	klhl24a
arhgap12a	3.74476e-136	0.923311	0.526	0.054	7.15998e-132	3	arhgap12a
nptna	4.74064e-136	0.370087	0.336	0.011	9.0641e-132	3	nptna
fosb	6.8927e-136	1.32671	0.632	0.08	1.31788e-131	3	fosb
dab2ipa	7.12353e-136	0.923432	0.575	0.066	1.36202e-131	3	dab2ipa
klf7a	1.25314e-135	0.615098	0.368	0.017	2.396e-131	3	klf7a
ier2b	1.36628e-135	1.31918	0.709	0.109	2.61233e-131	3	ier2b
stxbp5l	3.15133e-135	0.554633	0.348	0.013	6.02535e-131	3	stxbp5l
lysmd3	6.87152e-135	1.0925	0.709	0.127	1.31383e-130	3	lysmd3
slc6a6a	8.20502e-135	0.457205	0.279	0.005	1.5688e-130	3	slc6a6a
fgfr1a	2.62631e-134	0.455833	0.308	0.008	5.0215e-130	3	fgfr1a
syt4	2.65901e-134	0.451148	0.3	0.007	5.08403e-130	3	syt4
sgce	3.51841e-134	0.423075	0.356	0.015	6.7272e-130	3	sgce
nbeaa	5.13788e-134	0.668729	0.417	0.025	9.82362e-130	3	nbeaa
bcr	5.16329e-134	0.675894	0.364	0.017	9.8722e-130	3	bcr
npffr1l2	8.83335e-134	0.503808	0.255	0.002	1.68894e-129	3	npffr1l2
tent5ba	9.89723e-134	1.89701	0.866	0.215	1.89235e-129	3	tent5ba
cblb	1.32502e-133	0.814852	0.453	0.035	2.53345e-129	3	cblb
prom1a	1.74432e-133	0.569559	0.283	0.005	3.33514e-129	3	prom1a
ms4a17a.11	1.81495e-133	0.257153	0.251	0.002	3.47018e-129	3	ms4a17a.11
glulb	2.20581e-133	0.862151	0.676	0.102	4.21751e-129	3	glulb
b4galnt4a	4.02307e-133	0.678025	0.352	0.015	7.69211e-129	3	b4galnt4a
ksr1a	4.86964e-133	0.396009	0.279	0.005	9.31076e-129	3	ksr1a
wdfy3	5.45084e-133	0.615485	0.397	0.023	1.0422e-128	3	wdfy3
atf3	5.38467e-132	1.61717	0.721	0.121	1.02955e-127	3	atf3
adcy1a	8.22551e-132	0.408222	0.296	0.007	1.57272e-127	3	adcy1a
ENSDARG00000002369	1.75126e-131	3.00155	0.976	0.607	3.34842e-127	3	ENSDARG00000002369
chmp4ba	3.51177e-131	1.11862	0.68	0.117	6.71451e-127	3	chmp4ba
nfkbib	4.25717e-131	1.1443	0.717	0.139	8.13971e-127	3	nfkbib
pde10a	1.79843e-130	0.959872	0.437	0.032	3.43859e-126	3	pde10a
ulk1b	4.52288e-130	0.519703	0.368	0.019	8.64775e-126	3	ulk1b
atp8a1	9.24189e-130	0.53317	0.356	0.016	1.76705e-125	3	atp8a1
ttc9b	2.2018e-129	0.63046	0.304	0.009	4.20985e-125	3	ttc9b
mtss1la	2.38243e-129	0.585997	0.328	0.012	4.5552e-125	3	mtss1la
traf3	8.41991e-129	0.530423	0.32	0.011	1.60989e-124	3	traf3
runx2a	1.28394e-128	0.674252	0.287	0.007	2.45489e-124	3	runx2a
carmil3	1.30307e-128	0.529994	0.279	0.006	2.49147e-124	3	carmil3
rap1b	4.88205e-128	1.30991	0.781	0.184	9.33449e-124	3	rap1b
cib2	5.43005e-128	0.453808	0.32	0.012	1.03822e-123	3	cib2
ap1s2	1.02629e-127	0.554475	0.449	0.036	1.96226e-123	3	ap1s2
si:ch211-222l21.1	1.08043e-127	1.31789	0.907	0.261	2.06578e-123	3	si:ch211-222l21.1
astn1	1.141e-127	0.575603	0.36	0.018	2.18159e-123	3	astn1
cxxc5a	1.53236e-127	1.04948	0.652	0.105	2.92987e-123	3	cxxc5a
sst1.2	3.54413e-127	7.78883	0.368	0.022	6.77637e-123	3	sst1.2
cst3	4.76378e-127	2.08869	0.883	0.318	9.10835e-123	3	cst3
camk1b	1.01204e-126	0.485363	0.348	0.016	1.93503e-122	3	camk1b
sema6e	1.33984e-126	0.6554	0.397	0.025	2.56177e-122	3	sema6e
itm2ca	2.35966e-126	0.287955	0.291	0.008	4.51167e-122	3	itm2ca
yy1a	2.65929e-126	0.906392	0.684	0.12	5.08457e-122	3	yy1a
nsg2	4.20922e-126	0.358307	0.328	0.013	8.04804e-122	3	nsg2
si:ch211-113g11.6	1.83643e-125	0.330652	0.279	0.007	3.51125e-121	3	si:ch211-113g11.6
ptbp1b	3.95182e-125	0.916691	0.599	0.087	7.55587e-121	3	ptbp1b
grn1	5.78612e-125	2.06641	0.814	0.236	1.10631e-120	3	grn1
suco	6.01182e-125	1.47626	0.725	0.141	1.14946e-120	3	suco
arhgap32b	1.68683e-124	0.498086	0.316	0.012	3.22522e-120	3	arhgap32b
CU856539.1	2.07823e-124	0.314563	0.3	0.009	3.97358e-120	3	CU856539.1
nlgn1	2.26459e-124	0.46903	0.36	0.019	4.3299e-120	3	nlgn1
hmga1b	3.92959e-124	0.287756	0.283	0.007	7.51338e-120	3	hmga1b
brsk2b	4.71385e-124	0.278542	0.405	0.026	9.01289e-120	3	brsk2b
mindy3	5.78354e-124	1.01505	0.611	0.088	1.10581e-119	3	mindy3
ccser2a	7.13023e-124	0.772208	0.502	0.052	1.3633e-119	3	ccser2a
grk4	9.77836e-124	0.462781	0.368	0.021	1.86962e-119	3	grk4
rgs3b	1.14762e-123	0.353743	0.275	0.007	2.19425e-119	3	rgs3b
dab2ipb	4.60857e-123	0.619185	0.409	0.029	8.81159e-119	3	dab2ipb
kif5ba.1	8.01625e-123	0.600768	0.486	0.048	1.53271e-118	3	kif5ba.1
ctdspla	8.69739e-123	0.474082	0.356	0.019	1.66294e-118	3	ctdspla
jakmip2	1.33693e-122	0.443716	0.3	0.01	2.55622e-118	3	jakmip2
cdh6	1.99543e-122	0.255768	0.312	0.011	3.81526e-118	3	cdh6
adarb1a	3.8639e-122	0.321918	0.283	0.008	7.38777e-118	3	adarb1a
ptprga	3.92466e-122	1.36993	0.781	0.175	7.50394e-118	3	ptprga
si:ch211-284f22.3	4.10391e-122	0.762719	0.308	0.011	7.84667e-118	3	si:ch211-284f22.3
lrch4	5.09615e-122	0.53105	0.332	0.015	9.74383e-118	3	lrch4
sypb	8.13971e-122	0.25515	0.352	0.017	1.55631e-117	3	sypb
flvcr1	1.20287e-121	0.702452	0.36	0.02	2.29988e-117	3	flvcr1
ralgps2	1.24049e-121	0.646438	0.405	0.029	2.37182e-117	3	ralgps2
fam49a	2.3041e-121	0.670329	0.466	0.045	4.40544e-117	3	fam49a
tfe3a	3.23307e-121	1.13046	0.648	0.102	6.18164e-117	3	tfe3a
rundc3b	1.52054e-120	0.468935	0.275	0.007	2.90727e-116	3	rundc3b
sox11b	1.59704e-120	0.409958	0.36	0.02	3.05355e-116	3	sox11b
agbl4.1	2.43992e-120	0.715344	0.401	0.029	4.66512e-116	3	agbl4.1
phactr2	3.09709e-120	0.369416	0.291	0.01	5.92163e-116	3	phactr2
sesn3	3.9303e-120	0.987897	0.619	0.1	7.51473e-116	3	sesn3
prkdc	9.19091e-120	0.606916	0.425	0.036	1.7573e-115	3	prkdc
tshz3b	1.02947e-119	0.398819	0.324	0.014	1.96835e-115	3	tshz3b
kcnh6a	4.78792e-119	0.381559	0.267	0.007	9.15451e-115	3	kcnh6a
jph1a	5.58089e-119	1.05661	0.567	0.076	1.06707e-114	3	jph1a
fgf13a	9.64173e-119	0.703642	0.429	0.036	1.8435e-114	3	fgf13a
ginm1	1.07553e-118	1.06352	0.729	0.156	2.05641e-114	3	ginm1
ENSDARG00000100606	1.08553e-118	0.622181	0.251	0.005	2.07554e-114	3	ENSDARG00000100606
tmem266	1.21267e-118	0.474047	0.287	0.009	2.31862e-114	3	tmem266
cdkl5	1.28767e-118	0.272222	0.251	0.005	2.46203e-114	3	cdkl5
mlf1	5.76453e-118	0.553943	0.271	0.007	1.10218e-113	3	mlf1
si:dkey-22o22.2	6.71067e-118	0.871379	0.34	0.018	1.28308e-113	3	si:dkey-22o22.2
bcl6ab	8.26859e-118	0.42936	0.352	0.02	1.58095e-113	3	bcl6ab
wnk4b	9.9084e-118	0.37442	0.259	0.006	1.89449e-113	3	wnk4b
adgrb1a	1.2998e-117	0.42264	0.308	0.012	2.48522e-113	3	adgrb1a
mcl1a	2.22771e-117	2.56657	0.907	0.396	4.25938e-113	3	mcl1a
csnk1e	2.73234e-117	0.33561	0.267	0.007	5.22424e-113	3	csnk1e
efnb3b	2.99263e-117	0.59105	0.348	0.019	5.72192e-113	3	efnb3b
dtnbb	3.92158e-117	0.302688	0.259	0.006	7.49806e-113	3	dtnbb
si:ch211-222k6.3	1.3645e-116	0.291552	0.259	0.006	2.60892e-112	3	si:ch211-222k6.3
si:ch211-106h4.9	2.06024e-116	0.450726	0.267	0.007	3.93919e-112	3	si:ch211-106h4.9
sncb	2.21369e-116	0.303886	0.312	0.013	4.23258e-112	3	sncb
nkain2	3.45099e-116	0.670835	0.328	0.016	6.59829e-112	3	nkain2
myrip	3.69126e-116	0.631222	0.393	0.03	7.05769e-112	3	myrip
p4ha2	5.15829e-116	1.16353	0.623	0.103	9.86264e-112	3	p4ha2
lin28b	1.41255e-115	0.740648	0.421	0.036	2.70079e-111	3	lin28b
tmsb4x	1.4956e-115	1.26545	0.951	0.336	2.85959e-111	3	tmsb4x
epha7	2.14376e-115	0.545811	0.304	0.012	4.09888e-111	3	epha7
kdm6bb	2.22478e-115	0.693687	0.486	0.053	4.25378e-111	3	kdm6bb
lhfpl3	2.89505e-115	0.25041	0.259	0.006	5.53533e-111	3	lhfpl3
inpp4b	5.93293e-115	0.682815	0.372	0.025	1.13438e-110	3	inpp4b
cdca4	1.16615e-114	0.456932	0.409	0.033	2.22968e-110	3	cdca4
cdc42bpaa	1.27141e-114	1.1911	0.595	0.094	2.43094e-110	3	cdc42bpaa
camk2g1	1.75506e-114	1.1215	0.668	0.126	3.35568e-110	3	camk2g1
ENSDARG00000042409	2.20701e-114	1.28678	0.757	0.168	4.21981e-110	3	ENSDARG00000042409
fam53b	2.3115e-114	0.949186	0.656	0.122	4.41958e-110	3	fam53b
slc30a1a	4.01068e-114	0.922321	0.591	0.094	7.66842e-110	3	slc30a1a
si:dkey-42i9.4	5.9322e-114	1.27059	0.745	0.174	1.13424e-109	3	si:dkey-42i9.4
jpt1b	6.27096e-114	0.68748	0.644	0.109	1.19901e-109	3	jpt1b
bambia	1.76816e-113	1.14799	0.68	0.14	3.38071e-109	3	bambia
palm1b	2.98996e-113	0.412668	0.267	0.008	5.7168e-109	3	palm1b
si:ch211-243j20.2	4.7235e-113	0.691656	0.401	0.033	9.03134e-109	3	si:ch211-243j20.2
zhx2a	4.85457e-113	0.809026	0.462	0.049	9.28194e-109	3	zhx2a
hspa4a	7.2862e-113	1.90775	0.947	0.426	1.39312e-108	3	hspa4a
sh3gl3a	9.01122e-113	1.04291	0.579	0.09	1.72295e-108	3	sh3gl3a
asap2a	1.39505e-112	0.717675	0.417	0.037	2.66734e-108	3	asap2a
si:ch211-15b10.6	1.54751e-112	1.06697	0.628	0.11	2.95884e-108	3	si:ch211-15b10.6
jam3b	1.80756e-112	0.382135	0.352	0.022	3.45606e-108	3	jam3b
kmt2e	2.99697e-112	0.807399	0.453	0.045	5.7302e-108	3	kmt2e
slc38a5b	3.17726e-112	0.331945	0.279	0.01	6.07491e-108	3	slc38a5b
spag9a	3.18261e-112	0.407588	0.32	0.016	6.08516e-108	3	spag9a
pde4ba	4.35723e-112	0.81481	0.559	0.08	8.33103e-108	3	pde4ba
atp2b3a	5.17687e-112	0.261243	0.3	0.013	9.89817e-108	3	atp2b3a
enah	5.76605e-112	1.0467	0.579	0.089	1.10247e-107	3	enah
hk1	6.26134e-112	0.39437	0.316	0.015	1.19717e-107	3	hk1
rab3aa	6.778e-112	0.328371	0.312	0.015	1.29595e-107	3	rab3aa
ENSDARG00000002220	7.45848e-112	0.884334	0.648	0.12	1.42606e-107	3	ENSDARG00000002220
lima1a	9.01998e-112	0.601294	0.291	0.012	1.72462e-107	3	lima1a
oaz1b	1.40802e-111	1.57189	0.907	0.369	2.69214e-107	3	oaz1b
negr1	1.83031e-111	0.648688	0.449	0.044	3.49955e-107	3	negr1
slc16a9b	3.27113e-111	0.381049	0.275	0.01	6.25439e-107	3	slc16a9b
rnf34b	7.46098e-111	0.364265	0.287	0.011	1.42654e-106	3	rnf34b
atf4b	1.1507e-110	1.53948	0.883	0.33	2.20014e-106	3	atf4b
hs3st1l2	1.93635e-110	0.747038	0.457	0.049	3.70231e-106	3	hs3st1l2
serpinh1b	2.09785e-110	1.08618	0.296	0.013	4.01108e-106	3	serpinh1b
coq10b	2.38848e-110	1.01137	0.656	0.13	4.56677e-106	3	coq10b
dnajb1a	3.87894e-110	0.782355	0.595	0.096	7.41654e-106	3	dnajb1a
nfatc1	8.73809e-110	0.356504	0.251	0.007	1.67072e-105	3	nfatc1
eef2l2	1.00134e-109	0.562547	0.47	0.051	1.91455e-105	3	eef2l2
pkig	2.96648e-109	0.351414	0.275	0.01	5.67192e-105	3	pkig
atpv0e2	3.58499e-109	0.349333	0.437	0.042	6.8545e-105	3	atpv0e2
wif1	3.95707e-109	0.596981	0.377	0.029	7.56592e-105	3	wif1
abcc5	6.5346e-109	1.06792	0.628	0.108	1.24942e-104	3	abcc5
doc2b	9.65241e-109	0.864403	0.482	0.056	1.84554e-104	3	doc2b
ubash3ba	9.74924e-109	0.480235	0.3	0.014	1.86405e-104	3	ubash3ba
heca	1.12196e-108	0.3413	0.263	0.008	2.14518e-104	3	heca
lpcat4	1.62867e-108	0.371509	0.251	0.007	3.11402e-104	3	lpcat4
pcdh15b	2.06403e-108	0.992665	0.413	0.038	3.94642e-104	3	pcdh15b
stip1	3.49761e-108	1.72209	0.874	0.323	6.68742e-104	3	stip1
rasgef1ba	4.19929e-108	1.06978	0.713	0.161	8.02905e-104	3	rasgef1ba
ttll7	4.25108e-108	0.473383	0.3	0.014	8.12806e-104	3	ttll7
btg3	4.51923e-108	0.656817	0.53	0.072	8.64077e-104	3	btg3
kctd3	8.3765e-108	0.464115	0.259	0.008	1.60159e-103	3	kctd3
znf395b	1.62264e-107	0.618641	0.538	0.075	3.1025e-103	3	znf395b
ppm1e	2.05784e-107	0.354337	0.324	0.018	3.9346e-103	3	ppm1e
rheb	2.29354e-107	0.291602	0.267	0.009	4.38525e-103	3	rheb
sst1.1	2.30758e-107	7.16974	0.308	0.017	4.41209e-103	3	sst1.1
arl4d	9.39583e-107	0.501901	0.348	0.024	1.79648e-102	3	arl4d
enox2	1.93466e-106	1.02937	0.583	0.096	3.69907e-102	3	enox2
gse1	2.47375e-106	0.959412	0.563	0.088	4.7298e-102	3	gse1
ctnnal1	3.20378e-106	0.350113	0.251	0.007	6.12563e-102	3	ctnnal1
ENSDARG00000093374	6.15012e-106	0.736702	0.51	0.065	1.1759e-101	3	ENSDARG00000093374
tjp1b	6.39206e-106	1.10143	0.64	0.122	1.22216e-101	3	tjp1b
jun	6.69724e-106	2.38346	0.968	0.495	1.28051e-101	3	jun
ubc	8.25777e-106	1.8718	0.935	0.507	1.57889e-101	3	ubc
usp19	1.81199e-105	0.900006	0.538	0.081	3.46452e-101	3	usp19
tuba8l4	2.12106e-105	1.2985	0.858	0.261	4.05546e-101	3	tuba8l4
taok3a	2.1671e-105	0.535438	0.32	0.019	4.1435e-101	3	taok3a
sgpp1	3.11134e-105	0.862098	0.534	0.078	5.94888e-101	3	sgpp1
si:dkey-10p5.10	3.24993e-105	0.35192	0.304	0.016	6.21387e-101	3	si:dkey-10p5.10
dock9b	4.27101e-105	0.405514	0.251	0.008	8.16618e-101	3	dock9b
serpinb1l3	5.76459e-105	0.466585	0.385	0.034	1.10219e-100	3	serpinb1l3
adgrl1a	4.16042e-104	0.677371	0.425	0.041	7.95473e-100	3	adgrl1a
sfpq	6.47609e-104	1.48909	0.887	0.322	1.23823e-99	3	sfpq
btg1	7.71875e-104	1.75999	0.984	0.553	1.47583e-99	3	btg1
sv2bb	8.09726e-104	0.284731	0.251	0.008	1.5482e-99	3	sv2bb
dop1b	1.00687e-103	0.615614	0.445	0.051	1.92513e-99	3	dop1b
usp44	1.63245e-103	0.524805	0.381	0.033	3.12124e-99	3	usp44
nucb2b	1.87082e-103	1.62527	0.769	0.252	3.577e-99	3	nucb2b
si:ch211-194k22.8	2.21847e-103	0.5951	0.385	0.034	4.24172e-99	3	si:ch211-194k22.8
tspan7	3.14195e-103	0.618489	0.534	0.082	6.0074e-99	3	tspan7
fyna	3.31496e-103	0.304436	0.263	0.01	6.33821e-99	3	fyna
ankrd10b	4.19724e-103	0.609186	0.457	0.054	8.02513e-99	3	ankrd10b
inpp5l	6.2389e-103	0.800519	0.506	0.071	1.19288e-98	3	inpp5l
ahr2	2.28747e-102	1.23308	0.692	0.162	4.37364e-98	3	ahr2
dgkza	2.76623e-102	1.20192	0.684	0.151	5.28902e-98	3	dgkza
rbpjb	4.68893e-102	0.599677	0.47	0.057	8.96523e-98	3	rbpjb
ptmaa	8.012e-102	1.26707	0.891	0.333	1.53189e-97	3	ptmaa
mxi1	9.37167e-102	0.519165	0.453	0.051	1.79186e-97	3	mxi1
pfkfb4a	2.68973e-101	0.666761	0.486	0.066	5.14276e-97	3	pfkfb4a
lrrfip1b	6.03087e-101	0.337783	0.251	0.008	1.1531e-96	3	lrrfip1b
ppp2r5cb	6.71618e-101	1.05947	0.579	0.103	1.28413e-96	3	ppp2r5cb
spry4	1.09983e-100	0.612625	0.433	0.048	2.10288e-96	3	spry4
chordc1a	1.70583e-100	0.679084	0.47	0.06	3.26154e-96	3	chordc1a
ENSDARG00000114495	2.07857e-100	0.594246	0.3	0.017	3.97422e-96	3	ENSDARG00000114495
znrf1	3.27405e-100	0.823606	0.615	0.123	6.25998e-96	3	znrf1
gnb1a	3.85466e-100	1.2753	0.794	0.267	7.37011e-96	3	gnb1a
arfgef1	4.44774e-100	0.925928	0.538	0.086	8.50407e-96	3	arfgef1
ENSDARG00000030803	7.20993e-100	0.697799	0.47	0.06	1.37854e-95	3	ENSDARG00000030803
[truncated: 2,956 more rows]

## Sheet: Merged ALL_dsRED
List of marker genes for WT and TKO merged clustering with 0.3 resolution
gene	p_val	avg_log2FC	pct.1	pct.2	p_val_adj	cluster	gene
si:ch211-212c13.8	0	2.00248	0.942	0.432	0	0	si:ch211-212c13.8
sb:cb37	0	1.99969	0.888	0.361	0	0	sb:cb37
cfb	0	1.90559	0.963	0.57	0	0	cfb
zgc:171534	0	1.86748	0.866	0.118	0	0	zgc:171534
cfhl4	0	1.68783	0.981	0.635	0	0	cfhl4
ces2a	0	1.63285	0.979	0.597	0	0	ces2a
rbp4	0	1.5996	0.984	0.693	0	0	rbp4
apom	0	1.58267	0.988	0.598	0	0	apom
fgg	0	1.58265	0.977	0.634	0	0	fgg
mgst1.2	0	1.40657	0.944	0.503	0	0	mgst1.2
ttr	0	1.35508	0.986	0.619	0	0	ttr
cp	4.98304e-305	1.70995	0.929	0.479	1.00528e-300	0	cp
gpx1a	5.27612e-305	1.37868	0.881	0.404	1.0644e-300	0	gpx1a
aldh1a2	1.35554e-304	0.909505	0.603	0.076	2.73466e-300	0	aldh1a2
tfa	1.04185e-303	1.2507	1	0.847	2.10183e-299	0	tfa
serpina1l	5.56e-301	1.60431	0.977	0.6	1.12168e-296	0	serpina1l
apoa2	1.91797e-294	1.31956	1	0.956	3.86931e-290	0	apoa2
zgc:112265	1.38521e-277	1.37601	0.972	0.677	2.79453e-273	0	zgc:112265
serpinc1	4.67622e-277	1.26755	0.935	0.526	9.4338e-273	0	serpinc1
apoa1b	5.15268e-275	1.15671	1	0.91	1.0395e-270	0	apoa1b
c4b	9.95897e-275	1.40105	0.768	0.233	2.00912e-270	0	c4b
ambp	2.28278e-274	1.27975	0.957	0.582	4.60527e-270	0	ambp
apobb.1	4.23959e-274	1.49666	0.931	0.486	8.55295e-270	0	apobb.1
c9	1.53667e-270	1.5388	0.951	0.583	3.10007e-266	0	c9
lgals2b	5.05234e-269	1.44125	0.889	0.412	1.01926e-264	0	lgals2b
afp4.1	1.28185e-267	1.24325	0.971	0.541	2.58601e-263	0	afp4.1
gpx4a	4.079e-267	1.29913	0.982	0.694	8.22898e-263	0	gpx4a
c3a.2	5.54757e-266	1.97195	0.893	0.448	1.11917e-261	0	c3a.2
cyp4v7	2.33488e-263	0.896966	0.694	0.179	4.71038e-259	0	cyp4v7
bhmt	9.34173e-258	1.11894	0.998	0.846	1.8846e-253	0	bhmt
gc	5.12188e-257	1.21174	0.946	0.562	1.03329e-252	0	gc
rrbp1b	9.55892e-257	1.24058	0.849	0.366	1.92842e-252	0	rrbp1b
c3a.3	8.76735e-249	1.60513	0.935	0.565	1.76872e-244	0	c3a.3
ppib	8.89022e-248	1.13555	0.951	0.651	1.79351e-243	0	ppib
cox4i1	3.99681e-247	0.943525	0.979	0.725	8.06316e-243	0	cox4i1
oxct1b	7.9032e-247	1.1055	0.91	0.452	1.59439e-242	0	oxct1b
kng1	1.76681e-246	1.19794	0.908	0.466	3.56437e-242	0	kng1
si:dkeyp-73d8.8	3.48709e-245	1.21854	0.895	0.384	7.03485e-241	0	si:dkeyp-73d8.8
pdk2b	1.3858e-242	1.09518	0.862	0.398	2.79572e-238	0	pdk2b
fga	2.23536e-242	1.21092	0.948	0.562	4.50961e-238	0	fga
grhprb	8.32866e-241	0.996149	0.972	0.694	1.68022e-236	0	grhprb
ENSDARG00000090722	4.29816e-239	1.24203	0.871	0.372	8.67111e-235	0	ENSDARG00000090722
txn	5.7063e-239	1.22655	0.912	0.485	1.15119e-234	0	txn
atp5f1b	6.68176e-239	1.04073	0.977	0.775	1.34798e-234	0	atp5f1b
sdr16c5b	3.36624e-238	1.18705	0.803	0.345	6.79105e-234	0	sdr16c5b
cfhl2	6.54905e-235	0.943354	0.732	0.224	1.32121e-230	0	cfhl2
igfbp1b	1.32217e-232	1.28975	0.792	0.31	2.66735e-228	0	igfbp1b
serpina1	2.79942e-232	1.24366	0.955	0.574	5.64755e-228	0	serpina1
apoba	6.14072e-229	1.2941	0.869	0.414	1.23883e-224	0	apoba
cox6a1	2.49072e-228	1.10929	0.949	0.637	5.02477e-224	0	cox6a1
hao1	1.88924e-223	1.03432	0.92	0.473	3.81135e-219	0	hao1
gapdh	5.49099e-223	0.95803	0.984	0.789	1.10775e-218	0	gapdh
pdia3	6.28417e-223	1.22069	0.906	0.534	1.26777e-218	0	pdia3
vtna	4.99779e-220	0.957171	0.72	0.243	1.00825e-215	0	vtna
zgc:123103	6.10174e-220	1.15837	0.991	0.728	1.23096e-215	0	zgc:123103
rnasel3	1.82191e-219	1.23286	0.714	0.248	3.67552e-215	0	rnasel3
lect2l	1.87906e-217	1.57227	0.797	0.327	3.79082e-213	0	lect2l
ENSDARG00000015978	3.78528e-217	0.952243	0.966	0.751	7.63643e-213	0	ENSDARG00000015978
zgc:195173	4.67206e-217	0.901517	0.786	0.305	9.42542e-213	0	zgc:195173
agxtb	5.3799e-217	0.946231	0.992	0.806	1.08534e-212	0	agxtb
fgb	2.43309e-216	1.10725	0.99	0.756	4.90852e-212	0	fgb
serpina7	6.93639e-216	1.15933	0.576	0.137	1.39935e-211	0	serpina7
epdl1	7.09854e-216	1.01712	0.833	0.378	1.43206e-211	0	epdl1
c3a.1	4.38621e-215	1.50169	0.984	0.716	8.84873e-211	0	c3a.1
atp5f1d	8.88309e-215	0.974665	0.932	0.625	1.79207e-210	0	atp5f1d
rida	3.22385e-212	1.03715	0.94	0.569	6.50379e-208	0	rida
c8a	1.28442e-211	0.962375	0.759	0.289	2.5912e-207	0	c8a
f2	3.36862e-211	1.14129	0.95	0.589	6.79586e-207	0	f2
dbi	2.16262e-210	1.07655	0.925	0.643	4.36287e-206	0	dbi
comtd1	4.37196e-209	0.920834	0.694	0.217	8.82e-205	0	comtd1
a2ml	4.61293e-209	1.22487	0.93	0.539	9.30613e-205	0	a2ml
shbg	7.49353e-209	1.10294	0.913	0.497	1.51175e-204	0	shbg
cyp2p9	1.22957e-208	0.599132	0.395	0.037	2.48054e-204	0	cyp2p9
phyhd1	5.44607e-203	0.908985	0.793	0.335	1.09869e-198	0	phyhd1
aldob	6.03783e-203	0.888974	0.991	0.842	1.21807e-198	0	aldob
prozb	1.00187e-201	0.75108	0.636	0.186	2.02117e-197	0	prozb
g6pca.2	1.88257e-201	0.936065	0.95	0.6	3.79789e-197	0	g6pca.2
si:dkey-105h12.2	5.63926e-199	0.98524	0.82	0.352	1.13766e-194	0	si:dkey-105h12.2
qdpra	9.32052e-199	0.918966	0.874	0.5	1.88032e-194	0	qdpra
ndufa4l	1.12847e-198	0.824181	0.98	0.748	2.27658e-194	0	ndufa4l
si:dkeyp-4f2.1.1	1.13709e-198	0.479809	0.45	0.067	2.29397e-194	0	si:dkeyp-4f2.1.1
aqp9b	2.28582e-198	0.694189	0.594	0.152	4.61141e-194	0	aqp9b
diabloa	1.00097e-197	0.997291	0.969	0.69	2.01935e-193	0	diabloa
fabp10a	1.09259e-197	0.985243	0.996	0.853	2.20418e-193	0	fabp10a
dad1	2.219e-197	0.962364	0.944	0.609	4.47661e-193	0	dad1
atp5pf	3.06511e-197	0.936378	0.936	0.631	6.18355e-193	0	atp5pf
si:ch1073-126c3.2	8.89725e-197	0.958734	0.677	0.234	1.79493e-192	0	si:ch1073-126c3.2
serpinf2a	9.95261e-197	1.02039	0.837	0.382	2.00784e-192	0	serpinf2a
acadm	3.1749e-196	0.887906	0.828	0.397	6.40505e-192	0	acadm
g6pca.1	1.35154e-195	0.874124	0.873	0.42	2.7266e-191	0	g6pca.1
cox6b1	5.78037e-195	0.883445	0.955	0.62	1.16613e-190	0	cox6b1
igfbp1a	1.45595e-194	0.84385	0.99	0.777	2.93724e-190	0	igfbp1a
ptgr1	1.59724e-193	0.582305	0.594	0.149	3.22227e-189	0	ptgr1
atox1	1.76331e-192	0.976555	0.879	0.517	3.5573e-188	0	atox1
si:dkeyp-73b11.8	3.95663e-191	0.615101	0.393	0.048	7.9821e-187	0	si:dkeyp-73b11.8
si:ch1073-464p5.5	3.19732e-189	1.21349	0.938	0.565	6.45026e-185	0	si:ch1073-464p5.5
cox7c	7.57501e-189	0.899063	0.927	0.627	1.52818e-184	0	cox7c
lias	1.36671e-188	0.532524	0.48	0.094	2.75721e-184	0	lias
cfh	1.45841e-188	1.12216	0.922	0.566	2.9422e-184	0	cfh
apoa4b.1	8.33162e-188	1.02166	0.933	0.539	1.68082e-183	0	apoa4b.1
tm4sf5	2.44255e-187	0.662076	0.637	0.192	4.9276e-183	0	tm4sf5
mpc2	4.07629e-186	0.877071	0.779	0.343	8.22351e-182	0	mpc2
stc2b	4.85345e-186	0.799611	0.794	0.322	9.79135e-182	0	stc2b
ENSDARG00000095082	5.79718e-186	0.66091	0.588	0.16	1.16952e-181	0	ENSDARG00000095082
dap	7.88265e-186	0.894732	0.9	0.545	1.59025e-181	0	dap
gstp1	6.59334e-184	1.00609	0.933	0.613	1.33014e-179	0	gstp1
si:ch211-201h21.5	8.9263e-184	0.502769	0.468	0.091	1.80079e-179	0	si:ch211-201h21.5
asgrl1	5.30998e-183	0.77403	0.766	0.305	1.07124e-178	0	asgrl1
cox5ab	1.87668e-181	0.813097	0.911	0.593	3.78602e-177	0	cox5ab
atp5fa1	2.85189e-181	0.858436	0.939	0.684	5.7534e-177	0	atp5fa1
cox7a2a	1.90084e-180	0.946154	0.88	0.536	3.83476e-176	0	cox7a2a
suclg1	3.17207e-180	0.854358	0.944	0.655	6.39934e-176	0	suclg1
uraha	1.397e-179	0.930291	0.779	0.345	2.8183e-175	0	uraha
itih2	1.94656e-179	0.959605	0.775	0.33	3.927e-175	0	itih2
cyp2ad3	3.9107e-178	0.878585	0.703	0.263	7.88945e-174	0	cyp2ad3
eno3	5.80872e-178	0.851193	0.968	0.735	1.17185e-173	0	eno3
vtnb	2.97783e-176	0.978002	0.882	0.465	6.00748e-172	0	vtnb
chchd10	5.33263e-176	0.831034	0.873	0.481	1.0758e-171	0	chchd10
dhrs9	2.52953e-175	0.836769	0.772	0.312	5.10307e-171	0	dhrs9
cbln10	7.10834e-174	0.632858	0.58	0.164	1.43404e-169	0	cbln10
atp5pd	9.64291e-174	0.927475	0.886	0.555	1.94536e-169	0	atp5pd
f7	1.30603e-173	0.690508	0.624	0.204	2.63478e-169	0	f7
fetub	1.32238e-173	1.02844	0.992	0.768	2.66778e-169	0	fetub
ndufa6	1.96192e-173	0.832994	0.869	0.511	3.95798e-169	0	ndufa6
itih3a	2.33217e-173	0.726708	0.697	0.258	4.70491e-169	0	itih3a
atp5pb	3.21638e-173	0.848528	0.903	0.573	6.48872e-169	0	atp5pb
cox7b	3.27501e-173	0.840261	0.948	0.689	6.607e-169	0	cox7b
ndufv1	1.44987e-172	0.748369	0.715	0.299	2.92497e-168	0	ndufv1
lipf	2.37572e-172	0.734497	0.709	0.278	4.79277e-168	0	lipf
rps27l	8.44579e-172	1.02964	0.808	0.422	1.70385e-167	0	rps27l
c8b	3.20826e-171	0.728224	0.614	0.197	6.47234e-167	0	c8b
shmt1	1.87522e-170	0.82231	0.778	0.357	3.78306e-166	0	shmt1
vmo1b	2.56648e-170	0.782123	0.725	0.286	5.17762e-166	0	vmo1b
cox5aa	4.80336e-170	0.85606	0.916	0.62	9.6903e-166	0	cox5aa
atp5mf	4.98009e-170	0.841029	0.926	0.64	1.00468e-165	0	atp5mf
si:dkey-33i11.9	5.22133e-170	0.734126	0.656	0.219	1.05335e-165	0	si:dkey-33i11.9
sult6b1	8.2832e-170	0.602073	0.57	0.16	1.67105e-165	0	sult6b1
uqcrq	9.37625e-170	0.844751	0.895	0.56	1.89156e-165	0	uqcrq
c5	3.21143e-169	0.923525	0.751	0.313	6.47873e-165	0	c5
sod1	4.81683e-169	0.859157	0.945	0.659	9.71748e-165	0	sod1
ENSDARG00000037679	2.25469e-168	0.773356	0.757	0.33	4.54862e-164	0	ENSDARG00000037679
ssr2	2.82426e-168	0.866805	0.866	0.485	5.69766e-164	0	ssr2
hp.1	9.44818e-168	0.786676	0.988	0.684	1.90608e-163	0	hp.1
cpb2	9.74729e-168	0.590881	0.573	0.168	1.96642e-163	0	cpb2
cyp2n13	8.08061e-167	0.941999	0.612	0.2	1.63018e-162	0	cyp2n13
ndufb10	2.50851e-166	0.854998	0.851	0.475	5.06067e-162	0	ndufb10
atp5mc1	3.39141e-166	0.946723	0.925	0.636	6.84183e-162	0	atp5mc1
bckdhbl	2.8431e-165	0.607641	0.606	0.192	5.73566e-161	0	bckdhbl
nqo1	3.44882e-165	0.786379	0.638	0.219	6.95765e-161	0	nqo1
gstk1	8.02321e-165	0.719495	0.765	0.333	1.6186e-160	0	gstk1
cyb5r2	4.01339e-164	0.726281	0.597	0.189	8.09661e-160	0	cyb5r2
aldh6a1	6.59174e-164	0.805737	0.93	0.603	1.32982e-159	0	aldh6a1
atp5md	7.93696e-164	0.857637	0.862	0.526	1.6012e-159	0	atp5md
pnp4b	9.13976e-164	0.804397	0.932	0.588	1.84386e-159	0	pnp4b
c8g	1.17404e-163	0.78707	0.783	0.335	2.36851e-159	0	c8g
cidec	1.82502e-163	0.400047	0.36	0.047	3.68179e-159	0	cidec
c1qbp	2.33082e-163	0.81042	0.764	0.353	4.7022e-159	0	c1qbp
atp5f1c	4.17992e-163	0.899503	0.794	0.417	8.43258e-159	0	atp5f1c
acat1	8.57466e-163	0.806407	0.875	0.495	1.72985e-158	0	acat1
agxta	1.2966e-162	0.768692	0.866	0.46	2.61576e-158	0	agxta
anxa11b	1.51205e-162	0.677696	0.682	0.276	3.05041e-158	0	anxa11b
h6pd	2.6995e-162	0.724253	0.599	0.202	5.44597e-158	0	h6pd
gpd1b	4.22731e-162	0.841746	0.904	0.581	8.52818e-158	0	gpd1b
cfhl1	4.74665e-162	0.674574	0.579	0.171	9.57589e-158	0	cfhl1
pla2g12b	7.69711e-162	0.722044	0.712	0.278	1.55282e-157	0	pla2g12b
hadhaa	8.60443e-162	0.60328	0.637	0.221	1.73586e-157	0	hadhaa
cyc1	2.70674e-160	0.738903	0.794	0.394	5.46058e-156	0	cyc1
fbp1b	6.76221e-160	0.789127	0.925	0.556	1.36421e-155	0	fbp1b
sord	6.91644e-160	0.722514	0.789	0.345	1.39532e-155	0	sord
atp5l	4.68499e-159	0.813686	0.934	0.681	9.4515e-155	0	atp5l
cbln9	9.356e-159	0.586632	0.488	0.12	1.88748e-154	0	cbln9
akr7a3	1.22458e-158	0.613951	0.62	0.209	2.47046e-154	0	akr7a3
ndufab1a	1.23741e-158	0.761669	0.823	0.431	2.49635e-154	0	ndufab1a
ftcd	4.70742e-158	0.740813	0.87	0.44	9.49674e-154	0	ftcd
uox	3.43222e-157	0.810334	0.923	0.556	6.92416e-153	0	uox
hdlbpa	8.32752e-157	0.792411	0.864	0.526	1.67999e-152	0	hdlbpa
cyp4v8	2.05313e-156	0.74593	0.703	0.278	4.14199e-152	0	cyp4v8
mpc1	4.4001e-156	0.790858	0.799	0.419	8.87675e-152	0	mpc1
pcbd1	5.94917e-156	0.79289	0.856	0.476	1.20019e-151	0	pcbd1
mat1a	2.1147e-155	0.7999	0.906	0.548	4.26619e-151	0	mat1a
atp5mc3a	4.23741e-155	0.765143	0.905	0.577	8.54855e-151	0	atp5mc3a
serping1	6.30589e-155	0.524401	0.435	0.091	1.27215e-150	0	serping1
pygl	8.0439e-155	0.785625	0.926	0.577	1.62278e-150	0	pygl
ndufa1	9.05807e-154	0.754294	0.898	0.551	1.82737e-149	0	ndufa1
cox6c	3.53429e-153	0.753217	0.905	0.596	7.13008e-149	0	cox6c
mrpl12	4.89463e-153	0.709188	0.705	0.299	9.87442e-149	0	mrpl12
sec61g	5.29257e-153	0.819016	0.951	0.732	1.06772e-148	0	sec61g
phb2b	5.65353e-153	0.720448	0.768	0.35	1.14054e-148	0	phb2b
CABZ01073265.1	3.30387e-152	0.784274	0.675	0.265	6.66524e-148	0	CABZ01073265.1
slc37a4a	7.09417e-152	0.689557	0.662	0.248	1.43118e-147	0	slc37a4a
agt	1.9084e-151	0.762174	0.866	0.491	3.85e-147	0	agt
plg	4.51005e-149	0.904252	0.898	0.527	9.09857e-145	0	plg
zgc:162608	5.19203e-149	0.90639	0.871	0.467	1.04744e-144	0	zgc:162608
as3mt	8.49993e-149	0.556514	0.623	0.221	1.71478e-144	0	as3mt
sdhdb	6.92767e-148	0.66392	0.703	0.304	1.39759e-143	0	sdhdb
ostc	1.14236e-147	0.684944	0.762	0.363	2.30459e-143	0	ostc
asmtl	1.18757e-147	0.54462	0.627	0.22	2.3958e-143	0	asmtl
smdt1b	1.5327e-147	0.624574	0.645	0.255	3.09207e-143	0	smdt1b
sod2	4.21187e-147	0.707382	0.782	0.368	8.49702e-143	0	sod2
krtcap2	4.28161e-147	0.734815	0.773	0.365	8.63772e-143	0	krtcap2
gcdhb	3.6725e-145	0.366148	0.412	0.086	7.40891e-141	0	gcdhb
ttc36	8.47727e-145	0.763854	0.911	0.536	1.7102e-140	0	ttc36
CABZ01033205.1	2.08745e-143	0.687925	0.741	0.311	4.21123e-139	0	CABZ01033205.1
si:dkeyp-73d8.6	3.6562e-143	0.735976	0.955	0.565	7.37602e-139	0	si:dkeyp-73d8.6
si:ch211-222e20.4	4.56133e-143	0.491658	0.581	0.191	9.20202e-139	0	si:ch211-222e20.4
atp5mc3b	5.99542e-143	0.89099	0.944	0.692	1.20952e-138	0	atp5mc3b
uqcrc2b	6.98886e-143	0.572332	0.663	0.264	1.40993e-138	0	uqcrc2b
uqcrfs1	2.71021e-142	0.711484	0.831	0.463	5.46757e-138	0	uqcrfs1
gcshb	2.78819e-142	0.659969	0.816	0.384	5.6249e-138	0	gcshb
ndufb8	5.92716e-142	0.750018	0.869	0.537	1.19574e-137	0	ndufb8
f5	7.40908e-142	0.924157	0.895	0.539	1.49471e-137	0	f5
c3a.6	8.78357e-142	0.81631	0.791	0.378	1.772e-137	0	c3a.6
agxt2	1.04357e-141	0.685358	0.732	0.338	2.10529e-137	0	agxt2
calr3b	4.41056e-141	0.888598	0.833	0.484	8.89786e-137	0	calr3b
serpinf2b	1.4345e-140	0.837516	0.921	0.587	2.89395e-136	0	serpinf2b
hao2	2.58522e-140	0.574368	0.722	0.302	5.21541e-136	0	hao2
tmem97	7.74977e-140	0.476015	0.444	0.108	1.56344e-135	0	tmem97
slc25a3b	1.03277e-139	0.759448	0.906	0.626	2.08351e-135	0	slc25a3b
aspdh	1.37866e-139	0.544786	0.668	0.263	2.78131e-135	0	aspdh
pfdn4	1.9368e-139	0.690913	0.741	0.358	3.90731e-135	0	pfdn4
bsg	3.19226e-139	0.720086	0.832	0.478	6.44006e-135	0	bsg
rdh1	3.39965e-139	0.689528	0.681	0.268	6.85846e-135	0	rdh1
masp2	4.79379e-139	0.490199	0.544	0.167	9.67099e-135	0	masp2
rab5if	5.47053e-139	0.676767	0.689	0.317	1.10362e-134	0	rab5if
lcn15	7.95918e-139	0.743274	0.803	0.385	1.60569e-134	0	lcn15
si:ch211-107o10.3	2.90054e-138	0.558449	0.656	0.267	5.85154e-134	0	si:ch211-107o10.3
rps26l	4.74759e-138	0.758407	0.96	0.712	9.57779e-134	0	rps26l
atp5po	1.22036e-137	0.711526	0.799	0.43	2.46196e-133	0	atp5po
ndufb9	2.83523e-137	0.679316	0.841	0.485	5.71979e-133	0	ndufb9
sult1st1	5.55266e-137	0.506198	0.584	0.198	1.12019e-132	0	sult1st1
dhtkd1	6.12259e-137	0.528843	0.581	0.206	1.23517e-132	0	dhtkd1
acaa1	6.57541e-137	0.541572	0.619	0.224	1.32652e-132	0	acaa1
ndufs2	1.43997e-136	0.546701	0.658	0.271	2.905e-132	0	ndufs2
czib	3.26626e-135	0.527363	0.603	0.226	6.58935e-131	0	czib
cbr1l	3.55561e-135	0.682896	0.747	0.332	7.17308e-131	0	cbr1l
cldnc	3.68064e-135	0.487578	0.582	0.199	7.42532e-131	0	cldnc
ndufa12	4.4025e-135	0.661934	0.766	0.394	8.88161e-131	0	ndufa12
ndufb5	5.92418e-135	0.632289	0.751	0.357	1.19514e-130	0	ndufb5
zgc:193541	3.36835e-134	0.659581	0.938	0.693	6.79531e-130	0	zgc:193541
serpind1	1.19576e-133	0.584188	0.655	0.249	2.41232e-129	0	serpind1
rps23	1.22167e-133	0.802303	0.966	0.747	2.46461e-129	0	rps23
aldh7a1	3.68374e-133	0.60895	0.805	0.404	7.43157e-129	0	aldh7a1
glud1b	4.72889e-133	0.716008	0.934	0.622	9.54006e-129	0	glud1b
rps27a	6.26083e-133	0.650872	0.984	0.863	1.26306e-128	0	rps27a
rpl6	1.24992e-132	0.657311	0.945	0.742	2.52159e-128	0	rpl6
CABZ01102240.1	2.04327e-132	0.480696	0.562	0.199	4.12209e-128	0	CABZ01102240.1
hadhab	2.17906e-132	0.511878	0.597	0.219	4.39605e-128	0	hadhab
CABZ01065076.1	3.58048e-132	0.533939	0.603	0.216	7.22326e-128	0	CABZ01065076.1
ndufb4	6.34997e-132	0.626427	0.803	0.424	1.28104e-127	0	ndufb4
cbln5	7.5208e-132	0.49548	0.573	0.197	1.51725e-127	0	cbln5
rpl3	9.23311e-132	0.704219	0.943	0.741	1.86269e-127	0	rpl3
dlst	1.06358e-131	0.640091	0.771	0.39	2.14567e-127	0	dlst
alas1	1.22999e-131	0.572256	0.719	0.337	2.48139e-127	0	alas1
ddost	2.30413e-131	0.672257	0.734	0.348	4.64835e-127	0	ddost
sil1	2.57723e-131	0.429887	0.395	0.091	5.19931e-127	0	sil1
ssr3	9.95706e-131	0.705554	0.908	0.566	2.00874e-126	0	ssr3
prdx1	1.40718e-130	0.773373	0.819	0.44	2.83885e-126	0	prdx1
prdx2	2.35838e-130	0.679591	0.95	0.756	4.7578e-126	0	prdx2
dldh	7.94892e-130	0.557945	0.675	0.29	1.60361e-125	0	dldh
ndufv2	1.0033e-129	0.544327	0.683	0.304	2.02406e-125	0	ndufv2
rpl11	1.63751e-129	0.679248	0.984	0.86	3.30351e-125	0	rpl11
pgam1a	3.8821e-129	0.629422	0.916	0.618	7.83174e-125	0	pgam1a
rplp1	6.05779e-129	0.613661	0.99	0.899	1.2221e-124	0	rplp1
CABZ01032488.1	6.27295e-129	0.448882	0.555	0.185	1.2655e-124	0	CABZ01032488.1
zgc:103559	1.98022e-128	0.480912	0.573	0.196	3.9949e-124	0	zgc:103559
si:ch73-141c7.1	2.26261e-128	0.716629	0.89	0.538	4.56459e-124	0	si:ch73-141c7.1
park7	3.32619e-128	0.536924	0.605	0.244	6.71025e-124	0	park7
prdx3	3.77723e-128	0.64269	0.771	0.399	7.62018e-124	0	prdx3
uqcrc1	7.90143e-128	0.693998	0.786	0.439	1.59404e-123	0	uqcrc1
akr1a1a	1.33134e-127	0.514015	0.555	0.197	2.68584e-123	0	akr1a1a
atp5meb	1.78167e-127	0.655402	0.95	0.729	3.59433e-123	0	atp5meb
tat	3.19616e-127	0.878449	0.558	0.199	6.44793e-123	0	tat
ndufb6	3.59057e-127	0.617356	0.737	0.357	7.24362e-123	0	ndufb6
hal	6.99366e-127	0.631505	0.873	0.497	1.4109e-122	0	hal
ndufb7	1.99245e-126	0.658432	0.888	0.56	4.01957e-122	0	ndufb7
ndufb2	2.22032e-126	0.637977	0.836	0.502	4.47927e-122	0	ndufb2
rgn	2.29377e-126	0.449361	0.486	0.144	4.62744e-122	0	rgn
ndufa9a	5.83163e-126	0.489175	0.662	0.27	1.17647e-121	0	ndufa9a
slc25a5	6.9158e-126	0.675657	0.983	0.869	1.39519e-121	0	slc25a5
xirp2a	2.0868e-125	0.537567	0.679	0.283	4.20992e-121	0	xirp2a
slc51a	2.16937e-125	0.621779	0.729	0.32	4.37649e-121	0	slc51a
ldhba	2.38175e-125	0.600269	0.774	0.405	4.80495e-121	0	ldhba
acmsd	2.62616e-125	0.540421	0.732	0.325	5.29802e-121	0	acmsd
si:ch211-186e20.7	6.34789e-125	0.565608	0.655	0.257	1.28062e-120	0	si:ch211-186e20.7
hspe1	6.93649e-125	0.616815	0.965	0.778	1.39937e-120	0	hspe1
chac2	7.26465e-125	0.390383	0.396	0.098	1.46557e-120	0	chac2
mcfd2	1.27079e-124	0.564045	0.687	0.295	2.56368e-120	0	mcfd2
hsp90b1	1.37282e-124	1.2555	0.873	0.6	2.76952e-120	0	hsp90b1
got2b	3.10165e-124	0.516556	0.671	0.305	6.25726e-120	0	got2b
rpl23	3.50451e-124	0.677671	0.983	0.832	7.07001e-120	0	rpl23
rpl15	4.6026e-124	0.670304	0.945	0.659	9.28528e-120	0	rpl15
acadl	5.78928e-124	0.470449	0.605	0.233	1.16793e-119	0	acadl
pck1	1.56646e-123	0.750997	0.951	0.667	3.16017e-119	0	pck1
rpl29	2.8561e-123	0.595513	0.99	0.866	5.76189e-119	0	rpl29
slc25a20	3.79836e-123	0.554243	0.692	0.31	7.66281e-119	0	slc25a20
gstt1a	4.95822e-123	0.707252	0.911	0.546	1.00027e-118	0	gstt1a
faah2a	6.89998e-123	0.404572	0.496	0.157	1.392e-118	0	faah2a
nr0b1	9.84582e-123	0.513252	0.539	0.186	1.98629e-118	0	nr0b1
etfa	1.80718e-122	0.583899	0.735	0.366	3.64581e-118	0	etfa
pmt	1.91971e-122	0.492126	0.59	0.218	3.87283e-118	0	pmt
faua	4.29409e-122	0.695737	0.962	0.721	8.6629e-118	0	faua
rplp2l	3.0401e-121	0.610194	0.988	0.911	6.1331e-117	0	rplp2l
fkbp2	4.08862e-121	0.620448	0.744	0.365	8.24838e-117	0	fkbp2
si:dkey-90m5.4	5.99206e-121	0.452296	0.494	0.154	1.20884e-116	0	si:dkey-90m5.4
ssr4	6.59567e-121	0.742535	0.788	0.44	1.33061e-116	0	ssr4
rps15	1.78853e-120	0.685639	0.971	0.773	3.60819e-116	0	rps15
msrb2	1.93936e-120	0.605824	0.818	0.416	3.91247e-116	0	msrb2
nlgn4xa	2.20087e-120	0.260566	0.421	0.102	4.44004e-116	0	nlgn4xa
ndufa3	5.40407e-120	0.510854	0.732	0.339	1.09022e-115	0	ndufa3
cnpy1	5.61581e-120	0.608098	0.627	0.271	1.13293e-115	0	cnpy1
gstm.1	5.70469e-120	0.554879	0.714	0.315	1.15086e-115	0	gstm.1
abcc2	6.33446e-120	0.580486	0.737	0.326	1.27791e-115	0	abcc2
rpl21	1.0196e-119	0.703409	0.963	0.755	2.05695e-115	0	rpl21
pdia4	2.62811e-119	0.981637	0.701	0.329	5.30196e-115	0	pdia4
zgc:64106	3.80705e-119	0.393393	0.456	0.135	7.68034e-115	0	zgc:64106
rpl37.1	6.22787e-119	0.624522	0.984	0.843	1.25641e-114	0	rpl37.1
ndufs7	6.80759e-119	0.547924	0.741	0.352	1.37336e-114	0	ndufs7
rpl39	2.58965e-118	0.677147	0.971	0.798	5.22436e-114	0	rpl39
ndufs3	6.8855e-118	0.505773	0.666	0.3	1.38908e-113	0	ndufs3
rtn4a	7.53648e-118	0.62707	0.854	0.538	1.52041e-113	0	rtn4a
hadhb	8.41368e-118	0.597992	0.794	0.416	1.69737e-113	0	hadhb
rpl4	1.56224e-117	0.638324	0.894	0.612	3.15166e-113	0	rpl4
pfdn1	2.01406e-117	0.527609	0.675	0.31	4.06316e-113	0	pfdn1
anxa4	2.31073e-117	0.341404	0.755	0.353	4.66167e-113	0	anxa4
cycsb	2.61742e-117	0.758326	0.852	0.557	5.28038e-113	0	cycsb
rpl5b	4.99536e-117	0.651408	0.886	0.575	1.00776e-112	0	rpl5b
rpl10	5.75559e-117	0.723674	0.949	0.729	1.16113e-112	0	rpl10
rps10	9.9852e-117	0.598464	0.981	0.827	2.01441e-112	0	rps10
prg4b	2.66087e-116	0.405274	0.473	0.146	5.36803e-112	0	prg4b
rps13	1.81686e-115	0.654157	0.975	0.782	3.66534e-111	0	rps13
sf3b5	2.32502e-115	0.439864	0.588	0.233	4.69049e-111	0	sf3b5
ly97.3	2.93214e-115	0.293907	0.332	0.067	5.9153e-111	0	ly97.3
lman1	3.56907e-115	0.477634	0.527	0.187	7.20024e-111	0	lman1
tram1	4.41654e-115	0.60389	0.645	0.282	8.90993e-111	0	tram1
pdha1a	6.95866e-115	0.458987	0.612	0.254	1.40384e-110	0	pdha1a
ENSDARG00000046157	7.24795e-115	0.615406	0.983	0.814	1.4622e-110	0	ENSDARG00000046157
miox	8.72972e-115	0.512375	0.699	0.308	1.76113e-110	0	miox
hspd1	1.27805e-114	0.6982	0.847	0.529	2.57834e-110	0	hspd1
rps3a	1.81193e-114	0.650434	0.971	0.745	3.65539e-110	0	rps3a
ufm1	1.88823e-114	0.505965	0.636	0.281	3.80931e-110	0	ufm1
kars1	2.49546e-114	0.711985	0.594	0.249	5.03434e-110	0	kars1
ppat	4.36156e-114	0.383685	0.516	0.175	8.79901e-110	0	ppat
rps28	7.155e-114	0.562742	0.978	0.871	1.44345e-109	0	rps28
ugt1a1	7.55741e-114	0.668472	0.796	0.404	1.52463e-109	0	ugt1a1
gstz1	7.93081e-114	0.546021	0.641	0.265	1.59996e-109	0	gstz1
timmdc1	1.98057e-113	0.388752	0.476	0.156	3.99561e-109	0	timmdc1
fh	2.90959e-113	0.356208	0.459	0.145	5.8698e-109	0	fh
dnajb11	8.56009e-113	0.495977	0.6	0.248	1.72691e-108	0	dnajb11
dera	9.60619e-113	0.371334	0.486	0.159	1.93795e-108	0	dera
mst1	1.27194e-112	0.528264	0.675	0.301	2.56601e-108	0	mst1
ndufs4	1.83113e-112	0.545685	0.696	0.334	3.69411e-108	0	ndufs4
sat2b	2.11979e-112	0.365847	0.434	0.128	4.27647e-108	0	sat2b
apmap	2.68e-112	0.412887	0.594	0.235	5.40664e-108	0	apmap
faub	3.34259e-112	0.413968	0.547	0.203	6.74335e-108	0	faub
cox6b2	3.9698e-112	0.616544	0.936	0.692	8.00866e-108	0	cox6b2
ndufa10	4.00586e-112	0.526034	0.633	0.275	8.08142e-108	0	ndufa10
rpl38	5.14895e-112	0.568604	0.97	0.839	1.03875e-107	0	rpl38
rack1	5.22126e-112	0.620339	0.951	0.702	1.05334e-107	0	rack1
rps15a	1.08031e-111	0.68011	0.968	0.771	2.17941e-107	0	rps15a
tomm5	2.05998e-111	0.558887	0.756	0.401	4.15581e-107	0	tomm5
rps6	2.18254e-111	0.602571	0.929	0.673	4.40306e-107	0	rps6
cyp4t8	3.80201e-111	0.408135	0.471	0.151	7.67017e-107	0	cyp4t8
rmdn1	4.63057e-111	0.399693	0.5	0.166	9.34172e-107	0	rmdn1
rpl18a	4.83298e-111	0.637165	0.962	0.752	9.75005e-107	0	rpl18a
cox7a1	1.24716e-110	0.501918	0.643	0.275	2.51602e-106	0	cox7a1
ndufab1b	1.91504e-110	0.588583	0.706	0.354	3.86341e-106	0	ndufab1b
cyp2y3	2.66907e-110	0.498322	0.668	0.287	5.38457e-106	0	cyp2y3
fdx1	3.06549e-110	0.551203	0.827	0.456	6.18431e-106	0	fdx1
rpl19	3.82778e-110	0.710772	0.961	0.798	7.72217e-106	0	rpl19
rps29	4.54954e-110	0.555156	0.993	0.888	9.17824e-106	0	rps29
rps26	5.76991e-110	0.647622	0.924	0.663	1.16402e-105	0	rps26
hsd17b10	8.78011e-110	0.440374	0.555	0.218	1.7713e-105	0	hsd17b10
adtrp1	9.09632e-110	0.424722	0.547	0.204	1.83509e-105	0	adtrp1
slc16a6a	9.19092e-110	0.291536	0.282	0.046	1.85418e-105	0	slc16a6a
ap1s3b	1.78291e-109	0.392501	0.542	0.202	3.59683e-105	0	ap1s3b
isoc2	2.62492e-109	0.523195	0.713	0.33	5.29552e-105	0	isoc2
ndufa11	3.72773e-109	0.550098	0.677	0.328	7.52033e-105	0	ndufa11
mthfd1b	4.41571e-109	0.458025	0.584	0.232	8.90825e-105	0	mthfd1b
gys2	7.84109e-109	0.549696	0.755	0.375	1.58186e-104	0	gys2
ndufa8	1.00909e-108	0.528261	0.689	0.342	2.03573e-104	0	ndufa8
timm9	2.59607e-108	0.450122	0.575	0.235	5.23731e-104	0	timm9
aqp12	9.63713e-108	0.599963	0.797	0.399	1.94419e-103	0	aqp12
ola1	1.43945e-107	0.461384	0.644	0.286	2.90394e-103	0	ola1
nid1a	1.77494e-107	0.615943	0.702	0.332	3.58077e-103	0	nid1a
ndufs5	3.48367e-107	0.567227	0.837	0.497	7.02795e-103	0	ndufs5
cnbpa	1.40413e-106	0.565506	0.821	0.48	2.83269e-102	0	cnbpa
uqcrb	1.88907e-106	0.591307	0.951	0.739	3.81101e-102	0	uqcrb
mdh1aa	2.005e-106	0.568482	0.918	0.657	4.04488e-102	0	mdh1aa
agmo	2.24249e-106	0.443922	0.588	0.233	4.52399e-102	0	agmo
acp1	2.74718e-106	0.435432	0.557	0.223	5.54216e-102	0	acp1
acot15	4.6637e-106	0.331485	0.459	0.148	9.40854e-102	0	acot15
dhcr7	5.91803e-106	0.595651	0.59	0.251	1.1939e-101	0	dhcr7
mtch2	6.73571e-106	0.370386	0.547	0.212	1.35886e-101	0	mtch2
cth	7.71195e-106	0.48425	0.611	0.258	1.55581e-101	0	cth
gpia	9.76059e-106	0.482654	0.733	0.379	1.9691e-101	0	gpia
rpl22	1.08067e-105	0.662959	0.918	0.644	2.18014e-101	0	rpl22
rpl28	1.21023e-105	0.616128	0.966	0.749	2.44152e-101	0	rpl28
aldh8a1	1.32457e-105	0.433455	0.631	0.256	2.6722e-101	0	aldh8a1
cox7a2l	1.79377e-105	0.496075	0.742	0.369	3.61874e-101	0	cox7a2l
cyp8b1	1.91897e-105	0.484506	0.566	0.218	3.87134e-101	0	cyp8b1
sec61b	2.24558e-105	0.627285	0.869	0.556	4.53023e-101	0	sec61b
echs1	1.11579e-104	0.465921	0.662	0.303	2.251e-100	0	echs1
sdhc	1.17204e-104	0.468334	0.652	0.304	2.36448e-100	0	sdhc
idh3b	1.42442e-104	0.363826	0.487	0.175	2.87363e-100	0	idh3b
lss	1.5053e-104	0.408562	0.32	0.069	3.03679e-100	0	lss
si:ch211-212k18.7	1.61283e-104	0.40139	0.542	0.206	3.25373e-100	0	si:ch211-212k18.7
chchd1	1.78885e-104	0.356508	0.477	0.165	3.60883e-100	0	chchd1
ndufa7	1.96317e-104	0.44374	0.72	0.333	3.96049e-100	0	ndufa7
xdh	2.44726e-104	0.457612	0.699	0.315	4.93711e-100	0	xdh
zgc:153913	3.39365e-104	0.368411	0.422	0.13	6.84635e-100	0	zgc:153913
pgd	3.89156e-104	0.437058	0.638	0.278	7.85084e-100	0	pgd
acat2	4.76534e-104	0.449375	0.543	0.207	9.6136e-100	0	acat2
pipox	6.52089e-104	0.344777	0.366	0.096	1.31553e-99	0	pipox
clpp	1.24906e-103	0.364174	0.498	0.183	2.51986e-99	0	clpp
ppa1b	1.60597e-103	0.505956	0.787	0.41	3.23988e-99	0	ppa1b
fabp3	2.34745e-103	0.639245	0.939	0.715	4.73575e-99	0	fabp3
ugdh	2.39478e-103	0.339718	0.444	0.142	4.83123e-99	0	ugdh
adi1	2.46798e-103	0.307998	0.418	0.129	4.97891e-99	0	adi1
micos10	2.94951e-103	0.522291	0.785	0.428	5.95034e-99	0	micos10
cat	3.16344e-103	0.572383	0.835	0.493	6.38192e-99	0	cat
chia.6	3.67907e-103	0.459919	0.347	0.087	7.42216e-99	0	chia.6
eci1	6.32347e-103	0.414336	0.575	0.231	1.2757e-98	0	eci1
rbp2b	7.82141e-103	0.613617	0.988	0.741	1.57789e-98	0	rbp2b
slc22a18	8.97809e-103	0.45877	0.545	0.212	1.81124e-98	0	slc22a18
uqcr10	1.12056e-102	0.572936	0.921	0.667	2.26061e-98	0	uqcr10
zgc:56095	1.16626e-102	0.395283	0.503	0.18	2.35282e-98	0	zgc:56095
tmem82	1.85332e-102	0.3198	0.364	0.097	3.73889e-98	0	tmem82
auh	1.91972e-102	0.37694	0.612	0.255	3.87285e-98	0	auh
sfxn2	2.2209e-102	0.30401	0.362	0.097	4.48043e-98	0	sfxn2
spcs3	2.57909e-102	0.495842	0.641	0.296	5.20305e-98	0	spcs3
vdac2	2.89193e-102	0.580763	0.793	0.484	5.83417e-98	0	vdac2
cx32.3	3.35713e-102	0.580878	0.773	0.365	6.77268e-98	0	cx32.3
ppiaa	3.47289e-102	0.553786	0.906	0.611	7.00622e-98	0	ppiaa
mcts1	5.46723e-102	0.392414	0.558	0.224	1.10296e-97	0	mcts1
ndufb11	1.28141e-101	0.335666	0.418	0.131	2.58511e-97	0	ndufb11
eif5a2	1.30899e-101	0.598942	0.795	0.472	2.64076e-97	0	eif5a2
gyg1a	1.37473e-101	0.396715	0.515	0.194	2.77337e-97	0	gyg1a
aimp1a	1.64525e-101	0.400944	0.579	0.244	3.31912e-97	0	aimp1a
selenok	2.63295e-101	0.425664	0.483	0.181	5.31172e-97	0	selenok
atp5f1e	2.89124e-101	0.583634	0.942	0.747	5.83279e-97	0	atp5f1e
gpx3	4.0895e-101	0.502015	0.719	0.375	8.25016e-97	0	gpx3
cpn1	4.79891e-101	0.306131	0.455	0.15	9.68133e-97	0	cpn1
ebi3	5.51065e-101	0.399415	0.429	0.136	1.11172e-96	0	ebi3
hadh	5.75501e-101	0.49024	0.681	0.325	1.16102e-96	0	hadh
tmem147	6.29534e-101	0.393888	0.558	0.227	1.27002e-96	0	tmem147
rhoca	6.56092e-101	0.424421	0.64	0.28	1.3236e-96	0	rhoca
ckba	8.0756e-101	0.568639	0.867	0.517	1.62917e-96	0	ckba
upb1	1.00538e-100	0.498262	0.756	0.378	2.02825e-96	0	upb1
ddt	1.1701e-100	0.583477	0.863	0.518	2.36055e-96	0	ddt
mydgf	1.44251e-100	0.368465	0.451	0.151	2.91011e-96	0	mydgf
mdh2	1.44741e-100	0.52918	0.738	0.395	2.92001e-96	0	mdh2
acot18	1.56248e-100	0.28419	0.436	0.139	3.15215e-96	0	acot18
cox8a	2.46653e-100	0.611948	0.886	0.598	4.97598e-96	0	cox8a
itm2bb	2.62482e-100	0.444214	0.636	0.276	5.29532e-96	0	itm2bb
slc31a1	2.68806e-100	0.408282	0.543	0.216	5.4229e-96	0	slc31a1
chpt1	2.84417e-100	0.422016	0.588	0.239	5.73782e-96	0	chpt1
cd9a	4.30986e-100	0.460136	0.614	0.269	8.69471e-96	0	cd9a
mrpl36	4.65755e-100	0.424349	0.639	0.292	9.39614e-96	0	mrpl36
pdia6	1.04431e-99	0.682147	0.564	0.25	2.10678e-95	0	pdia6
mrps16	1.38322e-99	0.402368	0.493	0.18	2.79052e-95	0	mrps16
ecpas	1.67157e-99	0.319352	0.438	0.142	3.37224e-95	0	ecpas
rpl18	1.6996e-99	0.572012	0.963	0.769	3.42877e-95	0	rpl18
zgc:172051	2.34309e-99	0.567821	0.6	0.256	4.72695e-95	0	zgc:172051
slc6a9	3.73087e-99	0.344181	0.524	0.196	7.52666e-95	0	slc6a9
cyp51	4.32313e-99	0.598904	0.491	0.18	8.72147e-95	0	cyp51
mrpl57	4.73064e-99	0.451151	0.636	0.295	9.5436e-95	0	mrpl57
si:ch211-235e9.6	5.87393e-99	0.508185	0.794	0.432	1.18501e-94	0	si:ch211-235e9.6
pomp	6.71579e-99	0.40074	0.675	0.324	1.35484e-94	0	pomp
rpl27	8.58824e-99	0.615464	0.953	0.743	1.73259e-94	0	rpl27
urad	8.99623e-99	0.442547	0.723	0.326	1.8149e-94	0	urad
pbld	1.00521e-98	0.389717	0.627	0.259	2.02791e-94	0	pbld
rps14	1.03079e-98	0.573516	0.981	0.819	2.07951e-94	0	rps14
uba52	1.06189e-98	0.622619	0.969	0.777	2.14226e-94	0	uba52
eef1da	1.31988e-98	0.52442	0.801	0.462	2.66273e-94	0	eef1da
cox17	1.57999e-98	0.574834	0.807	0.465	3.18747e-94	0	cox17
map4k2	2.44215e-98	0.310714	0.399	0.118	4.9268e-94	0	map4k2
pgrmc1	2.53924e-98	0.540505	0.862	0.515	5.12267e-94	0	pgrmc1
mrps18c	2.64481e-98	0.394518	0.593	0.248	5.33564e-94	0	mrps18c
rps5	4.02838e-98	0.614547	0.951	0.705	8.12685e-94	0	rps5
psmb4	4.68865e-98	0.343177	0.538	0.216	9.45888e-94	0	psmb4
rps25	7.60286e-98	0.526404	0.985	0.885	1.5338e-93	0	rps25
rpl5a	8.53481e-98	0.57255	0.91	0.625	1.72181e-93	0	rpl5a
ndufc2	9.86355e-98	0.515064	0.884	0.553	1.98987e-93	0	ndufc2
nars1	1.35032e-97	0.480374	0.526	0.21	2.72413e-93	0	nars1
rps3	1.50991e-97	0.569533	0.903	0.624	3.04609e-93	0	rps3
aco2	3.00328e-97	0.378065	0.538	0.219	6.05882e-93	0	aco2
eci2	4.04251e-97	0.429718	0.658	0.303	8.15535e-93	0	eci2
mrpl16	4.67516e-97	0.305708	0.451	0.155	9.43167e-93	0	mrpl16
idh1	4.79015e-97	0.472178	0.693	0.354	9.66365e-93	0	idh1
rps21	4.91351e-97	0.524947	0.978	0.83	9.91251e-93	0	rps21
tmem258	6.95191e-97	0.546884	0.834	0.483	1.40248e-92	0	tmem258
acot16	7.62835e-97	0.437482	0.667	0.3	1.53894e-92	0	acot16
naa10	1.12395e-96	0.425632	0.681	0.324	2.26745e-92	0	naa10
ndufa2	1.35973e-96	0.504187	0.782	0.433	2.74312e-92	0	ndufa2
apoc4	1.57004e-96	0.30004	0.34	0.088	3.16741e-92	0	apoc4
rps7	2.12535e-96	0.608693	0.975	0.833	4.28768e-92	0	rps7
c3b.2	2.48913e-96	0.526838	0.806	0.432	5.02156e-92	0	c3b.2
CR354540.1	2.64856e-96	0.275205	0.291	0.061	5.34321e-92	0	CR354540.1
rps16	2.80353e-96	0.558985	0.964	0.763	5.65585e-92	0	rps16
akt2l	3.95206e-96	0.381955	0.601	0.253	7.97288e-92	0	akt2l
rrbp1a	5.45178e-96	0.487297	0.669	0.315	1.09984e-91	0	rrbp1a
srd5a2a	5.49295e-96	0.433845	0.711	0.317	1.10815e-91	0	srd5a2a
zgc:172253	5.81689e-96	0.51036	0.608	0.259	1.1735e-91	0	zgc:172253
hpn	9.57883e-96	0.36243	0.562	0.23	1.93243e-91	0	hpn
ybx1	9.92435e-96	0.507617	0.961	0.824	2.00214e-91	0	ybx1
naa20	1.68101e-95	0.428515	0.573	0.254	3.39128e-91	0	naa20
zgc:113054	1.74282e-95	0.335823	0.523	0.199	3.51596e-91	0	zgc:113054
eif5a	1.75514e-95	0.580342	0.794	0.48	3.54082e-91	0	eif5a
mrps33	1.84138e-95	0.399928	0.606	0.265	3.7148e-91	0	mrps33
mrps18a	3.22502e-95	0.317713	0.477	0.171	6.50615e-91	0	mrps18a
gatd3a	6.18106e-95	0.347978	0.465	0.17	1.24697e-90	0	gatd3a
pmpcb	6.20461e-95	0.294203	0.367	0.106	1.25172e-90	0	pmpcb
mccc1	9.01056e-95	0.356186	0.484	0.176	1.81779e-90	0	mccc1
mrps36	9.38628e-95	0.424444	0.653	0.314	1.89359e-90	0	mrps36
f11r.2	1.07616e-94	0.3615	0.413	0.135	2.17105e-90	0	f11r.2
ndufs6	1.27283e-94	0.518159	0.79	0.447	2.56782e-90	0	ndufs6
CABZ01058650.1	1.40543e-94	0.361952	0.406	0.135	2.83531e-90	0	CABZ01058650.1
zgc:163080	1.72914e-94	0.392754	0.63	0.276	3.48837e-90	0	zgc:163080
mgst2	2.22065e-94	0.269652	0.358	0.1	4.47993e-90	0	mgst2
pgk1	4.3204e-94	0.470244	0.807	0.463	8.71597e-90	0	pgk1
nsdhl	4.90202e-94	0.411229	0.517	0.199	9.88934e-90	0	nsdhl
eif1axb	6.39666e-94	0.516614	0.762	0.429	1.29046e-89	0	eif1axb
acad11	6.4287e-94	0.326419	0.471	0.163	1.29693e-89	0	acad11
pck2	7.70256e-94	0.479198	0.753	0.387	1.55391e-89	0	pck2
mrpl52	1.133e-93	0.412907	0.597	0.259	2.28571e-89	0	mrpl52
mrpl18	2.22389e-93	0.364366	0.544	0.225	4.48648e-89	0	mrpl18
ucp1	3.04155e-93	0.633751	0.799	0.45	6.13601e-89	0	ucp1
tufm	3.34338e-93	0.351666	0.551	0.232	6.74493e-89	0	tufm
zgc:85777	4.70156e-93	0.41009	0.584	0.254	9.48494e-89	0	zgc:85777
proca	5.99544e-93	0.411051	0.633	0.278	1.20952e-88	0	proca
pa2g4b	6.11119e-93	0.427988	0.566	0.241	1.23287e-88	0	pa2g4b
abat	1.14778e-92	0.54462	0.877	0.554	2.31553e-88	0	abat
ENSDARG00000071353	2.43746e-92	0.501896	0.732	0.4	4.91734e-88	0	ENSDARG00000071353
phyh	2.53266e-92	0.414622	0.662	0.319	5.10939e-88	0	phyh
dhrs4	3.94252e-92	0.321236	0.545	0.217	7.95364e-88	0	dhrs4
fam162a	4.1883e-92	0.302324	0.468	0.173	8.44947e-88	0	fam162a
itln3	5.46903e-92	0.670182	0.645	0.309	1.10332e-87	0	itln3
rps27.2	8.3773e-92	0.50093	0.935	0.665	1.69004e-87	0	rps27.2
tecrb	8.79457e-92	0.41906	0.597	0.265	1.77422e-87	0	tecrb
mmaa	9.68829e-92	0.308882	0.513	0.199	1.95452e-87	0	mmaa
ccdc58	1.01228e-91	0.31924	0.462	0.167	2.04217e-87	0	ccdc58
cmbl	1.37512e-91	0.399792	0.603	0.265	2.77417e-87	0	cmbl
mif	2.6302e-91	0.393871	0.658	0.319	5.30616e-87	0	mif
upp2	2.83193e-91	0.510586	0.502	0.191	5.71314e-87	0	upp2
rpsa	3.53656e-91	0.496417	0.975	0.858	7.13466e-87	0	rpsa
mrpl27	4.38421e-91	0.292503	0.445	0.159	8.8447e-87	0	mrpl27
selenbp1	4.83698e-91	0.302193	0.414	0.136	9.75812e-87	0	selenbp1
ENSDARG00000110700	4.86856e-91	0.505586	0.868	0.526	9.82183e-87	0	ENSDARG00000110700
ndufv3	1.02436e-90	0.385912	0.621	0.28	2.06655e-86	0	ndufv3
zgc:136439	1.20182e-90	0.290194	0.485	0.18	2.42456e-86	0	zgc:136439
mpv17	1.20543e-90	0.297993	0.481	0.183	2.43184e-86	0	mpv17
aldh1l1	1.29856e-90	0.557465	0.846	0.49	2.61972e-86	0	aldh1l1
nupr1b	1.49848e-90	0.512568	0.884	0.558	3.02303e-86	0	nupr1b
snx3	2.16066e-90	0.33237	0.536	0.222	4.35892e-86	0	snx3
mttp	2.18896e-90	0.423121	0.617	0.277	4.41601e-86	0	mttp
aimp2	2.93082e-90	0.338684	0.399	0.132	5.91265e-86	0	aimp2
llph	4.00325e-90	0.307401	0.53	0.211	8.07616e-86	0	llph
aqp10a	5.5033e-90	0.3355	0.538	0.211	1.11024e-85	0	aqp10a
ufc1	6.10552e-90	0.381444	0.577	0.251	1.23173e-85	0	ufc1
zgc:85843	6.94582e-90	0.303874	0.377	0.115	1.40125e-85	0	zgc:85843
pa2g4a	7.27833e-90	0.397486	0.545	0.234	1.46833e-85	0	pa2g4a
mrpl34	1.00537e-89	0.2928	0.467	0.174	2.02824e-85	0	mrpl34
psma3	1.06882e-89	0.307697	0.618	0.282	2.15623e-85	0	psma3
mrpl54	1.39367e-89	0.380279	0.614	0.282	2.81158e-85	0	mrpl54
mrpl35	3.32249e-89	0.319676	0.53	0.214	6.70279e-85	0	mrpl35
fn1b	3.46165e-89	0.446508	0.914	0.589	6.98352e-85	0	fn1b
pwp1	3.91574e-89	0.260463	0.395	0.124	7.89962e-85	0	pwp1
apoeb	3.96664e-89	0.394487	0.35	0.1	8.0023e-85	0	apoeb
gnmt	4.00811e-89	0.492025	0.796	0.433	8.08596e-85	0	gnmt
rps18	5.4169e-89	0.548682	0.917	0.66	1.09281e-84	0	rps18
spata13	7.89699e-89	0.33489	0.44	0.155	1.59314e-84	0	spata13
slirp	1.09649e-88	0.45318	0.682	0.342	2.21207e-84	0	slirp
rpl36	1.38276e-88	0.472758	0.979	0.833	2.78957e-84	0	rpl36
dpm1	1.6054e-88	0.295246	0.44	0.157	3.23874e-84	0	dpm1
gcat	1.67388e-88	0.331382	0.578	0.244	3.37689e-84	0	gcat
hars	1.773e-88	0.450449	0.523	0.223	3.57685e-84	0	hars
slc27a1b.1	1.91018e-88	0.363861	0.658	0.303	3.85359e-84	0	slc27a1b.1
ezra	2.15995e-88	0.366763	0.618	0.274	4.35749e-84	0	ezra
dhdhl	2.55927e-88	0.389847	0.632	0.279	5.16308e-84	0	dhdhl
rplp0	3.01833e-88	0.551909	0.971	0.835	6.08917e-84	0	rplp0
ENSDARG00000071211	4.76339e-88	0.311911	0.519	0.214	9.60967e-84	0	ENSDARG00000071211
rpl14	6.56391e-88	0.515087	0.976	0.829	1.3242e-83	0	rpl14
rpl13	8.24927e-88	0.517432	0.973	0.878	1.66421e-83	0	rpl13
mrps10	8.66406e-88	0.332125	0.481	0.192	1.74789e-83	0	mrps10
rpl23a	1.39233e-87	0.547833	0.927	0.693	2.80888e-83	0	rpl23a
ucp2	1.56094e-87	0.402702	0.738	0.411	3.14904e-83	0	ucp2
si:ch211-284e20.8	1.62484e-87	0.46621	0.716	0.348	3.27796e-83	0	si:ch211-284e20.8
rpl35a	1.92739e-87	0.541337	0.973	0.801	3.88832e-83	0	rpl35a
eif2s2	2.29825e-87	0.504104	0.823	0.509	4.63649e-83	0	eif2s2
timm8b	2.32187e-87	0.411418	0.66	0.322	4.68415e-83	0	timm8b
ndufa5	3.02713e-87	0.491417	0.847	0.52	6.10694e-83	0	ndufa5
rpl8	3.67592e-87	0.532788	0.946	0.713	7.41581e-83	0	rpl8
gcsha	5.62565e-87	0.29989	0.503	0.202	1.13492e-82	0	gcsha
cbr4	6.9424e-87	0.329062	0.436	0.157	1.40056e-82	0	cbr4
magt1	1.00469e-86	0.320373	0.478	0.185	2.02686e-82	0	magt1
selenou1a	1.08024e-86	0.345539	0.555	0.238	2.17927e-82	0	selenou1a
mvda	1.4161e-86	0.432059	0.506	0.198	2.85684e-82	0	mvda
arhgap32a	1.80472e-86	0.281189	0.552	0.22	3.64085e-82	0	arhgap32a
etfb	1.96706e-86	0.459839	0.744	0.404	3.96834e-82	0	etfb
uqcrc2a	2.14484e-86	0.41842	0.584	0.272	4.32699e-82	0	uqcrc2a
tpi1b	2.17333e-86	0.503658	0.882	0.633	4.38448e-82	0	tpi1b
glrx3	2.29927e-86	0.340618	0.546	0.236	4.63854e-82	0	glrx3
kmo	2.36389e-86	0.325102	0.518	0.209	4.76891e-82	0	kmo
p4hb	2.61662e-86	0.561898	0.917	0.665	5.27877e-82	0	p4hb
si:dkey-151g10.6	2.81906e-86	0.530017	0.997	0.949	5.68716e-82	0	si:dkey-151g10.6
igf2a	2.95059e-86	0.355471	0.541	0.223	5.95252e-82	0	igf2a
cope	3.00801e-86	0.380162	0.582	0.268	6.06835e-82	0	cope
agla	3.66816e-86	0.319878	0.555	0.231	7.40015e-82	0	agla
chchd7	5.52053e-86	0.285082	0.502	0.2	1.11371e-81	0	chchd7
mrps24	5.75751e-86	0.313703	0.542	0.229	1.16152e-81	0	mrps24
idh3a	7.79584e-86	0.324063	0.544	0.229	1.57273e-81	0	idh3a
aspg	1.20175e-85	0.275127	0.354	0.105	2.42441e-81	0	aspg
glud1a	1.38756e-85	0.387837	0.608	0.274	2.79926e-81	0	glud1a
rps4x	2.46747e-85	0.49549	0.956	0.706	4.97788e-81	0	rps4x
rpl7a	3.05036e-85	0.493099	0.957	0.749	6.15379e-81	0	rpl7a
me1	3.91453e-85	0.361816	0.601	0.266	7.89717e-81	0	me1
etfdh	5.43898e-85	0.286967	0.447	0.165	1.09726e-80	0	etfdh
aifm1	6.4385e-85	0.326727	0.497	0.197	1.2989e-80	0	aifm1
npc2	6.87227e-85	0.466742	0.785	0.432	1.38641e-80	0	npc2
h1-0	7.42996e-85	0.522633	0.684	0.355	1.49892e-80	0	h1-0
tmem126a	1.88949e-84	0.259105	0.362	0.113	3.81185e-80	0	tmem126a
mrpl32	2.15378e-84	0.323405	0.641	0.299	4.34504e-80	0	mrpl32
npepl1	2.4942e-84	0.279606	0.428	0.157	5.03179e-80	0	npepl1
slco1d1	2.83021e-84	0.536805	0.836	0.48	5.70966e-80	0	slco1d1
si:ch211-214j24.14	3.27647e-84	0.39154	0.705	0.343	6.60996e-80	0	si:ch211-214j24.14
uqcrh	4.18807e-84	0.531632	0.885	0.618	8.44901e-80	0	uqcrh
afmid	4.57727e-84	0.2961	0.536	0.22	9.23418e-80	0	afmid
rpl9	5.43611e-84	0.514932	0.962	0.754	1.09668e-79	0	rpl9
soul5	7.05449e-84	0.46998	0.397	0.135	1.42317e-79	0	soul5
esyt2a	8.89121e-84	0.279364	0.508	0.203	1.79371e-79	0	esyt2a
farsa	1.07114e-83	0.340381	0.325	0.094	2.16092e-79	0	farsa
cyp24a1	1.16005e-83	0.61955	0.673	0.34	2.34028e-79	0	cyp24a1
mgst3b	1.2145e-83	0.535238	0.863	0.577	2.45013e-79	0	mgst3b
hsdl2	2.11115e-83	0.404253	0.74	0.402	4.25904e-79	0	hsdl2
hyou1	2.28885e-83	0.627775	0.756	0.428	4.61752e-79	0	hyou1
mrps27	3.64109e-83	0.257568	0.349	0.105	7.34553e-79	0	mrps27
mrpl15	3.85539e-83	0.287842	0.418	0.15	7.77785e-79	0	mrpl15
f9b	5.80053e-83	0.307868	0.478	0.184	1.1702e-78	0	f9b
tmed10	7.41852e-83	0.422672	0.758	0.426	1.49661e-78	0	tmed10
cfhl5	1.1512e-82	0.487192	0.33	0.101	2.32243e-78	0	cfhl5
ENSDARG00000076056	1.29825e-82	0.350846	0.449	0.168	2.61908e-78	0	ENSDARG00000076056
sec61a1	1.35548e-82	0.47482	0.667	0.347	2.73454e-78	0	sec61a1
tomm20a.1	1.43118e-82	0.424697	0.649	0.332	2.88726e-78	0	tomm20a.1
rpn1	1.58855e-82	0.457265	0.662	0.34	3.20473e-78	0	rpn1
mut	1.67459e-82	0.28547	0.432	0.157	3.37831e-78	0	mut
dap1b.1	2.02987e-82	0.414903	0.773	0.437	4.09506e-78	0	dap1b.1
bckdha	2.25733e-82	0.262669	0.377	0.124	4.55394e-78	0	bckdha
mrps7	2.54685e-82	0.28515	0.399	0.14	5.13802e-78	0	mrps7
rpl17	2.60056e-82	0.563442	0.945	0.744	5.24638e-78	0	rpl17
ctsba	2.71833e-82	0.327379	0.536	0.227	5.48395e-78	0	ctsba
si:ch1073-280e3.1	2.72e-82	0.360067	0.429	0.154	5.48733e-78	0	si:ch1073-280e3.1
tmed2	2.73984e-82	0.40309	0.631	0.307	5.52734e-78	0	tmed2
si:dkey-56m19.5	2.98975e-82	0.316342	0.661	0.315	6.03152e-78	0	si:dkey-56m19.5
fkbp11	3.12586e-82	0.448534	0.449	0.178	6.30611e-78	0	fkbp11
rps19	4.97199e-82	0.50976	0.98	0.871	1.00305e-77	0	rps19
ccdc47	6.16022e-82	0.292615	0.436	0.165	1.24276e-77	0	ccdc47
abcf1	6.22192e-82	0.468308	0.646	0.326	1.25521e-77	0	abcf1
rbx1	6.70252e-82	0.417799	0.701	0.37	1.35217e-77	0	rbx1
ppifb	8.598e-82	0.320995	0.614	0.278	1.73456e-77	0	ppifb
bckdhb	1.01469e-81	0.375032	0.595	0.281	2.04704e-77	0	bckdhb
rwdd1	1.19696e-81	0.361562	0.651	0.323	2.41475e-77	0	rwdd1
sgk2b	1.41961e-81	0.310815	0.414	0.147	2.86391e-77	0	sgk2b
fkbp1aa	1.89301e-81	0.372676	0.791	0.462	3.81895e-77	0	fkbp1aa
zgc:101744	2.48789e-81	0.264101	0.345	0.106	5.01908e-77	0	zgc:101744
si:ch211-288g17.4	2.94808e-81	0.477594	0.721	0.361	5.94745e-77	0	si:ch211-288g17.4
mrpl20	3.52726e-81	0.319741	0.532	0.231	7.11589e-77	0	mrpl20
fahd1	4.74577e-81	0.278342	0.607	0.266	9.57411e-77	0	fahd1
chchd2	4.80556e-81	0.413339	0.673	0.352	9.69474e-77	0	chchd2
cyp3c1	5.53113e-81	0.260926	0.319	0.092	1.11585e-76	0	cyp3c1
ndufs8a	5.88536e-81	0.345416	0.555	0.249	1.18731e-76	0	ndufs8a
rps12	6.41969e-81	0.541406	0.947	0.745	1.29511e-76	0	rps12
cyp2p7	1.01194e-80	0.259689	0.358	0.114	2.04148e-76	0	cyp2p7
sec11a	1.44857e-80	0.415701	0.68	0.349	2.92235e-76	0	sec11a
eif3c	1.61626e-80	0.381971	0.641	0.318	3.26064e-76	0	eif3c
rps27.1	1.62245e-80	0.523496	0.94	0.733	3.27313e-76	0	rps27.1
rpl30	1.65745e-80	0.507976	0.961	0.786	3.34373e-76	0	rpl30
psmb7	2.4989e-80	0.405897	0.642	0.332	5.04129e-76	0	psmb7
eif3g	2.57009e-80	0.332743	0.583	0.267	5.18491e-76	0	eif3g
abcb11b	3.18975e-80	0.479639	0.843	0.514	6.435e-76	0	abcb11b
atp1b1a	3.63728e-80	0.373371	0.794	0.478	7.33784e-76	0	atp1b1a
calua	5.70631e-80	0.337829	0.467	0.187	1.15119e-75	0	calua
rpl13a	5.94606e-80	0.513616	0.96	0.797	1.19956e-75	0	rpl13a
rps11	9.60779e-80	0.525852	0.951	0.771	1.93827e-75	0	rps11
adamts13	1.05298e-79	0.330068	0.546	0.231	2.12429e-75	0	adamts13
dcxr	1.39515e-79	0.352284	0.627	0.287	2.81457e-75	0	dcxr
pin4	1.81715e-79	0.291296	0.508	0.215	3.66593e-75	0	pin4
hbl4	2.03671e-79	0.273723	0.36	0.117	4.10885e-75	0	hbl4
ciapin1	2.34965e-79	0.315758	0.46	0.186	4.74018e-75	0	ciapin1
polr3k	2.52578e-79	0.289939	0.404	0.146	5.09552e-75	0	polr3k
sdhaf2	4.39264e-79	0.258054	0.405	0.146	8.86171e-75	0	sdhaf2
manf	5.30067e-79	0.467472	0.68	0.362	1.06936e-74	0	manf
ENSDARG00000078974	5.51762e-79	0.289419	0.507	0.211	1.11312e-74	0	ENSDARG00000078974
rps8a	6.71429e-79	0.498322	0.973	0.803	1.35454e-74	0	rps8a
nme2b.1	1.06147e-78	0.491865	0.956	0.757	2.14142e-74	0	nme2b.1
spcs2	1.47474e-78	0.391058	0.577	0.272	2.97513e-74	0	spcs2
hgd	1.9084e-78	0.388737	0.721	0.362	3.85001e-74	0	hgd
aldh9a1a.1	2.15989e-78	0.346287	0.662	0.324	4.35736e-74	0	aldh9a1a.1
rpl32	2.26426e-78	0.512721	0.956	0.764	4.56791e-74	0	rpl32
pdhb	2.53255e-78	0.335927	0.512	0.225	5.10916e-74	0	pdhb
cyp3c3	2.58858e-78	0.264731	0.332	0.101	5.2222e-74	0	cyp3c3
akr1b1.1	4.16068e-78	0.316659	0.571	0.258	8.39376e-74	0	akr1b1.1
wdr83os	4.74407e-78	0.354696	0.612	0.301	9.57069e-74	0	wdr83os
tktb	5.31917e-78	0.437099	0.815	0.48	1.07309e-73	0	tktb
jagn1b	5.92032e-78	0.293789	0.451	0.18	1.19436e-73	0	jagn1b
acadvl	6.45578e-78	0.354141	0.642	0.318	1.30239e-73	0	acadvl
selenop2	1.02113e-77	0.476559	0.714	0.371	2.06004e-73	0	selenop2
psmb1	1.34046e-77	0.320988	0.581	0.276	2.70423e-73	0	psmb1
aars1	1.42858e-77	0.361893	0.459	0.187	2.88202e-73	0	aars1
mesd	1.43714e-77	0.307683	0.46	0.184	2.89928e-73	0	mesd
ablim1b	1.81484e-77	0.268573	0.575	0.254	3.66127e-73	0	ablim1b
gar1	1.87586e-77	0.262333	0.353	0.114	3.78436e-73	0	gar1
mrpl30	2.26227e-77	0.2953	0.499	0.209	4.5639e-73	0	mrpl30
tars1	3.53076e-77	0.443195	0.67	0.341	7.12296e-73	0	tars1
fgf19	5.68033e-77	0.331357	0.457	0.175	1.14595e-72	0	fgf19
tomm7	6.24484e-77	0.422105	0.727	0.392	1.25983e-72	0	tomm7
allc	9.24998e-77	0.256927	0.519	0.218	1.86609e-72	0	allc
rpl36a	1.23262e-76	0.458745	0.989	0.879	2.48669e-72	0	rpl36a
hyi	1.45872e-76	0.300246	0.71	0.336	2.94281e-72	0	hyi
tcp1	1.81218e-76	0.329461	0.621	0.31	3.65588e-72	0	tcp1
hmgb3b	2.06471e-76	0.351757	0.609	0.289	4.16535e-72	0	hmgb3b
sult2st2	2.61218e-76	0.328763	0.647	0.301	5.26982e-72	0	sult2st2
glrx5	2.88334e-76	0.334178	0.551	0.248	5.81686e-72	0	glrx5
tbca	3.87405e-76	0.378866	0.712	0.379	7.81551e-72	0	tbca
pam16	5.34425e-76	0.269841	0.448	0.182	1.07815e-71	0	pam16
lygl1	1.03168e-75	0.254385	0.273	0.069	2.0813e-71	0	lygl1
tomm22	1.40928e-75	0.297334	0.495	0.211	2.84308e-71	0	tomm22
uchl3	1.60005e-75	0.292789	0.482	0.202	3.22794e-71	0	uchl3
gadd45gip1	2.57771e-75	0.284994	0.558	0.249	5.20027e-71	0	gadd45gip1
sdhb	2.64995e-75	0.28236	0.579	0.277	5.34602e-71	0	sdhb
clic5b	3.46515e-75	0.267817	0.538	0.232	6.9906e-71	0	clic5b
psma1	5.05525e-75	0.284794	0.607	0.29	1.01985e-70	0	psma1
angptl3	8.98278e-75	0.39366	0.658	0.33	1.81219e-70	0	angptl3
si:dkey-44g23.5	9.76609e-75	0.363878	0.692	0.368	1.97021e-70	0	si:dkey-44g23.5
olfm1b	1.09606e-74	0.374239	0.795	0.485	2.2112e-70	0	olfm1b
mccc2	1.34413e-74	0.281338	0.597	0.278	2.71165e-70	0	mccc2
atp5if1a	2.18262e-74	0.419692	0.741	0.427	4.40322e-70	0	atp5if1a
psmb6	3.01186e-74	0.374526	0.669	0.353	6.07613e-70	0	psmb6
lrpprc	4.11486e-74	0.293634	0.434	0.166	8.30132e-70	0	lrpprc
igf2bp3	5.4294e-74	0.363661	0.705	0.384	1.09533e-69	0	igf2bp3
ak2	7.11939e-74	0.31849	0.66	0.327	1.43627e-69	0	ak2
cpt2	7.82746e-74	0.314726	0.427	0.164	1.57911e-69	0	cpt2
psma4	9.46141e-74	0.319108	0.602	0.291	1.90875e-69	0	psma4
zgc:136858	1.1678e-73	0.27801	0.468	0.189	2.35591e-69	0	zgc:136858
mrpl48	1.41822e-73	0.265935	0.392	0.143	2.86112e-69	0	mrpl48
hpda	1.92119e-73	0.47222	0.93	0.651	3.87581e-69	0	hpda
eif3d	2.40716e-73	0.274115	0.555	0.258	4.85621e-69	0	eif3d
coa6	2.53742e-73	0.353708	0.68	0.356	5.119e-69	0	coa6
rpl26	2.53904e-73	0.270417	0.491	0.209	5.12226e-69	0	rpl26
tm7sf2	2.63773e-73	0.266755	0.317	0.097	5.32135e-69	0	tm7sf2
nap1l4a	3.57228e-73	0.279282	0.486	0.207	7.20672e-69	0	nap1l4a
spcs1	8.29108e-73	0.380009	0.703	0.378	1.67264e-68	0	spcs1
rdh12	9.79824e-73	0.291841	0.324	0.102	1.9767e-68	0	rdh12
immt	1.07356e-72	0.256087	0.418	0.16	2.16579e-68	0	immt
hint1	1.26409e-72	0.394403	0.711	0.385	2.55017e-68	0	hint1
gpt2l	1.49504e-72	0.395244	0.821	0.496	3.0161e-68	0	gpt2l
eif3ha	2.33187e-72	0.333444	0.624	0.315	4.70432e-68	0	eif3ha
ahcy	3.06658e-72	0.406826	0.867	0.623	6.18652e-68	0	ahcy
clpxb	3.15927e-72	0.294042	0.647	0.319	6.37351e-68	0	clpxb
psma6a	4.40416e-72	0.260715	0.505	0.219	8.88495e-68	0	psma6a
prdx4	6.17556e-72	0.385825	0.632	0.314	1.24586e-67	0	prdx4
eif4ebp1	6.37895e-72	0.294441	0.586	0.281	1.28689e-67	0	eif4ebp1
mrps14	6.51366e-72	0.327826	0.538	0.253	1.31406e-67	0	mrps14
asgrl2	6.6581e-72	0.314883	0.699	0.326	1.34321e-67	0	asgrl2
dpys	7.00824e-72	0.301246	0.642	0.303	1.41384e-67	0	dpys
sgk1	1.0997e-71	0.357999	0.881	0.585	2.21853e-67	0	sgk1
msmo1	2.02538e-71	0.651112	0.596	0.309	4.08601e-67	0	msmo1
prdx6	2.10664e-71	0.384722	0.738	0.423	4.24993e-67	0	prdx6
hspa9	3.60639e-71	0.41372	0.695	0.398	7.27553e-67	0	hspa9
nop16	5.38922e-71	0.271393	0.423	0.165	1.08722e-66	0	nop16
spink2.1	5.43048e-71	0.349023	0.672	0.34	1.09554e-66	0	spink2.1
psmc4	5.63964e-71	0.250936	0.488	0.211	1.13774e-66	0	psmc4
scp2a	1.01574e-70	0.433108	0.936	0.664	2.04916e-66	0	scp2a
eif4e1c	1.03313e-70	0.312007	0.514	0.235	2.08423e-66	0	eif4e1c
rpl7l1	1.14105e-70	0.282752	0.444	0.183	2.30195e-66	0	rpl7l1
sdha	1.6229e-70	0.274194	0.494	0.22	3.27404e-66	0	sdha
rps17	2.48437e-70	0.485666	0.914	0.677	5.01198e-66	0	rps17
f7i	2.67572e-70	0.374792	0.675	0.348	5.398e-66	0	f7i
rpl24	3.60633e-70	0.433005	0.975	0.847	7.27542e-66	0	rpl24
kdelr2b	4.72176e-70	0.290719	0.51	0.234	9.52567e-66	0	kdelr2b
atp5if1b	7.65431e-70	0.457511	0.927	0.716	1.54418e-65	0	atp5if1b
si:ch211-113d11.5	1.04844e-69	0.26922	0.394	0.145	2.11511e-65	0	si:ch211-113d11.5
eif3s6ip	1.07406e-69	0.257455	0.494	0.222	2.16681e-65	0	eif3s6ip
tegt	1.38355e-69	0.304176	0.478	0.21	2.79118e-65	0	tegt
rps24	1.49348e-69	0.437718	0.971	0.852	3.01295e-65	0	rps24
fkbp3	1.8942e-69	0.283835	0.6	0.293	3.82137e-65	0	fkbp3
selenop	2.43665e-69	0.308435	0.638	0.326	4.91569e-65	0	selenop
rrp36	3.65057e-69	0.260218	0.396	0.147	7.36467e-65	0	rrp36
abce1	3.78813e-69	0.280086	0.453	0.191	7.64218e-65	0	abce1
hvcn1	4.27425e-69	0.277093	0.459	0.188	8.62286e-65	0	hvcn1
bud31	5.22813e-69	0.252658	0.577	0.28	1.05472e-64	0	bud31
aifm2	9.57265e-69	0.259636	0.393	0.15	1.93119e-64	0	aifm2
st3gal7	1.43642e-68	0.33928	0.53	0.248	2.89783e-64	0	st3gal7
cct3	1.7643e-68	0.251019	0.608	0.304	3.55929e-64	0	cct3
sap30l	2.43283e-68	0.255684	0.495	0.215	4.90799e-64	0	sap30l
canx	2.78394e-68	0.397928	0.736	0.435	5.61632e-64	0	canx
dnajc3a	1.79957e-67	0.260409	0.375	0.141	3.63046e-63	0	dnajc3a
porb	2.68153e-67	0.308621	0.679	0.351	5.40972e-63	0	porb
nipsnap3a	3.68827e-67	0.350635	0.728	0.38	7.44071e-63	0	nipsnap3a
glod5	3.90346e-67	0.3182	0.658	0.334	7.87485e-63	0	glod5
tomm20b	5.66538e-67	0.3236	0.63	0.329	1.14293e-62	0	tomm20b
psma6b	5.85173e-67	0.278313	0.532	0.252	1.18053e-62	0	psma6b
elovl8b	6.93123e-67	0.275446	0.369	0.135	1.39831e-62	0	elovl8b
tmem86b	7.87221e-67	0.260831	0.328	0.113	1.58814e-62	0	tmem86b
ssb	7.90576e-67	0.263382	0.455	0.193	1.59491e-62	0	ssb
kdelr2a	7.99104e-67	0.305585	0.579	0.282	1.61211e-62	0	kdelr2a
rltgr	8.39271e-67	0.26168	0.497	0.22	1.69315e-62	0	rltgr
tdo2b	1.06685e-66	0.403029	0.561	0.267	2.15227e-62	0	tdo2b
cx28.9	1.14332e-66	0.268008	0.485	0.205	2.30654e-62	0	cx28.9
insig1	1.54157e-66	0.37447	0.812	0.517	3.10996e-62	0	insig1
sb:cb1058	1.92203e-66	0.341679	0.756	0.411	3.87751e-62	0	sb:cb1058
snu13b	3.40141e-66	0.264698	0.504	0.232	6.86201e-62	0	snu13b
dio1	3.81746e-66	0.259779	0.429	0.174	7.70134e-62	0	dio1
rpl35	4.88707e-66	0.42666	0.977	0.846	9.85917e-62	0	rpl35
denr	5.22253e-66	0.286572	0.582	0.288	1.05359e-61	0	denr
gcdha	7.17203e-66	0.270802	0.581	0.275	1.44689e-61	0	gcdha
edf1	8.30858e-66	0.37404	0.795	0.49	1.67617e-61	0	edf1
hacd2	2.35446e-65	0.348453	0.603	0.314	4.74988e-61	0	hacd2
mgst1.1	3.26994e-65	0.257685	0.328	0.114	6.59677e-61	0	mgst1.1
phb	3.47505e-65	0.344665	0.677	0.369	7.01057e-61	0	phb
adh5	3.75521e-65	0.296674	0.614	0.311	7.57576e-61	0	adh5
cebpd	4.28575e-65	0.336261	0.919	0.664	8.64607e-61	0	cebpd
calr	7.33574e-65	0.365106	0.727	0.418	1.47991e-60	0	calr
fth1a	9.42744e-65	0.44716	0.782	0.535	1.90189e-60	0	fth1a
eif3i	1.17416e-64	0.256946	0.418	0.171	2.36874e-60	0	eif3i
btf3l4	2.65342e-64	0.266424	0.573	0.287	5.35302e-60	0	btf3l4
crp2	3.31027e-64	0.616228	0.796	0.51	6.67813e-60	0	crp2
pbdc1	4.88481e-64	0.276435	0.543	0.261	9.85462e-60	0	pbdc1
eef1b2	8.38301e-64	0.424808	0.879	0.601	1.69119e-59	0	eef1b2
cct8	9.06303e-64	0.255795	0.45	0.194	1.82838e-59	0	cct8
eif2s1b	1.86942e-63	0.334619	0.628	0.332	3.77136e-59	0	eif2s1b
cyp3a65	2.04975e-63	0.290084	0.494	0.221	4.13518e-59	0	cyp3a65
ENSDARG00000031435	4.79674e-63	0.384873	0.874	0.593	9.67695e-59	0	ENSDARG00000031435
ugt5b4	5.34035e-63	0.301853	0.506	0.229	1.07736e-58	0	ugt5b4
ppiab	7.07916e-63	0.402555	0.929	0.692	1.42815e-58	0	ppiab
npm1a	1.70606e-62	0.479248	0.756	0.467	3.4418e-58	0	npm1a
rpl31	2.20322e-62	0.413005	0.966	0.819	4.44478e-58	0	rpl31
mtx2	2.66816e-62	0.25186	0.419	0.178	5.38275e-58	0	mtx2
rps9	2.67431e-62	0.399055	0.964	0.806	5.39515e-58	0	rps9
calr3a	2.68324e-62	0.489404	0.816	0.523	5.41317e-58	0	calr3a
pgm1	3.00487e-62	0.302111	0.801	0.473	6.06203e-58	0	pgm1
tdo2a	7.70577e-62	0.370865	0.858	0.527	1.55456e-57	0	tdo2a
triqk	6.22602e-61	0.255409	0.431	0.186	1.25604e-56	0	triqk
hprt1	3.11873e-60	0.275238	0.613	0.313	6.29173e-56	0	hprt1
ENSDARG00000115271	4.93619e-60	0.400928	0.975	0.879	9.95827e-56	0	ENSDARG00000115271
anapc16	7.07175e-60	0.253638	0.468	0.215	1.42665e-55	0	anapc16
srprb	2.28199e-59	0.250037	0.511	0.245	4.60368e-55	0	srprb
cyb5a	2.37704e-59	0.364386	0.778	0.495	4.79545e-55	0	cyb5a
pah	3.04961e-59	0.283961	0.585	0.291	6.15228e-55	0	pah
itgb1b.2	3.14003e-59	0.287965	0.431	0.186	6.3347e-55	0	itgb1b.2
pfn2l	3.31392e-59	0.254382	0.641	0.349	6.68549e-55	0	pfn2l
pdk2a	7.57332e-59	0.252349	0.588	0.299	1.52784e-54	0	pdk2a
cox8b	5.23974e-58	0.279611	0.675	0.344	1.05707e-53	0	cox8b
cpt1ab	6.50052e-58	0.253672	0.693	0.384	1.31141e-53	0	cpt1ab
tmem14ca	1.08767e-57	0.257116	0.601	0.31	2.19426e-53	0	tmem14ca
rpl7	1.17431e-57	0.418981	0.92	0.719	2.36905e-53	0	rpl7
hmgcs1	4.7851e-57	0.369897	0.706	0.417	9.65345e-53	0	hmgcs1
eif3s10	1.76724e-56	0.283008	0.668	0.381	3.56523e-52	0	eif3s10
sec14l7	2.1566e-56	0.387929	0.842	0.52	4.35072e-52	0	sec14l7
coa3a	3.44167e-56	0.267316	0.625	0.336	6.94323e-52	0	coa3a
si:dkey-262k9.2	8.72352e-56	0.272016	0.702	0.379	1.75988e-51	0	si:dkey-262k9.2
cdab	9.85696e-56	0.340335	0.909	0.614	1.98854e-51	0	cdab
hpxb	1.24444e-55	0.308049	0.602	0.312	2.51053e-51	0	hpxb
rps2	1.51406e-54	0.379286	0.952	0.782	3.05446e-50	0	rps2
ENSDARG00000007366	2.25784e-54	0.254715	0.585	0.288	4.55497e-50	0	ENSDARG00000007366
ebp	2.56952e-54	0.364842	0.346	0.139	5.18376e-50	0	ebp
ahsg2	4.06233e-54	0.281419	0.279	0.099	8.19535e-50	0	ahsg2
adka	4.384e-53	0.364392	0.876	0.611	8.84428e-49	0	adka
pdap1a	1.16723e-52	0.327614	0.743	0.451	2.35476e-48	0	pdap1a
eif3k	1.23055e-52	0.271079	0.681	0.385	2.48251e-48	0	eif3k
rpl34	1.67271e-52	0.367109	0.97	0.817	3.37453e-48	0	rpl34
gpx4b	3.90855e-52	0.339866	0.756	0.493	7.8851e-48	0	gpx4b
apoc1	7.21826e-52	0.265628	0.996	0.818	1.45621e-47	0	apoc1
psip1b	2.4705e-51	0.26027	0.696	0.398	4.98399e-47	0	psip1b
cdo1	3.04646e-51	0.306114	0.703	0.399	6.14593e-47	0	cdo1
cyp2ad2	3.27433e-51	0.630661	0.431	0.217	6.60564e-47	0	cyp2ad2
gda	4.87588e-51	0.282907	0.695	0.385	9.8366e-47	0	gda
rcl1	9.79738e-51	0.279675	0.79	0.475	1.97652e-46	0	rcl1
eef1a1l1	3.22873e-50	0.282174	0.988	0.924	6.51365e-46	0	eef1a1l1
dpydb	1.25712e-49	0.349914	0.939	0.681	2.53611e-45	0	dpydb
romo1	1.68443e-49	0.281883	0.771	0.476	3.39817e-45	0	romo1
cdv3	1.54643e-47	0.292628	0.767	0.478	3.11978e-43	0	cdv3
ENSDARG00000004141	8.3931e-47	0.351249	0.464	0.238	1.69322e-42	0	ENSDARG00000004141
pnp5a	1.52927e-46	0.291554	0.752	0.469	3.08516e-42	0	pnp5a
ndufb3	4.08768e-46	0.273696	0.826	0.517	8.24649e-42	0	ndufb3
suclg2	5.21033e-46	0.301646	0.881	0.603	1.05113e-41	0	suclg2
eef2b	1.40365e-45	0.34135	0.908	0.728	2.83172e-41	0	eef2b
serbp1a	1.49538e-45	0.30235	0.883	0.664	3.01678e-41	0	serbp1a
tdh	5.71745e-42	0.370834	0.616	0.381	1.15344e-37	0	tdh
pcxa	7.8662e-42	0.30888	0.853	0.573	1.58693e-37	0	pcxa
naca	5.36145e-41	0.258328	0.901	0.653	1.08162e-36	0	naca
ost4	3.45123e-39	0.263601	0.831	0.553	6.9625e-35	0	ost4
si:ch211-270n8.1	9.06251e-38	0.395242	0.723	0.465	1.82827e-33	0	si:ch211-270n8.1
pabpc1a	8.81067e-36	0.280233	0.883	0.683	1.77747e-31	0	pabpc1a
hspa5	1.74567e-33	0.492444	0.91	0.744	3.52171e-29	0	hspa5
BX548011.2	3.96913e-192	1.72597	0.975	0.752	8.00731e-188	1	BX548011.2
zgc:158463	2.37997e-189	1.63341	1	0.998	4.80135e-185	1	zgc:158463
wu:fi09b08	1.56685e-183	1.80421	0.926	0.57	3.16096e-179	1	wu:fi09b08
mt-co3	3.03628e-157	1.12075	1	0.991	6.1254e-153	1	mt-co3
mt-co2	1.79164e-155	1.13138	1	0.991	3.61445e-151	1	mt-co2
mt-co1	7.90347e-151	1.12125	0.996	0.974	1.59445e-146	1	mt-co1
rsrp1	2.77746e-147	1.36606	0.927	0.632	5.60326e-143	1	rsrp1
fosab	5.49379e-142	0.913099	0.945	0.672	1.10832e-137	1	fosab
atp2a1	6.40226e-142	1.21464	0.541	0.146	1.29159e-137	1	atp2a1
mt-cyb	6.87367e-142	1.0601	0.999	0.988	1.38669e-137	1	mt-cyb
casp10	5.66907e-139	1.5888	0.554	0.174	1.14368e-134	1	casp10
slc38a4	3.05835e-135	1.10438	0.95	0.752	6.16991e-131	1	slc38a4
mt-nd4	2.15795e-130	0.999168	0.994	0.924	4.35345e-126	1	mt-nd4
junbb	1.51203e-129	1.01245	0.542	0.154	3.05038e-125	1	junbb
AL935186.10	5.18383e-129	1.48867	0.659	0.275	1.04579e-124	1	AL935186.10
hsp70.2	1.87636e-126	0.778289	0.886	0.47	3.78538e-122	1	hsp70.2
hsp70.1	4.64546e-114	0.654755	0.823	0.392	9.37174e-110	1	hsp70.1
btg2	1.71578e-110	1.24094	0.771	0.448	3.46142e-106	1	btg2
mt-nd5	6.11784e-107	0.902113	0.986	0.868	1.23421e-102	1	mt-nd5
pim2	2.48472e-106	1.22495	0.482	0.156	5.01268e-102	1	pim2
mt-nd2	1.41894e-102	0.865871	0.993	0.929	2.86257e-98	1	mt-nd2
mt-atp6	9.3744e-101	0.784761	1	0.987	1.89119e-96	1	mt-atp6
mt-nd1	6.34904e-97	0.806718	0.999	0.957	1.28085e-92	1	mt-nd1
mt-nd3	1.25592e-91	0.783268	0.979	0.845	2.53369e-87	1	mt-nd3
ces2b	1.2451e-72	1.13031	0.535	0.261	2.51187e-68	1	ces2b
dnajb1b	2.63787e-69	0.622737	0.704	0.408	5.32164e-65	1	dnajb1b
her6	7.23081e-67	0.813579	0.419	0.154	1.45874e-62	1	her6
mknk2a	8.54474e-63	1.01065	0.324	0.106	1.72382e-58	1	mknk2a
ENSDARG00000112045	4.55776e-62	0.934129	0.64	0.417	9.19483e-58	1	ENSDARG00000112045
rbm24a	7.80796e-61	1.24798	0.424	0.188	1.57518e-56	1	rbm24a
crema	2.11569e-58	1.16229	0.664	0.489	4.26818e-54	1	crema
im:7152348	7.97615e-58	0.995427	0.446	0.205	1.60911e-53	1	im:7152348
mt-nd6	1.64939e-56	0.807288	0.786	0.619	3.32749e-52	1	mt-nd6
trim16	2.26677e-56	0.897561	0.328	0.119	4.57298e-52	1	trim16
nr1d2a	2.3286e-50	0.936515	0.514	0.296	4.69771e-46	1	nr1d2a
sat1a.1	3.7309e-50	0.947852	0.618	0.435	7.52671e-46	1	sat1a.1
dusp19b	1.96675e-49	1.28748	0.428	0.223	3.96773e-45	1	dusp19b
nuak2	2.59927e-49	0.856815	0.361	0.153	5.24377e-45	1	nuak2
irf1b	1.8644e-48	0.587622	0.316	0.113	3.76124e-44	1	irf1b
mt-atp8	3.86544e-48	0.507512	0.914	0.75	7.79814e-44	1	mt-atp8
gadd45ba	2.44708e-47	0.771277	0.719	0.578	4.93675e-43	1	gadd45ba
mt-nd4l	2.53419e-46	0.605489	0.833	0.682	5.11247e-42	1	mt-nd4l
junba	8.39864e-46	0.63072	0.642	0.461	1.69434e-41	1	junba
mat2ab	1.61548e-45	0.887753	0.314	0.128	3.25908e-41	1	mat2ab
brd2a	3.51375e-45	0.660004	0.626	0.423	7.08865e-41	1	brd2a
fosl1a	6.27198e-43	0.463584	0.382	0.167	1.26531e-38	1	fosl1a
id3	2.29359e-42	0.754911	0.625	0.456	4.62709e-38	1	id3
osgn1	4.23914e-39	0.702919	0.274	0.109	8.55205e-35	1	osgn1
klf6a	1.5662e-38	0.275073	0.539	0.309	3.15966e-34	1	klf6a
polr2a	3.34616e-38	0.928584	0.524	0.356	6.75055e-34	1	polr2a
FO704772.3	4.06254e-38	0.674976	0.669	0.521	8.19577e-34	1	FO704772.3
tent5ba	5.07994e-38	0.833703	0.479	0.286	1.02483e-33	1	tent5ba
fosl2	1.40831e-37	0.589108	0.44	0.24	2.84113e-33	1	fosl2
ppp1r1b	1.65828e-37	0.773484	0.71	0.595	3.34541e-33	1	ppp1r1b
ubb	6.30385e-37	0.381744	0.825	0.717	1.27174e-32	1	ubb
ddit3	3.44375e-36	0.455683	0.505	0.297	6.94742e-32	1	ddit3
cicb	2.44857e-35	0.724822	0.398	0.215	4.93974e-31	1	cicb
nocta	2.45512e-35	0.746703	0.699	0.58	4.95296e-31	1	nocta
hamp	2.72736e-35	0.550278	0.635	0.42	5.50218e-31	1	hamp
si:dkey-86l18.10	1.83029e-34	0.645121	0.666	0.494	3.69243e-30	1	si:dkey-86l18.10
mknk2b	7.65608e-33	0.711614	0.665	0.551	1.54454e-28	1	mknk2b
ip6k2b	1.35695e-32	0.823005	0.519	0.37	2.73751e-28	1	ip6k2b
ENSDARG00000053456	2.17333e-32	0.866661	0.672	0.564	4.38448e-28	1	ENSDARG00000053456
mvp	3.77677e-31	0.359976	0.286	0.125	7.61926e-27	1	mvp
mych	1.31083e-30	0.544677	0.358	0.185	2.64447e-26	1	mych
id1	2.43323e-30	0.581203	0.388	0.212	4.9088e-26	1	id1
ENSDARG00000053091	6.86313e-30	0.565174	0.446	0.283	1.38457e-25	1	ENSDARG00000053091
mylipa	2.86323e-29	0.787253	0.259	0.115	5.77628e-25	1	mylipa
btg1	5.78989e-28	0.616296	0.693	0.588	1.16805e-23	1	btg1
cyp1a	6.04982e-28	0.740994	0.721	0.61	1.22049e-23	1	cyp1a
cry2	8.34892e-28	0.771007	0.356	0.206	1.68431e-23	1	cry2
ccl39.2	3.09158e-27	0.437609	0.251	0.11	6.23696e-23	1	ccl39.2
angptl4	4.73449e-27	0.808981	0.554	0.435	9.55135e-23	1	angptl4
ldlra	1.55551e-26	0.749225	0.609	0.518	3.13808e-22	1	ldlra
xpo1a	5.41426e-26	0.685889	0.281	0.144	1.09227e-21	1	xpo1a
lpin1	5.65058e-26	0.631915	0.684	0.572	1.13995e-21	1	lpin1
elovl2	4.51458e-25	0.864261	0.431	0.292	9.10772e-21	1	elovl2
plin2	9.11834e-25	0.903205	0.31	0.17	1.83953e-20	1	plin2
si:dkey-71h2.2	9.11876e-25	0.552793	0.585	0.479	1.83962e-20	1	si:dkey-71h2.2
cdkn1a	4.15205e-24	0.636453	0.291	0.157	8.37634e-20	1	cdkn1a
ppdpfa	1.8144e-23	0.977837	0.462	0.35	3.66037e-19	1	ppdpfa
ca2	2.25742e-23	0.676826	0.359	0.22	4.55412e-19	1	ca2
id2a	5.19424e-23	0.379087	0.314	0.172	1.04789e-18	1	id2a
ENSDARG00000099558	8.85984e-23	0.512326	0.256	0.13	1.78738e-18	1	ENSDARG00000099558
si:dkey-277m11.2	1.10507e-22	0.655546	0.616	0.525	2.22937e-18	1	si:dkey-277m11.2
slco2a1	2.28374e-22	0.853718	0.491	0.385	4.60721e-18	1	slco2a1
creb1a	3.23255e-22	0.55607	0.251	0.126	6.52134e-18	1	creb1a
mnta	2.89413e-21	0.648436	0.272	0.149	5.83861e-17	1	mnta
foxo1a	1.04244e-20	0.602003	0.696	0.642	2.10302e-16	1	foxo1a
slc25a25a	1.50975e-20	0.422996	0.734	0.659	3.04577e-16	1	slc25a25a
elmsan1b	2.55423e-19	0.305739	0.37	0.231	5.1529e-15	1	elmsan1b
arhgap35a	4.64149e-19	0.552067	0.637	0.593	9.36375e-15	1	arhgap35a
nr1d1	7.29008e-19	0.48481	0.269	0.153	1.4707e-14	1	nr1d1
glceb	5.50438e-18	0.507365	0.266	0.155	1.11045e-13	1	glceb
plk3	5.93373e-18	0.503784	0.269	0.153	1.19707e-13	1	plk3
gtf2a1	9.16828e-18	0.606535	0.26	0.153	1.84961e-13	1	gtf2a1
fasn	3.98599e-17	0.411005	0.259	0.147	8.04134e-13	1	fasn
ell	1.01177e-15	0.594627	0.555	0.503	2.04115e-11	1	ell
vdrb	1.29603e-15	0.675664	0.631	0.586	2.61461e-11	1	vdrb
mknk1	2.18036e-15	0.495297	0.315	0.2	4.39866e-11	1	mknk1
grb10b	7.86678e-15	0.522195	0.381	0.283	1.58705e-10	1	grb10b
ncor1	4.7353e-14	0.509549	0.416	0.336	9.55299e-10	1	ncor1
stat3	5.06061e-14	0.290642	0.428	0.319	1.02093e-09	1	stat3
oat	8.78925e-14	0.521196	0.536	0.483	1.77314e-09	1	oat
il6st	2.83786e-13	0.643046	0.396	0.312	5.72509e-09	1	il6st
st3gal3b	6.45849e-13	0.521519	0.639	0.619	1.30294e-08	1	st3gal3b
fdps	1.30993e-12	0.647791	0.462	0.392	2.64266e-08	1	fdps
ENSDARG00000016188	2.54965e-12	0.485371	0.308	0.214	5.14366e-08	1	ENSDARG00000016188
fdft1	3.08618e-12	0.507789	0.282	0.19	6.22606e-08	1	fdft1
ggps1	3.17641e-12	0.394978	0.306	0.212	6.4081e-08	1	ggps1
foxo1b	3.98383e-12	0.378967	0.252	0.162	8.03699e-08	1	foxo1b
amd1	1.09579e-11	0.427626	0.378	0.295	2.21065e-07	1	amd1
abca1a	1.30407e-11	0.348715	0.619	0.582	2.63083e-07	1	abca1a
abcg2a	1.50577e-11	0.502053	0.305	0.221	3.03774e-07	1	abcg2a
dpydb1	2.46129e-11	0.3411	0.845	0.752	4.9654e-07	1	dpydb
clec16a	4.56359e-11	1.22116	0.25	0.169	9.20658e-07	1	clec16a
slc38a3b	8.6843e-11	0.344635	0.585	0.551	1.75197e-06	1	slc38a3b
ppp1r15a	8.89143e-11	0.484989	0.31	0.228	1.79376e-06	1	ppp1r15a
ENSDARG00000042409	1.49822e-10	0.443047	0.326	0.239	3.02251e-06	1	ENSDARG00000042409
mfsd2ab	1.65217e-10	0.605712	0.39	0.32	3.33309e-06	1	mfsd2ab
hspa4a	2.16424e-10	0.369915	0.53	0.478	4.36615e-06	1	hspa4a
scarb2a	2.882e-10	0.613418	0.486	0.451	5.81415e-06	1	scarb2a
si:dkey-28b4.8	3.54622e-10	0.632523	0.306	0.23	7.15414e-06	1	si:dkey-28b4.8
dhcr24	3.6656e-10	0.485791	0.26	0.18	7.39498e-06	1	dhcr24
tfr2	4.29455e-10	0.347361	0.268	0.189	8.66383e-06	1	tfr2
nedd4a	7.93303e-10	0.256783	0.29	0.206	1.60041e-05	1	nedd4a
bzw1b	1.00184e-09	0.336654	0.517	0.48	2.0211e-05	1	bzw1b
si:ch73-184c24.1	1.79969e-09	0.401344	0.266	0.189	3.63069e-05	1	si:ch73-184c24.1
per2	5.8169e-09	0.362707	0.4	0.335	0.00011735	1	per2
ENSDARG00000057053	7.00395e-09	0.512736	0.278	0.204	0.000141298	1	ENSDARG00000057053
lrp5	1.00307e-08	0.3954	0.37	0.312	0.000202359	1	lrp5
zfand5b	1.09727e-08	0.396702	0.444	0.389	0.000221363	1	zfand5b
hmgcs11	1.13992e-08	0.707091	0.556	0.506	0.000229968	1	hmgcs1
gbe1b	1.75552e-08	0.428379	0.352	0.295	0.000354159	1	gbe1b
mak16	2.63696e-08	0.855877	0.318	0.266	0.00053198	1	mak16
adipor2	8.71993e-08	0.40731	0.522	0.511	0.00175916	1	adipor2
klf11b	1.16603e-07	0.33674	0.33	0.266	0.00235234	1	klf11b
jak1	1.20696e-07	0.352291	0.378	0.323	0.00243493	1	jak1
serpine1	1.55223e-07	0.395618	0.359	0.308	0.00313147	1	serpine1
dpy19l3	2.12448e-07	0.3259	0.268	0.205	0.00428593	1	dpy19l3
daam1b	2.61099e-07	0.446511	0.482	0.459	0.00526741	1	daam1b
arrdc3b	3.53598e-07	0.40387	0.254	0.196	0.00713349	1	arrdc3b
mob2a	3.98681e-07	0.49619	0.271	0.214	0.00804299	1	mob2a
atp11c	4.16112e-07	0.44811	0.449	0.416	0.00839465	1	atp11c
ENSDARG00000070174	4.36832e-07	0.26935	0.268	0.204	0.00881265	1	ENSDARG00000070174
pnpla2	7.24728e-07	0.524679	0.372	0.327	0.0146207	1	pnpla2
errfi1a	7.89321e-07	0.439888	0.584	0.569	0.0159238	1	errfi1a
ghra	7.96055e-07	0.427183	0.419	0.392	0.0160596	1	ghra
pptc7a	8.07493e-07	0.564759	0.41	0.38	0.0162904	1	pptc7a
tob1a	9.3882e-07	0.278952	0.651	0.671	0.0189398	1	tob1a
cited4a	1.04663e-06	0.514374	0.444	0.421	0.0211147	1	cited4a
lpl	1.10944e-06	0.452065	0.465	0.453	0.0223819	1	lpl
mat2aa	1.17814e-06	0.436629	0.312	0.257	0.0237678	1	mat2aa
nav2b	4.03981e-06	0.570649	0.379	0.355	0.0814991	1	nav2b
slc41a1	5.69841e-06	0.384095	0.455	0.439	0.11496	1	slc41a1
pcf11	5.73293e-06	0.42576	0.324	0.273	0.115656	1	pcf11
ccnl1a	8.20851e-06	0.339221	0.312	0.26	0.165599	1	ccnl1a
zfand5a	1.00509e-05	0.428181	0.388	0.366	0.202767	1	zfand5a
sgk11	1.04397e-05	0.2564	0.728	0.676	0.210611	1	sgk1
arl4ab	1.80949e-05	0.464895	0.416	0.401	0.365047	1	arl4ab
ppargc1a	2.46916e-05	0.389573	0.381	0.351	0.498129	1	ppargc1a
tfcp2l1	5.09698e-05	0.306734	0.506	0.48	1	1	tfcp2l1
ugp2a	0.000151405	0.348985	0.316	0.29	1	1	ugp2a
pnp5a1	0.000249953	0.31475	0.58	0.561	1	1	pnp5a
dennd5b	0.000288038	0.462764	0.308	0.282	1	1	dennd5b
slc16a10	0.000364743	0.395082	0.415	0.412	1	1	slc16a10
mycb	0.000416659	0.378565	0.421	0.412	1	1	mycb
arl5c	0.000461569	0.382579	0.371	0.36	1	1	arl5c
slc25a36b	0.000877271	0.293973	0.272	0.241	1	1	slc25a36b
thrab	0.00130126	0.261785	0.42	0.423	1	1	thrab
adra1aa	0.00139653	0.371818	0.312	0.291	1	1	adra1aa
csnk1da	0.0015513	0.261403	0.285	0.256	1	1	csnk1da
slc20a1b	0.00218409	0.358324	0.361	0.355	1	1	slc20a1b
furina	0.00290503	0.264851	0.47	0.487	1	1	furina
gch1	0.00309962	0.494261	0.329	0.326	1	1	gch1
kalrnb	0.00404064	0.474126	0.26	0.238	1	1	kalrnb
spag1a	0.00437949	0.313795	0.258	0.234	1	1	spag1a
klf12b	0.00648405	0.351194	0.385	0.39	1	1	klf12b
foxa1	0.00917738	0.310883	0.255	0.237	1	1	foxa1
mt-atp61	1.62713e-129	1.28329	0.989	0.99	3.28258e-125	2	mt-atp6
mt-nd11	1.29276e-121	1.18268	0.955	0.965	2.60801e-117	2	mt-nd1
mt-nd21	2.3344e-120	1.21657	0.933	0.941	4.70943e-116	2	mt-nd2
mt-nd41	3.38741e-117	1.15257	0.925	0.938	6.83376e-113	2	mt-nd4
zgc:1584631	3.24077e-116	1.27766	1	0.998	6.53792e-112	2	zgc:158463
mt-cyb1	1.50287e-113	1.09016	0.984	0.991	3.0319e-109	2	mt-cyb
mt-co31	1.10162e-112	1.1	0.99	0.993	2.22241e-108	2	mt-co3
mt-nd51	2.10291e-108	1.19401	0.9	0.887	4.24242e-104	2	mt-nd5
mt-nd31	1.05904e-104	1.2	0.895	0.864	2.1365e-100	2	mt-nd3
mt-co11	5.03897e-100	1.10237	0.97	0.979	1.01656e-95	2	mt-co1
mt-co21	6.78694e-100	1.05365	0.992	0.992	1.3692e-95	2	mt-co2
BX548011.21	7.54407e-79	1.40036	0.86	0.78	1.52194e-74	2	BX548011.2
mt-atp81	4.56866e-78	1.26264	0.822	0.772	9.21681e-74	2	mt-atp8
wu:fi09b081	6.076e-64	1.20312	0.798	0.606	1.22577e-59	2	wu:fi09b08
mt-nd4l1	2.07584e-61	1.12345	0.766	0.7	4.18779e-57	2	mt-nd4l
mt-nd61	2.49142e-28	0.822969	0.674	0.645	5.02619e-24	2	mt-nd6
ENSDARG000001120451	7.68475e-09	0.697793	0.456	0.457	0.000155032	2	ENSDARG00000112045
AL935186.101	2.91267e-07	0.465218	0.393	0.334	0.00587603	2	AL935186.10
FO704772.31	1.11422e-05	0.618788	0.502	0.554	0.224783	2	FO704772.3
tars11	0.00495416	0.631923	0.409	0.46	1	2	tars1
ccl39.21	1.77252e-171	1.16501	0.572	0.089	3.57588e-167	3	ccl39.2
crp3	1.19366e-158	2.08584	0.963	0.609	2.40809e-154	3	crp3
apoc2	3.10752e-140	1.71795	0.986	0.657	6.26911e-136	3	apoc2
gamt	1.75371e-124	1.72398	0.991	0.724	3.53793e-120	3	gamt
si:ch211-270n8.11	5.67536e-124	1.5914	0.952	0.51	1.14495e-119	3	si:ch211-270n8.1
rbp2b1	1.44006e-120	1.24737	0.995	0.806	2.90517e-116	3	rbp2b
si:dkey-16p21.8	1.77324e-120	1.2081	0.956	0.626	3.57734e-116	3	si:dkey-16p21.8
pithd1	1.84578e-112	0.700883	0.474	0.098	3.72367e-108	3	pithd1
scp2a1	9.31084e-100	0.969642	0.961	0.734	1.87837e-95	3	scp2a
apoc11	2.02162e-95	1.16554	1	0.866	4.07841e-91	3	apoc1
si:dkey-86l18.101	1.10262e-94	1.18689	0.89	0.486	2.22443e-90	3	si:dkey-86l18.10
fabp2	3.13201e-93	1.26585	0.869	0.46	6.31852e-89	3	fabp2
si:dkeyp-73d8.61	7.68886e-90	1.09052	0.949	0.67	1.55115e-85	3	si:dkeyp-73d8.6
sod11	1.55549e-87	1.01655	0.977	0.733	3.13805e-83	3	sod1
crp21	1.83907e-86	1.55272	0.929	0.573	3.71014e-82	3	crp2
apoda.2	9.99907e-84	2.07326	0.549	0.182	2.01721e-79	3	apoda.2
si:ch73-281k2.5	1.05623e-81	1.18462	0.825	0.468	2.13084e-77	3	si:ch73-281k2.5
apoa1b1	7.48053e-81	1.09961	1	0.934	1.50912e-76	3	apoa1b
gchfr	7.93784e-80	1.04975	0.749	0.375	1.60138e-75	3	gchfr
zgc:1231031	1.35049e-78	1.20083	0.989	0.799	2.72448e-74	3	zgc:123103
fkbp16	2.05319e-77	0.486635	0.299	0.051	4.1421e-73	3	fkbp16
si:dkeyp-73d8.9	7.41462e-77	1.42081	0.924	0.683	1.49583e-72	3	si:dkeyp-73d8.9
apoa21	3.72376e-76	0.938962	1	0.968	7.51231e-72	3	apoa2
rpl22l1	7.26519e-75	0.925792	0.933	0.705	1.46568e-70	3	rpl22l1
ENSDARG00000076223	5.25124e-73	0.931825	0.899	0.622	1.05939e-68	3	ENSDARG00000076223
uox1	1.17766e-72	1.12435	0.947	0.652	2.37581e-68	3	uox
ndufb31	6.01585e-72	0.853987	0.887	0.594	1.21364e-67	3	ndufb3
aqp121	1.0791e-70	1.02868	0.857	0.5	2.17697e-66	3	aqp12
prr13	2.4742e-70	0.402952	0.32	0.065	4.99145e-66	3	prr13
gstr	2.95905e-69	0.914415	0.789	0.436	5.96959e-65	3	gstr
prdx21	6.71147e-69	0.877656	0.966	0.806	1.35397e-64	3	prdx2
habp2	2.51039e-68	0.787948	0.671	0.287	5.06447e-64	3	habp2
apoa4b.11	3.47274e-68	1.04737	0.972	0.64	7.00591e-64	3	apoa4b.1
fabp10a1	6.92799e-68	0.926336	0.989	0.892	1.39765e-63	3	fabp10a
wu:fj16a03	1.19061e-67	1.21743	0.864	0.549	2.40194e-63	3	wu:fj16a03
fabp31	2.43244e-67	0.896465	0.963	0.773	4.90721e-63	3	fabp3
asgrl21	3.60622e-67	0.872881	0.77	0.419	7.27519e-63	3	asgrl2
mgst3a	5.84523e-64	0.809962	0.789	0.457	1.17922e-59	3	mgst3a
atp6v0e1	1.62172e-63	0.544234	0.545	0.21	3.27165e-59	3	atp6v0e1
igfbp2a	7.99118e-63	0.850976	0.782	0.451	1.61214e-58	3	igfbp2a
mdh1aa1	1.31888e-60	0.863971	0.947	0.724	2.6607e-56	3	mdh1aa
hp.11	1.56594e-59	0.761756	0.977	0.767	3.15913e-55	3	hp.1
ssr31	2.42079e-59	0.841427	0.924	0.656	4.88371e-55	3	ssr3
sult2st21	2.84726e-59	0.910337	0.731	0.385	5.74406e-55	3	sult2st2
hpda1	6.03132e-59	0.774623	0.943	0.724	1.21676e-54	3	hpda
gatm	1.15233e-58	0.895776	0.897	0.612	2.32471e-54	3	gatm
aldob1	2.01587e-58	0.939548	0.995	0.881	4.06682e-54	3	aldob
pgrmc11	7.4283e-58	0.786658	0.871	0.608	1.49858e-53	3	pgrmc1
ENSDARG000000041411	7.86069e-58	0.814318	0.646	0.28	1.58582e-53	3	ENSDARG00000004141
hyi1	1.49704e-57	0.839677	0.759	0.431	3.02013e-53	3	hyi
cideb	3.12104e-57	0.481084	0.43	0.138	6.29639e-53	3	cideb
sec61b1	5.18569e-57	0.789726	0.899	0.637	1.04616e-52	3	sec61b
fbp1b1	2.55078e-56	0.77511	0.94	0.653	5.14594e-52	3	fbp1b
gsta.1	4.11141e-56	0.830027	0.731	0.387	8.29437e-52	3	gsta.1
rpl35a1	5.05922e-56	0.663022	0.984	0.846	1.02065e-51	3	rpl35a
rpl341	9.22716e-56	0.623136	0.975	0.858	1.86149e-51	3	rpl34
suclg11	2.33654e-55	0.85247	0.97	0.73	4.71374e-51	3	suclg1
si:dkey-151g10.61	3.59937e-55	0.648658	0.995	0.962	7.26136e-51	3	si:dkey-151g10.6
bhmt1	1.34092e-54	0.83823	0.998	0.887	2.70517e-50	3	bhmt
rida1	3.07319e-54	0.792416	0.959	0.666	6.19986e-50	3	rida
rpl36a1	3.9765e-54	0.610041	0.995	0.908	8.02218e-50	3	rpl36a
rpl12	4.56031e-54	0.675919	0.984	0.87	9.19996e-50	3	rpl12
sult1st6	5.60882e-53	0.72662	0.717	0.365	1.13152e-48	3	sult1st6
serpina11	9.0849e-53	0.830987	0.959	0.676	1.83279e-48	3	serpina1
rplp2	1.45253e-52	0.625875	0.968	0.817	2.93033e-48	3	rplp2
ces3	4.62206e-52	0.522775	0.356	0.104	9.32454e-48	3	ces3
uqcrh1	1.11778e-51	0.724741	0.926	0.685	2.25501e-47	3	uqcrh
urad1	1.92909e-50	0.705335	0.761	0.429	3.89176e-46	3	urad
aldh9a1a.11	3.34255e-49	0.905956	0.729	0.408	6.74326e-45	3	aldh9a1a.1
rpl311	2.41255e-48	0.593709	0.984	0.857	4.86708e-44	3	rpl31
pnp4b1	4.75766e-48	0.862103	0.924	0.681	9.59811e-44	3	pnp4b
rpl91	5.59489e-48	0.666129	0.975	0.809	1.12871e-43	3	rpl9
apom1	7.35175e-48	0.692641	0.989	0.703	1.48314e-43	3	apom
cyb5a1	3.47246e-47	0.782401	0.832	0.565	7.00534e-43	3	cyb5a
pgm11	7.9073e-47	0.805883	0.832	0.557	1.59522e-42	3	pgm1
ddt1	1.23421e-46	0.676013	0.88	0.609	2.4899e-42	3	ddt
hgd1	5.60813e-46	0.784987	0.754	0.455	1.13138e-41	3	hgd
tpi1b1	1.01376e-45	0.758506	0.906	0.698	2.04515e-41	3	tpi1b
atp5pb1	1.53441e-45	0.674126	0.94	0.658	3.09552e-41	3	atp5pb
ttc361	3.43066e-45	0.709712	0.913	0.637	6.92102e-41	3	ttc36
CABZ01033205.11	3.8406e-45	0.653645	0.761	0.424	7.74802e-41	3	CABZ01033205.1
rps241	2.00386e-44	0.574957	0.982	0.883	4.04258e-40	3	rps24
dhrs13a.1	2.34154e-44	0.539723	0.547	0.249	4.72383e-40	3	dhrs13a.1
rps191	2.47633e-44	0.593666	0.989	0.899	4.99575e-40	3	rps19
rps161	6.56642e-44	0.586861	0.966	0.817	1.32471e-39	3	rps16
rps91	9.18297e-44	0.599129	0.995	0.845	1.85257e-39	3	rps9
cetp	3.3964e-43	0.453175	0.478	0.195	6.8519e-39	3	cetp
aldh1l11	6.19689e-43	0.696929	0.855	0.585	1.25016e-38	3	aldh1l1
eif4ebp3	2.17334e-42	0.687208	0.441	0.177	4.3845e-38	3	eif4ebp3
zgc:174904	2.89759e-42	0.724302	0.752	0.481	5.84559e-38	3	zgc:174904
cox8b1	3.33133e-42	0.667191	0.74	0.426	6.72063e-38	3	cox8b
rpl241	3.69858e-42	0.563643	0.982	0.881	7.46153e-38	3	rpl24
rpl321	4.21528e-42	0.614571	0.975	0.813	8.50391e-38	3	rpl32
serpina1l1	7.88742e-42	0.687919	0.975	0.702	1.59121e-37	3	serpina1l
eno31	8.86784e-42	0.712542	0.977	0.797	1.789e-37	3	eno3
si:ch73-15n24.1	1.13491e-41	0.441343	0.441	0.174	2.28956e-37	3	si:ch73-15n24.1
cdab1	2.54491e-41	0.646675	0.908	0.693	5.13409e-37	3	cdab
afp4.11	2.76928e-41	0.900219	0.956	0.658	5.58674e-37	3	afp4.1
ssr41	3.13027e-41	0.714132	0.823	0.53	6.31502e-37	3	ssr4
atp5mc3b1	3.81201e-41	0.672902	0.975	0.757	7.69035e-37	3	atp5mc3b
tmem2581	5.15563e-41	0.672089	0.83	0.578	1.0401e-36	3	tmem258
cox6b11	5.99926e-41	0.593471	0.952	0.71	1.21029e-36	3	cox6b1
nme2b.11	6.53553e-41	0.644686	0.97	0.809	1.31848e-36	3	nme2b.1
rps141	1.02946e-40	0.575718	0.986	0.862	2.07682e-36	3	rps14
rps181	1.26876e-39	0.603756	0.929	0.727	2.5596e-35	3	rps18
dad11	1.30991e-39	0.607054	0.922	0.701	2.64262e-35	3	dad1
glod51	2.21249e-39	0.613419	0.717	0.415	4.46347e-35	3	glod5
isoc21	2.96732e-39	0.63472	0.747	0.43	5.98627e-35	3	isoc2
si:ch211-284e20.81	3.95016e-39	0.612264	0.747	0.444	7.96905e-35	3	si:ch211-284e20.8
ttr1	4.42793e-39	0.634602	0.972	0.719	8.93292e-35	3	ttr
atp5mc11	8.25633e-39	0.685122	0.931	0.713	1.66563e-34	3	atp5mc1
npc21	1.17157e-38	0.616029	0.784	0.527	2.36353e-34	3	npc2
ckba1	1.39743e-38	0.791313	0.871	0.611	2.81918e-34	3	ckba
si:ch211-288g17.41	3.79302e-38	0.638918	0.759	0.454	7.65203e-34	3	si:ch211-288g17.4
bfb	3.8647e-38	0.582804	0.492	0.222	7.79665e-34	3	bfb
rpl301	4.98159e-38	0.553723	0.968	0.832	1.00499e-33	3	rpl30
gapdh1	6.56144e-38	0.577892	0.986	0.841	1.3237e-33	3	gapdh
rpe	1.05365e-37	0.583871	0.577	0.303	2.12563e-33	3	rpe
atp5meb1	1.2674e-37	0.57323	0.947	0.788	2.55686e-33	3	atp5meb
ndufb81	2.20589e-37	0.616108	0.885	0.625	4.45017e-33	3	ndufb8
ssr21	2.54086e-37	0.645783	0.844	0.589	5.12594e-33	3	ssr2
fetub1	2.72903e-37	0.561075	0.979	0.829	5.50554e-33	3	fetub
fdx11	8.44982e-37	0.57236	0.825	0.556	1.70467e-32	3	fdx1
nipsnap3a1	9.33077e-37	0.635311	0.754	0.47	1.88239e-32	3	nipsnap3a
gpx4a1	9.58567e-37	0.548452	0.979	0.772	1.93381e-32	3	gpx4a
atox11	1.18395e-36	0.643155	0.899	0.612	2.38851e-32	3	atox1
rpl13a1	1.31238e-36	0.549491	0.984	0.838	2.64759e-32	3	rpl13a
rpl271	1.49494e-36	0.57968	0.966	0.798	3.01589e-32	3	rpl27
rps251	6.45892e-36	0.508479	0.986	0.912	1.30302e-31	3	rps25
atp5mc3a1	6.47008e-36	0.608331	0.899	0.666	1.30527e-31	3	atp5mc3a
ndufb71	6.51645e-36	0.568426	0.894	0.647	1.31463e-31	3	ndufb7
ppa1b1	6.74863e-36	0.561995	0.798	0.51	1.36147e-31	3	ppa1b
rdh11	8.01376e-36	0.59343	0.68	0.379	1.6167e-31	3	rdh1
ENSDARG000001152711	8.42795e-36	0.508006	0.986	0.903	1.70025e-31	3	ENSDARG00000115271
cox6b21	1.16355e-35	0.54511	0.926	0.759	2.34735e-31	3	cox6b2
pbld1	1.34265e-35	0.576596	0.634	0.357	2.70867e-31	3	pbld
fahd11	1.42018e-35	0.516293	0.637	0.355	2.86508e-31	3	fahd1
rps8a1	1.83502e-35	0.52038	0.977	0.848	3.70197e-31	3	rps8a
rps71	1.88775e-35	0.538781	0.989	0.87	3.80835e-31	3	rps7
cx32.31	2.76245e-35	0.640549	0.745	0.477	5.57297e-31	3	cx32.3
rpl171	2.92054e-35	0.600761	0.968	0.796	5.8919e-31	3	rpl17
gcshb1	3.49452e-35	0.600295	0.805	0.501	7.04984e-31	3	gcshb
cdo11	3.89879e-35	0.571154	0.768	0.474	7.86541e-31	3	cdo1
dhdhl1	5.27122e-35	0.6014	0.662	0.371	1.06342e-30	3	dhdhl
rpl18a1	6.23369e-35	0.58886	0.975	0.807	1.25759e-30	3	rpl18a
srp19	7.96749e-35	0.513928	0.657	0.375	1.60736e-30	3	srp19
msrb21	1.44733e-34	0.573741	0.8	0.526	2.91985e-30	3	msrb2
hspe11	1.71876e-34	0.543791	0.963	0.829	3.46744e-30	3	hspe1
hao11	4.12886e-34	0.577373	0.892	0.596	8.32956e-30	3	hao1
atp5l1	7.29377e-34	0.540743	0.945	0.748	1.47145e-29	3	atp5l
rps121	8.10009e-34	0.614971	0.963	0.797	1.63411e-29	3	rps12
ldhbb	9.15077e-34	0.706564	0.614	0.356	1.84608e-29	3	ldhbb
pklr	9.84365e-34	0.757765	0.811	0.571	1.98586e-29	3	pklr
hsp90ab1	1.01398e-33	0.387961	0.986	0.922	2.04561e-29	3	hsp90ab1
rps27a1	1.08833e-33	0.50494	0.995	0.894	2.1956e-29	3	rps27a
ndufb91	1.28812e-33	0.536054	0.864	0.578	2.59865e-29	3	ndufb9
prdx61	2.11723e-33	0.608395	0.786	0.503	4.2713e-29	3	prdx6
sult3st3.1	2.3426e-33	0.3533	0.26	0.08	4.72596e-29	3	sult3st3.1
ENSDARG000000073661	3.39555e-33	0.555744	0.63	0.363	6.85019e-29	3	ENSDARG00000007366
naca1	5.00578e-33	0.528194	0.943	0.715	1.00987e-28	3	naca
ndufa4l1	8.07308e-33	0.493884	0.952	0.813	1.62866e-28	3	ndufa4l
aldh6a11	8.12852e-33	0.552121	0.92	0.692	1.63985e-28	3	aldh6a1
ndrg2	9.44651e-33	0.584908	0.802	0.603	1.90574e-28	3	ndrg2
ndufa4	1.26903e-32	0.525861	0.639	0.356	2.56014e-28	3	ndufa4
cox6a11	1.35967e-32	0.563819	0.943	0.721	2.743e-28	3	cox6a1
timm8a	1.39718e-32	0.463164	0.598	0.329	2.81868e-28	3	timm8a
sod21	1.8882e-32	0.533761	0.784	0.479	3.80925e-28	3	sod2
eif1b	1.97455e-32	0.439858	0.674	0.401	3.98346e-28	3	eif1b
ahcy1	2.27602e-32	0.889216	0.913	0.684	4.59165e-28	3	ahcy
ambp1	2.34492e-32	0.58359	0.947	0.683	4.73063e-28	3	ambp
ENSDARG000000159781	2.60493e-32	0.521651	0.972	0.808	5.25519e-28	3	ENSDARG00000015978
romo11	2.76034e-32	0.553456	0.798	0.552	5.5687e-28	3	romo1
c8g1	3.62232e-32	0.568561	0.743	0.46	7.30767e-28	3	c8g
grhprb1	4.25921e-32	0.533348	0.977	0.768	8.59253e-28	3	grhprb
gstz11	4.52653e-32	0.486754	0.648	0.365	9.13182e-28	3	gstz1
serp1	5.86712e-32	0.533405	0.784	0.534	1.18363e-27	3	serp1
ppifb1	6.18685e-32	0.50089	0.637	0.366	1.24813e-27	3	ppifb
got2a	7.71757e-32	0.430304	0.513	0.259	1.55694e-27	3	got2a
ndufs51	1.03655e-31	0.496366	0.837	0.588	2.09114e-27	3	ndufs5
rps171	1.07396e-31	0.502046	0.938	0.738	2.1666e-27	3	rps17
mcfd21	1.17337e-31	0.522289	0.667	0.402	2.36716e-27	3	mcfd2
ndufb101	1.34374e-31	0.515427	0.855	0.575	2.71086e-27	3	ndufb10
rps291	2.07672e-31	0.435793	0.991	0.917	4.18958e-27	3	rps29
ftcd1	2.48197e-31	0.563585	0.846	0.558	5.00712e-27	3	ftcd
cox5ab1	2.73533e-31	0.498518	0.917	0.678	5.51825e-27	3	cox5ab
cox7b1	2.76115e-31	0.565546	0.931	0.76	5.57035e-27	3	cox7b
rps151	3.09341e-31	0.51723	0.972	0.826	6.24065e-27	3	rps15
soat2	5.0402e-31	0.29097	0.251	0.078	1.01681e-26	3	soat2
ptgdsa	5.20237e-31	0.399385	0.499	0.246	1.04953e-26	3	ptgdsa
rpl181	6.85029e-31	0.512356	0.963	0.821	1.38198e-26	3	rpl18
etfb1	9.32948e-31	0.558896	0.761	0.494	1.88213e-26	3	etfb
selenof	1.0092e-30	0.525605	0.703	0.437	2.03596e-26	3	selenof
rpl391	1.08855e-30	0.517368	0.982	0.844	2.19605e-26	3	rpl39
rpl141	1.19966e-30	0.465548	0.982	0.868	2.4202e-26	3	rpl14
uba521	1.30148e-30	0.474261	0.972	0.828	2.62561e-26	3	uba52
rps131	3.37277e-30	0.496211	0.979	0.833	6.80422e-26	3	rps13
rps15a1	3.39211e-30	0.504292	0.982	0.822	6.84325e-26	3	rps15a
cbr1l1	3.58281e-30	0.486128	0.745	0.443	7.22796e-26	3	cbr1l
rpl361	4.18637e-30	0.441814	0.977	0.872	8.44558e-26	3	rpl36
rpl10a	5.01343e-30	0.553053	0.947	0.8	1.01141e-25	3	rpl10a
ndufc21	5.70225e-30	0.475539	0.88	0.642	1.15037e-25	3	ndufc2
anxa41	5.97038e-30	0.384352	0.745	0.462	1.20446e-25	3	anxa4
ndufab1b1	7.53082e-30	0.497138	0.738	0.445	1.51927e-25	3	ndufab1b
gstt1a1	1.05659e-29	0.535493	0.899	0.645	2.13157e-25	3	gstt1a
slc27a2a	1.16714e-29	0.49595	0.499	0.259	2.35458e-25	3	slc27a2a
cyp2ad21	1.62618e-29	0.564162	0.522	0.265	3.28066e-25	3	cyp2ad2
etnppl	1.92789e-29	0.503759	0.708	0.438	3.88932e-25	3	etnppl
dpys1	2.14392e-29	0.496203	0.657	0.392	4.32515e-25	3	dpys
cox8a1	2.25253e-29	0.515411	0.885	0.676	4.54426e-25	3	cox8a
rpl37.11	2.32327e-29	0.455045	0.984	0.881	4.68697e-25	3	rpl37.1
gnmt1	4.06736e-29	0.503958	0.818	0.528	8.20549e-25	3	gnmt
tfa1	4.39874e-29	0.507761	0.998	0.888	8.87402e-25	3	tfa
rpl351	1.07077e-28	0.429483	0.97	0.881	2.16017e-24	3	rpl35
cmbl1	1.28391e-28	0.510784	0.609	0.355	2.59017e-24	3	cmbl
ENSDARG000000461571	1.3978e-28	0.467444	0.982	0.86	2.81992e-24	3	ENSDARG00000046157
mat1a1	1.4596e-28	0.49616	0.903	0.644	2.9446e-24	3	mat1a
rpl131	1.73324e-28	0.489112	0.984	0.902	3.49665e-24	3	rpl13
srd5a2a1	1.85479e-28	0.521818	0.687	0.425	3.74186e-24	3	srd5a2a
atp5f1d1	1.94569e-28	0.477798	0.938	0.707	3.92523e-24	3	atp5f1d
atp5po1	2.12369e-28	0.51639	0.786	0.531	4.28433e-24	3	atp5po
sec61g1	2.37732e-28	0.473717	0.945	0.791	4.796e-24	3	sec61g
rpl23a1	2.8101e-28	0.510649	0.933	0.755	5.66909e-24	3	rpl23a
shbg1	2.91233e-28	0.46307	0.874	0.613	5.87534e-24	3	shbg
pcbd11	2.98493e-28	0.553343	0.839	0.58	6.0218e-24	3	pcbd1
mrpl33	3.00398e-28	0.387861	0.701	0.429	6.06024e-24	3	mrpl33
atp5pd1	3.02924e-28	0.508421	0.897	0.642	6.11118e-24	3	atp5pd
rps22	3.14892e-28	0.545749	0.966	0.826	6.35263e-24	3	rps2
mpc11	4.79035e-28	0.556914	0.798	0.521	9.66404e-24	3	mpc1
uqcr101	5.22375e-28	0.490098	0.92	0.735	1.05384e-23	3	uqcr10
dhrs91	5.54386e-28	0.529621	0.722	0.44	1.11842e-23	3	dhrs9
rpl7a1	6.36698e-28	0.51551	0.979	0.802	1.28448e-23	3	rpl7a
zgc:153031	6.76367e-28	0.431055	0.568	0.313	1.3645e-23	3	zgc:153031
rpl111	7.05369e-28	0.463503	0.995	0.892	1.42301e-23	3	rpl11
dcxr1	8.22105e-28	0.449305	0.644	0.377	1.65851e-23	3	dcxr
tpt1	1.24539e-27	0.548765	0.899	0.662	2.51245e-23	3	tpt1
uqcrfs11	1.551e-27	0.54163	0.816	0.563	3.12899e-23	3	uqcrfs1
kng11	2.24276e-27	0.51366	0.864	0.589	4.52455e-23	3	kng1
slc51a1	2.91665e-27	0.426738	0.706	0.432	5.88406e-23	3	slc51a
uraha1	3.69099e-27	0.466297	0.772	0.462	7.44621e-23	3	uraha
rpl231	4.6117e-27	0.474765	0.979	0.873	9.30364e-23	3	rpl23
eif3k1	5.4097e-27	0.461334	0.724	0.46	1.09135e-22	3	eif3k
ndufa121	5.65969e-27	0.482833	0.782	0.492	1.14179e-22	3	ndufa12
cox5aa1	6.43218e-27	0.47166	0.92	0.699	1.29763e-22	3	cox5aa
eci21	9.77314e-27	0.436257	0.655	0.399	1.97163e-22	3	eci2
rpl221	1.06002e-26	0.488701	0.947	0.715	2.13849e-22	3	rpl22
cox4i11	1.11738e-26	0.439215	0.972	0.793	2.2542e-22	3	cox4i1
agxta1	1.29803e-26	0.562322	0.853	0.57	2.61864e-22	3	agxta
vtnb1	1.59841e-26	0.477526	0.86	0.579	3.22463e-22	3	vtnb
rcn3	1.71979e-26	0.272405	0.306	0.122	3.46951e-22	3	rcn3
rpsa1	1.89373e-26	0.420312	0.982	0.888	3.82041e-22	3	rpsa
cox6c1	1.96417e-26	0.453428	0.892	0.681	3.96252e-22	3	cox6c
cox7a11	2.64014e-26	0.441081	0.644	0.373	5.32622e-22	3	cox7a1
acaa2	2.82488e-26	0.497194	0.515	0.28	5.69891e-22	3	acaa2
hsbp1b	3.32833e-26	0.39025	0.687	0.431	6.71458e-22	3	hsbp1b
eef1b21	3.50996e-26	0.481963	0.901	0.674	7.081e-22	3	eef1b2
si:ch211-117n7.6	3.67242e-26	0.292334	0.409	0.196	7.40874e-22	3	si:ch211-117n7.6
aldh8a11	4.53063e-26	0.436478	0.611	0.359	9.1401e-22	3	aldh8a1
vmo1b1	5.31795e-26	0.436291	0.687	0.408	1.07284e-21	3	vmo1b
slc25a201	5.48043e-26	0.564149	0.667	0.415	1.10562e-21	3	slc25a20
zgc:1935411	5.58264e-26	0.433818	0.931	0.759	1.12624e-21	3	zgc:193541
zgc:1630801	6.30193e-26	0.44658	0.628	0.371	1.27135e-21	3	zgc:163080
gstm.11	7.25133e-26	0.423895	0.694	0.424	1.46288e-21	3	gstm.1
ndufs41	8.56638e-26	0.50332	0.687	0.432	1.72818e-21	3	ndufs4
hint11	1.05683e-25	0.463222	0.717	0.472	2.13204e-21	3	hint1
ndufv31	1.152e-25	0.404235	0.628	0.371	2.32405e-21	3	ndufv3
fkbp111	1.3418e-25	0.354684	0.48	0.247	2.70695e-21	3	fkbp11
ndufs61	1.41665e-25	0.490737	0.793	0.539	2.85795e-21	3	ndufs6
ndufb61	1.6846e-25	0.426158	0.722	0.46	3.39851e-21	3	ndufb6
rps101	1.84097e-25	0.429214	0.989	0.867	3.71398e-21	3	rps10
txnrd3	2.43625e-25	0.391155	0.602	0.357	4.9149e-21	3	txnrd3
ndufb41	2.64027e-25	0.433885	0.779	0.528	5.32649e-21	3	ndufb4
rbks	2.89742e-25	0.280225	0.372	0.173	5.84525e-21	3	rbks
cox7a2a1	3.77382e-25	0.466937	0.892	0.627	7.6133e-21	3	cox7a2a
eef1g	4.69107e-25	0.504288	0.922	0.711	9.46377e-21	3	eef1g
rpl211	6.00124e-25	0.477225	0.966	0.81	1.21069e-20	3	rpl21
echs11	6.12134e-25	0.466043	0.641	0.402	1.23492e-20	3	echs1
sord1	6.46771e-25	0.454163	0.745	0.469	1.3048e-20	3	sord
atp5mf1	6.88647e-25	0.436081	0.931	0.716	1.38928e-20	3	atp5mf
tdo2a1	6.91523e-25	0.565738	0.828	0.62	1.39508e-20	3	tdo2a
sec14l71	7.82175e-25	0.435379	0.832	0.608	1.57796e-20	3	sec14l7
aldh7a11	8.05621e-25	0.532947	0.759	0.516	1.62526e-20	3	aldh7a1
zgc:1720511	1.00216e-24	0.370221	0.602	0.348	2.02176e-20	3	zgc:172051
smim8	1.00722e-24	0.364871	0.448	0.239	2.03196e-20	3	smim8
zgc:171470	1.41305e-24	0.324772	0.361	0.163	2.85069e-20	3	zgc:171470
zgc:194392	2.04043e-24	0.294722	0.441	0.224	4.11637e-20	3	zgc:194392
gadd45ab	2.27844e-24	0.312415	0.356	0.16	4.59653e-20	3	gadd45ab
ENSDARG000000314351	2.50427e-24	0.47293	0.887	0.667	5.05212e-20	3	ENSDARG00000031435
cyp2r1	3.15315e-24	0.385509	0.425	0.216	6.36117e-20	3	cyp2r1
sec61a11	3.41234e-24	0.443122	0.676	0.432	6.88406e-20	3	sec61a1
atp5f1e1	3.44365e-24	0.434301	0.938	0.8	6.94722e-20	3	atp5f1e
ndufb51	4.97948e-24	0.402612	0.726	0.465	1.00456e-19	3	ndufb5
cox14	6.22841e-24	0.327376	0.552	0.32	1.25652e-19	3	cox14
krtcap21	7.99472e-24	0.402339	0.724	0.48	1.61285e-19	3	krtcap2
rplp2l1	8.21559e-24	0.391987	0.989	0.931	1.65741e-19	3	rplp2l
upb11	8.32278e-24	0.412501	0.766	0.479	1.67904e-19	3	upb1
gstp11	9.51187e-24	0.415253	0.92	0.7	1.91892e-19	3	gstp1
aldh16a1	1.41965e-23	0.389722	0.522	0.287	2.864e-19	3	aldh16a1
rps111	2.04049e-23	0.412294	0.959	0.818	4.11648e-19	3	rps11
mgst3b1	2.10985e-23	0.599705	0.837	0.656	4.25641e-19	3	mgst3b
rpl191	2.46388e-23	0.464947	0.975	0.84	4.97063e-19	3	rpl19
cbln11	2.53921e-23	0.329644	0.395	0.19	5.12261e-19	3	cbln11
zgc:175088	2.65118e-23	0.271739	0.363	0.171	5.34849e-19	3	zgc:175088
oxct1b1	3.13529e-23	0.452161	0.853	0.581	6.32513e-19	3	oxct1b
atp5pf1	4.19835e-23	0.412462	0.936	0.713	8.46975e-19	3	atp5pf
ENSDARG00000093058	4.33634e-23	0.414862	0.687	0.448	8.74813e-19	3	ENSDARG00000093058
rpl71	4.43788e-23	0.452652	0.959	0.769	8.95297e-19	3	rpl7
nupr1b1	5.02209e-23	0.491079	0.867	0.647	1.01316e-18	3	nupr1b
atp5if1b1	5.10721e-23	0.429151	0.908	0.775	1.03033e-18	3	atp5if1b
hvcn11	5.39539e-23	0.294188	0.48	0.259	1.08847e-18	3	hvcn1
rps211	7.34184e-23	0.401084	0.982	0.87	1.48114e-18	3	rps21
gnpnat1	8.4531e-23	0.260927	0.377	0.182	1.70533e-18	3	gnpnat1
dynll2b	9.62139e-23	0.266052	0.315	0.138	1.94102e-18	3	dynll2b
phb2b1	1.22005e-22	0.43208	0.736	0.466	2.46132e-18	3	phb2b
ech1	1.36578e-22	0.374286	0.522	0.302	2.75533e-18	3	ech1
rbp41	1.56163e-22	0.524402	0.931	0.777	3.15043e-18	3	rbp4
f21	1.74845e-22	0.486701	0.897	0.691	3.52733e-18	3	f2
hoga1	2.11857e-22	0.315282	0.503	0.279	4.27399e-18	3	hoga1
sar1b	2.19227e-22	0.346341	0.561	0.335	4.42268e-18	3	sar1b
si:dkey-188i13.11	2.23218e-22	0.325415	0.414	0.213	4.5032e-18	3	si:dkey-188i13.11
nme4	2.31708e-22	0.318046	0.457	0.243	4.67447e-18	3	nme4
klf9	3.14848e-22	0.279793	0.421	0.212	6.35174e-18	3	klf9
pgam1a1	3.95245e-22	0.387473	0.901	0.7	7.97368e-18	3	pgam1a
si:ch211-186e20.71	4.12063e-22	0.478155	0.602	0.37	8.31296e-18	3	si:ch211-186e20.7
sult3st2	4.28829e-22	0.356722	0.4	0.201	8.6512e-18	3	sult3st2
si:zfos-169g10.3	6.83684e-22	0.40512	0.457	0.253	1.37926e-17	3	si:zfos-169g10.3
vdac3	7.27856e-22	0.499581	0.664	0.438	1.46838e-17	3	vdac3
st13	8.0145e-22	0.273587	0.508	0.289	1.61684e-17	3	st13
timm13	8.14577e-22	0.391726	0.492	0.278	1.64333e-17	3	timm13
rpl81	8.19888e-22	0.493162	0.947	0.776	1.65404e-17	3	rpl8
aldh2.2	8.5216e-22	0.253434	0.264	0.106	1.71915e-17	3	aldh2.2
chpt11	9.77811e-22	0.378008	0.556	0.336	1.97264e-17	3	chpt1
mrps361	1.00079e-21	0.37993	0.651	0.405	2.01899e-17	3	mrps36
prdx41	1.04599e-21	0.368065	0.644	0.398	2.11017e-17	3	prdx4
mpc21	1.39657e-21	0.451727	0.72	0.466	2.81744e-17	3	mpc2
acsf2	1.48084e-21	0.291436	0.416	0.211	2.98745e-17	3	acsf2
tbca1	1.70226e-21	0.400178	0.708	0.469	3.43413e-17	3	tbca
cox7a2l1	1.77707e-21	0.360667	0.717	0.472	3.58506e-17	3	cox7a2l
ugt1a11	2.05347e-21	0.495327	0.743	0.515	4.14268e-17	3	ugt1a1
sdhc1	2.1203e-21	0.384656	0.634	0.399	4.27749e-17	3	sdhc
ces2a1	2.33689e-21	0.35819	0.933	0.704	4.71443e-17	3	ces2a
gstk11	2.38545e-21	0.383961	0.701	0.456	4.81241e-17	3	gstk1
rps27.11	2.89781e-21	0.38479	0.97	0.785	5.84604e-17	3	rps27.1
adh51	2.93393e-21	0.417924	0.621	0.392	5.91891e-17	3	adh5
mrps241	3.09658e-21	0.332521	0.543	0.313	6.24705e-17	3	mrps24
rps231	4.14033e-21	0.418271	0.97	0.805	8.3527e-17	3	rps23
hprt11	4.14847e-21	0.342555	0.623	0.393	8.36912e-17	3	hprt1
hadh1	4.26915e-21	0.380602	0.669	0.422	8.61259e-17	3	hadh
glrx	4.44133e-21	0.37269	0.657	0.428	8.95995e-17	3	glrx
rpl281	5.46903e-21	0.389801	0.984	0.805	1.10332e-16	3	rpl28
ugt5b41	7.61203e-21	0.40698	0.524	0.302	1.53565e-16	3	ugt5b4
gpd1b1	7.79484e-21	0.432865	0.897	0.668	1.57253e-16	3	gpd1b
cox7c1	1.04173e-20	0.411918	0.92	0.708	2.10159e-16	3	cox7c
spcs11	1.20338e-20	0.39124	0.697	0.466	2.4277e-16	3	spcs1
ndufa111	1.44032e-20	0.375306	0.664	0.423	2.90569e-16	3	ndufa11
ndufb21	1.54003e-20	0.381731	0.828	0.592	3.10685e-16	3	ndufb2
rps3a1	1.66393e-20	0.425157	0.972	0.805	3.3568e-16	3	rps3a
ak21	1.925e-20	0.33978	0.641	0.418	3.8835e-16	3	ak2
zgc:1035591	2.06301e-20	0.390377	0.517	0.303	4.16192e-16	3	zgc:103559
ENSDARG000000907221	2.2478e-20	0.608551	0.747	0.519	4.5347e-16	3	ENSDARG00000090722
angptl31	2.25924e-20	0.324839	0.664	0.418	4.55779e-16	3	angptl3
timm10	2.79473e-20	0.338491	0.515	0.305	5.63809e-16	3	timm10
ndufa71	3.01609e-20	0.316587	0.69	0.44	6.08465e-16	3	ndufa7
ENSDARG00000104576	3.07142e-20	0.368831	0.543	0.317	6.19629e-16	3	ENSDARG00000104576
ENSDARG00000093235	3.46399e-20	0.276345	0.398	0.206	6.98825e-16	3	ENSDARG00000093235
slc37a4a1	3.6998e-20	0.391386	0.6	0.365	7.46398e-16	3	slc37a4a
hypk	4.01844e-20	0.374529	0.793	0.555	8.1068e-16	3	hypk
decr1	4.18348e-20	0.371789	0.437	0.237	8.43976e-16	3	decr1
si:dkey-22f5.9	4.7895e-20	0.259613	0.639	0.414	9.66234e-16	3	si:dkey-22f5.9
uqcrc2a1	4.79441e-20	0.393619	0.582	0.356	9.67225e-16	3	uqcrc2a
zgc:1722531	5.07444e-20	0.40725	0.579	0.356	1.02372e-15	3	zgc:172253
ybx11	5.59436e-20	0.38303	0.97	0.86	1.12861e-15	3	ybx1
si:ch211-214j24.141	6.06595e-20	0.359557	0.694	0.441	1.22375e-15	3	si:ch211-214j24.14
mgst1.21	6.36842e-20	0.370825	0.91	0.625	1.28477e-15	3	mgst1.2
esd	6.41304e-20	0.400017	0.462	0.269	1.29377e-15	3	esd
ndufab1a1	9.14095e-20	0.369593	0.805	0.538	1.8441e-15	3	ndufab1a
rpl151	9.16002e-20	0.496939	0.906	0.74	1.84794e-15	3	rpl15
ENSDARG000001107001	9.78671e-20	0.38544	0.837	0.621	1.97437e-15	3	ENSDARG00000110700
nop10	1.03576e-19	0.403746	0.618	0.409	2.08954e-15	3	nop10
prdx31	1.18868e-19	0.394256	0.754	0.5	2.39805e-15	3	prdx3
ufc11	1.69013e-19	0.323316	0.556	0.341	3.40966e-15	3	ufc1
rps61	1.77877e-19	0.389885	0.924	0.742	3.58848e-15	3	rps6
shmt11	1.82972e-19	0.42327	0.754	0.473	3.69127e-15	3	shmt1
rnd2	2.01084e-19	0.311442	0.395	0.208	4.05667e-15	3	rnd2
slc25a3b1	2.36984e-19	0.415442	0.906	0.701	4.78091e-15	3	slc25a3b
glyctk	2.43337e-19	0.328903	0.575	0.352	4.90909e-15	3	glyctk
CABZ01065076.11	2.8387e-19	0.414666	0.538	0.327	5.7268e-15	3	CABZ01065076.1
mthfs	3.08677e-19	0.286494	0.379	0.196	6.22724e-15	3	mthfs
mrpl51	3.50495e-19	0.266256	0.425	0.227	7.07088e-15	3	mrpl51
atp5fa11	6.2492e-19	0.431825	0.938	0.752	1.26071e-14	3	atp5fa1
comtd11	7.3022e-19	0.413718	0.586	0.357	1.47315e-14	3	comtd1
pgk11	7.64111e-19	0.382655	0.77	0.56	1.54152e-14	3	pgk1
smim4	7.65421e-19	0.307601	0.533	0.316	1.54416e-14	3	smim4
gc1	9.15444e-19	0.453117	0.901	0.67	1.84682e-14	3	gc
gpx4b1	9.31313e-19	0.408001	0.775	0.562	1.87883e-14	3	gpx4b
dap1b.11	9.353e-19	0.36521	0.77	0.527	1.88687e-14	3	dap1b.1
proca1	9.59748e-19	0.305957	0.616	0.375	1.9362e-14	3	proca
fkbp21	1.53098e-18	0.360991	0.694	0.472	3.0886e-14	3	fkbp2
rps51	1.65637e-18	0.388696	0.956	0.771	3.34156e-14	3	rps5
glud1b1	2.02779e-18	0.379476	0.901	0.709	4.09087e-14	3	glud1b
rps26l1	2.16316e-18	0.379086	0.97	0.778	4.36396e-14	3	rps26l
sdhdb1	2.19538e-18	0.39931	0.667	0.414	4.42895e-14	3	sdhdb
pah1	2.47736e-18	0.309595	0.595	0.369	4.99784e-14	3	pah
ostc1	2.99259e-18	0.391088	0.701	0.476	6.03726e-14	3	ostc
rwdd11	3.37914e-18	0.307248	0.653	0.411	6.81707e-14	3	rwdd1
uqcrq1	3.41112e-18	0.340524	0.885	0.651	6.8816e-14	3	uqcrq
ndufa101	3.54099e-18	0.341475	0.605	0.374	7.14359e-14	3	ndufa10
rpl41	3.59831e-18	0.370662	0.894	0.688	7.25923e-14	3	rpl4
adtrp11	3.93169e-18	0.330417	0.499	0.301	7.93179e-14	3	adtrp1
rps4x1	4.45001e-18	0.397984	0.94	0.775	8.97745e-14	3	rps4x
serf2	4.53675e-18	0.36241	0.761	0.534	9.15244e-14	3	serf2
txndc17	5.11607e-18	0.341573	0.457	0.268	1.03212e-13	3	txndc17
eif4ebp11	5.12928e-18	0.265981	0.589	0.362	1.03478e-13	3	eif4ebp1
edf11	5.13629e-18	0.37012	0.802	0.571	1.03619e-13	3	edf1
atp5md1	5.90021e-18	0.348227	0.867	0.616	1.19031e-13	3	atp5md
serpinf2a1	7.65999e-18	0.283686	0.777	0.511	1.54533e-13	3	serpinf2a
sumo2b	8.49907e-18	0.321962	0.625	0.4	1.7146e-13	3	sumo2b
bzw1b1	1.45095e-17	0.266913	0.664	0.468	2.92714e-13	3	bzw1b
aspdh1	1.6534e-17	0.350016	0.625	0.376	3.33558e-13	3	aspdh
rpl381	1.91505e-17	0.338271	0.975	0.874	3.86343e-13	3	rpl38
elovl8b1	2.02878e-17	0.251462	0.37	0.198	4.09287e-13	3	elovl8b
ppib1	2.33048e-17	0.325875	0.903	0.736	4.7015e-13	3	ppib
cyp4v81	2.51304e-17	0.378651	0.63	0.399	5.0698e-13	3	cyp4v8
rplp01	3.46113e-17	0.395838	0.982	0.87	6.98249e-13	3	rplp0
ndufa51	3.60157e-17	0.343246	0.821	0.611	7.26581e-13	3	ndufa5
nucb2a	3.63792e-17	0.274554	0.487	0.293	7.33914e-13	3	nucb2a
cnbpa1	5.38845e-17	0.314972	0.805	0.573	1.08707e-12	3	cnbpa
slc25a10	5.7872e-17	0.264324	0.522	0.331	1.16751e-12	3	slc25a10
mrpl301	7.04809e-17	0.273943	0.49	0.288	1.42188e-12	3	mrpl30
slc25a51	7.973e-17	0.409617	0.989	0.899	1.60847e-12	3	slc25a5
cox5b2	8.65728e-17	0.257299	0.391	0.214	1.74652e-12	3	cox5b2
itgb1b.21	1.01475e-16	0.298934	0.437	0.251	2.04716e-12	3	itgb1b.2
rpl5a1	1.03607e-16	0.406771	0.899	0.703	2.09016e-12	3	rpl5a
uqcrb1	1.04432e-16	0.321634	0.933	0.798	2.10681e-12	3	uqcrb
eci11	1.12991e-16	0.288128	0.529	0.328	2.27948e-12	3	eci1
dap1	1.4761e-16	0.342552	0.851	0.646	2.97789e-12	3	dap
nsa2	2.18281e-16	0.265145	0.68	0.466	4.4036e-12	3	nsa2
ndufa21	2.57807e-16	0.332877	0.754	0.53	5.20099e-12	3	ndufa2
serpinc11	2.61462e-16	0.34714	0.867	0.643	5.27473e-12	3	serpinc1
pno1	3.59266e-16	0.26247	0.487	0.29	7.24783e-12	3	pno1
f7i1	3.80312e-16	0.304965	0.68	0.435	7.67242e-12	3	f7i
cmpk	3.89185e-16	0.355911	0.469	0.283	7.85143e-12	3	cmpk
akr1b1.11	4.32419e-16	0.347178	0.554	0.344	8.72363e-12	3	akr1b1.1
mrps141	4.8988e-16	0.330791	0.529	0.33	9.88284e-12	3	mrps14
nit2	6.80025e-16	0.262107	0.347	0.184	1.37188e-11	3	nit2
zfp36l1b	7.27385e-16	0.293879	0.547	0.359	1.46743e-11	3	zfp36l1b
gda1	9.65761e-16	0.344964	0.676	0.47	1.94833e-11	3	gda
atp5mea	1.02339e-15	0.313924	0.568	0.372	2.06459e-11	3	atp5mea
rmdn11	1.0541e-15	0.338379	0.434	0.263	2.12654e-11	3	rmdn1
selenou1a1	1.11457e-15	0.278404	0.52	0.327	2.24854e-11	3	selenou1a
phyhd11	1.32137e-15	0.345473	0.726	0.465	2.66573e-11	3	phyhd1
cyp3a651	1.35048e-15	0.332438	0.483	0.295	2.72446e-11	3	cyp3a65
glo1	1.44614e-15	0.373386	0.522	0.327	2.91745e-11	3	glo1
blvrb	1.47917e-15	0.279311	0.402	0.227	2.98407e-11	3	blvrb
acmsd1	1.48224e-15	0.321089	0.669	0.441	2.99027e-11	3	acmsd
si:dkey-88p24.11	1.8676e-15	0.336495	0.508	0.313	3.76769e-11	3	si:dkey-88p24.11
rpl101	3.07409e-15	0.311539	0.968	0.786	6.20166e-11	3	rpl10
mrpl541	3.39263e-15	0.338591	0.586	0.374	6.8443e-11	3	mrpl54
ivd	4.45906e-15	0.274272	0.451	0.274	8.99571e-11	3	ivd
rps281	4.8453e-15	0.300926	0.982	0.899	9.77491e-11	3	rps28
timm8b1	6.17597e-15	0.331352	0.634	0.416	1.24594e-10	3	timm8b
mrpl24	7.36447e-15	0.265694	0.409	0.243	1.48571e-10	3	mrpl24
uqcrc11	7.81753e-15	0.327511	0.759	0.535	1.57711e-10	3	uqcrc1
lcn151	8.97159e-15	0.306321	0.736	0.504	1.80993e-10	3	lcn15
cish	9.02282e-15	0.336205	0.554	0.359	1.82026e-10	3	cish
ankrd9	1.16851e-14	0.252979	0.322	0.168	2.35736e-10	3	ankrd9
ndufs31	1.23696e-14	0.250361	0.623	0.403	2.49544e-10	3	ndufs3
lpin11	1.38831e-14	0.477785	0.715	0.578	2.80077e-10	3	lpin1
diabloa1	1.50914e-14	0.326437	0.924	0.769	3.04454e-10	3	diabloa
ppiaa1	1.84949e-14	0.354254	0.878	0.694	3.73117e-10	3	ppiaa
ppid	1.86227e-14	0.261766	0.43	0.257	3.75695e-10	3	ppid
ndufs71	1.97676e-14	0.329327	0.671	0.464	3.98791e-10	3	ndufs7
eif2s1b1	2.50352e-14	0.27038	0.614	0.413	5.05061e-10	3	eif2s1b
allc1	2.57463e-14	0.28956	0.49	0.302	5.19405e-10	3	allc
tram11	3.32297e-14	0.284144	0.591	0.385	6.70376e-10	3	tram1
tomm71	4.57461e-14	0.294045	0.692	0.486	9.22883e-10	3	tomm7
crp2.1	4.59382e-14	0.316378	0.322	0.175	9.26757e-10	3	crp2.1
hacd21	4.94196e-14	0.325454	0.579	0.394	9.9699e-10	3	hacd2
rpl61	1.07519e-13	0.289321	0.917	0.799	2.16908e-09	3	rpl6
chchd101	1.10041e-13	0.294431	0.809	0.593	2.21996e-09	3	chchd10
faxdc2	1.13148e-13	0.257053	0.577	0.382	2.28264e-09	3	faxdc2
etfa1	1.23291e-13	0.290586	0.678	0.471	2.48728e-09	3	etfa
mrpl181	1.31866e-13	0.267191	0.501	0.315	2.66027e-09	3	mrpl18
ENSDARG00000089836	1.39057e-13	0.265016	0.501	0.321	2.80533e-09	3	ENSDARG00000089836
gcdha1	1.96309e-13	0.276939	0.538	0.362	3.96034e-09	3	gcdha
pla2g12b1	2.06848e-13	0.329245	0.6	0.406	4.17295e-09	3	pla2g12b
eif5a1	2.09564e-13	0.314282	0.761	0.567	4.22775e-09	3	eif5a
mdh21	2.19157e-13	0.330777	0.697	0.492	4.42128e-09	3	mdh2
zgc:857771	2.19262e-13	0.262918	0.543	0.347	4.42339e-09	3	zgc:85777
si:ch211-222e20.41	2.20436e-13	0.259956	0.494	0.305	4.44707e-09	3	si:ch211-222e20.4
micos101	2.3516e-13	0.280116	0.74	0.528	4.74413e-09	3	micos10
timm91	2.57411e-13	0.27527	0.531	0.331	5.19301e-09	3	timm9
rltgr1	2.66942e-13	0.314663	0.462	0.298	5.38529e-09	3	rltgr
rps27.21	2.82147e-13	0.28487	0.92	0.739	5.69203e-09	3	rps27.2
rpl291	2.83514e-13	0.259635	0.979	0.9	5.71962e-09	3	rpl29
selenot1b	2.90819e-13	0.273895	0.46	0.297	5.86699e-09	3	selenot1b
acadm1	3.13524e-13	0.287026	0.754	0.52	6.32503e-09	3	acadm
sem1	4.95723e-13	0.262482	0.814	0.628	1.00007e-08	3	sem1
sb:cb10581	5.44621e-13	0.31562	0.72	0.508	1.09872e-08	3	sb:cb1058
faua1	6.67515e-13	0.26311	0.968	0.785	1.34664e-08	3	faua
zgc:1951731	7.87959e-13	0.270738	0.678	0.446	1.58963e-08	3	zgc:195173
eef1da1	8.60862e-13	0.263336	0.763	0.557	1.7367e-08	3	eef1da
ppiab1	1.00835e-12	0.286931	0.931	0.755	2.03425e-08	3	ppiab
supt4h1	1.02558e-12	0.250144	0.54	0.349	2.069e-08	3	supt4h1
eef1db	1.06034e-12	0.279697	0.646	0.436	2.13914e-08	3	eef1db
spink2.11	1.08542e-12	0.259054	0.637	0.433	2.18973e-08	3	spink2.1
cbln13	1.57916e-12	0.302159	0.377	0.226	3.18579e-08	3	cbln13
si:ch211-235e9.61	2.05554e-12	0.266895	0.752	0.534	4.14684e-08	3	si:ch211-235e9.6
fxyd1	5.95248e-12	0.279035	0.715	0.497	1.20085e-07	3	fxyd1
ndufa31	6.32166e-12	0.297827	0.646	0.454	1.27533e-07	3	ndufa3
aqp10a1	7.05641e-12	0.315006	0.476	0.306	1.42356e-07	3	aqp10a
acaa11	8.00427e-12	0.26696	0.522	0.34	1.61478e-07	3	acaa1
mtch21	8.62503e-12	0.256711	0.483	0.309	1.74001e-07	3	mtch2
rps261	8.9072e-12	0.283384	0.94	0.731	1.79694e-07	3	rps26
acadl1	1.15582e-11	0.272993	0.51	0.343	2.33176e-07	3	acadl
itih3a1	1.37092e-11	0.270778	0.595	0.387	2.76568e-07	3	itih3a
tktb1	1.46775e-11	0.291622	0.775	0.574	2.96104e-07	3	tktb
cope1	2.07216e-11	0.26565	0.526	0.358	4.18037e-07	3	cope
pck11	4.11776e-11	0.304372	0.899	0.749	8.30718e-07	3	pck1
selenop1	4.25007e-11	0.268644	0.605	0.414	8.57408e-07	3	selenop
glrx31	5.56191e-11	0.271403	0.487	0.325	1.12206e-06	3	glrx3
serpinf2b1	5.71197e-11	0.267491	0.878	0.681	1.15233e-06	3	serpinf2b
a2ml1	7.33145e-11	0.261009	0.855	0.652	1.47905e-06	3	a2ml
dhrs41	1.09277e-10	0.254131	0.467	0.314	2.20456e-06	3	dhrs4
ap1s3b1	1.15279e-10	0.263185	0.467	0.301	2.32565e-06	3	ap1s3b
eef1a1l11	1.30437e-10	0.261087	0.984	0.942	2.63144e-06	3	eef1a1l1
rps31	1.66226e-10	0.289435	0.897	0.7	3.35345e-06	3	rps3
mrps331	1.72057e-10	0.279026	0.545	0.363	3.47109e-06	3	mrps33
txn2	2.24768e-10	0.285343	0.437	0.287	4.53447e-06	3	txn2
atp5f1c1	4.77848e-10	0.314447	0.715	0.526	9.64011e-06	3	atp5f1c
atp5f1b1	7.50353e-10	0.290966	0.94	0.833	1.51376e-05	3	atp5f1b
hsdl21	1.3975e-09	0.303257	0.662	0.5	2.81932e-05	3	hsdl2
akt2l1	9.07245e-09	0.278694	0.51	0.356	0.000183028	3	akt2l
irf1b1	1.08192e-288	2.39964	0.801	0.098	2.18267e-284	4	irf1b
acss1	7.05124e-266	1.90573	0.606	0.05	1.42252e-261	4	acss1
nfkbiaa	6.94865e-252	2.52807	0.642	0.064	1.40182e-247	4	nfkbiaa
mvp1	1.46559e-247	2.32613	0.765	0.106	2.95667e-243	4	mvp
fosl1a1	3.21967e-221	2.1348	0.835	0.156	6.49537e-217	4	fosl1a
tg	1.11484e-210	1.22495	0.269	0.004	2.24907e-206	4	tg
ppp2r5b	8.45149e-210	1.75177	0.462	0.033	1.705e-205	4	ppp2r5b
si:dkey-183n20.15	7.46074e-208	2.01237	0.569	0.063	1.50513e-203	4	si:dkey-183n20.15
adam8b	9.19555e-205	1.38763	0.483	0.039	1.85511e-200	4	adam8b
map3k14a	2.95808e-198	1.59868	0.694	0.107	5.96764e-194	4	map3k14a
cxcl18b	1.36183e-196	3.12588	0.609	0.081	2.74736e-192	4	cxcl18b
her61	1.03485e-192	2.71272	0.78	0.156	2.0877e-188	4	her6
bag3	2.18891e-191	2.00556	0.67	0.105	4.41591e-187	4	bag3
c3a.5	1.52074e-187	1.00639	0.272	0.007	3.06795e-183	4	c3a.5
klf6a1	4.22711e-178	2.62932	0.911	0.306	8.52778e-174	4	klf6a
atf3	1.2834e-174	2.63566	0.844	0.225	2.58912e-170	4	atf3
epha2a	1.64542e-169	0.869092	0.401	0.031	3.31948e-165	4	epha2a
ripk2	2.22215e-169	1.14802	0.462	0.046	4.48297e-165	4	ripk2
fbxl18	1.26425e-167	1.8153	0.523	0.065	2.5505e-163	4	fbxl18
elmsan1b1	6.00834e-165	2.02646	0.81	0.213	1.21212e-160	4	elmsan1b
jdp2b	8.24435e-165	2.0762	0.765	0.179	1.66322e-160	4	jdp2b
mych1	2.46513e-161	2.10688	0.749	0.174	4.97315e-157	4	mych
lima1a	6.59741e-161	1.88708	0.407	0.036	1.33096e-156	4	lima1a
si:ch73-335l21.4	2.81664e-160	2.21183	0.483	0.057	5.6823e-156	4	si:ch73-335l21.4
junbb1	9.57201e-160	2.16659	0.771	0.18	1.93106e-155	4	junbb
pip5k1ca	1.27101e-159	1.29592	0.312	0.017	2.56414e-155	4	pip5k1ca
ENSDARG000000530911	7.12977e-159	2.55759	0.847	0.27	1.43836e-154	4	ENSDARG00000053091
inpp5f	4.51166e-154	1.16813	0.318	0.02	9.10182e-150	4	inpp5f
fosl21	4.94485e-154	2.39372	0.813	0.234	9.97574e-150	4	fosl2
opn9	4.8648e-147	1.02479	0.306	0.019	9.81424e-143	4	opn9
im:71523481	6.56548e-147	2.20986	0.768	0.207	1.32452e-142	4	im:7152348
brd2a1	4.59514e-146	2.39744	0.924	0.423	9.27024e-142	4	brd2a
acsl4a	8.71993e-141	1.28237	0.563	0.095	1.75916e-136	4	acsl4a
batf	8.74552e-141	1.32583	0.355	0.031	1.76432e-136	4	batf
kcnn4	3.20115e-140	0.810285	0.336	0.027	6.45801e-136	4	kcnn4
sqstm1	2.47818e-139	2.65596	0.716	0.202	4.99947e-135	4	sqstm1
mgat3a	4.05135e-138	0.932859	0.287	0.018	8.1732e-134	4	mgat3a
c3a.4	4.91626e-138	0.775948	0.315	0.023	9.91806e-134	4	c3a.4
cicb1	1.98575e-137	1.62719	0.771	0.207	4.00605e-133	4	cicb
tead1a	5.4719e-137	1.76401	0.602	0.122	1.1039e-132	4	tead1a
wu:fc75a09	1.48757e-134	1.20521	0.312	0.023	3.00103e-130	4	wu:fc75a09
nfkbiab	3.21527e-132	2.369	0.893	0.381	6.48649e-128	4	nfkbiab
hace1	8.82543e-131	1.10643	0.343	0.032	1.78044e-126	4	hace1
si:dkey-81j8.6	9.68975e-130	0.804313	0.275	0.018	1.95481e-125	4	si:dkey-81j8.6
nedd4a1	3.80269e-129	1.53486	0.703	0.184	7.67154e-125	4	nedd4a
si:dkey-23i12.7	8.81025e-129	0.801405	0.297	0.022	1.77738e-124	4	si:dkey-23i12.7
ENSDARG00000074221	1.23463e-128	0.875739	0.312	0.025	2.49075e-124	4	ENSDARG00000074221
hamp1	3.44959e-127	2.70132	0.905	0.423	6.95921e-123	4	hamp
stat31	3.08214e-126	1.76208	0.838	0.299	6.21791e-122	4	stat3
pfkfb3	9.22265e-126	1.12704	0.401	0.048	1.86058e-121	4	pfkfb3
fosab1	7.15156e-125	2.60515	0.954	0.702	1.44276e-120	4	fosab
gdf5	7.67285e-125	0.966413	0.324	0.029	1.54792e-120	4	gdf5
rhbdf1a	5.0821e-123	1.85011	0.63	0.158	1.02526e-118	4	rhbdf1a
cnn2	8.62968e-123	0.736629	0.343	0.033	1.74095e-118	4	cnn2
CABZ01020840.1	9.6141e-122	0.990149	0.379	0.045	1.93955e-117	4	CABZ01020840.1
ifi45	1.06224e-121	2.21676	0.612	0.148	2.14296e-117	4	ifi45
junba1	1.56694e-120	2.39339	0.89	0.462	3.16115e-116	4	junba
lzts2b	1.04359e-119	0.801335	0.327	0.031	2.10534e-115	4	lzts2b
rusc1	5.27979e-119	1.0293	0.269	0.019	1.06514e-114	4	rusc1
id31	1.56368e-118	2.21208	0.902	0.453	3.15457e-114	4	id3
sdc4	2.61635e-118	1.85049	0.878	0.418	5.27822e-114	4	sdc4
ier2a	1.52369e-117	1.87935	0.703	0.204	3.0739e-113	4	ier2a
phf20l1	8.45547e-117	1.97789	0.45	0.074	1.70581e-112	4	phf20l1
p2rx5	1.58888e-116	1.38665	0.382	0.048	3.20541e-112	4	p2rx5
jak11	3.04481e-116	1.92637	0.78	0.298	6.14259e-112	4	jak1
fosb	9.51578e-116	1.19371	0.642	0.146	1.91971e-111	4	fosb
cbx7a	2.65571e-115	1.37724	0.502	0.088	5.35764e-111	4	cbx7a
rtca	2.67434e-115	1.37901	0.633	0.161	5.39521e-111	4	rtca
cdc14ab	1.18909e-114	1.05054	0.324	0.033	2.39887e-110	4	cdc14ab
wapla	4.22877e-114	1.56806	0.563	0.124	8.53112e-110	4	wapla
tnfaip3	4.94723e-113	0.975773	0.434	0.065	9.98055e-109	4	tnfaip3
lipg	1.13453e-112	1.31667	0.407	0.057	2.2888e-108	4	lipg
clcn5b	1.3738e-112	0.997603	0.327	0.035	2.77151e-108	4	clcn5b
rrad	1.51119e-112	1.38929	0.462	0.074	3.04867e-108	4	rrad
ccser2b	9.81314e-111	1.89209	0.489	0.092	1.9797e-106	4	ccser2b
ccnl1a1	3.9097e-110	1.43358	0.728	0.233	7.88742e-106	4	ccnl1a
traf2b	1.40271e-109	1.01773	0.428	0.068	2.82982e-105	4	traf2b
pim21	5.19388e-108	1.23144	0.679	0.177	1.04781e-103	4	pim2
slc2a12	9.33011e-108	1.34518	0.343	0.042	1.88226e-103	4	slc2a12
vash2	4.62193e-107	1.15408	0.37	0.049	9.32429e-103	4	vash2
ENSDARG00000090889	5.64979e-106	1.518	0.343	0.043	1.13979e-101	4	ENSDARG00000090889
si:ch211-153j24.3	5.5359e-105	1.0633	0.437	0.07	1.11681e-100	4	si:ch211-153j24.3
jun	4.74093e-104	2.52892	0.905	0.574	9.56436e-100	4	jun
letm2	1.41083e-103	1.28426	0.682	0.2	2.84621e-99	4	letm2
il12rb2l	3.25656e-103	0.872019	0.373	0.052	6.56979e-99	4	il12rb2l
ctsla	4.00229e-102	2.20657	0.881	0.562	8.07422e-98	4	ctsla
spry4	4.65929e-102	1.05665	0.462	0.085	9.39964e-98	4	spry4
wee1	5.74485e-102	0.633471	0.358	0.048	1.15897e-97	4	wee1
ipmkb	7.548e-102	1.18555	0.456	0.084	1.52273e-97	4	ipmkb
pcf111	8.2805e-102	1.56136	0.725	0.248	1.67051e-97	4	pcf11
si:ch73-184c24.11	1.41875e-101	1.53291	0.615	0.171	2.86219e-97	4	si:ch73-184c24.1
rnd1b	3.62121e-101	1.39516	0.419	0.071	7.30544e-97	4	rnd1b
ccne2	3.48717e-99	1.26853	0.48	0.094	7.03502e-95	4	ccne2
socs3b	3.44e-98	1.39551	0.584	0.158	6.93986e-94	4	socs3b
krt18a.1	1.05413e-97	2.27315	0.823	0.414	2.12659e-93	4	krt18a.1
ENSDARG000000424091	1.29182e-97	1.78023	0.688	0.221	2.60611e-93	4	ENSDARG00000042409
cyp1a1	3.69893e-97	2.23276	0.911	0.608	7.46223e-93	4	cyp1a
rnf11b	3.98565e-97	1.20482	0.532	0.123	8.04066e-93	4	rnf11b
hsp70.3	1.57904e-96	1.51293	0.93	0.482	3.18555e-92	4	hsp70.3
lmna	2.81771e-95	1.08729	0.437	0.084	5.68445e-91	4	lmna
fthl27	8.29318e-95	2.37265	0.911	0.631	1.67307e-90	4	fthl27
nin	1.73848e-93	1.16346	0.45	0.089	3.50722e-89	4	nin
mob2a1	2.47259e-93	1.50906	0.627	0.193	4.98821e-89	4	mob2a
rexo1	2.99198e-92	0.898595	0.318	0.042	6.03601e-88	4	rexo1
tnfrsfa	3.89094e-92	1.29254	0.489	0.11	7.84958e-88	4	tnfrsfa
id2a1	8.95862e-92	1.28254	0.606	0.165	1.80731e-87	4	id2a
ubb1	9.50507e-92	1.64535	0.936	0.721	1.91755e-87	4	ubb
slc23a2	4.74927e-90	1.29977	0.599	0.171	9.58118e-86	4	slc23a2
runx1	6.2667e-90	0.971285	0.26	0.027	1.26424e-85	4	runx1
her9	1.63676e-89	1.3666	0.434	0.084	3.30199e-85	4	her9
arntl2	1.64223e-89	1.01068	0.428	0.083	3.31303e-85	4	arntl2
gadd45aa	3.45779e-89	1.1957	0.48	0.105	6.97576e-85	4	gadd45aa
shc1	6.30484e-89	2.11367	0.486	0.12	1.27194e-84	4	shc1
mycb1	1.0417e-88	1.92982	0.795	0.384	2.10152e-84	4	mycb
mnta1	1.52115e-88	1.15459	0.554	0.141	3.06877e-84	4	mnta
plin21	1.77458e-88	2.00334	0.578	0.165	3.58004e-84	4	plin2
lix1l	1.85574e-88	0.662187	0.269	0.029	3.74376e-84	4	lix1l
nfil3-5	1.98263e-88	1.09071	0.489	0.107	3.99976e-84	4	nfil3-5
capgb	4.42095e-88	1.315	0.336	0.05	8.91882e-84	4	capgb
rbbp6	9.76672e-88	1.44062	0.661	0.234	1.97034e-83	4	rbbp6
midn	2.17958e-87	1.38023	0.719	0.268	4.39708e-83	4	midn
slc25a37	3.12535e-87	0.952814	0.349	0.054	6.30507e-83	4	slc25a37
pdcd6	5.36807e-87	1.61269	0.563	0.166	1.08296e-82	4	pdcd6
plk31	5.99535e-87	1.32736	0.557	0.144	1.2095e-82	4	plk3
CR376783.1	1.09409e-86	1.10198	0.336	0.051	2.20723e-82	4	CR376783.1
egln1a	5.88739e-86	0.654975	0.303	0.04	1.18772e-81	4	egln1a
hsp70.21	1.02825e-85	1.6075	0.917	0.514	2.07438e-81	4	hsp70.2
ddit31	1.70096e-85	1.41346	0.78	0.299	3.43152e-81	4	ddit3
rbm24a1	3.90923e-85	1.50913	0.63	0.198	7.88647e-81	4	rbm24a
btg21	1.24939e-84	1.74014	0.887	0.475	2.52052e-80	4	btg2
adma	7.12907e-84	0.936341	0.26	0.029	1.43822e-79	4	adma
slc4a2b	3.13093e-83	1.36017	0.336	0.054	6.31633e-79	4	slc4a2b
zgc:153018	7.48026e-83	0.831577	0.376	0.065	1.50907e-78	4	zgc:153018
nr1d2a1	7.08268e-82	1.41918	0.755	0.302	1.42886e-77	4	nr1d2a
bcl2l11	1.44668e-81	1.20382	0.593	0.187	2.91853e-77	4	bcl2l11
hyal2b	1.76801e-81	0.636748	0.281	0.036	3.56678e-77	4	hyal2b
socs3a	2.07831e-81	1.68555	0.465	0.114	4.19278e-77	4	socs3a
c7b	1.76639e-80	2.25041	0.431	0.1	3.56351e-76	4	c7b
itpk1a	2.3158e-80	1.32475	0.284	0.039	4.6719e-76	4	itpk1a
tiparp	3.46307e-80	1.51465	0.657	0.239	6.9864e-76	4	tiparp
il6st1	3.64007e-80	1.5624	0.725	0.296	7.34348e-76	4	il6st
ier2b	4.54523e-80	1.30749	0.587	0.172	9.16956e-76	4	ier2b
pde4ba	4.58474e-80	1.31213	0.453	0.107	9.24926e-76	4	pde4ba
scarb1	4.81711e-80	1.19393	0.443	0.099	9.71804e-76	4	scarb1
id11	7.4501e-80	1.8785	0.639	0.212	1.50298e-75	4	id1
serpine11	1.02971e-79	1.78378	0.688	0.288	2.07734e-75	4	serpine1
arrdc3a	2.37275e-79	1.67549	0.587	0.196	4.78678e-75	4	arrdc3a
nt5c2b	2.39699e-79	1.79147	0.667	0.272	4.83569e-75	4	nt5c2b
nuak21	3.24178e-79	1.33101	0.566	0.161	6.53996e-75	4	nuak2
runx3	5.60994e-79	0.988517	0.26	0.031	1.13175e-74	4	runx3
klf11b1	2.53223e-78	1.6576	0.645	0.249	5.10852e-74	4	klf11b
hs3st3b1a	1.58939e-77	0.827524	0.266	0.034	3.20643e-73	4	hs3st3b1a
ca21	1.68209e-77	1.94152	0.624	0.215	3.39344e-73	4	ca2
ENSDARG000000161881	2.32375e-77	1.24741	0.615	0.201	4.68793e-73	4	ENSDARG00000016188
slc25a55a	6.6759e-77	0.898255	0.569	0.164	1.3468e-72	4	slc25a55a
fthl31	8.91666e-77	2.35958	0.523	0.148	1.79885e-72	4	fthl31
gadd45ba1	1.21229e-76	2.44188	0.872	0.582	2.44566e-72	4	gadd45ba
rgs5b	1.44346e-76	1.92346	0.388	0.079	2.91204e-72	4	rgs5b
si:ch73-22o12.1	1.91527e-76	1.45064	0.691	0.306	3.86387e-72	4	si:ch73-22o12.1
snx18a	2.09714e-76	0.718129	0.336	0.057	4.23077e-72	4	snx18a
nfil3-6	2.58983e-76	0.720125	0.349	0.062	5.22473e-72	4	nfil3-6
creb1a1	3.26422e-76	1.45615	0.483	0.122	6.58523e-72	4	creb1a
ripply1	4.50318e-76	1.04791	0.407	0.085	9.08472e-72	4	ripply1
dop1a	5.12834e-76	1.11122	0.349	0.065	1.03459e-71	4	dop1a
csnk1da1	9.59339e-76	0.945809	0.654	0.23	1.93537e-71	4	csnk1da
csad	2.20146e-75	1.29102	0.404	0.089	4.44122e-71	4	csad
csrnp2	2.63234e-75	0.607727	0.272	0.037	5.31048e-71	4	csrnp2
tgif1	3.2251e-75	0.628999	0.358	0.065	6.50631e-71	4	tgif1
egr2a	5.77702e-75	1.02352	0.352	0.064	1.16546e-70	4	egr2a
id2b	6.6376e-75	1.25541	0.456	0.113	1.33907e-70	4	id2b
dusp7	7.37107e-75	1.02188	0.489	0.129	1.48704e-70	4	dusp7
frmd6	9.80587e-75	0.654915	0.315	0.051	1.97824e-70	4	frmd6
psme4a	1.62359e-74	0.928599	0.294	0.044	3.27543e-70	4	psme4a
arl4ab1	4.21605e-74	1.60244	0.749	0.377	8.50545e-70	4	arl4ab
ENSDARG00000086300	8.16445e-74	0.96266	0.45	0.11	1.6471e-69	4	ENSDARG00000086300
sufu	2.72943e-73	1.78306	0.428	0.107	5.50635e-69	4	sufu
per21	4.38727e-73	1.15068	0.737	0.316	8.85088e-69	4	per2
mat2aa1	4.57608e-73	1.33705	0.642	0.237	9.23178e-69	4	mat2aa
si:ch211-107n13.1	7.04645e-73	0.597865	0.251	0.032	1.42155e-68	4	si:ch211-107n13.1
jund	1.01607e-72	0.812661	0.609	0.183	2.04982e-68	4	jund
zyg11	1.07309e-72	1.20909	0.453	0.112	2.16485e-68	4	zyg11
si:ch211-214j24.10	2.08162e-72	1.42371	0.657	0.282	4.19946e-68	4	si:ch211-214j24.10
hsp70l	2.85187e-72	0.852523	0.917	0.469	5.75337e-68	4	hsp70l
bbc3	3.76913e-72	0.628346	0.269	0.037	7.60385e-68	4	bbc3
spen	3.99545e-72	1.64978	0.606	0.201	8.06042e-68	4	spen
lpar3	4.13927e-72	0.774241	0.254	0.033	8.35056e-68	4	lpar3
sgpp1	5.53212e-72	1.01933	0.465	0.12	1.11605e-67	4	sgpp1
hivep1	6.04991e-71	1.02399	0.544	0.166	1.22051e-66	4	hivep1
flii	6.398e-71	0.881458	0.388	0.086	1.29073e-66	4	flii
sat1a.11	6.99505e-71	1.72929	0.823	0.44	1.41118e-66	4	sat1a.1
zgc:162730	1.12049e-70	2.40046	0.826	0.572	2.26048e-66	4	zgc:162730
pbxip1a	2.95426e-70	1.23228	0.425	0.106	5.95993e-66	4	pbxip1a
relb	3.21414e-70	0.82221	0.416	0.091	6.4842e-66	4	relb
hsp70.11	3.621e-70	1.21344	0.875	0.436	7.30501e-66	4	hsp70.1
glsb	6.22374e-70	1.20818	0.566	0.19	1.25558e-65	4	glsb
mthfd2	9.47587e-70	0.76476	0.407	0.091	1.91166e-65	4	mthfd2
plpp2a	2.00991e-69	1.05481	0.434	0.111	4.05479e-65	4	plpp2a
cert1b	2.0934e-69	0.949726	0.52	0.157	4.22323e-65	4	cert1b
kalrnb1	4.46548e-69	1.09544	0.606	0.214	9.00866e-65	4	kalrnb
usp2b	4.13289e-68	0.892547	0.367	0.078	8.33769e-64	4	usp2b
slc4a7	5.66004e-68	0.753139	0.404	0.093	1.14186e-63	4	slc4a7
si:dkey-253i9.4	6.02507e-68	0.872266	0.358	0.075	1.2155e-63	4	si:dkey-253i9.4
skila	7.29321e-67	0.66215	0.315	0.057	1.47133e-62	4	skila
actb1	9.38351e-67	1.64719	0.862	0.603	1.89303e-62	4	actb1
g0s2	1.24989e-66	2.4872	0.679	0.337	2.52153e-62	4	g0s2
trim161	1.9182e-66	1.23417	0.474	0.131	3.86978e-62	4	trim16
spag1a1	5.91204e-66	1.21635	0.575	0.212	1.19269e-61	4	spag1a
si:ch211-13k12.2	1.55225e-65	1.39397	0.661	0.285	3.13151e-61	4	si:ch211-13k12.2
nabp1a	1.76239e-65	1.12678	0.422	0.108	3.55544e-61	4	nabp1a
bcar1	1.90247e-65	1.44324	0.511	0.167	3.83804e-61	4	bcar1
atp2a11	1.04315e-64	1.97503	0.55	0.19	2.10446e-60	4	atp2a1
ENSDARG00000002369	1.1704e-64	1.15187	0.893	0.635	2.36116e-60	4	ENSDARG00000002369
si:ch211-262i1.3	1.24229e-64	0.836256	0.37	0.084	2.50619e-60	4	si:ch211-262i1.3
itga5	2.3418e-64	1.45989	0.529	0.185	4.72435e-60	4	itga5
tax1bp1b	2.46956e-64	1.12627	0.612	0.242	4.9821e-60	4	tax1bp1b
krt8	6.31712e-64	1.87796	0.749	0.437	1.27442e-59	4	krt8
sptlc2b	6.94339e-64	0.763741	0.45	0.121	1.40076e-59	4	sptlc2b
lonrf1l	1.06162e-63	1.32856	0.633	0.266	2.14171e-59	4	lonrf1l
btg11	2.0282e-63	1.39184	0.89	0.584	4.09169e-59	4	btg1
acsl4b	1.045e-62	1.02948	0.333	0.069	2.10819e-58	4	acsl4b
scarb2a1	1.37402e-62	1.41789	0.78	0.432	2.77194e-58	4	scarb2a
elf3	1.9662e-62	0.949367	0.254	0.039	3.9666e-58	4	elf3
traf4a	2.00289e-62	0.951628	0.456	0.127	4.04062e-58	4	traf4a
rassf7b	2.88938e-62	0.871671	0.391	0.097	5.82903e-58	4	rassf7b
maff	4.16416e-62	1.00583	0.532	0.179	8.40077e-58	4	maff
steap4	1.19748e-61	1.60982	0.538	0.194	2.41579e-57	4	steap4
fasn1	5.45697e-61	1.17762	0.474	0.143	1.10089e-56	4	fasn
ccdc167	8.08184e-61	1.0387	0.465	0.144	1.63043e-56	4	ccdc167
acaca	1.30822e-60	1.13045	0.446	0.129	2.63921e-56	4	acaca
brdt	1.92e-60	0.973172	0.578	0.205	3.87341e-56	4	brdt
slc43a3b	2.0096e-60	1.40041	0.483	0.16	4.05417e-56	4	slc43a3b
namptb	4.0256e-60	0.949507	0.388	0.096	8.12124e-56	4	namptb
fam107b	1.01525e-59	1.17602	0.45	0.135	2.04818e-55	4	fam107b
kdm6ba	1.17685e-59	1.2015	0.557	0.204	2.37417e-55	4	kdm6ba
flvcr1	2.76765e-59	0.668049	0.291	0.054	5.58346e-55	4	flvcr1
grb10b1	8.77161e-59	1.30971	0.636	0.274	1.76959e-54	4	grb10b
pnrc2	9.31016e-59	1.26131	0.893	0.662	1.87823e-54	4	pnrc2
rapgefl1	1.12055e-58	1.23424	0.468	0.15	2.26059e-54	4	rapgefl1
hsd17b12a	1.33484e-58	0.85205	0.358	0.082	2.69291e-54	4	hsd17b12a
pim1	1.71813e-58	1.65609	0.709	0.406	3.46617e-54	4	pim1
rhpn2	3.618e-58	0.998531	0.483	0.155	7.29896e-54	4	rhpn2
ENSDARG000000570531	4.26562e-58	1.26293	0.541	0.192	8.60546e-54	4	ENSDARG00000057053
ago3a	8.62558e-58	0.86488	0.382	0.096	1.74012e-53	4	ago3a
osgn11	9.45597e-58	0.810953	0.428	0.116	1.90765e-53	4	osgn1
zfand5b1	1.10549e-57	1.06005	0.743	0.372	2.23021e-53	4	zfand5b
ivns1abpa	1.17702e-57	1.44173	0.648	0.311	2.37452e-53	4	ivns1abpa
tmcc3	1.34077e-57	0.928729	0.425	0.118	2.70486e-53	4	tmcc3
rbms1b	1.36273e-57	0.631897	0.349	0.08	2.74917e-53	4	rbms1b
yap1	1.45119e-57	0.900356	0.425	0.124	2.92764e-53	4	yap1
si:rp71-1h20.9	2.13599e-57	0.882843	0.385	0.102	4.30915e-53	4	si:rp71-1h20.9
anxa11a	2.80797e-57	1.68922	0.633	0.315	5.6648e-53	4	anxa11a
jupa	5.43517e-57	1.30651	0.572	0.237	1.09649e-52	4	jupa
fthl28	1.17405e-56	0.856122	0.284	0.054	2.36853e-52	4	fthl28
cited4b	1.40914e-56	0.76198	0.508	0.167	2.8428e-52	4	cited4b
efna1a	2.07098e-56	0.603095	0.281	0.052	4.17799e-52	4	efna1a
atp2a2a	2.76205e-56	0.745919	0.419	0.117	5.57215e-52	4	atp2a2a
palld	3.79571e-56	1.18296	0.44	0.136	7.65747e-52	4	palld
larp4b	4.24463e-56	0.560586	0.263	0.047	8.56312e-52	4	larp4b
tshz1	4.42437e-56	1.04666	0.52	0.184	8.92573e-52	4	tshz1
grb10a	4.72573e-56	0.963576	0.453	0.141	9.53369e-52	4	grb10a
irf7	1.47097e-55	0.712156	0.291	0.057	2.96753e-51	4	irf7
si:dkey-117m1.4	1.59329e-55	1.02883	0.394	0.105	3.21431e-51	4	si:dkey-117m1.4
ppp1r15a1	2.73069e-55	1.1705	0.566	0.217	5.50889e-51	4	ppp1r15a
rgcc	5.6655e-55	1.09573	0.309	0.067	1.14296e-50	4	rgcc
BX908797.1	5.98514e-55	0.441591	0.284	0.055	1.20744e-50	4	BX908797.1
atf4b	6.50125e-55	1.21857	0.673	0.341	1.31156e-50	4	atf4b
suco	1.30424e-54	0.881527	0.544	0.196	2.63118e-50	4	suco
stat6	2.73075e-54	0.734108	0.336	0.079	5.50902e-50	4	stat6
rnf38	3.0963e-54	0.689069	0.333	0.078	6.24648e-50	4	rnf38
trib3	3.16083e-54	0.892524	0.44	0.142	6.37666e-50	4	trib3
arl5c1	3.49145e-54	1.35358	0.676	0.338	7.04365e-50	4	arl5c
ip6k2b1	8.55683e-54	1.17302	0.719	0.371	1.72626e-49	4	ip6k2b
bambia	1.64925e-53	0.954591	0.502	0.182	3.32719e-49	4	bambia
ctnna1	1.72462e-53	1.23728	0.599	0.28	3.47925e-49	4	ctnna1
hbegfa	1.9029e-53	1.1463	0.612	0.265	3.8389e-49	4	hbegfa
prodha	3.00368e-53	1.06215	0.394	0.108	6.05963e-49	4	prodha
srgap1a	3.14166e-53	0.917883	0.352	0.09	6.33798e-49	4	srgap1a
mafk	4.13402e-53	0.649024	0.318	0.071	8.33997e-49	4	mafk
asap3	1.27724e-52	0.879241	0.407	0.12	2.57671e-48	4	asap3
tbc1d22b	1.80674e-52	0.77196	0.269	0.054	3.64492e-48	4	tbc1d22b
foxo1b1	2.09589e-52	0.980368	0.471	0.155	4.22825e-48	4	foxo1b
mpp5a	2.50396e-52	0.611575	0.327	0.076	5.05149e-48	4	mpp5a
mknk11	4.02024e-52	0.927939	0.55	0.194	8.11043e-48	4	mknk1
xpo1a1	5.60798e-52	1.11194	0.453	0.146	1.13135e-47	4	xpo1a
ugcg	8.82427e-52	0.690729	0.358	0.091	1.78021e-47	4	ugcg
foxa11	1.86948e-51	1.05321	0.535	0.217	3.7715e-47	4	foxa1
socs1a	1.96187e-51	0.625252	0.278	0.057	3.95788e-47	4	socs1a
ier5	2.74663e-51	1.02132	0.612	0.273	5.54105e-47	4	ier5
bach1b	4.20232e-51	0.732763	0.391	0.116	8.47775e-47	4	bach1b
zgc:153911	4.23083e-51	1.00321	0.358	0.09	8.53527e-47	4	zgc:153911
ENSDARG000000995581	1.46926e-50	0.810481	0.425	0.131	2.96409e-46	4	ENSDARG00000099558
gnai2b	1.86163e-50	0.793641	0.272	0.056	3.75565e-46	4	gnai2b
ggps11	1.94605e-50	0.878831	0.55	0.203	3.92595e-46	4	ggps1
angptl41	3.27132e-50	1.38996	0.743	0.434	6.59956e-46	4	angptl4
grinaa	6.17894e-50	0.812027	0.41	0.117	1.24654e-45	4	grinaa
cxxc5b	1.31619e-49	1.21844	0.45	0.159	2.65527e-45	4	cxxc5b
si:ch211-113j14.1	1.94321e-49	0.701972	0.416	0.13	3.92023e-45	4	si:ch211-113j14.1
jag1a	2.35106e-49	0.6518	0.284	0.061	4.74304e-45	4	jag1a
mafba	3.89342e-49	0.983374	0.401	0.12	7.85459e-45	4	mafba
ces2b1	6.48039e-49	1.16831	0.636	0.284	1.30735e-44	4	ces2b
slc30a1a	7.52886e-49	0.700746	0.422	0.131	1.51887e-44	4	slc30a1a
xpo1b	9.28161e-49	0.845243	0.398	0.121	1.87247e-44	4	xpo1b
mylipa1	1.28518e-48	0.787765	0.413	0.119	2.59272e-44	4	mylipa
ehd1b	1.42907e-48	0.867807	0.358	0.103	2.88301e-44	4	ehd1b
amotl2a	1.78023e-48	0.464107	0.251	0.048	3.59144e-44	4	amotl2a
c3a.11	2.12769e-48	0.903646	0.954	0.795	4.29241e-44	4	c3a.1
ino80	3.34001e-48	0.763367	0.428	0.14	6.73814e-44	4	ino80
ENSDARG000000701741	4.38183e-48	0.783383	0.511	0.193	8.8399e-44	4	ENSDARG00000070174
traf7	5.37379e-48	0.597772	0.297	0.069	1.08411e-43	4	traf7
cds1	8.66051e-48	0.662998	0.336	0.088	1.74717e-43	4	cds1
actn4	9.95846e-48	0.982673	0.547	0.232	2.00902e-43	4	actn4
tuba8l2	2.74966e-47	1.16459	0.688	0.397	5.54715e-43	4	tuba8l2
mfsd2ab1	3.12052e-47	1.03493	0.651	0.308	6.29534e-43	4	mfsd2ab
kras	4.98555e-47	0.858804	0.627	0.292	1.00579e-42	4	kras
ubc	7.14691e-47	0.901536	0.795	0.5	1.44182e-42	4	ubc
foxo1a1	1.72817e-46	0.983344	0.872	0.635	3.48641e-42	4	foxo1a
acvr2aa	2.0797e-46	0.642523	0.358	0.1	4.19559e-42	4	acvr2aa
hs3st3b1b	8.20805e-46	1.28742	0.336	0.093	1.65589e-41	4	hs3st3b1b
polr2a1	1.17484e-45	1.25318	0.682	0.363	2.37012e-41	4	polr2a
fndc3bb	1.17749e-45	0.721777	0.33	0.088	2.37547e-41	4	fndc3bb
siah2l	1.48193e-45	0.57798	0.3	0.073	2.98964e-41	4	siah2l
zmynd19	1.68658e-45	0.590139	0.327	0.087	3.40251e-41	4	zmynd19
ptmaa	2.30054e-45	0.914342	0.725	0.414	4.64111e-41	4	ptmaa
tfr21	2.83317e-45	0.817046	0.48	0.181	5.71563e-41	4	tfr2
zhx2a	3.24861e-45	0.63456	0.312	0.08	6.55375e-41	4	zhx2a
ak4	4.48718e-45	0.724587	0.346	0.099	9.05244e-41	4	ak4
rassf1	7.73462e-45	0.612087	0.431	0.135	1.56038e-40	4	rassf1
mepce	1.07423e-44	0.919509	0.379	0.115	2.16716e-40	4	mepce
insrb	1.79225e-44	1.09526	0.56	0.251	3.61569e-40	4	insrb
sdcbp2	1.98368e-44	0.983275	0.56	0.254	4.00188e-40	4	sdcbp2
cry21	2.48334e-44	1.31477	0.523	0.21	5.00989e-40	4	cry2
gpr146	2.80026e-44	0.737759	0.355	0.104	5.64924e-40	4	gpr146
abca1a1	2.82608e-44	1.23876	0.813	0.571	5.70133e-40	4	abca1a
slc38a41	5.41001e-44	1.12887	0.93	0.776	1.09141e-39	4	slc38a4
cdkn1a1	8.53742e-44	0.896318	0.446	0.16	1.72234e-39	4	cdkn1a
tuba8l	1.11892e-43	1.14987	0.768	0.456	2.25731e-39	4	tuba8l
mid1ip1b	1.2306e-43	1.27866	0.639	0.341	2.48262e-39	4	mid1ip1b
tnfaip8l1	1.31542e-43	0.555102	0.275	0.066	2.65373e-39	4	tnfaip8l1
hpxb1	1.49351e-43	1.3405	0.685	0.389	3.013e-39	4	hpxb
gadd45bb	1.51747e-43	0.896658	0.269	0.062	3.06135e-39	4	gadd45bb
cul1b	2.11168e-43	0.710126	0.394	0.129	4.2601e-39	4	cul1b
hs3st1l2	2.26621e-43	0.993472	0.294	0.074	4.57185e-39	4	hs3st1l2
caska	2.89012e-43	0.922434	0.443	0.159	5.83052e-39	4	caska
ston2	2.95656e-43	0.437699	0.254	0.055	5.96456e-39	4	ston2
st3gal3a	3.04432e-43	0.708108	0.339	0.099	6.14161e-39	4	st3gal3a
sox9a	4.96719e-43	0.692305	0.254	0.055	1.00208e-38	4	sox9a
ext1b	5.95198e-43	0.861505	0.489	0.193	1.20075e-38	4	ext1b
dnajb1b1	9.33628e-43	0.673921	0.801	0.434	1.8835e-38	4	dnajb1b
slc37a2	1.13581e-42	0.81701	0.376	0.121	2.29139e-38	4	slc37a2
ppdpfa1	1.19687e-42	0.966245	0.664	0.347	2.41457e-38	4	ppdpfa
glceb1	1.86339e-42	0.853591	0.437	0.154	3.75919e-38	4	glceb
agpat2	2.00745e-42	0.834486	0.407	0.143	4.04984e-38	4	agpat2
tnip1	2.21559e-42	1.1577	0.388	0.137	4.46973e-38	4	tnip1
dusp2	2.54007e-42	0.940455	0.324	0.088	5.12433e-38	4	dusp2
ENSDARG00000012458	4.77688e-42	0.726458	0.563	0.244	9.63687e-38	4	ENSDARG00000012458
kdm7aa	6.60713e-42	0.476761	0.272	0.065	1.33292e-37	4	kdm7aa
fosaa	7.14507e-42	0.940385	0.284	0.07	1.44145e-37	4	fosaa
crema1	1.53577e-41	1.31883	0.789	0.499	3.09826e-37	4	crema
cebpb	1.95656e-41	1.72986	0.78	0.613	3.94716e-37	4	cebpb
cited4a1	2.13809e-41	1.09904	0.685	0.405	4.31339e-37	4	cited4a
med13a	2.40686e-41	0.498813	0.312	0.085	4.85561e-37	4	med13a
ENSDARG00000105669	2.63504e-41	0.519558	0.294	0.077	5.31593e-37	4	ENSDARG00000105669
prnprs3	3.29524e-41	0.477155	0.269	0.063	6.64781e-37	4	prnprs3
si:dkey-79d12.5	3.36487e-41	0.775258	0.462	0.178	6.7883e-37	4	si:dkey-79d12.5
mt2	4.84188e-41	1.37017	0.388	0.127	9.768e-37	4	mt2
ell1	6.32046e-41	1.09477	0.768	0.492	1.27509e-36	4	ell
tent5bb	8.66354e-41	1.22835	0.336	0.099	1.74778e-36	4	tent5bb
ppp1r1b1	8.99548e-41	1.12022	0.856	0.596	1.81475e-36	4	ppp1r1b
vps37c	1.01236e-40	0.583497	0.254	0.06	2.04233e-36	4	vps37c
acss2l	1.36502e-40	0.958586	0.419	0.15	2.75379e-36	4	acss2l
itpkcb	1.39855e-40	1.0687	0.569	0.288	2.82143e-36	4	itpkcb
mknk2a1	2.04281e-40	0.878714	0.391	0.125	4.12117e-36	4	mknk2a
man1a1	3.70665e-40	1.07559	0.67	0.411	7.47779e-36	4	man1a1
[truncated: 5,752 more rows]

## Sheet: Merge_dsRED_0.1 resolution
List of marker genes for WT and TKO merged clustering with 0.1 resolution
gene	p_val	avg_log2FC	pct.1	pct.2	p_val_adj	cluster	gene
zgc:158463	0	2.14572	1	0.997	0	0	zgc:158463
BX548011.2	1.46188e-283	2.47828	0.886	0.705	2.94919e-279	0	BX548011.2
mt-co3	3.41227e-281	1.47332	0.994	0.99	6.88392e-277	0	mt-co3
mt-co2	7.85805e-276	1.46206	0.994	0.99	1.58528e-271	0	mt-co2
wu:fi09b08	1.62868e-274	2.47555	0.809	0.472	3.2857e-270	0	wu:fi09b08
mt-cyb	9.7427e-255	1.36921	0.991	0.989	1.96549e-250	0	mt-cyb
mt-co1	2.42774e-252	1.44292	0.982	0.974	4.89772e-248	0	mt-co1
mt-nd4	1.32619e-225	1.30536	0.961	0.913	2.67546e-221	0	mt-nd4
junbb	3.04585e-194	1.36586	0.416	0.045	6.1447e-190	0	junbb
mt-atp6	1.35819e-188	1.13675	0.991	0.988	2.74001e-184	0	mt-atp6
mt-nd2	7.16708e-188	1.18647	0.964	0.918	1.44589e-183	0	mt-nd2
mt-nd5	3.95431e-185	1.21038	0.938	0.844	7.97743e-181	0	mt-nd5
mt-nd1	8.85362e-177	1.08266	0.977	0.953	1.78613e-172	0	mt-nd1
mt-nd3	1.83883e-153	1.04746	0.921	0.82	3.70966e-149	0	mt-nd3
slc38a4	9.21472e-153	1.15893	0.858	0.721	1.85898e-148	0	slc38a4
ccl39.2	3.54555e-126	0.782849	0.262	0.019	7.15279e-122	0	ccl39.2
im:7152348	6.60799e-123	1.51281	0.392	0.115	1.3331e-118	0	im:7152348
pim2	8.07467e-117	1.13636	0.352	0.087	1.62898e-112	0	pim2
AL935186.10	1.08472e-112	1.35886	0.484	0.213	2.18831e-108	0	AL935186.10
si:dkey-86l18.10	3.77389e-104	1.08543	0.641	0.418	7.61344e-100	0	si:dkey-86l18.10
casp10	2.51709e-100	1.20256	0.372	0.121	5.07799e-96	0	casp10
irf1b	1.45845e-96	1.17898	0.26	0.047	2.94227e-92	0	irf1b
mt-atp8	1.87912e-94	0.871176	0.853	0.711	3.79093e-90	0	mt-atp8
mt-nd6	1.21654e-88	0.939403	0.725	0.579	2.45426e-84	0	mt-nd6
atp2a1	7.10462e-81	1.17937	0.331	0.11	1.43329e-76	0	atp2a1
her6	3.08785e-80	1.37849	0.312	0.099	6.22943e-76	0	her6
ces2b	7.12424e-78	1.12644	0.422	0.205	1.43724e-73	0	ces2b
ENSDARG00000112045	7.0175e-77	1.01359	0.549	0.372	1.41571e-72	0	ENSDARG00000112045
mt-nd4l	2.69151e-75	0.849939	0.771	0.652	5.42985e-71	0	mt-nd4l
fosab	1.68676e-66	1.19475	0.749	0.694	3.40287e-62	0	fosab
hamp	1.79744e-65	1.48903	0.555	0.369	3.62616e-61	0	hamp
FO704772.3	4.08195e-58	0.812864	0.615	0.485	8.23492e-54	0	FO704772.3
cyp1a	9.57401e-58	1.37478	0.67	0.593	1.93146e-53	0	cyp1a
fosl1a	3.29386e-57	0.776821	0.299	0.119	6.64504e-53	0	fosl1a
ENSDARG00000053091	2.87349e-56	1.31838	0.398	0.233	5.79698e-52	0	ENSDARG00000053091
nr1d2a	2.45531e-43	0.80606	0.412	0.264	4.95334e-39	0	nr1d2a
fosl2	2.52789e-42	1.06801	0.354	0.204	5.09976e-38	0	fosl2
rbm24a	2.93774e-41	1.06508	0.304	0.162	5.92659e-37	0	rbm24a
sat1a.1	2.16034e-40	1.11033	0.514	0.425	4.35828e-36	0	sat1a.1
rsrp1	1.39033e-38	0.635378	0.714	0.657	2.80486e-34	0	rsrp1
mych	2.09529e-37	0.900216	0.286	0.15	4.22704e-33	0	mych
lpin1	1.28314e-36	0.694611	0.629	0.558	2.58861e-32	0	lpin1
ppp1r1b	1.37604e-36	0.711291	0.644	0.588	2.77602e-32	0	ppp1r1b
si:dkey-71h2.2	1.40863e-35	0.64157	0.538	0.461	2.84178e-31	0	si:dkey-71h2.2
btg2	2.23166e-33	0.908111	0.549	0.464	4.50215e-29	0	btg2
elmsan1b	3.55763e-33	0.653041	0.324	0.193	7.17717e-29	0	elmsan1b
cicb	9.49345e-33	0.740431	0.313	0.187	1.91521e-28	0	cicb
jdp2b	6.30982e-32	0.382752	0.289	0.159	1.27294e-27	0	jdp2b
si:dkeyp-73d8.9	2.20011e-28	0.690724	0.731	0.682	4.4385e-24	0	si:dkeyp-73d8.9
arhgap35a	3.28912e-27	0.57392	0.602	0.6	6.63548e-23	0	arhgap35a
crema	7.87292e-27	0.978287	0.539	0.501	1.58828e-22	0	crema
atf3	1.49162e-26	0.70943	0.333	0.211	3.0092e-22	0	atf3
nedd4a	1.73841e-26	0.484012	0.28	0.167	3.50707e-22	0	nedd4a
elovl2	2.41847e-26	0.776792	0.372	0.266	4.87902e-22	0	elovl2
apoda.2	4.46104e-26	1.139	0.278	0.162	8.99971e-22	0	apoda.2
ENSDARG00000053456	4.54885e-26	0.83919	0.595	0.573	9.17685e-22	0	ENSDARG00000053456
apoc1	1.02061e-25	0.498861	0.962	0.803	2.05899e-21	0	apoc1
klf6a	1.40897e-23	0.760689	0.404	0.3	2.84245e-19	0	klf6a
si:dkey-277m11.2	1.184e-22	0.571441	0.566	0.518	2.38859e-18	0	si:dkey-277m11.2
junba	2.81902e-22	0.986667	0.507	0.48	5.68709e-18	0	junba
id1	6.49079e-22	0.543437	0.299	0.192	1.30945e-17	0	id1
ca2	1.23636e-21	0.942632	0.294	0.199	2.49424e-17	0	ca2
si:ch73-184c24.1	3.27361e-21	0.63853	0.251	0.159	6.60418e-17	0	si:ch73-184c24.1
nocta	6.02736e-21	0.62293	0.602	0.6	1.21596e-16	0	nocta
brd2a	6.05494e-21	0.994451	0.481	0.438	1.22152e-16	0	brd2a
grb10b	7.90408e-21	0.667271	0.345	0.258	1.59457e-16	0	grb10b
mfsd2ab	1.76758e-20	0.623199	0.375	0.294	3.56591e-16	0	mfsd2ab
wu:fj16a03	5.58332e-20	0.751832	0.601	0.559	1.12638e-15	0	wu:fj16a03
bzw1b	1.26167e-19	0.514162	0.497	0.477	2.5453e-15	0	bzw1b
crp3	4.70441e-19	1.02864	0.644	0.641	9.49067e-15	0	crp3
id3	4.93165e-19	0.95304	0.5	0.472	9.94911e-15	0	id3
mob2a	1.37418e-18	0.746698	0.265	0.186	2.77227e-14	0	mob2a
ldlra	3.02291e-18	0.61797	0.544	0.525	6.09841e-14	0	ldlra
slc25a25a	1.08125e-16	0.438025	0.671	0.673	2.18132e-12	0	slc25a25a
dpydb	1.17818e-15	0.308183	0.824	0.718	2.37685e-11	0	dpydb
slc38a3b	7.75216e-15	0.541501	0.552	0.561	1.56392e-10	0	slc38a3b
zgc:174904	5.00354e-14	0.723893	0.499	0.514	1.00941e-09	0	zgc:174904
dusp19b	7.05424e-14	1.00919	0.292	0.229	1.42312e-09	0	dusp19b
polr2a	9.05345e-13	0.709981	0.404	0.368	1.82644e-08	0	polr2a
abca1a	3.02572e-12	0.519408	0.578	0.599	6.1041e-08	0	abca1a
gadd45ba	5.41221e-12	1.1325	0.581	0.622	1.09186e-07	0	gadd45ba
ppdpfa	2.25842e-11	0.711522	0.386	0.355	4.55613e-07	0	ppdpfa
ppp1r15a	2.29301e-11	0.53734	0.273	0.215	4.62593e-07	0	ppp1r15a
fthl27	6.39597e-11	0.326518	0.556	0.739	1.29032e-06	0	fthl27
ip6k2b	1.17415e-10	0.590114	0.41	0.383	2.36872e-06	0	ip6k2b
jun	1.66433e-10	0.507048	0.591	0.604	3.35762e-06	0	jun
cry2	2.95281e-10	0.62988	0.262	0.206	5.95699e-06	0	cry2
abcg2a	4.14475e-10	0.490063	0.263	0.211	8.36162e-06	0	abcg2a
slco2a1	4.38821e-10	0.670613	0.417	0.391	8.85278e-06	0	slco2a1
stat3	1.29209e-09	0.438436	0.359	0.319	2.60666e-05	0	stat3
foxo1a	1.29546e-09	0.382918	0.631	0.671	2.61347e-05	0	foxo1a
si:dkey-16p21.8	2.12287e-09	0.390689	0.637	0.676	4.28268e-05	0	si:dkey-16p21.8
krt8	2.78434e-09	0.281256	0.375	0.537	5.61712e-05	0	krt8
arl5c	8.09923e-09	0.553504	0.373	0.353	0.000163394	0	arl5c
jak1	8.27822e-09	0.714091	0.344	0.322	0.000167005	0	jak1
mat2aa	8.72492e-09	0.520694	0.29	0.245	0.000176017	0	mat2aa
ell	1.45489e-08	0.534397	0.5	0.524	0.000293509	0	ell
gatm	1.74333e-08	0.350042	0.634	0.643	0.000351699	0	gatm
nfkbiab	3.52123e-08	0.517676	0.439	0.398	0.000710372	0	nfkbiab
serpine1	4.22037e-08	0.700486	0.329	0.306	0.000851417	0	serpine1
foxa1	7.93669e-08	0.447469	0.261	0.221	0.00160115	0	foxa1
gadd45ga	8.89685e-08	0.283246	0.527	0.657	0.00179485	0	gadd45ga
lpl	1.07412e-07	0.541428	0.446	0.463	0.00216694	0	lpl
ncor1	3.83039e-07	0.398563	0.359	0.342	0.00772743	0	ncor1
klf11b	4.59066e-07	0.618282	0.292	0.265	0.00926119	0	klf11b
mycb	4.96504e-07	0.727106	0.412	0.415	0.0100165	0	mycb
habp2	5.5245e-07	0.287908	0.342	0.307	0.0111451	0	habp2
lrp5	7.00922e-07	0.340485	0.337	0.31	0.0141404	0	lrp5
st3gal3b	7.42072e-07	0.373125	0.596	0.647	0.0149706	0	st3gal3b
gbe1b	8.07928e-07	0.393534	0.318	0.293	0.0162991	0	gbe1b
ccnl1a	9.74056e-07	0.43016	0.286	0.253	0.0196506	0	ccnl1a
nt5c2b	1.43947e-06	0.669162	0.31	0.292	0.0290399	0	nt5c2b
oat	1.68535e-06	0.418946	0.483	0.501	0.0340003	0	oat
ENSDARG00000016188	2.5143e-06	0.452067	0.25	0.213	0.0507234	0	ENSDARG00000016188
sqstm1	6.7228e-06	0.810177	0.255	0.225	0.135626	0	sqstm1
pcf11	8.20209e-06	0.553109	0.294	0.271	0.165469	0	pcf11
ENSDARG00000042409	9.07767e-06	0.525145	0.271	0.239	0.183133	0	ENSDARG00000042409
krt92	9.1337e-06	0.466617	0.263	0.361	0.184263	0	krt92
angptl4	3.44458e-05	0.651938	0.44	0.47	0.69491	0	angptl4
tent5ba	4.12346e-05	0.437592	0.335	0.306	0.831866	0	tent5ba
fabp2	4.82503e-05	0.436478	0.487	0.511	0.973402	0	fabp2
adra1aa	4.97583e-05	0.453543	0.303	0.288	1	0	adra1aa
daam1b	5.68295e-05	0.412392	0.445	0.479	1	0	daam1b
vdrb	6.71738e-05	0.516975	0.566	0.619	1	0	vdrb
sult1st6	7.10349e-05	0.341412	0.398	0.399	1	0	sult1st6
slc41a1	0.000158427	0.385862	0.435	0.448	1	0	slc41a1
si:ch211-270n8.1	0.000236167	0.268369	0.561	0.545	1	0	si:ch211-270n8.1
ghra	0.000259898	0.345094	0.391	0.403	1	0	ghra
ier2a	0.000273437	0.270339	0.256	0.225	1	0	ier2a
igf2b	0.000453511	0.319973	0.279	0.263	1	0	igf2b
tfcp2l1	0.000476048	0.298894	0.483	0.487	1	0	tfcp2l1
si:ch211-214j24.10	0.00222423	0.260881	0.267	0.348	1	0	si:ch211-214j24.10
hmgcs1	0.00275294	0.283444	0.464	0.561	1	0	hmgcs1
ndrg2	0.00282208	0.286427	0.577	0.664	1	0	ndrg2
atp11c	0.00306554	0.379956	0.407	0.436	1	0	atp11c
cebpa	0.00540632	0.495857	0.326	0.339	1	0	cebpa
ugp2a	0.00898479	0.318011	0.295	0.295	1	0	ugp2a
si:ch211-212c13.8	0	2.02527	0.942	0.426	0	1	si:ch211-212c13.8
sb:cb37	0	2.006	0.888	0.355	0	1	sb:cb37
cfb	0	1.92004	0.963	0.565	0	1	cfb
zgc:171534	0	1.9011	0.865	0.11	0	1	zgc:171534
cp	0	1.7199	0.93	0.474	0	1	cp
cfhl4	0	1.71068	0.98	0.631	0	1	cfhl4
ces2a	0	1.64507	0.978	0.592	0	1	ces2a
rbp4	0	1.64078	0.985	0.689	0	1	rbp4
serpina1l	0	1.62648	0.978	0.595	0	1	serpina1l
fgg	0	1.61062	0.979	0.629	0	1	fgg
apom	0	1.60285	0.987	0.595	0	1	apom
mgst1.2	0	1.42489	0.945	0.497	0	1	mgst1.2
gpx1a	0	1.40564	0.883	0.398	0	1	gpx1a
ttr	0	1.37442	0.987	0.615	0	1	ttr
tfa	0	1.271	1	0.845	0	1	tfa
aldh1a2	0	0.919806	0.602	0.071	0	1	aldh1a2
apoa2	1.45507e-301	1.33465	1	0.956	2.93545e-297	1	apoa2
zgc:112265	3.46599e-290	1.39929	0.973	0.672	6.99229e-286	1	zgc:112265
serpinc1	7.09366e-287	1.292	0.935	0.521	1.43107e-282	1	serpinc1
apoa1b	3.07935e-283	1.17125	1	0.909	6.21227e-279	1	apoa1b
ambp	3.08522e-282	1.29523	0.956	0.578	6.22412e-278	1	ambp
apobb.1	9.15176e-282	1.51853	0.93	0.481	1.84628e-277	1	apobb.1
c9	1.62024e-279	1.55981	0.952	0.578	3.26868e-275	1	c9
c4b	8.89968e-276	1.40212	0.763	0.23	1.79542e-271	1	c4b
gpx4a	7.67163e-274	1.31283	0.983	0.691	1.54768e-269	1	gpx4a
c3a.2	5.45836e-273	1.99005	0.893	0.443	1.10117e-268	1	c3a.2
lgals2b	1.73765e-272	1.44831	0.887	0.407	3.50553e-268	1	lgals2b
afp4.1	3.79459e-270	1.24149	0.971	0.536	7.6552e-266	1	afp4.1
cyp4v7	2.28554e-266	0.896055	0.691	0.175	4.61084e-262	1	cyp4v7
bhmt	9.3533e-266	1.13213	0.998	0.844	1.88693e-261	1	bhmt
gc	1.05633e-264	1.22214	0.947	0.557	2.13105e-260	1	gc
rrbp1b	5.0991e-259	1.24782	0.846	0.362	1.02869e-254	1	rrbp1b
c3a.3	1.07485e-255	1.61193	0.936	0.56	2.16841e-251	1	c3a.3
kng1	5.40055e-255	1.21726	0.909	0.461	1.08951e-250	1	kng1
cox4i1	6.47454e-255	0.959607	0.978	0.722	1.30617e-250	1	cox4i1
oxct1b	3.00034e-254	1.12465	0.91	0.447	6.05288e-250	1	oxct1b
ppib	6.10348e-253	1.14183	0.95	0.648	1.23132e-248	1	ppib
si:dkeyp-73d8.8	1.06275e-252	1.23548	0.894	0.378	2.14398e-248	1	si:dkeyp-73d8.8
grhprb	1.22518e-250	1.01625	0.973	0.69	2.47168e-246	1	grhprb
atp5f1b	1.35678e-250	1.06838	0.978	0.773	2.73716e-246	1	atp5f1b
fga	4.82129e-247	1.21709	0.949	0.557	9.72648e-243	1	fga
pdk2b	6.44563e-247	1.10107	0.862	0.393	1.30034e-242	1	pdk2b
ENSDARG00000090722	1.2473e-246	1.26302	0.872	0.365	2.5163e-242	1	ENSDARG00000090722
sdr16c5b	1.72215e-242	1.20508	0.801	0.34	3.47427e-238	1	sdr16c5b
txn	4.15157e-241	1.2302	0.91	0.481	8.37538e-237	1	txn
apoba	2.18669e-240	1.31539	0.872	0.408	4.41143e-236	1	apoba
cfhl2	4.67323e-240	0.957525	0.73	0.219	9.42777e-236	1	cfhl2
serpina1	3.18148e-237	1.25108	0.954	0.57	6.41833e-233	1	serpina1
cox6a1	1.28411e-236	1.12816	0.949	0.633	2.59057e-232	1	cox6a1
igfbp1b	1.95784e-234	1.28912	0.79	0.306	3.94976e-230	1	igfbp1b
hao1	2.85944e-231	1.04956	0.919	0.468	5.76864e-227	1	hao1
pdia3	1.05638e-230	1.22917	0.907	0.529	2.13114e-226	1	pdia3
gapdh	8.15565e-230	0.970176	0.984	0.787	1.64532e-225	1	gapdh
zgc:123103	1.54725e-228	1.18474	0.991	0.725	3.12143e-224	1	zgc:123103
vtna	3.8145e-228	0.974806	0.72	0.238	7.69538e-224	1	vtna
agxtb	1.24416e-227	0.972132	0.993	0.803	2.50998e-223	1	agxtb
ENSDARG00000015978	3.66448e-224	0.965945	0.966	0.748	7.39273e-220	1	ENSDARG00000015978
zgc:195173	1.08459e-223	0.911759	0.786	0.3	2.18804e-219	1	zgc:195173
rnasel3	6.09191e-222	1.23575	0.71	0.244	1.22898e-217	1	rnasel3
lect2l	4.334e-221	1.56701	0.796	0.322	8.74342e-217	1	lect2l
fgb	5.76402e-221	1.11808	0.99	0.753	1.16283e-216	1	fgb
c8a	1.68024e-220	0.981363	0.759	0.283	3.38972e-216	1	c8a
c3a.1	3.08234e-220	1.50303	0.985	0.712	6.21832e-216	1	c3a.1
a2ml	3.37166e-220	1.2564	0.932	0.533	6.80198e-216	1	a2ml
epdl1	4.5542e-220	1.01824	0.832	0.373	9.18764e-216	1	epdl1
rida	1.26334e-219	1.05459	0.94	0.564	2.54867e-215	1	rida
atp5f1d	1.64834e-219	0.98168	0.933	0.622	3.32537e-215	1	atp5f1d
shbg	2.997e-219	1.13051	0.914	0.492	6.04614e-215	1	shbg
f2	3.75648e-219	1.16606	0.951	0.584	7.57833e-215	1	f2
serpina7	6.37659e-218	1.15524	0.573	0.134	1.28641e-213	1	serpina7
comtd1	1.8182e-217	0.942119	0.694	0.212	3.66803e-213	1	comtd1
dbi	7.42957e-215	1.08137	0.925	0.639	1.49884e-210	1	dbi
cyp2p9	2.00128e-212	0.604779	0.394	0.034	4.03739e-208	1	cyp2p9
aldob	2.56437e-211	0.899845	0.991	0.84	5.17337e-207	1	aldob
g6pca.2	2.6497e-210	0.95473	0.954	0.594	5.34551e-206	1	g6pca.2
phyhd1	7.59472e-207	0.915097	0.792	0.33	1.53216e-202	1	phyhd1
qdpra	6.8518e-206	0.935871	0.875	0.495	1.38228e-201	1	qdpra
prozb	3.16919e-205	0.750946	0.634	0.181	6.39352e-201	1	prozb
acadm	4.23417e-205	0.905441	0.83	0.39	8.54202e-201	1	acadm
serpinf2a	4.9745e-205	1.03802	0.838	0.376	1.00356e-200	1	serpinf2a
atox1	4.37343e-204	1.00008	0.884	0.51	8.82296e-200	1	atox1
ndufa4l	1.26828e-203	0.832564	0.98	0.745	2.55863e-199	1	ndufa4l
aqp9b	1.28263e-203	0.709491	0.592	0.148	2.58757e-199	1	aqp9b
si:dkeyp-4f2.1.1	5.80318e-203	0.482986	0.448	0.064	1.17073e-198	1	si:dkeyp-4f2.1.1
g6pca.1	2.83724e-202	0.891309	0.873	0.415	5.72384e-198	1	g6pca.1
dad1	1.32144e-201	0.967025	0.944	0.605	2.66588e-197	1	dad1
diabloa	1.61999e-201	1.00248	0.969	0.686	3.26817e-197	1	diabloa
fabp10a	2.45649e-201	0.989745	0.996	0.851	4.95573e-197	1	fabp10a
atp5pf	7.45617e-201	0.942019	0.935	0.629	1.50421e-196	1	atp5pf
ptgr1	5.33648e-200	0.596155	0.592	0.145	1.07658e-195	1	ptgr1
si:ch1073-126c3.2	2.30588e-199	0.957463	0.675	0.23	4.65188e-195	1	si:ch1073-126c3.2
cox6b1	3.09215e-199	0.890376	0.955	0.616	6.23811e-195	1	cox6b1
si:ch1073-464p5.5	3.51837e-199	1.23485	0.94	0.559	7.09796e-195	1	si:ch1073-464p5.5
si:dkeyp-73b11.8	6.15223e-199	0.62062	0.394	0.043	1.24115e-194	1	si:dkeyp-73b11.8
cox7c	1.35497e-198	0.920148	0.93	0.622	2.73351e-194	1	cox7c
si:dkey-105h12.2	5.75351e-197	0.964177	0.817	0.348	1.16071e-192	1	si:dkey-105h12.2
igfbp1a	6.55383e-196	0.844849	0.99	0.775	1.32217e-191	1	igfbp1a
cfh	9.87908e-195	1.13021	0.923	0.562	1.99301e-190	1	cfh
dap	1.23283e-194	0.911701	0.902	0.54	2.48711e-190	1	dap
apoa4b.1	5.24259e-194	1.03019	0.935	0.533	1.05764e-189	1	apoa4b.1
mpc2	9.0961e-192	0.889241	0.779	0.338	1.83505e-187	1	mpc2
lias	1.16869e-191	0.534653	0.477	0.09	2.35771e-187	1	lias
atp5fa1	2.87955e-191	0.883082	0.94	0.68	5.8092e-187	1	atp5fa1
stc2b	3.16019e-191	0.807121	0.793	0.317	6.37536e-187	1	stc2b
asgrl1	3.28568e-191	0.790671	0.766	0.299	6.62852e-187	1	asgrl1
ENSDARG00000095082	1.2181e-190	0.662853	0.587	0.156	2.4574e-186	1	ENSDARG00000095082
eno3	2.33395e-189	0.876652	0.968	0.732	4.70851e-185	1	eno3
tm4sf5	2.7199e-189	0.657763	0.634	0.188	5.48712e-185	1	tm4sf5
gstp1	4.10938e-189	1.01534	0.933	0.609	8.29026e-185	1	gstp1
cox7a2a	5.68482e-189	0.966313	0.881	0.531	1.14686e-184	1	cox7a2a
uraha	9.82254e-189	0.948598	0.782	0.338	1.9816e-184	1	uraha
itih2	3.94453e-186	0.968178	0.776	0.324	7.9577e-182	1	itih2
cyp2ad3	7.11506e-186	0.898574	0.704	0.257	1.43539e-181	1	cyp2ad3
cox5ab	1.83852e-185	0.818799	0.912	0.589	3.70903e-181	1	cox5ab
si:ch211-201h21.5	2.71974e-185	0.500625	0.465	0.088	5.48681e-181	1	si:ch211-201h21.5
suclg1	3.43176e-185	0.863774	0.945	0.651	6.92324e-181	1	suclg1
vtnb	1.1543e-184	0.998744	0.884	0.458	2.32869e-180	1	vtnb
dhrs9	3.74448e-184	0.857993	0.774	0.305	7.55412e-180	1	dhrs9
chchd10	6.40692e-183	0.851074	0.872	0.476	1.29253e-178	1	chchd10
fetub	2.87468e-182	1.05255	0.992	0.765	5.79938e-178	1	fetub
shmt1	3.38412e-182	0.850426	0.782	0.35	6.82713e-178	1	shmt1
atp5pb	1.00697e-181	0.868317	0.905	0.568	2.03145e-177	1	atp5pb
itih3a	6.82358e-181	0.740869	0.697	0.253	1.37659e-176	1	itih3a
rps27l	6.88513e-180	1.06288	0.809	0.418	1.38901e-175	1	rps27l
ndufa6	2.29438e-179	0.846426	0.87	0.506	4.62867e-175	1	ndufa6
ndufv1	8.03179e-179	0.762053	0.715	0.294	1.62033e-174	1	ndufv1
cox7b	1.02842e-178	0.85351	0.948	0.686	2.07473e-174	1	cox7b
f7	1.51406e-178	0.702368	0.623	0.199	3.05446e-174	1	f7
cbln10	3.06433e-178	0.63392	0.579	0.16	6.18199e-174	1	cbln10
atp5pd	6.77611e-178	0.938507	0.885	0.551	1.36701e-173	1	atp5pd
lipf	8.69821e-178	0.743046	0.709	0.273	1.75478e-173	1	lipf
si:dkey-33i11.9	1.52092e-177	0.752539	0.657	0.214	3.06831e-173	1	si:dkey-33i11.9
nqo1	4.27238e-177	0.812105	0.642	0.212	8.6191e-173	1	nqo1
bckdhbl	2.10531e-176	0.633531	0.61	0.186	4.24726e-172	1	bckdhbl
c8b	2.46795e-176	0.734502	0.614	0.193	4.97883e-172	1	c8b
atp5mf	2.67587e-176	0.855832	0.926	0.637	5.3983e-172	1	atp5mf
vmo1b	4.59149e-176	0.792241	0.726	0.28	9.26286e-172	1	vmo1b
cox5aa	5.06203e-176	0.872232	0.917	0.616	1.02121e-171	1	cox5aa
sod1	2.43504e-175	0.871897	0.947	0.655	4.91245e-171	1	sod1
cyp2n13	5.77585e-174	0.961064	0.613	0.194	1.16522e-169	1	cyp2n13
uqcrq	6.81185e-174	0.851607	0.895	0.557	1.37422e-169	1	uqcrq
aldh6a1	6.17091e-173	0.828445	0.932	0.598	1.24492e-168	1	aldh6a1
hp.1	1.51904e-172	0.7963	0.989	0.68	3.06451e-168	1	hp.1
cyb5r2	1.75049e-172	0.745253	0.598	0.183	3.53144e-168	1	cyb5r2
ssr2	1.81486e-172	0.872943	0.866	0.48	3.66129e-168	1	ssr2
acat1	2.40465e-172	0.828554	0.877	0.489	4.85113e-168	1	acat1
ENSDARG00000037679	2.41789e-172	0.780653	0.754	0.327	4.87786e-168	1	ENSDARG00000037679
c5	3.34746e-172	0.922657	0.75	0.309	6.75316e-168	1	c5
ndufb10	9.6224e-172	0.866363	0.85	0.471	1.94122e-167	1	ndufb10
atp5mc1	1.67528e-171	0.957685	0.926	0.632	3.3797e-167	1	atp5mc1
h6pd	2.95599e-170	0.742714	0.601	0.197	5.96341e-166	1	h6pd
c1qbp	2.6991e-169	0.829408	0.763	0.349	5.44517e-165	1	c1qbp
agxta	1.08522e-168	0.78204	0.865	0.456	2.18933e-164	1	agxta
cpb2	1.21793e-168	0.596119	0.57	0.165	2.45705e-164	1	cpb2
pnp4b	1.85906e-168	0.817326	0.932	0.584	3.75047e-164	1	pnp4b
cfhl1	2.98234e-168	0.683404	0.58	0.166	6.01657e-164	1	cfhl1
fbp1b	4.40865e-168	0.81615	0.924	0.552	8.89402e-164	1	fbp1b
atp5md	4.92075e-168	0.867429	0.862	0.522	9.92712e-164	1	atp5md
atp5f1c	4.99707e-168	0.908402	0.793	0.413	1.00811e-163	1	atp5f1c
ftcd	5.40516e-168	0.763516	0.872	0.434	1.09044e-163	1	ftcd
gstk1	6.16376e-168	0.72396	0.763	0.329	1.24348e-163	1	gstk1
sult6b1	9.08771e-168	0.588662	0.564	0.158	1.83336e-163	1	sult6b1
sord	1.01493e-167	0.738144	0.79	0.339	2.04751e-163	1	sord
pla2g12b	1.86968e-167	0.730298	0.713	0.272	3.7719e-163	1	pla2g12b
akr7a3	7.89557e-167	0.633131	0.622	0.203	1.59285e-162	1	akr7a3
c8g	8.69941e-167	0.796416	0.782	0.33	1.75502e-162	1	c8g
anxa11b	1.99077e-166	0.683378	0.681	0.272	4.01618e-162	1	anxa11b
atp5l	2.45574e-166	0.830298	0.936	0.677	4.95421e-162	1	atp5l
cyc1	4.31678e-166	0.749189	0.794	0.389	8.70867e-162	1	cyc1
cidec	1.21778e-165	0.402168	0.358	0.045	2.45675e-161	1	cidec
uox	6.54466e-165	0.825628	0.926	0.55	1.32032e-160	1	uox
gpd1b	9.56346e-165	0.846993	0.902	0.578	1.92933e-160	1	gpd1b
ndufab1a	8.67305e-164	0.770387	0.823	0.426	1.7497e-159	1	ndufab1a
mat1a	1.68035e-163	0.817984	0.908	0.543	3.38994e-159	1	mat1a
cyp4v8	4.60548e-163	0.764573	0.705	0.272	9.29109e-159	1	cyp4v8
cbln9	1.9061e-162	0.588686	0.486	0.116	3.84537e-158	1	cbln9
hdlbpa	3.62677e-162	0.79965	0.866	0.521	7.31664e-158	1	hdlbpa
hadhaa	9.96123e-162	0.598291	0.632	0.218	2.00958e-157	1	hadhaa
pcbd1	1.34194e-161	0.806719	0.856	0.472	2.70723e-157	1	pcbd1
atp5mc3a	7.09591e-161	0.777305	0.905	0.573	1.43153e-156	1	atp5mc3a
pygl	8.8093e-161	0.800111	0.928	0.572	1.77719e-156	1	pygl
serping1	1.51022e-160	0.53259	0.435	0.087	3.04671e-156	1	serping1
mrpl12	1.29928e-158	0.726278	0.704	0.295	2.62117e-154	1	mrpl12
mpc1	3.68944e-158	0.790542	0.797	0.416	7.44307e-154	1	mpc1
phb2b	5.99238e-157	0.731004	0.767	0.346	1.2089e-152	1	phb2b
plg	1.7334e-156	0.924341	0.9	0.521	3.49696e-152	1	plg
ndufa1	5.26477e-156	0.757711	0.897	0.548	1.06212e-151	1	ndufa1
as3mt	1.77262e-155	0.568038	0.624	0.216	3.57609e-151	1	as3mt
slc37a4a	3.44103e-155	0.696389	0.66	0.244	6.94193e-151	1	slc37a4a
cox6c	3.85384e-155	0.7557	0.905	0.593	7.77473e-151	1	cox6c
agt	1.62117e-154	0.766741	0.865	0.487	3.27055e-150	1	agt
sod2	2.88566e-154	0.726716	0.783	0.362	5.82152e-150	1	sod2
sec61g	1.79467e-153	0.817607	0.951	0.729	3.62058e-149	1	sec61g
ttc36	8.81536e-153	0.785177	0.912	0.531	1.77841e-148	1	ttc36
ostc	9.91662e-152	0.694098	0.761	0.358	2.00058e-147	1	ostc
zgc:162608	2.54776e-151	0.907541	0.87	0.462	5.13985e-147	1	zgc:162608
krtcap2	4.4933e-151	0.744935	0.772	0.361	9.06478e-147	1	krtcap2
asmtl	5.54956e-151	0.556697	0.625	0.216	1.11957e-146	1	asmtl
CABZ01073265.1	1.26531e-150	0.768444	0.669	0.263	2.55263e-146	1	CABZ01073265.1
gcdhb	4.11435e-150	0.3744	0.412	0.082	8.3003e-146	1	gcdhb
si:dkeyp-73d8.6	1.53672e-149	0.758599	0.955	0.56	3.10017e-145	1	si:dkeyp-73d8.6
sdhdb	1.90393e-149	0.66237	0.7	0.3	3.84098e-145	1	sdhdb
smdt1b	4.76328e-149	0.625552	0.641	0.253	9.60945e-145	1	smdt1b
CABZ01033205.1	6.37833e-149	0.693101	0.741	0.306	1.28676e-144	1	CABZ01033205.1
si:ch211-222e20.4	6.90101e-148	0.500215	0.58	0.187	1.39221e-143	1	si:ch211-222e20.4
serpinf2b	1.05702e-147	0.850836	0.923	0.582	2.13243e-143	1	serpinf2b
calr3b	1.42553e-147	0.905955	0.833	0.48	2.87586e-143	1	calr3b
agxt2	2.46113e-147	0.692806	0.733	0.333	4.96508e-143	1	agxt2
uqcrc2b	3.2368e-147	0.584477	0.662	0.26	6.52993e-143	1	uqcrc2b
tmem97	5.80114e-147	0.490633	0.445	0.103	1.17032e-142	1	tmem97
gcshb	6.68017e-147	0.666424	0.815	0.379	1.34766e-142	1	gcshb
sult1st1	1.10481e-146	0.525705	0.589	0.192	2.22885e-142	1	sult1st1
aspdh	3.80522e-146	0.553449	0.67	0.257	7.67666e-142	1	aspdh
f5	4.55007e-146	0.930784	0.895	0.534	9.17931e-142	1	f5
atp5mc3b	5.20146e-146	0.896304	0.945	0.689	1.04934e-141	1	atp5mc3b
ndufb8	8.76472e-145	0.75436	0.868	0.534	1.76819e-140	1	ndufb8
hao2	1.02024e-144	0.587993	0.721	0.298	2.05824e-140	1	hao2
pfdn4	1.05737e-144	0.70043	0.741	0.353	2.13313e-140	1	pfdn4
c3a.6	1.17172e-144	0.813381	0.79	0.373	2.36384e-140	1	c3a.6
slc25a3b	1.58288e-144	0.767807	0.907	0.623	3.19331e-140	1	slc25a3b
bsg	1.72524e-144	0.724108	0.834	0.472	3.4805e-140	1	bsg
ndufb9	1.80324e-144	0.697142	0.843	0.48	3.63785e-140	1	ndufb9
uqcrfs1	5.16196e-144	0.712673	0.828	0.46	1.04137e-139	1	uqcrfs1
ndufb5	2.40143e-143	0.650999	0.753	0.351	4.84464e-139	1	ndufb5
rab5if	3.17572e-143	0.686628	0.689	0.312	6.4067e-139	1	rab5if
ndufs2	4.99791e-143	0.548463	0.66	0.266	1.00828e-138	1	ndufs2
masp2	1.07183e-142	0.496857	0.542	0.164	2.1623e-138	1	masp2
aldh7a1	2.54851e-142	0.626702	0.808	0.397	5.14136e-138	1	aldh7a1
lcn15	6.32983e-142	0.750962	0.802	0.381	1.27698e-137	1	lcn15
acaa1	6.48106e-142	0.550219	0.618	0.219	1.30749e-137	1	acaa1
rdh1	1.24317e-141	0.685794	0.679	0.264	2.50797e-137	1	rdh1
dhtkd1	2.56983e-141	0.53286	0.581	0.202	5.18437e-137	1	dhtkd1
atp5po	1.68733e-140	0.714408	0.798	0.426	3.40402e-136	1	atp5po
cbr1l	4.60967e-140	0.695776	0.746	0.327	9.29954e-136	1	cbr1l
cbln5	5.81586e-140	0.521429	0.577	0.191	1.17329e-135	1	cbln5
CABZ01065076.1	5.89606e-140	0.544668	0.605	0.21	1.18947e-135	1	CABZ01065076.1
ndufa12	6.34379e-140	0.673495	0.766	0.389	1.2798e-135	1	ndufa12
rps26l	7.02022e-140	0.758251	0.961	0.709	1.41626e-135	1	rps26l
si:ch211-107o10.3	7.7652e-140	0.559659	0.653	0.264	1.56655e-135	1	si:ch211-107o10.3
prdx1	2.81394e-139	0.794421	0.823	0.433	5.67684e-135	1	prdx1
czib	3.9571e-139	0.537513	0.602	0.222	7.98306e-135	1	czib
zgc:193541	4.88913e-139	0.670289	0.938	0.69	9.86333e-135	1	zgc:193541
serpind1	8.23914e-139	0.596961	0.654	0.244	1.66216e-134	1	serpind1
CABZ01032488.1	2.57267e-138	0.4628	0.559	0.179	5.1901e-134	1	CABZ01032488.1
rpl6	1.15279e-137	0.667197	0.945	0.739	2.32563e-133	1	rpl6
glud1b	1.70874e-137	0.722901	0.935	0.618	3.44722e-133	1	glud1b
rpl3	2.0965e-137	0.717591	0.943	0.739	4.22948e-133	1	rpl3
hadhab	5.13995e-137	0.521975	0.597	0.215	1.03693e-132	1	hadhab
cldnc	9.1056e-137	0.487339	0.58	0.195	1.83696e-132	1	cldnc
alas1	1.23114e-136	0.576334	0.721	0.331	2.4837e-132	1	alas1
ddost	1.30434e-136	0.684554	0.735	0.343	2.63137e-132	1	ddost
pgam1a	1.39755e-136	0.649531	0.917	0.614	2.81941e-132	1	pgam1a
rps23	5.41435e-136	0.805332	0.966	0.745	1.09229e-131	1	rps23
dldh	6.64805e-136	0.571874	0.676	0.285	1.34118e-131	1	dldh
dlst	1.53993e-135	0.641263	0.771	0.386	3.10665e-131	1	dlst
ndufb4	1.00919e-134	0.63173	0.801	0.42	2.03594e-130	1	ndufb4
prdx2	1.06649e-134	0.686663	0.95	0.753	2.15153e-130	1	prdx2
CABZ01102240.1	5.07548e-134	0.478963	0.559	0.196	1.02393e-129	1	CABZ01102240.1
rps27a	1.59097e-133	0.648108	0.984	0.861	3.20962e-129	1	rps27a
prdx3	2.14704e-133	0.651951	0.772	0.393	4.33143e-129	1	prdx3
xirp2a	2.19931e-133	0.557168	0.681	0.277	4.43689e-129	1	xirp2a
hal	2.57179e-133	0.645068	0.874	0.492	5.18832e-129	1	hal
uqcrc1	3.30128e-133	0.705582	0.788	0.434	6.66001e-129	1	uqcrc1
acmsd	4.67287e-133	0.563776	0.735	0.319	9.42704e-129	1	acmsd
rpl11	4.83192e-133	0.685181	0.985	0.857	9.74792e-129	1	rpl11
hsp90b1	5.73678e-133	1.27927	0.877	0.595	1.15734e-128	1	hsp90b1
hspe1	1.19321e-132	0.63623	0.966	0.776	2.40719e-128	1	hspe1
si:ch73-141c7.1	1.47053e-132	0.720948	0.891	0.533	2.96665e-128	1	si:ch73-141c7.1
ldhba	2.87126e-132	0.61477	0.777	0.4	5.79249e-128	1	ldhba
ndufa9a	2.8868e-132	0.504289	0.663	0.265	5.82382e-128	1	ndufa9a
sil1	3.15348e-132	0.425575	0.392	0.088	6.36183e-128	1	sil1
atp5meb	5.01972e-132	0.667724	0.95	0.726	1.01268e-127	1	atp5meb
park7	5.0293e-132	0.541574	0.605	0.24	1.01461e-127	1	park7
ssr3	1.4696e-131	0.70724	0.903	0.564	2.96477e-127	1	ssr3
zgc:103559	1.49873e-131	0.485807	0.571	0.193	3.02353e-127	1	zgc:103559
ndufv2	3.02026e-131	0.544178	0.681	0.301	6.09308e-127	1	ndufv2
gstt1a	3.50331e-131	0.728536	0.913	0.541	7.06758e-127	1	gstt1a
ndufb6	8.49887e-131	0.628199	0.736	0.353	1.71456e-126	1	ndufb6
akr1a1a	2.16541e-130	0.511762	0.554	0.193	4.36849e-126	1	akr1a1a
si:ch211-186e20.7	2.91207e-130	0.573487	0.656	0.252	5.87481e-126	1	si:ch211-186e20.7
ndufb7	8.22808e-130	0.667131	0.888	0.556	1.65993e-125	1	ndufb7
tat	1.10475e-129	0.886231	0.556	0.196	2.22873e-125	1	tat
mcfd2	1.51e-129	0.586485	0.687	0.29	3.04628e-125	1	mcfd2
rgn	6.48063e-129	0.453651	0.484	0.141	1.3074e-124	1	rgn
gstm.1	6.71665e-129	0.57762	0.717	0.308	1.35502e-124	1	gstm.1
abcc2	7.01846e-129	0.609874	0.74	0.32	1.41591e-124	1	abcc2
slc25a20	7.2253e-129	0.562529	0.693	0.305	1.45763e-124	1	slc25a20
rplp1	1.03014e-128	0.608981	0.99	0.899	2.0782e-124	1	rplp1
slc25a5	2.41432e-128	0.676048	0.983	0.868	4.87065e-124	1	slc25a5
pck1	2.57351e-127	0.763258	0.951	0.663	5.1918e-123	1	pck1
etfa	1.07579e-126	0.592888	0.735	0.361	2.17029e-122	1	etfa
got2b	1.45854e-126	0.521519	0.67	0.301	2.94246e-122	1	got2b
acadl	3.68782e-126	0.470601	0.603	0.23	7.43981e-122	1	acadl
rpl23	3.80709e-126	0.679303	0.983	0.831	7.68042e-122	1	rpl23
rpl15	1.06485e-125	0.670463	0.943	0.656	2.14823e-121	1	rpl15
hadhb	1.2172e-125	0.625314	0.796	0.411	2.45558e-121	1	hadhb
zgc:64106	1.88566e-125	0.403901	0.457	0.13	3.80413e-121	1	zgc:64106
ndufs7	2.363e-125	0.555122	0.743	0.347	4.76711e-121	1	ndufs7
ndufb2	2.66849e-125	0.630847	0.832	0.5	5.38342e-121	1	ndufb2
slc51a	2.89823e-125	0.615983	0.725	0.317	5.84689e-121	1	slc51a
ndufa3	3.17401e-125	0.52182	0.733	0.334	6.40324e-121	1	ndufa3
ssr4	3.38713e-125	0.755499	0.787	0.437	6.8332e-121	1	ssr4
nr0b1	5.26298e-125	0.513102	0.538	0.183	1.06175e-120	1	nr0b1
pdia4	5.70349e-125	0.985894	0.703	0.324	1.15062e-120	1	pdia4
pmt	7.83801e-125	0.499553	0.588	0.215	1.58124e-120	1	pmt
rpl29	1.95494e-124	0.591446	0.989	0.865	3.94389e-120	1	rpl29
anxa4	2.33207e-124	0.358488	0.757	0.347	4.70471e-120	1	anxa4
rpl4	2.43316e-124	0.654159	0.895	0.608	4.90866e-120	1	rpl4
faua	3.71986e-124	0.695235	0.963	0.718	7.50444e-120	1	faua
rplp2l	6.90908e-124	0.613633	0.988	0.91	1.39384e-119	1	rplp2l
chac2	9.15574e-124	0.395229	0.392	0.096	1.84708e-119	1	chac2
rtn4a	1.30093e-123	0.639488	0.855	0.534	2.6245e-119	1	rtn4a
tram1	2.09209e-123	0.630615	0.648	0.276	4.22058e-119	1	tram1
faah2a	3.63928e-123	0.402386	0.493	0.155	7.34187e-119	1	faah2a
rps15	6.59114e-123	0.689283	0.97	0.771	1.3297e-118	1	rps15
pfdn1	2.39847e-122	0.53963	0.676	0.305	4.83868e-118	1	pfdn1
fkbp2	2.47338e-122	0.62398	0.74	0.363	4.9898e-118	1	fkbp2
ndufs3	3.40789e-122	0.513353	0.665	0.296	6.87507e-118	1	ndufs3
rpl5b	4.2684e-122	0.658598	0.888	0.57	8.61106e-118	1	rpl5b
msrb2	9.7797e-122	0.608332	0.815	0.413	1.97296e-117	1	msrb2
ugt1a1	1.08108e-121	0.697888	0.799	0.397	2.18097e-117	1	ugt1a1
pdha1a	1.23992e-121	0.472325	0.613	0.249	2.50141e-117	1	pdha1a
sf3b5	1.37113e-121	0.456806	0.59	0.228	2.76613e-117	1	sf3b5
cnpy1	1.74259e-121	0.606072	0.625	0.268	3.51551e-117	1	cnpy1
cycsb	3.88992e-121	0.766294	0.854	0.553	7.84752e-117	1	cycsb
rpl37.1	5.45474e-121	0.62718	0.983	0.841	1.10044e-116	1	rpl37.1
nlgn4xa	7.02668e-121	0.265817	0.417	0.1	1.41756e-116	1	nlgn4xa
prg4b	1.65288e-120	0.399871	0.474	0.142	3.33452e-116	1	prg4b
rpl21	1.94584e-120	0.70122	0.963	0.753	3.92554e-116	1	rpl21
si:dkey-90m5.4	4.78838e-120	0.446514	0.489	0.153	9.66008e-116	1	si:dkey-90m5.4
rpl39	5.56655e-120	0.678	0.972	0.796	1.123e-115	1	rpl39
ufm1	9.34323e-120	0.52031	0.637	0.277	1.8849e-115	1	ufm1
adtrp1	6.00539e-119	0.451197	0.55	0.198	1.21153e-114	1	adtrp1
fdx1	7.94084e-119	0.577786	0.83	0.45	1.60198e-114	1	fdx1
rps10	1.08409e-118	0.600403	0.982	0.825	2.18704e-114	1	rps10
kars1	1.15889e-118	0.711706	0.596	0.245	2.33795e-114	1	kars1
miox	1.26493e-118	0.514205	0.7	0.303	2.55188e-114	1	miox
rpl10	1.36126e-118	0.722575	0.949	0.726	2.7462e-114	1	rpl10
hspd1	2.12127e-118	0.712725	0.846	0.526	4.27945e-114	1	hspd1
gstz1	2.28507e-118	0.554922	0.641	0.261	4.6099e-114	1	gstz1
mst1	3.11863e-118	0.538157	0.676	0.295	6.29153e-114	1	mst1
lman1	3.45175e-118	0.479385	0.526	0.184	6.96356e-114	1	lman1
faub	1.36465e-117	0.42157	0.548	0.198	2.75304e-113	1	faub
ndufa10	1.39213e-117	0.534611	0.634	0.27	2.80849e-113	1	ndufa10
cox6b2	4.39892e-117	0.630976	0.937	0.689	8.87439e-113	1	cox6b2
dera	7.64319e-117	0.374228	0.486	0.156	1.54194e-112	1	dera
rps13	1.05649e-116	0.654296	0.974	0.78	2.13136e-112	1	rps13
rps3a	1.14339e-116	0.650343	0.971	0.742	2.30668e-112	1	rps3a
isoc2	1.48287e-116	0.548148	0.715	0.325	2.99154e-112	1	isoc2
fh	2.95706e-116	0.357839	0.458	0.142	5.96558e-112	1	fh
ly97.3	3.3552e-116	0.292814	0.33	0.065	6.76878e-112	1	ly97.3
ndufs4	4.99417e-116	0.551548	0.696	0.33	1.00752e-111	1	ndufs4
rack1	5.25501e-116	0.626294	0.951	0.699	1.06014e-111	1	rack1
cyp4t8	6.45604e-116	0.420046	0.471	0.147	1.30244e-111	1	cyp4t8
rpl38	9.1051e-116	0.574619	0.971	0.837	1.83686e-111	1	rpl38
ppat	1.18231e-115	0.385429	0.514	0.172	2.3852e-111	1	ppat
ENSDARG00000046157	1.73383e-115	0.613903	0.983	0.812	3.49783e-111	1	ENSDARG00000046157
gys2	1.83351e-115	0.567832	0.758	0.369	3.69893e-111	1	gys2
hsd17b10	2.9934e-115	0.450622	0.556	0.213	6.03888e-111	1	hsd17b10
rps28	4.81549e-115	0.559263	0.978	0.87	9.71477e-111	1	rps28
cox7a1	8.955e-115	0.51043	0.643	0.27	1.80658e-110	1	cox7a1
tomm5	1.02649e-114	0.565753	0.756	0.397	2.07085e-110	1	tomm5
cyp8b1	1.43284e-114	0.511176	0.57	0.212	2.8906e-110	1	cyp8b1
sat2b	7.92327e-114	0.370066	0.431	0.125	1.59844e-109	1	sat2b
mdh1aa	1.28023e-113	0.588722	0.919	0.653	2.58275e-109	1	mdh1aa
rps15a	1.86033e-113	0.681474	0.969	0.768	3.75302e-109	1	rps15a
cnbpa	2.00784e-113	0.588584	0.822	0.475	4.05062e-109	1	cnbpa
rps6	5.51716e-113	0.60389	0.929	0.67	1.11303e-108	1	rps6
mthfd1b	9.06769e-113	0.462944	0.584	0.228	1.82932e-108	1	mthfd1b
rps29	1.56203e-112	0.555996	0.993	0.887	3.15123e-108	1	rps29
ndufa11	1.5907e-112	0.555295	0.676	0.324	3.20908e-108	1	ndufa11
[truncated: 2,788 more rows]

## Sheet: DE_clust1vs0_MergeddsRED_0.1res
List of genes differentially expressed between TKO and WT hepatocytes
[truncated: 1,481 more rows]

[truncated: 4 more sheets: DOWN genes_clust1vs0, GO_DOWN_KEGG_clust1vs0, UP genes_clust1vs0, GO_UP_KEGG_clust1vs0]
