# Supplementary material for: The transcription factors Tfeb and Tfe3 are required for survival and embryonic development of pancreas and liver in zebrafish
Source: PLoS Genet. 2025 Jun 27;21(6):e1011754. doi: 10.1371/journal.pgen.1011754 (PMC12225984; doi:10.1371/journal.pgen.1011754)
Supplement: S1 Data — (XLSX) [file pgen.1011754.s016.xlsx]

## Sheet: Fig 1B
qPCR tfeb expression
	Long			Average	SD	SEM
WT	1	1	1	1	0	0
TKO	0.134643	0.0923071	0.0852474	0.104066	0.026715	0.0154239
	Short			Average	SD	SEM
WT	1	1	1	1	0	0
TKO	0.387601	0.480111	0.541276	0.469663	0.0773688	0.0446689
	Total			Average	SD	SEM
WT	1	1	1	1	0	0
TKO	0.217058	0.159678	0.130024	0.16892	0.044247	0.025546
qPCR tf3a expression
	Long			Average	SD	SEM
WT	1	1	1	1	0	0
TKO	0.326358	0.295932	0.217397	0.279895	0.0562227	0.0324602
	Short			Average	SD	SEM
WT	1	1	1	1	0	0
TKO	0.00616107	0.000953366	0.000267938	0.00246079	0.00322281	0.00186069
	Total			Average	SD	SEM
WT	1	1	1	1	0	0
TKO	0.348408	0.31783	0.245033	0.303757	0.053105	0.0306602
qPCR tfa3b expression
	Total			Average	SD	SEM
WT	1	1	1	1	0	0
TKO	1.15975	5.42242	3.65072	3.41096	2.14142	1.23635

## Sheet: Fig 1E
Body length (cm)					Body size (cm)
WT Males	TKO Males	WT Females	TKO Females		WT Males	TKO Males	WT Females	TKO Females
3.85	3.7	3.8	4.15		0.8	0.65	0.75	0.85
3.7	3.8	3.85	4.2		0.8	0.7	0.9	0.8
3.95	3.6	3.8	4.2		0.85	0.6	0.8	0.8
4.05	3.3	3.7			0.85	0.6	0.8
3.8	3.4	3.3				0.55	0.7
3.8	2.85	3.4				0.55	0.8
3.55	3.1	3.9					0.95
4.1	3.25	3.65					0.8
4.15	3.7	3.65					0.9
3.45	3.7	3.6					0.75
3.6	3.4	3.8					1
4	3.85	4					1
3.45	3.55	3.6					0.75
4	3.55	3.5					0.8
3.9	3.4	3.75					0.85
		3.75					0.95
		4.05					1.05
		3.6					0.9
		3.6					0.95
		3.85					0.95
		4					0.95

## Sheet: Fig 1G
Male body length (cm)						Male body size (cm)						Female body length (cm)						Female body size (cm)
WT 18 m	WT 20 m	TKO 24 m	DKO-tfe3a+/- 24 m	tfeb+/- tfe3a-/- tfe3b+/- 24 m		WT 18 m	WT 20 m	TKO 24 m	DKO-tfe3a+/- 24 m	tfeb+/- tfe3a-/- tfe3b+/- 24 m		WT 18 m	WT 20 m	TKO 24 m	DKO-tfe3a+/- 24 m	tfeb+/- tfe3a-/- tfe3b+/- 24 m		WT 18 m	WT 20 m	TKO 24 m	DKO-tfe3a+/- 24 m	tfeb+/- tfe3a-/- tfe3b+/- 24 m
4	3.8	3.5	4.7	3.75		0.9	0.75	0.5	0.9	0.65		4	4.1	4.1	4.7	4.4		0.9	0.95	0.7	1	1.1
3.5	4.15	3.8	4.8	4		0.8	0.7	0.5	1	0.7		4.7	4.85	4.35	4.9	4.65		1.4	1.15	0.6	1	1
3.7	3.8	4.1	4.3	4.6		0.8	0.8	0.7	0.8	0.75		4.1	3.7	4.7	4.4	4.65		1.3	0.8	0.6	1	1.05
3.9	4.25	3.9	4.5	5.05		0.9	0.9	0.65	0.8	1.1		4.2	4.7	4.25	4.05	5		1.1	1.05	0.75	1	1.15
4.2	3.9	3.6	3.9	4.5		1	0.75	0.6	0.8	0.9		4.4	4.5	4.9	3.85	4.2		1	1.05	1.05	0.95	0.95
3.9	4.05	3	4	4.1		0.8	0.85	0.45	0.9	0.9		3.7	4.6	4.65	4.5	4.7		0.8	0.9	1.15	1.05	1.05
	3.9	3.8	4.1	4.8			0.8	0.6	0.8	0.95		4.1	4.7	5.4	4.35	4.6		1	0.95	1	1	1.2
	3.8	3.5	4.1				0.7	0.55	0.8			4.1	4.6	4.25	4.2	4.4		1.1	1.1	1.2	0.9	1
	4.2	3.65	4.1				0.9	0.5	0.9			4.5	4.45	3.8	4.45	4.7		1.1	1.15	1	0.8	1
	3.95	3.8	3.9				0.8	0.55	0.7			4.5	4.5	3.9	5.2	4.9		1.1	1.15	1.1	1.25	1.1
	3.95	3.3	4.2				0.8	0.45	0.8			4.2	4.4	3.8	4.5	4.4		0.9	1.05	1	0.9	1.05
	3.7		4.1				0.7		0.85			4.5			5.55			1			1.25
	3.95		4.7				0.8		0.9			4.5						1
	3.7		4.85				0.7		1			4.5						1.1
	3.75						0.7					4.6						1.2
	3.75						0.7					4.6						1.2
	3.9						0.75					4						1
	3.9						0.8					4.3						1.2
	3.85						0.75					4						1
	3.9						0.8					4.1						0.9
												4						0.9
												4						0.9
												4.5						1

## Sheet: Fig 1H
Survival (%) of fish
	days into the aquatic system	WT	TKOa	TKOb
WT	1	1
WT	1	1				1 = dead
WT	1	1				0 = Alive
WT	5	1
WT	5	1
WT	5	1
WT	5	1
WT	5	1
WT	5	1
WT	33	0
WT	33	0
WT	33	0
WT	33	0
WT	33	0
WT	33	0
WT	33	0
WT	33	0
WT	33	0
WT	33	0
WT	33	0
WT	33	0
WT	33	0
WT	33	0
WT	33	0
WT	33	0
TKO A	1		1
TKO A	1		1
TKO A	1		1
TKO A	1		1
TKO A	1		1
TKO A	1		1
TKO A	1		1
TKO A	1		1
TKO A	1		1
TKO A	1		1
TKO A	1		1
TKO A	1		1
TKO A	1		1
TKO A	1		1
TKO A	1		1
TKO A	1		1
TKO A	1		1
TKO A	1		1
TKO A	1		1
TKO A	1		1
TKO A	1		1
TKO A	1		1
TKO A	1		1
TKO A	1		1
TKO A	1		1
TKO A	1		1
TKO A	1		1
TKO A	1		1
TKO A	1		1
TKO A	1		1
TKO A	1		1
TKO A	1		1
TKO A	1		1
TKO A	1		1
TKO A	1		1
TKO A	1		1
TKO A	1		1
TKO A	1		1
TKO A	1		1
TKO A	1		1
TKO A	1		1
TKO A	1		1
TKO A	1		1
TKO A	1		1
TKO A	1		1
TKO A	1		1
TKO A	1		1
TKO A	1		1
TKO A	1		1
TKO A	1		1
TKO A	1		1
TKO A	1		1
TKO A	1		1
TKO A	1		1
TKO A	1		1
TKO A	1		1
TKO A	1		1
TKO A	1		1
TKO A	1		1
TKO A	1		1
TKO A	1		1
TKO A	1		1
TKO A	1		1
TKO A	1		1
TKO A	1		1
TKO A	1		1
TKO A	1		1
TKO A	1		1
TKO A	1		1
TKO A	1		1
TKO A	1		1
TKO A	1		1
TKO A	1		1
TKO A	1		1
TKO A	1		1
TKO A	1		1
TKO A	1		1
TKO A	1		1
TKO A	1		1
TKO A	1		1
TKO A	1		1
TKO A	1		1
TKO A	1		1
TKO A	1		1
TKO A	5		1
TKO A	5		1
TKO A	5		1
TKO A	5		1
TKO A	5		1
TKO A	5		1
TKO A	5		1
TKO A	5		1
TKO A	5		1
TKO A	6		1
TKO A	6		1
TKO A	16		1
TKO A	18		1
TKO A	1		1
TKO A	1		1
TKO A	1		1
TKO B	1			1
TKO B	1			1
TKO B	1			1
TKO B	1			1
TKO B	1			1
TKO B	1			1
TKO B	1			1
TKO B	1			1
TKO B	1			1
TKO B	1			1
TKO B	1			1
TKO B	1			1
TKO B	1			1
TKO B	1			1
TKO B	1			1
TKO B	1			1
TKO B	1			1
TKO B	1			1
TKO B	1			1
TKO B	1			1
TKO B	1			1
TKO B	1			1
TKO B	1			1
TKO B	1			1
TKO B	1			1
TKO B	1			1
TKO B	1			1
TKO B	1			1
TKO B	1			1
TKO B	1			1
TKO B	1			1
TKO B	1			1
TKO B	1			1
TKO B	1			1
TKO B	1			1
TKO B	1			1
TKO B	1			1
TKO B	1			1
TKO B	1			1
TKO B	1			1
TKO B	1			1
TKO B	1			1
TKO B	1			1
TKO B	1			1
TKO B	1			1
TKO B	1			1
TKO B	1			1
TKO B	1			1
TKO B	1			1
TKO B	1			1
TKO B	1			1
TKO B	1			1
TKO B	1			1
TKO B	1			1
TKO B	1			1
TKO B	1			1
TKO B	1			1
TKO B	1			1
TKO B	1			1
TKO B	1			1
TKO B	1			1
TKO B	1			1
TKO B	1			1
TKO B	1			1
TKO B	1			1
TKO B	1			1
TKO B	1			1
TKO B	1			1
TKO B	5			1
TKO B	5			1
TKO B	5			1
TKO B	5			1
TKO B	5			1
TKO B	5			1
TKO B	5			1
TKO B	5			1
TKO B	5			1
TKO B	5			1
TKO B	5			1
TKO B	5			1
TKO B	6			1
TKO B	6			1
TKO B	33			1

## Sheet: Fig 1I
Survival (%) of embryos
dpf	Female TKO X Male DKO-tfe3a+/-	Male TKO X Female DKO-tfe3a+/-
2	1	0
3	1	0		1 = dead
3	1	0		0 = Alive
3	1	0
3	1	0
3	1	0
3	1	0
3	1	0
4	1	0
4	1	0
4	1	0
4	1	0
4	1	0
4	1	0
4	1	0
4	1	0
4	1	0
4	1	0
4	1	0
4	1	0
4	1	0
5	1	0
5	1	0
5	1	0
5	1	0
5	1	0
5	1	0
5	1	0
5	1	0
5	1	0
5	1	0
6	1	0
6	1	0
6	1	0
6	1	0
6	1	0
6	1	0
6	1	0
6	1	0
6	1	0
6	1	0
6	1	0
6	1	0
6	1	0
6	1	0
6	1	0
6	1	0
6	1	0
6	1	0
6	1	0
6	1	0
6	1	0
6	1	0
6	1	0
6	1	0
6	1	0
6	1	0
6	1	0
6	1	0
6	1	0
6	1	0
6	1	0
6	1	0
6	1	0
6	1	0
6	1	0
6	1	0
6	1	0
6	1	0
6	1	0
6	1	0
6	1	0
6	1	0
6	1	0
6	1	0
6	1	0
6	1	0
6	1	0
6	1	0
6	1	0
6	1	0
6	1	0
6	1	0
6	1	0
6	1	0
7	1	0
7	1	0
7	1	0
7	1	0
7	1	0
7	1	0
7	1	0
7	1	0
7	1	0
7	1	0
7	1	0
7	1	0
7	1	0
7	1	0
8	1	0
8	1	0
8	1	0
8	1	0
8	1	0
8	1	0
8	1	0
8	1	0
8	1	0
8	1	0
8	1	0
8	1	0
8	1	0
8	1	0
8	1	0
8	1	0
8	1	0
8	1	0
8	1	0
8	1	0
8	1	0
8	1	0
8	1	0
8	1	0
8	1	0
8	1	0
8	1	0
8	1	0
8	1	0
8	1	0
8	1	0
8	1	0
8	1	0
8	1	0
8	1	0
8	1	0
8	1	0
8	1	0
8	1	0
8	1	0
8	1	0
8	1	0
8	1	0
8	1	0
8	1	0
8	1	0
8	1	0
8	1	0
8	1	0
8	1	0
8	1	0
8	1	0
8	1	0
8	1	0
8	1	0
8	1	0
8	1	0
8	1	0

## Sheet: Fig 3B
	Percentage (0-100%)
	4 dpf			5 dpf			6 dpf
	Normal	Mild	Severe	Normal	Mild	Severe	Normal	Mild	Severe
WT (50 embryos/stage)	100	0	0	100	0	0	100	0	0
TKO (50 embryos/stage)	40	20	40	0	37	63	0	42	58

## Sheet: Fig 3D
Diameter (µm)
WT	TKO
2.491	2.421
2.257	2.039
1.956	2.443
2.772	1.935
2.535	1.799
1.892	1.659
3.194	1.721
2.344	2.027
3.296	1.704
3.016	2.492
2.188	2.087
3.187	2.339
2.326	1.616
1.584	2.312
1.124	1.504
1.811	1.187
3.304	1.875
3.063	2.52
2.29	0.687
2.454	0.825
2.478	0.546
3.046	0.999
3.827	1.708
3.093	0.772
2.864	1.392
3.165	1.296
3.425	1.881
2.574	1.003
1.981	2.271
2.933	1.799
1.959	1.857
2.505	2.142
1.302	1.716
3.149	1.628
1.97	1.564
2.502	1.741
2.794	1.502
2.972	1.306
3.975	1.568
2.8	1.386
2.808	1.3
2.211	1.593
2.305	2.355
2.205	1.964
4.025	0.906
2.052	0.969
2.905	0.694
3.567	1.133
3.29	1.531
2.414	1.234
2.67	1.546
2.877	1.387
3.258	1.225
3.396	1.664
4.059	1.027
2.274	1.007
3.068	0.964
1.992	1.202
1.883	1.605
2.574	1.458
2.83	1.775
3.307	1.633
1.848	2.019
3.305	1.554
2.074	2.257
3.128	1.881
2.923	1.748
1.782	1.541
2.499	1.586
3.044	1.455
2.248	1.038
2.704	1.709
2.569	1.236
3.695	1.281
3.951	1.25
2.334	1.31
2.117	1.61
3.354	1.874
2.361	1.636
1.676	0.977
2.503	1.396
2.23	1.563
2.046	1.533
1.57	1.64
1.089	1.681
1.413	1.626
1.917	1.306
2.628	1.277
2.14	1.352
2.161	1.263
2.932	1.785
1.57	1.427
2.311	1.152
2.472	1.462
1.692	1.044
2.181	1.727
2.166	1.532
1.574	1.58
1.683	1.445
1.335	1.166
1.922	1.304
2.517	1.286
2.428	0.996
1.271	1.084
1.778	1.536
2.035	0.681
2.606	1.375
2.649	0.545
2.605	1.155
2.034	1.072
2.458	1.149
2.202	1.314
2.209	0.524
1.671	1.071
2.361	1.465
2.307	1.177
2.682	0.917
1.83	1.414
1.677	2.076
2.843	1.806
1.957	1.174
1.571	1.338
2.112	1.324
3.293	1.442
2.521	1.615
1.657	0.707
2.233	1.474
1.264	1.068
1.883	1.652
1.993	1.364
2.756	1.49
2.923	0.776
1.281	1.504
1.437	0.71
2.339	1.273
2.564	1.509
2.483	1.582
2.46	1.331
2.077	0.607
2.18	1.534
1.866	1.309
2.467	1.593
2.706	1.78
2.303	1.572
2.67	1.571
1.957	0.668
1.735	1.14
1.91	1.595
1.724	0.799
1.627	1.172
2.395	1.262
2.516	1.743
2.441	1.663
1.066	1.356
2.288	1.529
1.429	1.855
2.624	0.969
2.362	1.392
1.675	1.358
1.613	1.464
1.903	1.434
2.851	1.29
3.19	1.336
1.718	1.602
2.055	1.059
2.422	1.735
1.154	0.952
2.892	1.635
2.643	1.794
2.33	1.761
2.411	2.206
2.135	2.34
2.299	1.986
2.017	2.28
2.558	1.519
2.461	1.331
2.372	1.83
2.043
1.478
1.317
1.693
1.989
1.323
1.456
2.383
1.719
2.595
2.686
3.401
2.617
1.323
1.499
1.634
2.48
1.266
2.611
1.57
1.234
2.504
1.704
1.354
1.593
1.796
2.194
1.973
2.231
2.458
2.059
2.46
2.48
1.731
1.217
1.796
2.497
1.362
1.437
2.377
1.854
1.588
1.82
2.266
2.056
2.187
2.34
2.445
2.387
2.508
3.114
2.789
1.865
2.258
1.695
1.9
2.614
2.414
2.86
1.633
2
1.246
2.602
0.786
2.689
1.363
2.331
1.487
2.439
2.004
1.613
2.075
2.295
3.374
3.811
1.895
1.816
3.566
2.67
2.695
2.37
1.425
1.905
2.987
2.276
1.708
1.858
1.975
2.221
2.43
2.31
1.321
1.823
1.777
2.157
2.77
2.126
1.33
1.155
1.162
0.994
1.321
2.214
1.841
1.003
2.237
0.918
1.508
1.528
1.054
0.973
2.368
2.463
2.727
1.1
2.439
1.619
2.391
1.464
2.224
0.866
0.991
2.32
0.785
1.979
2.02
3.555
2.322
3.101
1.589
2.015
1.063
2.219
2.092
2.956
2.3
2.018
2.323
2.573
1.874
2.022
2.272
1.756
2.429
1.891

## Sheet: Fig 3E
% of abnormal granules/area
WT	TKO
0.38	0.46
0.29	0.54
0.38	0.48
0.32	0.56
0.33	0.57
0.24	0.4
0.19	0.44
0.18	0.47
0.27	0.61
0.29	0.53
0.28	0.5
0.22	0.44
0.2	0.53
0.33	0.51
	0.6

## Sheet: Fig 5B
# of mCherry+ nuclei/volume
6.5 dpf
WT	TKO
49	41
70	44
53	46
58	44
41	37
57	52
54	49
52	43
52	39
63	43
51	38
50	49
51

## Sheet: Fig 5D
IMAGE J Analysis
Area (µm2)
5 dpf
WT	TKO
48.46	17.33
75.355	22.252
87.512	17.937
31.463	24.359
40.111	22.14
42.957	25.632
34.734	32.769
48.765	19.983
28.294	20.386
45.706	12.769
	7.541
	8.895
	8.374
	11.31
	6.403
	3.106
	8.166
	10.095
	12.905
	11.42
	9.136
	14.815
	10.733
	8.821
	10.351

[truncated: 4 more sheets: Fig 5E, Fig 5G, Fig 7A-D, Fig 7E-I]
