# Supplementary material for: The transcription factors Tfeb and Tfe3 are required for survival and embryonic development of pancreas and liver in zebrafish
Source: PLoS Genet. 2025 Jun 27;21(6):e1011754. doi: 10.1371/journal.pgen.1011754 (PMC12225984; doi:10.1371/journal.pgen.1011754)
Supplement: S2 Data — Numerical DATA for supplemental figures. (XLSX) [file pgen.1011754.s017.xlsx]

## Sheet: S1C_fig
	Maternal tfe3a (8-16 cell stage)
	WT			Female TKO x Male DKO-tfe3a+/-			Male TKO x Female DKO-tfe3a+/-
Long	1	1	1	0.511	0.627	0.353	0.938	1.111	0.945
Short	0	0	0	0	0	0	0	0	0
Total	1	1	1	0.514	0.533	0.335	1.095	1.052	0.897

## Sheet: S1D_fig
	Maternal tfe3a (8 cell stage)
	WT			Female TKO x Male DKO-tfe3a+/-
Long	1	1	1	0.547	0.4	0.746
Short	0	0	0	0	0	0

## Sheet: S1E_fig
		Relative mRNA expression
		2 dpf
		WT			TKO
	hexa	1	1	1	0.486	0.575	0.567
	ctsc	1	1	1	0.499	0.573	0.546
	mcln1b	1	1	1	0.418	0.443	0.303
	gba	1	1	1	0.887	0.811	0.709
	neu1	1	1	1	0.429	0.638	0.417
	gla	1	1	1	0.581	0.322	0.444

## Sheet: S1F_fig
		Relative mRNA expression
		4 dpf
		WT			TKO
	hexa	1	1	1	0.686	0.569	0.447
	ctsc	1	1	1	0.877	0.825	0.691
	mcln1b	1	1	1	0.223	0.284	0.362
	gba	1	1	1	0.6	0.647	0.617
	neu1	1	1	1	0.506	0.533	0.503
	gla	1	1	1	0.335	0.432	0.318

## Sheet: S1G_fig
		Relative mRNA expression
		4 dpf
		WT				TKO
	pcna	1	1	1		0.642	0.536	0.553
	ccng1	1	1	1		1.657	1.568	1.898
	cdkn1a	1	1	1		1.976	1.854	1.762
	Δ113tp53	1	1	1		2.504	2.916	4.184
	tp53	1	1	1		1.435	1.657	1.694	1.409
	rprmb	1	1	1		1.18	0.788	0.871
	mdm2	1	1	1		1.868	1.94	1.619
	bcl2l1	1	1	1		1.438	1.284	1.368
	baxa	1	1	1		1.371	1.678	1.691
	rps27l	1	1	1		1.818	1.742	1.469

## Sheet: S3E_fig
			4.5 dpf
			WT Normal	WT L (Lefty)	WT SI (Situs Inversus)	TKO Normal	TKO L (Lefty)	TKO SI (Situs Inversus)
			98	0	2	73	21	6
			98	1	1	75	22	3
			99	1	0	73	20	7
			99	0	1	76	18	6
			99	0	1	70	19	11
						75	20	5
						67	25	8
						60	30	10
						61	30	9
						60	34	6

## Sheet: S5E_fig
# of peroxisomes/area
Adult hepatocytes
WT	TKO
10	10
9	12
8	5
20	21
6	13
5	7
13	13
5	19
5	9
14	15
3	6
11	12
9	10
4	11
8	11
9	6
4	7
2	7
11	10
	6
	8
	14
	11
	18
	18
	12
	8
	8

## Sheet: S7A_fig
			Probability of survival (%)
			WT
			Days of treatment	E3	1 mM	1.5 mM	2 mM
			2	1
			2	1
			2	1
			3	1
			3	1
			7	0
			7	0
			7	0
			7	0
			7	0
			7	0
			7	0
			7	0
			7	0
			7	0
			7	0
			7	0
			7	0
			7	0
			7	0
			7	0
			7	0
			7	0
			7	0
			7	0
			7	0
			7	0
			7	0
			7	0
			7	0
			7	0
			7	0
			7	0
			7	0
			7	0
			7	0
			7	0
			7	0
			7	0
			7	0
			7	0
			7	0
			7	0
			7	0
			7	0
			7	0
			7	0
			7	0
			7	0
			7	0
			7	0
			7	0
			7	0
			7	0
			7	0
			7	0
			7	0
			7	0
			7	0
			7	0
			7	0
			7	0
			7	0
			7	0
			7	0
			7	0
			7	0
			7	0
			7	0
			7	0
			7	0
			7	0
			7	0
			7	0
			7	0
			2		1
			2		1
			2		1
			2		1
			2		1
			4		1
			6		1
			6		1
			6		1
			7		1
			7		1
			7		1
			7		1
			7		0
			7		0
			7		0
			7		0
			7		0
			7		0
			7		0
			7		0
			7		0
			7		0
			7		0
			7		0
			7		0
			7		0
			7		0
			7		0
			7		0
			7		0
			7		0
			7		0
			7		0
			7		0
			7		0
			7		0
			7		0
			7		0
			7		0
			7		0
			7		0
			7		0
			7		0
			7		0
			7		0
			7		0
			7		0
			7		0
			7		0
			7		0
			7		0
			7		0
			7		0
			7		0
			7		0
			7		0
			7		0
			7		0
			7		0
			7		0
			7		0
			7		0
			7		0
			7		0
			7		0
			7		0
			7		0
			7		0
			7		0
			7		0
			7		0
			7		0
			7		0
			7		0
			1			1
			2			1
			2			1
			2			1
			4			1
			4			1
			5			1
			5			1
			5			1
			5			1
			6			1
			6			1
			6			1
			6			1
			6			1
			6			1
			6			1
			6			1
			6			1
			6			1
			6			1
			6			1
			6			1
			7			1
			7			1
			7			1
			7			1
			7			1
			7			1
			7			1
			7			1
			7			1
			7			1
			7			0
			7			0
			7			0
			7			0
			7			0
			7			0
			7			0
			7			0
			7			0
			7			0
			7			0
			7			0
			7			0
			7			0
			7			0
			7			0
			7			0
			7			0
			7			0
			7			0
			7			0
			7			0
			7			0
			7			0
			7			0
			7			0
			7			0
			7			0
			7			0
			7			0
			7			0
			7			0
			7			0
			7			0
			7			0
			7			0
			7			0
			7			0
			7			0
			7			0
			7			0
			7			0
			2				1
			2				1
			2				1
			2				1
			2				1
			2				1
			2				1
			3				1
			4				1
			4				1
			4				1
			4				1
			5				1
			5				1
			5				1
			5				1
			5				1
			5				1
			5				1
			6				1
			6				1
			6				1
			6				1
			6				1
			6				1
			6				1
			6				1
			6				1
			6				1
			6				1
			6				1
			6				1
			6				1
			6				1
			6				1
			6				1
			6				1
			6				1
			6				1
			6				1
			6				1
			6				1
			6				1
			6				1
			6				1
			6				1
			6				1
			6				1
			6				1
			6				1
			6				1
			6				1
			6				1
			6				1
			6				1
			6				1
			6				1
			6				1
			6				1
			6				1
			7				1
			7				1
			7				1
			7				0
			7				0
			7				0
			7				0
			7				0
			7				0
			7				0
			7				0
			7				0
			7				0
			7				0
			7				0

## Sheet: S7B_fig
		Probability of survival (%)
		TKO
		Days of treatment	E3	1 mM	1.5 mM	2 mM
		1	1
		2	1
		2	1
		2	1
		4	1
		4	1
		4	1
		5	1
		5	1
		5	1
		5	1
		5	1
		5	1
		5	1
		6	1
		6	1
		6	1
		7	1
		7	1
		7	0
		7	0
		7	0
		7	0
		7	0
		7	0
		7	0
		7	0
		7	0
		7	0
		7	0
		7	0
		7	0
		7	0
		7	0
		7	0
		7	0
		7	0
		7	0
		7	0
		7	0
		7	0
		7	0
		7	0
		7	0
		2		1
		2		1
		3		1
		3		1
		3		1
		3		1
		3		1
		3		1
		4		1
		4		1
		4		1
		4		1
		4		1
		5		1
		5		1
		5		1
		5		1
		5		1
		6		1
		6		1
		6		1
		6		1
		6		1
		6		1
		6		1
		6		1
		6		1
		7		1
		7		1
		7		1
		7		1
		7		1
		7		1
		7		0
		7		0
		7		0
		7		0
		7		0
		7		0
		7		0
		7		0
		7		0
		7		0
		7		0
		1			1
		1			1
		1			1
		2			1
		2			1
		2			1
		2			1
		2			1
		3			1
		3			1
		3			1
		3			1
		3			1
		3			1
		3			1
		3			1
		3			1
		3			1
		3			1
		3			1
		3			1
		3			1
		3			1
		3			1
		3			1
		3			1
		3			1
		3			1
		3			1
		3			1
		3			1
		3			1
		3			1
		3			1
		3			1
		3			1
		3			1
		5			1
		5			1
		5			1
		5			1
		5			1
		5			1
		6			1
		1				1
		1				1
		1				1
		2				1
		2				1
		2				1
		2				1
		2				1
		2				1
		2				1
		3				1
		3				1
		3				1
		3				1
		3				1
		3				1
		3				1
		3				1
		3				1
		3				1
		3				1
		3				1
		3				1
		3				1
		3				1
		3				1
		3				1
		3				1
		3				1
		3				1
		3				1
		3				1
		3				1
		3				1
		3				1
		3				1
		3				1
		4				1
		4				1
		4				1
		4				1
		4				1
		5				1
		5				1
